# Supplementary material for: Comparative transcription profiles of Candidatus Accumulibacter and Propionivibrio under phosphate limitation in sequencing batch reactors
Source: Front Microbiol. 2025 Oct 28;16:1650167. doi: 10.3389/fmicb.2025.1650167 (PMC12604563; doi:10.3389/fmicb.2025.1650167)
Supplement: Supplementary file 1 [file Data_Sheet_1.CSV]

Name	Reactor	DNA	metaT	Name_LIMS	COD_P	COD	COD_source	Date	Day	COD/2_IN	COD_AN	COD_AE	P/2_IN	P_AN	P_AE	MLSS	MLVSS	SVI5	SVI30	settling	NH4/2_In	NH4_An	NH4_Ae	NO2_In	NO2_An	NO2_Ae	NO3_In	NO3_An	NO3_Ae
RA_0	RA	y	n	21_81	12	100	AC:PR_50:50	28.09.2022	0	51	32.4	24.6	3.65	37.2	0.3					50
RA_1	RA	n	n		12	100	AC:PR_50:50	29.09.2022	1	51	32.4	24.6	3.65	37.2	0.3					50
RA_5	RA	y	n	21_73	12	100	AC:PR_50:50	03.10.2022	5	50.5	17.2	18	4.1	33.1	0.3					50
RA_8	RA	y	n	21_93	12	300	AC:PR_50:50	06.10.2022	8	161.5	25.2	21	14.7	128	21.6					50
RA_12	RA	n	n		12	300	AC:PR_50:50	10.10.2022	12	155	19.2	14.4	13.05	131.5	0.5					50
RA_15	RA	y	n	21_66	12	600	AC:PR_50:50	13.10.2022	15	342.5	27.9	13.8	28.1	215	39.5					30
RA_19	RA	n	n		12	600	AC:PR_50:50	17.10.2022	19	331.5	59.4	6.19	26.9	179	36.9					30
RA_22	RA	y	n	21_79	12	400	AC:PR_50:50	20.10.2022	22	224			16.4							30
RA_23	RA	n	n		12	400	AC:PR_50:50	21.10.2022	23		16.8	20.3		130	1.8					30
RA_26	RA	y	n	21_90	12	400	AC:PR_50:50	24.10.2022	26	211.5	16.5	14.9	16.5	127.5	1.4					30
RA_28	RA	n	n		12	400	AC:PR_50:50	26.10.2022	28				0							10
RA_34	RA	y	n	21_69	12	600	AC:PR_50:50	01.11.2022	34	305	18.4	18.4	26	215.5	32.4					10
RA_40	RA	n	n		12	600	AC:PR_50:50	07.11.2022	40	302	25.6	21.6	23.1	196	12					10
RA_43	RA	y	n	21_86	12	600	AC:PR_50:50	10.11.2022	43	306.5	21.8	21.2	24.4	187.5	1.5					5
RA_47	RA	n	n		12	600	AC:PR_50:50	14.11.2022	47	319	13.8	9.8	26.2	199.5	1.3					5
RA_50	RA	y	n	21_62	12	600	AC:PR_50:50	17.11.2022	50	302.5	17.9	19.6	26.4	209.5	19					5
RA_54	RA	n	n		12	600	AC:PR_50:50	21.11.2022	54	307	22	20.8	26.4	214.5	28.8					5
RA_57	RA	y	n	21_82	12	600	AC:PR_50:50	24.11.2022	57	308.5	18.9	18.8	22.9	194.5	3.2					5
RA_61	RA	n	n		12	600	AC:PR_50:50	28.11.2022	61	311	20.4	20.4	21.9	186.5	1.9					5
RA_64	RA	y	n	21_88	12	600	AC:PR_50:50	01.12.2022	64	311	17.8	21	22.7	179	0.9					5
RA_68	RA	n	n		12	600	AC:PR_50:50	05.12.2022	68	304	15.8	12.6	20.9	185	19.3	16.4	9.8	20.7	20.3	5
RA_71	RA	y	n	21_75	12	600	AC:PR_50:50	08.12.2022	71	287.5	18.9	21	21.7	195.5	0.8					5
RA_75	RA	n	n		12	600	AC:PR_50:50	12.12.2022	75											5
RA_76	RA	n	n		12	600	AC:PR_50:50	13.12.2022	76							15.3	8.9	20	19.3	5
RA_78	RA	y	n	21_58	12	600	AC:PR_50:50	15.12.2022	78	302.5	19.6	20.1	23.1	189.5	0.8	15.4	8.5	20.8	20.4	5
RA_85	RA	y	n	21_64	12	600	AC:PR_50:50	22.12.2022	85	341.5	17.7	20.4	22.4	230.5	1.2					5
RA_90	RA	n	n		12	600	AC:PR_50:50	27.12.2022	90	297	24.2	26.7	26.5	234	3.3	10	5.8	24.6	23.3	5
RA_97	RA	y	n	21_71	12	600	AC:PR_50:50	03.01.2023	97	273.5	16.3	16.8	22.5	237	3.6					5
RA_103	RA	y	y	21_77	12	600	AC:PR_50:50	09.01.2023	103	294	17.2	15.2	1.25	219	2.2	13.5	7	22.3	21.8	5
RA_104	RA	n	n		200	600	AC:PR_50:50	10.01.2023	104	0			0							5
RA_105	RA	n	n		200	600	AC:PR_50:50	11.01.2023	105	294	17.2	15.2	1.25	219	2.2					5
RA_106	RA	y	n	21_70	200	600	AC:PR_50:50	12.01.2023	106	279	18.6	15.1	1.2	208	2.6					5
RA_107	RA	n	n		200	600	AC:PR_50:50	13.01.2023	107		21.8	18.7		190	2.8					10
RA_111	RA	y	n	21_95	200	600	AC:PR_50:50	17.01.2023	111	336.5	23.8	24.3	1.5	184.5	4.7	12.9	7.4	28.4	27.9	10
RA_113	RA	n	n		200	600	AC:PR_50:50	19.01.2023	113	322	18.6	18.9	1.45	190	0.8					10
RA_117	RA	y	n	21_57	200	600	AC:PR_50:50	23.01.2023	117	378	19	17.4	1.8	185	0.4	10.1	7.5	32.4	31.8	10
RA_120	RA	n	n		200	600	AC:PR_50:50	26.01.2023	120	330.5	23	21.9	1.7	89.5	0.4					10
RA_125	RA	y	n	21_63	200	600	AC:PR_50:50	31.01.2023	125	322.5	17.4	18.2	0.8	101.5	0.7	7.8	5.9	32.6	31.7	10
RA_127	RA	y	n	21_59	200	600	AC:PR_50:50	02.02.2023	127	319.5	19.1	18.2	1.2	101.2	1.3					10
RA_128	RA	y	n	21_83	200	600	AC:PR_50:50	03.02.2023	128		40			37.4						10
RA_131	RA	y	n	21_91	200	600	AC:PR_50:50	06.02.2023	131	315	17.4	16.2	1.1	22.5	0.3	11.1	9.9	33.5	32.9	10
RA_134	RA	n	n		200	600	AC:PR_50:50	09.02.2023	134	301	20.8	22.1	1.2	16	0.3					10
RA_138	RA	y	n	21_60	200	600	AC:PR_50:50	13.02.2023	138											10
RA_139	RA	n	n		200	600	AC:PR_50:50	14.02.2023	139											10
RA_140	RA	n	n		200	600	AC:PR_50:50	15.02.2023	140	278						9.2	8.4	37.9	36.1	10
RA_141	RA	n	n		200	600	AC:PR_50:50	16.02.2023	141	327.5	15.8	20.9	1.3	15.4	0.4					10
RA_145	RA	y	n	21_94	200	600	AC:PR_50:50	20.02.2023	145	326.5	23.2	18.3	1	7	0.3					10
RA_148	RA	n	n		200	600	AC:PR_50:50	23.02.2023	148	317.5	42.6	13.3	1.4	10	0.3					10
RA_149	RA	n	n		200	600	AC:PR_50:50	24.02.2023	149		51									10
RA_152	RA	y	n	21_89	200	600	AC:PR_50:50	27.02.2023	152	226	16.9	20	0.7	6	0.4	8.9	8.2	28	25.7	10
RA_155	RA	n	n		200	600	AC:PR_50:50	02.03.2023	155	226	22.2	26.1	0.8	2.1	0.3					10
RA_159	RA	y	n	21_61	200	600	AC:PR_50:50	06.03.2023	159	202.5	17.3	19.5	1.2	3.5	0.4					10
RA_162	RA	n	n		200	600	AC:PR_50:50	09.03.2023	162	198.5	17.6	19.8	1.2	2.8	0.3					10
RA_166	RA	y	n	21_85	200	600	AC:PR_50:50	13.03.2023	166	196	17.3	20.1	0.85	1.1	0.2					10
RA_169	RA	n	n		200	600	AC:PR_50:50	16.03.2023	169	284	21	23.6	1.2	5	0.2					10
RA_175	RA	n	n		200	600	AC:PR_50:50	22.03.2023	175	293.5	82.7	15.9	1.15	16.6	0.13					10
RA_176	RA	n	n		200	600	AC:PR_50:50	23.03.2023	176		14.5					8.9	8.3	24.7	23.9	10
RA_182	RA	y	y	21_96	200	600	AC:PR_50:50	29.03.2023	182	297	11.2	13.03	1.15	11.6	0.2					10
RC_1	RC	n	n		21	400	AC:GL 50:50	05.11.2021	1	218.5	15.9	14.9	9.5	72	0	5.8	4			5	13.5	9.19	0	0	0	0	0	0	4.4
RC_6	RC	y	n	20_82	21	400	AC:GL 50:50	10.11.2021	6	207.5	14.5	13	9.6	72	0	5.1	3.6			5	12.8325	8.7963	0	0	0	0	0	0	4.2
RC_13	RC	y	n	20_26	21	400	AC:GL 50:50	17.11.2021	13	231.5	15.7	16.5	9.5	88	0	6.7	4.6			5	12.74	8.08	0	0	0	0	0	0	5.2
RC_20	RC	n	n		21	400	AC:GL 50:50	24.11.2021	20	225	21.9	20.5	9.6	92	0	7.2	4.9			5	12.825	7.85	0	0	0	0	0	0	5.4
RC_25	RC	n	n		21	400	AC:GL 50:50	29.11.2021	25	220	30.6	24.8	9.4		3.7	6.9	4.6			5	12.65	8.8	4.24	0	0	0	0	0	0.3
RC_26	RC	y	n	20_33	21	400	AC:GL 50:50	30.11.2021	26											5
RC_32	RC	n	n		21	400	AC:GL 50:50	06.12.2021	32	215.5	19.5	20.3	8.8	77.5	1.9	5	3.4			5	13	11.2	9.5	0	0	0	0	0	0.4
RC_39	RC	y	n	20_22	21	400	AC:GL 50:50	13.12.2021	39	218.5	18.9	21.3	9.2	81	0.6	5.8	4			5	12.65	12.02	6.49	0	0	0	0	0	1.1
RC_46	RC	y	n	20_43	21	400	AC:GL 50:50	20.12.2021	46											5
RC_47	RC	n	n		21	400	AC:GL 50:50	21.12.2021	47	230	11.5	13.5	8.5	96.5	0.6	6.4	4.2			5	13.4	7.9	0	0	0	0	0	0	4
RC_53	RC	n	n		21	400	AC:GL 50:50	27.12.2021	53											5
RC_55	RC	n	n		21	400	AC:GL 50:50	29.12.2021	55											5
RC_57	RC	n	n		21	400	AC:GL 50:50	31.12.2021	57											5
RC_61	RC	n	n		21	400	AC:GL 50:50	04.01.2022	61	197	12	12	8.5	75	0.5	6.3	4.2			5	12.12	8.6	0	0	0	0	0	0	3.9
RC_67	RC	y	n	20_65	21	400	AC:GL 50:50	10.01.2022	67	203.5	11.8	12.7	8.3	66	0.4	6.4	4.4		57.3	5	9.9	6.2	0	0	0	0	0	0	0.4
RC_70	RC	n	n		21	400	AC:GL 50:50	13.01.2022	70							6.4				5
RC_71	RC	y	n	20_93	21	400	AC:GL 50:50	14.01.2022	71											5
RC_74	RC	n	y		21	400	AC:GL 50:50	17.01.2022	74	201.5	12.3	10	8.4	75.5	0	6.5	4.4		55.3	5	11.7	7.9	0	0	0	0	0	0	4
RC_75	RC	y	n	20_55	21	400	AC:GL 50:50	18.01.2022	75											5
RC_76	RC	n	n		90	400	AC:GL 50:50	19.01.2022	76	218.5	12.8		1.8	70						5	9.42	9.7		0	0		0	0
RC_78	RC	y	n	20_83	90	400	AC:GL 50:50	21.01.2022	78											5		9.4	0					0	3.8
RC_81	RC	n	n		90	400	AC:GL 50:50	24.01.2022	81	200	19.7	10	2.1	53.5	0.7	5.4	3.9		60	5	11.85	9.52	0	0	0	0	0	0	4.2
RC_82	RC	y	n	20_63	90	400	AC:GL 50:50	25.01.2022	82											5
RC_85	RC	n	n		90	400	AC:GL 50:50	28.01.2022	85											5
RC_88	RC	n	n		90	400	AC:GL 50:50	31.01.2022	88	205	23.7	24.7	2	44.5	2	5.2	4.1		65.6	5	11.4	8.6	0	0	0	0	0	0	4.1
RC_89	RC	y	n	20_94	200	400	AC:GL 50:50	01.02.2022	89											5
RC_90	RC	n	n		200	400	AC:GL 50:50	02.02.2022	90											5
RC_91	RC	n	n		200	400	AC:GL 50:50	03.02.2022	91											5		8.4	0		0	0		0	3.3
RC_92	RC	y	n	20_71	200	400	AC:GL 50:50	04.02.2022	92	198.5	13.1	11.8	0.9	21.6	0					5	11.6	8.6	0	0	0	0	0	0	3.7
RC_95	RC	n	n		200	400	AC:GL 50:50	07.02.2022	95	199	12.2	11.3	0.9	11.3	0	4.8	4		70.3	5	11.5	8.8	0	0	0	0	0	0	3.5
RC_96	RC	y	n	20_95	200	400	AC:GL 50:50	08.02.2022	96											5
RC_99	RC	n	n		200	400	AC:GL 50:50	11.02.2022	99	198	10.1	10.2		3	0					5		7.6	0		0	0		0	3.4
RC_102	RC	n	n		200	400	AC:GL 50:50	14.02.2022	102											5
RC_103	RC	y	n	20_30	21	400	AC:GL 50:50	15.02.2022	103											5
RC_109	RC	y	n	20_96	21	400	AC:GL 50:50	21.02.2022	109	212	9.48	6.63	7.6	68.5	0				71	5	12.13	11.65	6.0698	0	0	0	0	0	1.7
RC_110	RC	n	n		21	400	AC:GL 50:50	22.02.2022	110											5
RC_112	RC	n	n		21	400	AC:GL 50:50	24.02.2022	112											5
RC_113	RC	n	n		21	400	AC:GL 50:50	25.02.2022	113											5
RC_116	RC	y	n	20_8	21	400	AC:GL 50:50	28.02.2022	116											5
RC_117	RC	n	n		21	400	AC:GL 50:50	01.03.2022	117	206.5	8.51	2.71	8.4	95.4	0	5.1	3.4		72.2	5	11.28	9.55	2.09	0	0	1.5	0	0	2.3
RC_124	RC	n	n		21	400	AC:GL 50:50	08.03.2022	124	205	20.7	24.4	4.6	90.4	0	5	3.6		72.6	5	11	8.7	0	0	0	2.3	0	0	2.8
RC_125	RC	y	n	20_15	21	400	AC:GL 50:50	09.03.2022	125											5
RC_126	RC	n	y		21	400	AC:GL 50:50	10.03.2022	126											5
RC_130	RC	n	n		21	400	AC:GL 50:50	14.03.2022	130	202	9.98	17	8.2	96	0	5.3	3.7		67.6	5	10.6	7.9	0	0	0	1.5	0	0	3.1
RC_131	RC	y	n	20_62	90	400	AC:GL 50:50	15.03.2022	131											5
RC_134	RC	y	n	20_66	90	400	AC:GL 50:50	18.03.2022	134											5
RC_137	RC	n	n		90	400	AC:GL 50:50	21.03.2022	137	187	16.4	19.1	2	18.4	0.6	4.4	3.7		84.2	5	10	7.8	0	0	0	4.6	0	0	4.2
RC_138	RC	y	n	20_75	90	400	AC:GL 50:50	22.03.2022	138											5
RC_144	RC	y	n	20_16	200	400	AC:GL 50:50	28.03.2022	144	167.5	15.4	12.1	2.2	11.4	0	3.7	3.2		109.2	5	9.3	7.5	0	0	0	2	0	0	1.2
RC_145	RC	n	n		200	400	AC:GL 50:50	29.03.2022	145											5
RC_147	RC	y	n	20_51	200	400	AC:GL 50:50	31.03.2022	147											5
RC_153	RC	y	n	20_3	200	400	AC:GL 50:50	06.04.2022	153	128	9.08	9.62	0.8	1.8	0.5	2.4	2.2		164.6	5	7.4064	6.2427	0.8478	0	0	1.1	0	0	0.3
RC_154	RC	n	n		200	400	AC:GL 50:50	07.04.2022	154											5	11.3	13.1501	9.0262		0	0.3		0	0.3
RC_158	RC	n	n		200	400	AC:GL 50:50	11.04.2022	158	211	14.1	18.7	1.05	0.9	0.5	3	2.8		122.5	5	11.6419	12.4517	6.4086	0	0	1.2	0	0	0.4
RC_167	RC	y	n	20_6	200	400	AC:GL 50:50	20.04.2022	167	197	20.3	18.6	1	0.5	0	3	2.8		134.5	5	10.6	10.4	5.1	0	0	0	0.2	0.2	0
RC_168	RC	n	y		200	400	AC:GL 50:50	21.04.2022	168											5
RC_169	RC	n	n		200	400	AC:GL 50:50	22.04.2022	169											5
RC_172	RC	y	n	20_27	200	400	AC:GL 50:50	25.04.2022	172	177.5	14.6	14.5	1	0.7	0.4	2.5	2.3		160.7	5	8.583	8.5493	4.4061	0	0	0.8	0	0	0.3
