# Supplementary material for: Comparative transcription profiles of Candidatus Accumulibacter and Propionivibrio under phosphate limitation in sequencing batch reactors
Source: Front Microbiol. 2025 Oct 28;16:1650167. doi: 10.3389/fmicb.2025.1650167 (PMC12604563; doi:10.3389/fmicb.2025.1650167)
Supplement: Supplementary file 2 [file Data_Sheet_2.XLSX]

## Sheet: Sheet1
Supplementary Table 1. Summary of Accumulibacter and Propionivibrio metagenome-assembled genomes used to build the genomes database
Name	Accession (NCBI)	completeness	contamination	Type	Reference
Ca. Accumulibacter torridus	GCA_023806625	98.78	0.21	UD	Xie et al 2024, Xie et al 2024
Ca. Accumulibacter	GCA_016789495	95.55	0.47	UD	Lin et al 2021
Ca. Accumulibacter	GCA_907163085	98.57	0.19	UD	Adler et al 2022
Ca. Accumulibacter	AGS_LBE_MAGs_655	99.52	0.03	UD	Saini et al 2024
Ca. Accumulibacter regalis	MAG_92494	99.94	0.03	IA	Flowers et al 2013
Ca. Accumulibacter	GCA_907163155	95.71	4.47	IC	Adler et al 2022
Ca. Accumulibacter delftensis ACC012	AGS_LBE_MAGs_560	97.62	0.5	IC	Saini et al 2024
Ca. Accumulibacter meliphilus	GCA_003332265	95.24	0.7	IC	Camejo et al 2019
Ca. Accumulibacter appositus	GCA_000585055	93.33	1.49	IB	Skennerton et al 2015
Ca. Accumulibacter adiacens	GCA_000987445	90.06	2.54	IB
Ca. Accumulibacter tropicus	GCA_023806565	98.1	0.61	IIH	Xie et al 2024, Xie et al 2024
Ca. Accumulibacter vicinus	GCA_002425405	93.65	0.24	IIC	Parks et al 2017
Ca. Accumulibacter cognatus	GCA_013414765	99.05	1.11	IIC	Arumugam et al 2019
Ca. Accumulibacter contiguus	GCA_012940005	96.85	0.98	IIC	Welles et al 2015
Ca. Accumulibacter	GCA_023806635	98.57	0.27	IIF	Xie et al 2024, Xie et al 2024
Ca. Accumulibacter	GCA_002433845	96.51	0.15	IIF	Parks et al 2017
Ca. Accumulibacter conexus	GCA_017592775	98.97	3.04	IIF	McDaniel et al 2021
Ca. Accumulibacter similis	GCA_013347225	99.05	0.03	IIF	Arumugam et al 2021
Ca. Accumulibacter iunctus	GCA_002345025	92.43	0.29	IIF	Parks et al 2017
Ca. Accumulibacter	GCA_016790745	94.33	1.01	UD	Lin et al 2021
Ca. Accumulibacter necessarius	GCA_017302435	98.1	0.98	IID	McDaniel et al 2021
Ca. Accumulibacter affinis	GCA_016713625	93.81	0.98	IIG	Singleton et al 2021
Ca. Accumulibacter aalborgensis	GCA_900089955	99.52	0.06	IIA	Albertsen et al 2016
Ca. Accumulibacter propinquus	GCA_016714935	95.26	0.98	IIB	Singleton et al 2021
Ca. Accumulibacter	AGS_LBE_MAGs_404	99.84	1.22	UD	Saini et al 2024
Ca. Accumulibacter phosphatis UW-1	GCA_000024165	99.84	0.24	IIA	Garcia Martin et al 2006
Ca. Accumulibacter	GCA_016790105	93.9	4.08	UD	Lin et al 2021
Ca. Accumulibacter	GCA_016789985	92.93	3.09	UD	Lin et al 2021
GTDB 66-26	GCA_001897745	99.76	0.03	UD	Kantor et al 2015
GTDB 66-26	GCA_013823155	98.37	0	UD	Zhang et al 2017
Propionivibrio	GCA_002304785	93.74	3.12		Parks et al 2017
Propionivibrio	ASMAG1056	85.96	0.17		Ye et al 2020
Propionivibrio aalborgensis	d71_METABAT__31-contigs	98.42	0.71		Saini et al 2024
Propionivibrio dominans	GCA_016709335	94	2.35		Singleton et al 2021
Propionivibrio sp907163075	d322_METABAT__103-contigs	98.89	1.88		Saini et al 2024
Propionivibrio sp016705685	GCA_016705685	97.1	1.26		Singleton et al 2021
