# Supplementary material for: Comparative transcription profiles of Candidatus Accumulibacter and Propionivibrio under phosphate limitation in sequencing batch reactors
Source: Front Microbiol. 2025 Oct 28;16:1650167. doi: 10.3389/fmicb.2025.1650167 (PMC12604563; doi:10.3389/fmicb.2025.1650167)
Supplement: Supplementary file 3 [file Data_Sheet_3.CSV]

Supplementary Table 2. Results of fastANI on the MAGs of Accumulibacter and Propionivibrio
	GCA_023806625	GCA_016789495	GCA_907163085	AGS_LBE_MAGs_655	MAG_92494	GCA_000987445	GCA_000585055	GCA_907163155	AGS_LBE_MAGs_560	GCA_003332265	GCA_023806565	GCA_002425405	GCA_013414765	GCA_012940005	GCA_023806635	GCA_002433845	GCA_017592775	GCA_013347225	GCA_002345025	GCA_016790745	GCA_017302435	GCA_016713625	GCA_900089955	GCA_016714935	AGS_LBE_MAGs_404	GCA_000024165	GCA_016790105	GCA_016789985	GCA_001897745	GCA_013823155	GCA_002304785	ASMAG1056	d71_METABAT__31-contigs	GCA_016709335	d322_METABAT__103-contigs	GCA_016705685
GCA_023806625	100	77.6376	78.7032	78.5155	78.6131	78.281	78.121	78.1814	78.1743	78.2568	78.6527	77.9416	77.9293	78.2415	79.6126	79.4727	79.6331	79.5107	79.2859	78.6051	78.5912	78.4413	78.394	78.7191	78.7442	78.69	78.6058	78.7635	78.761	78.8922	75	75	75	75	77.4345	75
GCA_016789495	77.4214	100	77.7521	77.7925	77.7405	77.8468	77.6226	77.4833	77.4738	77.521	77.7128	77.993	77.718	77.8582	77.5645	77.9122	77.8849	77.7945	77.8052	77.7863	77.9143	77.7912	77.8381	77.8434	77.8774	77.9048	77.9077	77.4834	77.2021	77.4554	75	75	75	75	77.004	75
GCA_907163085	78.6759	77.8764	100	82.3011	82.0901	81.4393	81.5465	82.2934	82.0514	82.1297	79.0793	79.3484	79.0329	79.9464	78.9952	79.1701	79.4982	79.338	79.3466	79.5631	79.5828	80.0916	80.4337	79.7533	80.1795	80.1532	79.7433	79.2173	79.18	79.2505	77.2186	77.4161	77.6014	78.0721	78.1282	77.9049
AGS_LBE_MAGs_655	78.6258	77.8202	82.2317	100	95.9949	85.9101	85.9646	86.564	86.4615	86.0813	78.965	79.1562	79.1508	79.6034	79.4145	79.2093	79.4826	79.6371	79.3802	79.4967	79.5841	79.8245	80.0357	79.6592	79.92	79.8771	79.9636	78.9295	79.3023	79.3136	75	77.4857	77.6781	78.2121	78.2254	77.3773
MAG_92494	78.6728	77.8544	82.1299	96.0082	100	85.7486	85.8992	85.7983	85.8594	85.6559	78.9968	79.1696	78.9191	79.6938	79.1219	79.3596	79.5382	79.2882	79.4475	79.4165	79.4284	79.5348	79.8771	79.6623	79.9662	79.8351	79.8515	78.9549	79.2701	79.115	77.2323	77.2873	77.6136	77.8386	78.0625	77.2983
GCA_000987445	78.6027	77.8695	81.5392	85.9907	85.7768	100	90.6082	87.4445	87.4787	87.4919	78.6993	79.0905	78.9076	79.487	79.2292	78.9799	79.3796	79.1573	78.9887	79.2226	79.2049	79.5174	79.5617	79.3818	79.6747	79.6826	79.703	78.7271	79.1209	79.1593	77.193	75	77.6665	77.7478	77.8286	75
GCA_000585055	78.0631	77.619	81.5106	85.9873	85.8721	90.3906	100	87.037	87.0568	87.0029	78.5306	78.9381	78.4961	79.2031	78.7912	78.5324	79.097	78.9531	78.5764	79.0002	78.9391	79.0262	79.461	79.0926	79.5323	79.6188	79.3614	78.6143	79.1732	79.1606	75	76.986	78.3577	78.2678	77.9063	75
GCA_907163155	78.0836	77.804	82.3852	86.6423	85.8747	87.2205	87.1041	100	99.832	93.7772	78.7509	79.0361	78.8076	79.486	78.8278	78.9461	79.2397	79.1297	79.0621	79.2686	79.3445	79.7224	79.9337	79.5571	79.7156	79.7443	79.3916	78.816	78.6141	78.5764	75	77.221	77.7401	78.186	77.5614	77.7008
AGS_LBE_MAGs_560	78.1682	77.5985	81.9389	86.4351	85.9468	87.3464	87.2314	99.8231	100	93.7125	78.7917	78.9937	78.7523	79.3198	78.9206	79.0142	79.2296	79.1705	78.9193	79.1078	79.3003	79.6761	79.7696	79.4298	79.58	79.5546	79.3475	78.7467	78.6495	78.665	75	77.2282	77.7369	78.1008	77.9143	77.4124
GCA_003332265	78.2663	77.3684	81.9197	86.0701	85.6101	87.5143	86.9022	93.6387	93.7973	99.999	78.6371	79.0792	78.749	79.5284	78.9046	78.9856	79.0677	79.003	79.1325	79.0989	79.3553	79.581	79.8901	79.1501	79.7458	79.4988	79.5159	78.7154	78.6945	78.7378	75	77.1069	77.3054	77.8487	78.0967	77.4607
GCA_023806565	78.7903	77.6511	79.1609	79.1536	79.1933	78.564	78.5826	78.7696	78.6911	78.7112	100	79.9432	79.8222	80.3053	79.4776	79.4651	79.6626	79.4892	79.3749	79.5825	79.7672	80.4568	79.3445	79.7934	79.3219	79.898	79.3944	79.2705	78.812	79.0183	75	75	75	77.5379	77.8235	75
GCA_002425405	78.1466	77.8837	79.2892	79.3226	79.3579	79.1795	79.0824	78.9821	79.0714	79.0962	80.1765	100	92.9389	89.1999	79.051	78.8806	79.5595	79.094	79.3304	80.485	80.7636	81.2578	80.1821	80.6792	80.3107	80.8038	80.2265	79.4508	78.1133	78.048	75	77.1955	75	77.9579	77.6964	75
GCA_013414765	77.9609	77.5161	78.9634	79.051	78.9229	78.7396	78.6204	78.9379	78.9731	78.7995	79.849	92.7249	100	88.2164	79.1677	78.8645	79.465	79.3131	79.3536	80.1713	80.6424	80.9841	79.9805	80.549	80.3018	80.4316	80.0223	79.5454	77.8763	78.0115	75	75	75	77.7335	75	77.1669
GCA_012940005	78.2996	77.8678	80.0082	79.6556	79.7659	79.4416	79.3895	79.5962	79.484	79.6363	80.3464	89.1212	88.2567	100	79.4751	79.3266	80.0391	79.996	79.9122	81.4973	81.608	82.5509	81.0445	81.4697	81.2335	81.2454	81.0609	80.1422	78.5516	78.5299	75	76.9904	75	78.0385	77.5941	77.1088
GCA_023806635	79.7552	77.8309	78.9959	79.3483	79.1839	79.0744	78.6984	78.6927	78.7265	78.8521	79.4185	78.9205	78.883	79.321	100	91.939	88.2148	87.9207	86.2961	79.8433	79.7872	79.4408	79.0712	79.3364	79.9828	79.9423	79.7026	80.1434	79.1661	79.1985	77.2234	77.1546	75	77.6164	77.8052	75
GCA_002433845	79.543	77.7341	79.0523	79.2049	79.3468	78.8125	78.554	78.9027	78.9881	78.9292	79.3131	78.9071	78.6411	79.4235	91.767	100	87.6023	87.2173	86.6299	79.6994	79.999	79.4874	79.3199	79.1779	79.9421	80.0765	79.6609	80.2532	79.27	79.1842	77.3914	77.1631	75	77.52	77.6284	75
GCA_017592775	79.643	77.7015	79.5311	79.4682	79.5637	79.4317	79.0465	79.1014	79.2085	79.0827	79.5169	79.5582	79.3815	79.9867	88.062	87.667	100	91.8539	88.4612	80.2513	80.4842	79.8466	79.3515	79.7003	80.5276	80.7123	80.4167	80.3443	79.3729	79.49	77.4459	77.3737	77.2543	77.6531	78.061	77.1828
GCA_013347225	79.7765	77.7911	79.2397	79.3576	79.2489	78.9837	79.0017	79.1616	79.0531	78.9124	79.3983	79.1189	79.2351	80.0184	87.9019	87.2382	91.8409	100	87.6705	80.0135	80.1758	79.9768	79.389	79.6324	80.0304	80.1751	79.868	80.4422	79.2698	79.1995	77.1677	77.3188	75	77.9613	77.9145	75
GCA_002345025	79.3343	77.6885	79.3169	79.3812	79.4632	78.6969	78.7722	78.9752	78.967	79.051	79.2905	79.3865	79.4034	80.0383	86.1383	86.6054	88.4777	87.6568	100	80.2856	80.8877	80.005	79.3852	79.7749	80.4125	80.5533	80.2189	80.2957	79.1588	79.1415	75	77.1192	75	77.7178	77.6005	75
GCA_016790745	78.6441	77.666	79.6673	79.5458	79.5061	79.0902	79.0391	79.1517	79.1563	79.2669	79.669	80.8208	80.1986	81.3891	79.7846	79.753	80.4028	80.1496	80.3964	100	91.3315	81.2772	80.1199	80.7073	80.4021	80.5741	80.3883	80.1254	78.5941	78.4645	75	76.9022	77.2098	78.139	77.7174	75
GCA_017302435	78.5218	77.9174	79.7104	79.6138	79.5679	79.1282	78.9223	79.3553	79.3937	79.4438	79.657	80.8191	80.589	81.6151	79.8629	80.0887	80.4413	80.1259	80.8439	91.2695	100	81.714	80.6372	80.9996	80.9735	80.9219	80.7982	80.1905	78.5959	78.5586	75	77.0919	77.3706	78.0523	77.7913	77.461
GCA_016713625	78.6692	77.904	80.155	79.712	79.7203	79.375	79.281	79.7696	79.6565	79.7211	80.4233	81.4405	80.9237	82.5079	79.5709	79.7095	79.8942	79.8516	80.0316	81.343	81.728	100	80.8169	80.9351	80.9853	80.9334	80.7352	79.8412	78.6494	78.6477	75	77.0761	77.2669	78.344	77.8944	77.7843
GCA_900089955	78.494	77.7159	80.4236	80.0707	80.0628	79.5441	79.5474	79.8214	79.7265	79.8703	79.3645	80.1278	79.8432	80.8215	79.1306	79.2598	79.3156	79.188	79.3758	80.2609	80.5985	80.9111	100	80.3617	81.6269	81.4146	81.3093	79.4051	78.6357	78.761	77.54	76.9278	77.4149	78.3081	77.9051	77.3593
GCA_016714935	78.6853	77.6939	79.8522	79.6274	79.5237	79.3124	79.1495	79.5485	79.4271	79.1709	79.6935	80.6588	80.629	81.3627	79.5645	79.3612	79.5983	79.5898	79.6818	80.7426	80.9328	80.9355	80.2411	100	80.5947	80.7272	80.2921	79.8462	78.8652	78.8524	77.1671	77.2407	75	78.234	77.695	77.6119
AGS_LBE_MAGs_404	78.7531	77.7082	80.0632	79.7749	79.81	79.7207	79.4409	79.6957	79.6853	79.7386	79.2022	80.212	80.2906	81.2453	79.9205	79.8261	80.4024	80.0148	80.2273	80.2339	80.9144	80.8072	81.6529	80.6755	100	95.4223	95.5797	79.5933	79.0053	79.039	77.2053	77.397	75	77.8845	77.9256	77.3701
GCA_000024165	78.8125	77.9595	80.1593	80.0169	79.8241	79.7424	79.6716	79.7612	79.5225	79.6724	79.7714	80.715	80.5485	81.1562	79.8305	79.8671	80.6893	80.1411	80.4074	80.6004	80.8774	80.7968	81.6136	80.7935	95.3861	100	96.0167	79.5354	79.1628	79.1508	77.4585	77.4046	77.4297	78.1203	77.9705	77.5782
GCA_016790105	78.7219	77.7411	79.8747	79.9585	79.9313	79.5543	79.5098	79.573	79.4708	79.8581	79.3648	80.3022	79.9911	80.9017	79.7151	79.5624	80.2601	79.9121	80.2385	80.3443	80.9662	80.625	81.3416	80.3722	95.5837	96.0377	100	79.4596	78.9584	78.7924	75	77.1345	75	77.8557	77.9001	75
GCA_016789985	78.8135	77.4395	79.0788	78.9983	79.0143	78.89	78.7765	78.896	78.8849	78.8497	79.2152	79.5645	79.2274	80.1742	80.0917	80.2582	80.4388	80.5461	80.348	80.1264	80.2176	79.8774	79.5615	79.9136	79.6869	79.6564	79.4935	100	78.5698	78.6139	75	76.6191	75	77.6537	77.659	75
GCA_001897745	78.7909	77.3108	79.0941	79.2714	79.2375	79.0048	79.1946	78.5502	78.58	78.9238	78.5233	78.1431	77.7468	78.5371	79.2588	79.1803	79.4295	79.2669	79.31	78.4529	78.527	78.6521	78.7796	78.704	79.0508	79.0841	78.8699	78.5695	100	95.8839	79.2863	78.0692	78.8168	79.5042	80.2202	78.2261
GCA_013823155	79.0038	77.5169	79.4011	79.17	79.0779	79.1705	78.9868	78.5637	78.6244	78.7868	78.6695	78.2085	77.9473	78.6194	79.3295	79.0951	79.3759	79.2082	79.292	78.3359	78.2757	78.6867	78.8898	78.7203	79.1156	79.1272	78.9254	78.6292	95.9789	100	79.2585	77.8235	78.7247	79.3064	80.1963	78.3922
GCA_002304785	75	75	77.2964	75	75	77.3869	75	75	75	75	75	75	75	75	77.2125	77.4224	77.3319	77.3193	75	75	75	75	75	75	75	77.3475	75	75	79.136	79.2083	100	77.4627	77.7255	78.2274	78.8596	77.697
ASMAG1056	75	75	77.3982	77.5501	77.5564	75	77.0622	77.0731	77.0817	77.3739	77.1447	77.1364	75	77.1859	77.0361	77.2522	77.3319	77.3376	77.0964	75	77.1066	77.1424	77.2339	77.3496	77.364	77.4115	77.3568	76.9476	78.3256	77.9978	77.6356	100	80.5701	79.1798	78.5368	81.1186
d71_METABAT__31-contigs	75	75	77.5224	77.634	77.3049	77.5019	78.4144	77.6451	77.5602	77.3439	75	75	75	75	75	75	77.1233	75	75	77.0853	77.3721	77.1476	77.4372	75	77.0645	77.2241	75	75	78.9511	78.5463	77.6119	80.3883	100	80.1241	78.9193	81.7663
GCA_016709335	77.1136	75	77.9649	78.0602	78.004	77.6972	78.1833	78.2033	78.0711	77.9373	77.6198	77.9424	77.6454	78.0509	77.2971	77.4328	77.6252	77.7388	77.836	77.8251	78.1663	78.4967	78.3535	78.2315	77.9263	78.3332	77.882	77.7398	79.3741	79.3568	78.3871	79.1461	79.9944	100	80.853	80.0439
d322_METABAT__103-contigs	77.2832	77.0864	78.2729	78.0796	77.955	77.962	78.1476	77.8942	77.939	77.9479	77.7502	77.4729	75	77.7925	77.858	77.6961	78.0562	77.9461	77.9184	77.7104	77.7132	77.8658	78.095	77.8462	77.8938	78.0553	77.8406	77.4616	79.9858	80.0212	78.8525	78.4529	79.0411	80.722	100	79.0777
GCA_016705685	75	75	77.7314	77.5393	77.4373	77.1502	77.3356	77.5131	77.4136	77.5047	75	76.9922	75	77.052	75	75	77.3577	75	75	75	77.2005	77.8191	77.3338	77.5133	77.274	77.5751	77.191	75	78.3057	78.1252	77.5327	81.0989	81.7015	80.1467	78.9823	100
