# Supplementary material for: Comparative transcription profiles of Candidatus Accumulibacter and Propionivibrio under phosphate limitation in sequencing batch reactors
Source: Front Microbiol. 2025 Oct 28;16:1650167. doi: 10.3389/fmicb.2025.1650167 (PMC12604563; doi:10.3389/fmicb.2025.1650167)
Supplement: Supplementary file 4 [file Data_Sheet_4.CSV]

Supplementary Table 3. Results of fetchMGs on MAGs of Accumulibacter and Propionivibrio to identif unviersal marker genes
	HMM.bit.score	COG	taxid.projectid..if.possible.
AGS_LBE_MAGs_404_c_000000000001_19	138.6	COG0184	AGS_LBE_MAGs_404_AGS_LBE_MAGs_404_c_000000000001_19._NA_
AGS_LBE_MAGs_404_c_000000000008_69	591.3	COG0018	AGS_LBE_MAGs_404_AGS_LBE_MAGs_404_c_000000000008_69._NA_
AGS_LBE_MAGs_404_c_000000000009_41	1385.8	COG0525	AGS_LBE_MAGs_404_AGS_LBE_MAGs_404_c_000000000009_41._NA_
AGS_LBE_MAGs_404_c_000000000011_10	519	COG0124	AGS_LBE_MAGs_404_AGS_LBE_MAGs_404_c_000000000011_10._NA_
AGS_LBE_MAGs_404_c_000000000016_40	1249.3	COG0495	AGS_LBE_MAGs_404_AGS_LBE_MAGs_404_c_000000000016_40._NA_
AGS_LBE_MAGs_404_c_000000000021_10	250.4	COG0080	AGS_LBE_MAGs_404_AGS_LBE_MAGs_404_c_000000000021_10._NA_
AGS_LBE_MAGs_404_c_000000000021_3	241	COG0049	AGS_LBE_MAGs_404_AGS_LBE_MAGs_404_c_000000000021_3._NA_
AGS_LBE_MAGs_404_c_000000000021_4	181	COG0048	AGS_LBE_MAGs_404_AGS_LBE_MAGs_404_c_000000000021_4._NA_
AGS_LBE_MAGs_404_c_000000000021_5	1797.3	COG0086	AGS_LBE_MAGs_404_AGS_LBE_MAGs_404_c_000000000021_5._NA_
AGS_LBE_MAGs_404_c_000000000021_6	2093.6	COG0085	AGS_LBE_MAGs_404_AGS_LBE_MAGs_404_c_000000000021_6._NA_
AGS_LBE_MAGs_404_c_000000000021_9	329.4	COG0081	AGS_LBE_MAGs_404_AGS_LBE_MAGs_404_c_000000000021_9._NA_
AGS_LBE_MAGs_404_c_000000000024_36	584.8	COG0533	AGS_LBE_MAGs_404_AGS_LBE_MAGs_404_c_000000000024_36._NA_
AGS_LBE_MAGs_404_c_000000000027_27	736.1	COG0541	AGS_LBE_MAGs_404_AGS_LBE_MAGs_404_c_000000000027_27._NA_
AGS_LBE_MAGs_404_c_000000000027_5	549.8	COG0012	AGS_LBE_MAGs_404_AGS_LBE_MAGs_404_c_000000000027_5._NA_
AGS_LBE_MAGs_404_c_000000000042_23	723.7	COG0215	AGS_LBE_MAGs_404_AGS_LBE_MAGs_404_c_000000000042_23._NA_
AGS_LBE_MAGs_404_c_000000000046_10	201.5	COG0197	AGS_LBE_MAGs_404_AGS_LBE_MAGs_404_c_000000000046_10._NA_
AGS_LBE_MAGs_404_c_000000000046_12	129.8	COG0186	AGS_LBE_MAGs_404_AGS_LBE_MAGs_404_c_000000000046_12._NA_
AGS_LBE_MAGs_404_c_000000000046_13	206.3	COG0093	AGS_LBE_MAGs_404_AGS_LBE_MAGs_404_c_000000000046_13._NA_
AGS_LBE_MAGs_404_c_000000000046_15	275.4	COG0094	AGS_LBE_MAGs_404_AGS_LBE_MAGs_404_c_000000000046_15._NA_
AGS_LBE_MAGs_404_c_000000000046_17	185.8	COG0096	AGS_LBE_MAGs_404_AGS_LBE_MAGs_404_c_000000000046_17._NA_
AGS_LBE_MAGs_404_c_000000000046_18	226.1	COG0097	AGS_LBE_MAGs_404_AGS_LBE_MAGs_404_c_000000000046_18._NA_
AGS_LBE_MAGs_404_c_000000000046_19	171.8	COG0256	AGS_LBE_MAGs_404_AGS_LBE_MAGs_404_c_000000000046_19._NA_
AGS_LBE_MAGs_404_c_000000000046_20	241	COG0098	AGS_LBE_MAGs_404_AGS_LBE_MAGs_404_c_000000000046_20._NA_
AGS_LBE_MAGs_404_c_000000000046_22	168.6	COG0200	AGS_LBE_MAGs_404_AGS_LBE_MAGs_404_c_000000000046_22._NA_
AGS_LBE_MAGs_404_c_000000000046_23	551.5	COG0201	AGS_LBE_MAGs_404_AGS_LBE_MAGs_404_c_000000000046_23._NA_
AGS_LBE_MAGs_404_c_000000000046_25	183.7	COG0099	AGS_LBE_MAGs_404_AGS_LBE_MAGs_404_c_000000000046_25._NA_
AGS_LBE_MAGs_404_c_000000000046_26	208.9	COG0100	AGS_LBE_MAGs_404_AGS_LBE_MAGs_404_c_000000000046_26._NA_
AGS_LBE_MAGs_404_c_000000000046_27	268.5	COG0522	AGS_LBE_MAGs_404_AGS_LBE_MAGs_404_c_000000000046_27._NA_
AGS_LBE_MAGs_404_c_000000000046_28	421	COG0202	AGS_LBE_MAGs_404_AGS_LBE_MAGs_404_c_000000000046_28._NA_
AGS_LBE_MAGs_404_c_000000000046_3	295.8	COG0087	AGS_LBE_MAGs_404_AGS_LBE_MAGs_404_c_000000000046_3._NA_
AGS_LBE_MAGs_404_c_000000000046_4	265.4	COG0088	AGS_LBE_MAGs_404_AGS_LBE_MAGs_404_c_000000000046_4._NA_
AGS_LBE_MAGs_404_c_000000000046_6	421.1	COG0090	AGS_LBE_MAGs_404_AGS_LBE_MAGs_404_c_000000000046_6._NA_
AGS_LBE_MAGs_404_c_000000000046_7	162	COG0185	AGS_LBE_MAGs_404_AGS_LBE_MAGs_404_c_000000000046_7._NA_
AGS_LBE_MAGs_404_c_000000000046_8	171.2	COG0091	AGS_LBE_MAGs_404_AGS_LBE_MAGs_404_c_000000000046_8._NA_
AGS_LBE_MAGs_404_c_000000000046_9	402.2	COG0092	AGS_LBE_MAGs_404_AGS_LBE_MAGs_404_c_000000000046_9._NA_
AGS_LBE_MAGs_404_c_000000000051_27	385.4	COG0052	AGS_LBE_MAGs_404_AGS_LBE_MAGs_404_c_000000000051_27._NA_
AGS_LBE_MAGs_404_c_000000000061_24	623.1	COG0172	AGS_LBE_MAGs_404_AGS_LBE_MAGs_404_c_000000000061_24._NA_
AGS_LBE_MAGs_404_c_000000000079_10	443.9	COG0016	AGS_LBE_MAGs_404_AGS_LBE_MAGs_404_c_000000000079_10._NA_
AGS_LBE_MAGs_404_c_000000000086_8	422	COG0552	AGS_LBE_MAGs_404_AGS_LBE_MAGs_404_c_000000000086_8._NA_
AGS_LBE_MAGs_404_c_000000000140_4	216.7	COG0103	AGS_LBE_MAGs_404_AGS_LBE_MAGs_404_c_000000000140_4._NA_
AGS_LBE_MAGs_404_c_000000000140_5	208.4	COG0102	AGS_LBE_MAGs_404_AGS_LBE_MAGs_404_c_000000000140_5._NA_
AGS_LBE_MAGs_560_c_000000000001_14	738.5	COG0541	AGS_LBE_MAGs_560_AGS_LBE_MAGs_560_c_000000000001_14._NA_
AGS_LBE_MAGs_560_c_000000000001_168	1220.6	COG0495	AGS_LBE_MAGs_560_AGS_LBE_MAGs_560_c_000000000001_168._NA_
AGS_LBE_MAGs_560_c_000000000001_21	207.9	COG0102	AGS_LBE_MAGs_560_AGS_LBE_MAGs_560_c_000000000001_21._NA_
AGS_LBE_MAGs_560_c_000000000001_22	218.8	COG0103	AGS_LBE_MAGs_560_AGS_LBE_MAGs_560_c_000000000001_22._NA_
AGS_LBE_MAGs_560_c_000000000005_54	419.3	COG0202	AGS_LBE_MAGs_560_AGS_LBE_MAGs_560_c_000000000005_54._NA_
AGS_LBE_MAGs_560_c_000000000005_55	276.1	COG0522	AGS_LBE_MAGs_560_AGS_LBE_MAGs_560_c_000000000005_55._NA_
AGS_LBE_MAGs_560_c_000000000005_56	209.4	COG0100	AGS_LBE_MAGs_560_AGS_LBE_MAGs_560_c_000000000005_56._NA_
AGS_LBE_MAGs_560_c_000000000005_57	178.8	COG0099	AGS_LBE_MAGs_560_AGS_LBE_MAGs_560_c_000000000005_57._NA_
AGS_LBE_MAGs_560_c_000000000005_59	558.1	COG0201	AGS_LBE_MAGs_560_AGS_LBE_MAGs_560_c_000000000005_59._NA_
AGS_LBE_MAGs_560_c_000000000005_60	162.6	COG0200	AGS_LBE_MAGs_560_AGS_LBE_MAGs_560_c_000000000005_60._NA_
AGS_LBE_MAGs_560_c_000000000005_62	241.9	COG0098	AGS_LBE_MAGs_560_AGS_LBE_MAGs_560_c_000000000005_62._NA_
AGS_LBE_MAGs_560_c_000000000005_63	168.5	COG0256	AGS_LBE_MAGs_560_AGS_LBE_MAGs_560_c_000000000005_63._NA_
AGS_LBE_MAGs_560_c_000000000005_64	224.9	COG0097	AGS_LBE_MAGs_560_AGS_LBE_MAGs_560_c_000000000005_64._NA_
AGS_LBE_MAGs_560_c_000000000005_65	182.8	COG0096	AGS_LBE_MAGs_560_AGS_LBE_MAGs_560_c_000000000005_65._NA_
AGS_LBE_MAGs_560_c_000000000005_67	275.5	COG0094	AGS_LBE_MAGs_560_AGS_LBE_MAGs_560_c_000000000005_67._NA_
AGS_LBE_MAGs_560_c_000000000005_69	208.3	COG0093	AGS_LBE_MAGs_560_AGS_LBE_MAGs_560_c_000000000005_69._NA_
AGS_LBE_MAGs_560_c_000000000005_70	136.5	COG0186	AGS_LBE_MAGs_560_AGS_LBE_MAGs_560_c_000000000005_70._NA_
AGS_LBE_MAGs_560_c_000000000005_72	203.2	COG0197	AGS_LBE_MAGs_560_AGS_LBE_MAGs_560_c_000000000005_72._NA_
AGS_LBE_MAGs_560_c_000000000005_73	395.6	COG0092	AGS_LBE_MAGs_560_AGS_LBE_MAGs_560_c_000000000005_73._NA_
AGS_LBE_MAGs_560_c_000000000005_74	173.3	COG0091	AGS_LBE_MAGs_560_AGS_LBE_MAGs_560_c_000000000005_74._NA_
AGS_LBE_MAGs_560_c_000000000005_75	164.7	COG0185	AGS_LBE_MAGs_560_AGS_LBE_MAGs_560_c_000000000005_75._NA_
AGS_LBE_MAGs_560_c_000000000005_76	419.8	COG0090	AGS_LBE_MAGs_560_AGS_LBE_MAGs_560_c_000000000005_76._NA_
AGS_LBE_MAGs_560_c_000000000005_78	261.4	COG0088	AGS_LBE_MAGs_560_AGS_LBE_MAGs_560_c_000000000005_78._NA_
AGS_LBE_MAGs_560_c_000000000005_79	298.5	COG0087	AGS_LBE_MAGs_560_AGS_LBE_MAGs_560_c_000000000005_79._NA_
AGS_LBE_MAGs_560_c_000000000005_83	242.8	COG0049	AGS_LBE_MAGs_560_AGS_LBE_MAGs_560_c_000000000005_83._NA_
AGS_LBE_MAGs_560_c_000000000005_84	180.4	COG0048	AGS_LBE_MAGs_560_AGS_LBE_MAGs_560_c_000000000005_84._NA_
AGS_LBE_MAGs_560_c_000000000005_85	1783.8	COG0086	AGS_LBE_MAGs_560_AGS_LBE_MAGs_560_c_000000000005_85._NA_
AGS_LBE_MAGs_560_c_000000000005_86	2097.1	COG0085	AGS_LBE_MAGs_560_AGS_LBE_MAGs_560_c_000000000005_86._NA_
AGS_LBE_MAGs_560_c_000000000005_89	327.1	COG0081	AGS_LBE_MAGs_560_AGS_LBE_MAGs_560_c_000000000005_89._NA_
AGS_LBE_MAGs_560_c_000000000005_90	252.2	COG0080	AGS_LBE_MAGs_560_AGS_LBE_MAGs_560_c_000000000005_90._NA_
AGS_LBE_MAGs_560_c_000000000006_8	418.6	COG0552	AGS_LBE_MAGs_560_AGS_LBE_MAGs_560_c_000000000006_8._NA_
AGS_LBE_MAGs_560_c_000000000015_82	512.8	COG0124	AGS_LBE_MAGs_560_AGS_LBE_MAGs_560_c_000000000015_82._NA_
AGS_LBE_MAGs_560_c_000000000016_9	586.1	COG0533	AGS_LBE_MAGs_560_AGS_LBE_MAGs_560_c_000000000016_9._NA_
AGS_LBE_MAGs_560_c_000000000017_86	1388.2	COG0525	AGS_LBE_MAGs_560_AGS_LBE_MAGs_560_c_000000000017_86._NA_
AGS_LBE_MAGs_560_c_000000000019_78	594.4	COG0018	AGS_LBE_MAGs_560_AGS_LBE_MAGs_560_c_000000000019_78._NA_
AGS_LBE_MAGs_560_c_000000000020_79	380.8	COG0052	AGS_LBE_MAGs_560_AGS_LBE_MAGs_560_c_000000000020_79._NA_
AGS_LBE_MAGs_560_c_000000000020_9	553	COG0012	AGS_LBE_MAGs_560_AGS_LBE_MAGs_560_c_000000000020_9._NA_
AGS_LBE_MAGs_560_c_000000000025_17	722.9	COG0215	AGS_LBE_MAGs_560_AGS_LBE_MAGs_560_c_000000000025_17._NA_
AGS_LBE_MAGs_560_c_000000000028_49	459.3	COG0016	AGS_LBE_MAGs_560_AGS_LBE_MAGs_560_c_000000000028_49._NA_
AGS_LBE_MAGs_560_c_000000000030_16	623.5	COG0172	AGS_LBE_MAGs_560_AGS_LBE_MAGs_560_c_000000000030_16._NA_
AGS_LBE_MAGs_560_c_000000000033_5	133.2	COG0184	AGS_LBE_MAGs_560_AGS_LBE_MAGs_560_c_000000000033_5._NA_
AGS_LBE_MAGs_655_c_000000000017_453	588.3	COG0533	AGS_LBE_MAGs_655_AGS_LBE_MAGs_655_c_000000000017_453._NA_
AGS_LBE_MAGs_655_c_000000000017_8	421.3	COG0552	AGS_LBE_MAGs_655_AGS_LBE_MAGs_655_c_000000000017_8._NA_
AGS_LBE_MAGs_655_c_000000000017_830	722.8	COG0215	AGS_LBE_MAGs_655_AGS_LBE_MAGs_655_c_000000000017_830._NA_
AGS_LBE_MAGs_655_c_000000000036_109	599.5	COG0018	AGS_LBE_MAGs_655_AGS_LBE_MAGs_655_c_000000000036_109._NA_
AGS_LBE_MAGs_655_c_000000000036_423	451.4	COG0016	AGS_LBE_MAGs_655_AGS_LBE_MAGs_655_c_000000000036_423._NA_
AGS_LBE_MAGs_655_c_000000000053_147	1398.6	COG0525	AGS_LBE_MAGs_655_AGS_LBE_MAGs_655_c_000000000053_147._NA_
AGS_LBE_MAGs_655_c_000000000059_246	216.8	COG0103	AGS_LBE_MAGs_655_AGS_LBE_MAGs_655_c_000000000059_246._NA_
AGS_LBE_MAGs_655_c_000000000059_247	208.8	COG0102	AGS_LBE_MAGs_655_AGS_LBE_MAGs_655_c_000000000059_247._NA_
AGS_LBE_MAGs_655_c_000000000059_254	735.7	COG0541	AGS_LBE_MAGs_655_AGS_LBE_MAGs_655_c_000000000059_254._NA_
AGS_LBE_MAGs_655_c_000000000059_84	1233.9	COG0495	AGS_LBE_MAGs_655_AGS_LBE_MAGs_655_c_000000000059_84._NA_
AGS_LBE_MAGs_655_c_000000000085_227	515.3	COG0124	AGS_LBE_MAGs_655_AGS_LBE_MAGs_655_c_000000000085_227._NA_
AGS_LBE_MAGs_655_c_000000000137_113	135.7	COG0184	AGS_LBE_MAGs_655_AGS_LBE_MAGs_655_c_000000000137_113._NA_
AGS_LBE_MAGs_655_c_000000000155_118	634.9	COG0172	AGS_LBE_MAGs_655_AGS_LBE_MAGs_655_c_000000000155_118._NA_
AGS_LBE_MAGs_655_c_000000000299_101	243.4	COG0049	AGS_LBE_MAGs_655_AGS_LBE_MAGs_655_c_000000000299_101._NA_
AGS_LBE_MAGs_655_c_000000000299_102	179	COG0048	AGS_LBE_MAGs_655_AGS_LBE_MAGs_655_c_000000000299_102._NA_
AGS_LBE_MAGs_655_c_000000000299_103	1788.5	COG0086	AGS_LBE_MAGs_655_AGS_LBE_MAGs_655_c_000000000299_103._NA_
AGS_LBE_MAGs_655_c_000000000299_104	2095.4	COG0085	AGS_LBE_MAGs_655_AGS_LBE_MAGs_655_c_000000000299_104._NA_
AGS_LBE_MAGs_655_c_000000000299_107	330.9	COG0081	AGS_LBE_MAGs_655_AGS_LBE_MAGs_655_c_000000000299_107._NA_
AGS_LBE_MAGs_655_c_000000000299_108	251	COG0080	AGS_LBE_MAGs_655_AGS_LBE_MAGs_655_c_000000000299_108._NA_
AGS_LBE_MAGs_655_c_000000000299_72	415.7	COG0202	AGS_LBE_MAGs_655_AGS_LBE_MAGs_655_c_000000000299_72._NA_
AGS_LBE_MAGs_655_c_000000000299_73	273.4	COG0522	AGS_LBE_MAGs_655_AGS_LBE_MAGs_655_c_000000000299_73._NA_
AGS_LBE_MAGs_655_c_000000000299_74	209.4	COG0100	AGS_LBE_MAGs_655_AGS_LBE_MAGs_655_c_000000000299_74._NA_
AGS_LBE_MAGs_655_c_000000000299_75	178.8	COG0099	AGS_LBE_MAGs_655_AGS_LBE_MAGs_655_c_000000000299_75._NA_
AGS_LBE_MAGs_655_c_000000000299_77	558.1	COG0201	AGS_LBE_MAGs_655_AGS_LBE_MAGs_655_c_000000000299_77._NA_
AGS_LBE_MAGs_655_c_000000000299_78	160.7	COG0200	AGS_LBE_MAGs_655_AGS_LBE_MAGs_655_c_000000000299_78._NA_
AGS_LBE_MAGs_655_c_000000000299_80	242	COG0098	AGS_LBE_MAGs_655_AGS_LBE_MAGs_655_c_000000000299_80._NA_
AGS_LBE_MAGs_655_c_000000000299_81	163.3	COG0256	AGS_LBE_MAGs_655_AGS_LBE_MAGs_655_c_000000000299_81._NA_
AGS_LBE_MAGs_655_c_000000000299_82	221.5	COG0097	AGS_LBE_MAGs_655_AGS_LBE_MAGs_655_c_000000000299_82._NA_
AGS_LBE_MAGs_655_c_000000000299_83	184.9	COG0096	AGS_LBE_MAGs_655_AGS_LBE_MAGs_655_c_000000000299_83._NA_
AGS_LBE_MAGs_655_c_000000000299_85	276.4	COG0094	AGS_LBE_MAGs_655_AGS_LBE_MAGs_655_c_000000000299_85._NA_
AGS_LBE_MAGs_655_c_000000000299_87	207.6	COG0093	AGS_LBE_MAGs_655_AGS_LBE_MAGs_655_c_000000000299_87._NA_
AGS_LBE_MAGs_655_c_000000000299_88	135.2	COG0186	AGS_LBE_MAGs_655_AGS_LBE_MAGs_655_c_000000000299_88._NA_
AGS_LBE_MAGs_655_c_000000000299_90	202.3	COG0197	AGS_LBE_MAGs_655_AGS_LBE_MAGs_655_c_000000000299_90._NA_
AGS_LBE_MAGs_655_c_000000000299_91	397.1	COG0092	AGS_LBE_MAGs_655_AGS_LBE_MAGs_655_c_000000000299_91._NA_
AGS_LBE_MAGs_655_c_000000000299_92	173.4	COG0091	AGS_LBE_MAGs_655_AGS_LBE_MAGs_655_c_000000000299_92._NA_
AGS_LBE_MAGs_655_c_000000000299_93	164.7	COG0185	AGS_LBE_MAGs_655_AGS_LBE_MAGs_655_c_000000000299_93._NA_
AGS_LBE_MAGs_655_c_000000000299_94	420.1	COG0090	AGS_LBE_MAGs_655_AGS_LBE_MAGs_655_c_000000000299_94._NA_
AGS_LBE_MAGs_655_c_000000000299_96	262.7	COG0088	AGS_LBE_MAGs_655_AGS_LBE_MAGs_655_c_000000000299_96._NA_
AGS_LBE_MAGs_655_c_000000000299_97	300.7	COG0087	AGS_LBE_MAGs_655_AGS_LBE_MAGs_655_c_000000000299_97._NA_
AGS_LBE_MAGs_655_c_000000000558_1	549.5	COG0012	AGS_LBE_MAGs_655_AGS_LBE_MAGs_655_c_000000000558_1._NA_
AGS_LBE_MAGs_655_c_000000000558_66	383	COG0052	AGS_LBE_MAGs_655_AGS_LBE_MAGs_655_c_000000000558_66._NA_
GCA_000024165_000000000004_1197	445.1	COG0016	GCA_000024165_fix_GCA_000024165_000000000004_1197._NA_
GCA_000024165_000000000004_2090	518	COG0124	GCA_000024165_fix_GCA_000024165_000000000004_2090._NA_
GCA_000024165_000000000004_2718	549	COG0012	GCA_000024165_fix_GCA_000024165_000000000004_2718._NA_
GCA_000024165_000000000004_2860	383.3	COG0052	GCA_000024165_fix_GCA_000024165_000000000004_2860._NA_
GCA_000024165_000000000004_2988	735.5	COG0541	GCA_000024165_fix_GCA_000024165_000000000004_2988._NA_
GCA_000024165_000000000004_3004	208.4	COG0102	GCA_000024165_fix_GCA_000024165_000000000004_3004._NA_
GCA_000024165_000000000004_3005	216.7	COG0103	GCA_000024165_fix_GCA_000024165_000000000004_3005._NA_
GCA_000024165_000000000004_3048	1253.6	COG0495	GCA_000024165_fix_GCA_000024165_000000000004_3048._NA_
GCA_000024165_000000000004_3107	625	COG0172	GCA_000024165_fix_GCA_000024165_000000000004_3107._NA_
GCA_000024165_000000000004_3321	138.6	COG0184	GCA_000024165_fix_GCA_000024165_000000000004_3321._NA_
GCA_000024165_000000000004_3434	421	COG0202	GCA_000024165_fix_GCA_000024165_000000000004_3434._NA_
GCA_000024165_000000000004_3435	269.6	COG0522	GCA_000024165_fix_GCA_000024165_000000000004_3435._NA_
GCA_000024165_000000000004_3436	208.9	COG0100	GCA_000024165_fix_GCA_000024165_000000000004_3436._NA_
GCA_000024165_000000000004_3437	183.7	COG0099	GCA_000024165_fix_GCA_000024165_000000000004_3437._NA_
GCA_000024165_000000000004_3439	551.5	COG0201	GCA_000024165_fix_GCA_000024165_000000000004_3439._NA_
GCA_000024165_000000000004_3440	167.2	COG0200	GCA_000024165_fix_GCA_000024165_000000000004_3440._NA_
GCA_000024165_000000000004_3442	241	COG0098	GCA_000024165_fix_GCA_000024165_000000000004_3442._NA_
GCA_000024165_000000000004_3443	171.8	COG0256	GCA_000024165_fix_GCA_000024165_000000000004_3443._NA_
GCA_000024165_000000000004_3444	225	COG0097	GCA_000024165_fix_GCA_000024165_000000000004_3444._NA_
GCA_000024165_000000000004_3445	185.8	COG0096	GCA_000024165_fix_GCA_000024165_000000000004_3445._NA_
GCA_000024165_000000000004_3447	275.4	COG0094	GCA_000024165_fix_GCA_000024165_000000000004_3447._NA_
GCA_000024165_000000000004_3449	206.3	COG0093	GCA_000024165_fix_GCA_000024165_000000000004_3449._NA_
GCA_000024165_000000000004_3450	129.8	COG0186	GCA_000024165_fix_GCA_000024165_000000000004_3450._NA_
GCA_000024165_000000000004_3452	201.5	COG0197	GCA_000024165_fix_GCA_000024165_000000000004_3452._NA_
GCA_000024165_000000000004_3453	402.2	COG0092	GCA_000024165_fix_GCA_000024165_000000000004_3453._NA_
GCA_000024165_000000000004_3454	171.2	COG0091	GCA_000024165_fix_GCA_000024165_000000000004_3454._NA_
GCA_000024165_000000000004_3455	162	COG0185	GCA_000024165_fix_GCA_000024165_000000000004_3455._NA_
GCA_000024165_000000000004_3456	418.7	COG0090	GCA_000024165_fix_GCA_000024165_000000000004_3456._NA_
GCA_000024165_000000000004_3458	266	COG0088	GCA_000024165_fix_GCA_000024165_000000000004_3458._NA_
GCA_000024165_000000000004_3459	294.6	COG0087	GCA_000024165_fix_GCA_000024165_000000000004_3459._NA_
GCA_000024165_000000000004_3463	241	COG0049	GCA_000024165_fix_GCA_000024165_000000000004_3463._NA_
GCA_000024165_000000000004_3464	181	COG0048	GCA_000024165_fix_GCA_000024165_000000000004_3464._NA_
GCA_000024165_000000000004_3465	1795	COG0086	GCA_000024165_fix_GCA_000024165_000000000004_3465._NA_
GCA_000024165_000000000004_3466	2093.1	COG0085	GCA_000024165_fix_GCA_000024165_000000000004_3466._NA_
GCA_000024165_000000000004_3469	330	COG0081	GCA_000024165_fix_GCA_000024165_000000000004_3469._NA_
GCA_000024165_000000000004_3470	250	COG0080	GCA_000024165_fix_GCA_000024165_000000000004_3470._NA_
GCA_000024165_000000000004_3968	423.6	COG0552	GCA_000024165_fix_GCA_000024165_000000000004_3968._NA_
GCA_000024165_000000000004_4085	1384.5	COG0525	GCA_000024165_fix_GCA_000024165_000000000004_4085._NA_
GCA_000024165_000000000004_4216	659.1	COG0215	GCA_000024165_fix_GCA_000024165_000000000004_4216._NA_
GCA_000024165_000000000004_500	723.3	COG0215	GCA_000024165_fix_GCA_000024165_000000000004_500._NA_
GCA_000024165_000000000004_585	584.3	COG0533	GCA_000024165_fix_GCA_000024165_000000000004_585._NA_
GCA_000024165_000000000004_972	587.9	COG0018	GCA_000024165_fix_GCA_000024165_000000000004_972._NA_
GCA_000585055_000000000011_98	382.3	COG0052	GCA_000585055_fix_GCA_000585055_000000000011_98._NA_
GCA_000585055_000000000021_58	217.4	COG0103	GCA_000585055_fix_GCA_000585055_000000000021_58._NA_
GCA_000585055_000000000021_59	208.8	COG0102	GCA_000585055_fix_GCA_000585055_000000000021_59._NA_
GCA_000585055_000000000021_66	739	COG0541	GCA_000585055_fix_GCA_000585055_000000000021_66._NA_
GCA_000585055_000000000025_49	594.8	COG0018	GCA_000585055_fix_GCA_000585055_000000000025_49._NA_
GCA_000585055_000000000026_14	515.3	COG0124	GCA_000585055_fix_GCA_000585055_000000000026_14._NA_
GCA_000585055_000000000036_25	551.6	COG0012	GCA_000585055_fix_GCA_000585055_000000000036_25._NA_
GCA_000585055_000000000037_10	194	COG0197	GCA_000585055_fix_GCA_000585055_000000000037_10._NA_
GCA_000585055_000000000037_11	135.8	COG0186	GCA_000585055_fix_GCA_000585055_000000000037_11._NA_
GCA_000585055_000000000037_12	205.8	COG0093	GCA_000585055_fix_GCA_000585055_000000000037_12._NA_
GCA_000585055_000000000037_14	274.5	COG0094	GCA_000585055_fix_GCA_000585055_000000000037_14._NA_
GCA_000585055_000000000037_3	298.9	COG0087	GCA_000585055_fix_GCA_000585055_000000000037_3._NA_
GCA_000585055_000000000037_4	254.3	COG0088	GCA_000585055_fix_GCA_000585055_000000000037_4._NA_
GCA_000585055_000000000037_6	417.6	COG0090	GCA_000585055_fix_GCA_000585055_000000000037_6._NA_
GCA_000585055_000000000037_7	164.7	COG0185	GCA_000585055_fix_GCA_000585055_000000000037_7._NA_
GCA_000585055_000000000037_8	172.9	COG0091	GCA_000585055_fix_GCA_000585055_000000000037_8._NA_
GCA_000585055_000000000037_9	395	COG0092	GCA_000585055_fix_GCA_000585055_000000000037_9._NA_
GCA_000585055_000000000042_45	633.5	COG0172	GCA_000585055_fix_GCA_000585055_000000000042_45._NA_
GCA_000585055_000000000057_22	727.6	COG0215	GCA_000585055_fix_GCA_000585055_000000000057_22._NA_
GCA_000585055_000000000059_14	136.9	COG0184	GCA_000585055_fix_GCA_000585055_000000000059_14._NA_
GCA_000585055_000000000078_11	180.9	COG0099	GCA_000585055_fix_GCA_000585055_000000000078_11._NA_
GCA_000585055_000000000078_12	208.7	COG0100	GCA_000585055_fix_GCA_000585055_000000000078_12._NA_
GCA_000585055_000000000078_13	272.6	COG0522	GCA_000585055_fix_GCA_000585055_000000000078_13._NA_
GCA_000585055_000000000078_14	416.1	COG0202	GCA_000585055_fix_GCA_000585055_000000000078_14._NA_
GCA_000585055_000000000078_2	182.1	COG0096	GCA_000585055_fix_GCA_000585055_000000000078_2._NA_
GCA_000585055_000000000078_3	222.7	COG0097	GCA_000585055_fix_GCA_000585055_000000000078_3._NA_
GCA_000585055_000000000078_4	167.7	COG0256	GCA_000585055_fix_GCA_000585055_000000000078_4._NA_
GCA_000585055_000000000078_5	241.7	COG0098	GCA_000585055_fix_GCA_000585055_000000000078_5._NA_
GCA_000585055_000000000078_7	166	COG0200	GCA_000585055_fix_GCA_000585055_000000000078_7._NA_
GCA_000585055_000000000078_8	339.6	COG0201	GCA_000585055_fix_GCA_000585055_000000000078_8._NA_
GCA_000585055_000000000087_10	1395.5	COG0525	GCA_000585055_fix_GCA_000585055_000000000087_10._NA_
GCA_000585055_000000000088_9	422.7	COG0552	GCA_000585055_fix_GCA_000585055_000000000088_9._NA_
GCA_000585055_000000000091_1	1785.2	COG0086	GCA_000585055_fix_GCA_000585055_000000000091_1._NA_
GCA_000585055_000000000091_2	179	COG0048	GCA_000585055_fix_GCA_000585055_000000000091_2._NA_
GCA_000585055_000000000091_3	242	COG0049	GCA_000585055_fix_GCA_000585055_000000000091_3._NA_
GCA_000585055_000000000096_22	456.7	COG0016	GCA_000585055_fix_GCA_000585055_000000000096_22._NA_
GCA_000585055_000000000097_97	1237	COG0495	GCA_000585055_fix_GCA_000585055_000000000097_97._NA_
GCA_000585055_000000000110_7	587	COG0533	GCA_000585055_fix_GCA_000585055_000000000110_7._NA_
GCA_000585055_000000000134_1	2030.8	COG0085	GCA_000585055_fix_GCA_000585055_000000000134_1._NA_
GCA_000585055_000000000134_4	329.9	COG0081	GCA_000585055_fix_GCA_000585055_000000000134_4._NA_
GCA_000585055_000000000134_5	251.8	COG0080	GCA_000585055_fix_GCA_000585055_000000000134_5._NA_
GCA_000987445_000000000035_7	136.9	COG0184	GCA_000987445_fix_GCA_000987445_000000000035_7._NA_
GCA_000987445_000000000043_4	1395.4	COG0525	GCA_000987445_fix_GCA_000987445_000000000043_4._NA_
GCA_000987445_000000000048_1	210.2	COG0100	GCA_000987445_fix_GCA_000987445_000000000048_1._NA_
GCA_000987445_000000000048_2	273.6	COG0522	GCA_000987445_fix_GCA_000987445_000000000048_2._NA_
GCA_000987445_000000000048_3	413.9	COG0202	GCA_000987445_fix_GCA_000987445_000000000048_3._NA_
GCA_000987445_000000000068_4	420.6	COG0552	GCA_000987445_fix_GCA_000987445_000000000068_4._NA_
GCA_000987445_000000000071_1	449.5	COG0172	GCA_000987445_fix_GCA_000987445_000000000071_1._NA_
GCA_000987445_000000000089_1	849.7	COG0086	GCA_000987445_fix_GCA_000987445_000000000089_1._NA_
GCA_000987445_000000000089_2	2009.8	COG0085	GCA_000987445_fix_GCA_000987445_000000000089_2._NA_
GCA_000987445_000000000130_1	169.1	COG0256	GCA_000987445_fix_GCA_000987445_000000000130_1._NA_
GCA_000987445_000000000130_2	241.7	COG0098	GCA_000987445_fix_GCA_000987445_000000000130_2._NA_
GCA_000987445_000000000130_4	167.4	COG0200	GCA_000987445_fix_GCA_000987445_000000000130_4._NA_
GCA_000987445_000000000130_5	559.7	COG0201	GCA_000987445_fix_GCA_000987445_000000000130_5._NA_
GCA_000987445_000000000147_1	277.4	COG0094	GCA_000987445_fix_GCA_000987445_000000000147_1._NA_
GCA_000987445_000000000147_3	206.9	COG0093	GCA_000987445_fix_GCA_000987445_000000000147_3._NA_
GCA_000987445_000000000147_4	133.3	COG0186	GCA_000987445_fix_GCA_000987445_000000000147_4._NA_
GCA_000987445_000000000147_6	201.9	COG0197	GCA_000987445_fix_GCA_000987445_000000000147_6._NA_
GCA_000987445_000000000147_7	398.9	COG0092	GCA_000987445_fix_GCA_000987445_000000000147_7._NA_
GCA_000987445_000000000202_2	1229.1	COG0495	GCA_000987445_fix_GCA_000987445_000000000202_2._NA_
GCA_000987445_000000000297_1	432.3	COG0533	GCA_000987445_fix_GCA_000987445_000000000297_1._NA_
GCA_000987445_000000000396_3	455.7	COG0016	GCA_000987445_fix_GCA_000987445_000000000396_3._NA_
GCA_000987445_000000000399_10	383.1	COG0052	GCA_000987445_fix_GCA_000987445_000000000399_10._NA_
GCA_000987445_000000000518_3	252.2	COG0080	GCA_000987445_fix_GCA_000987445_000000000518_3._NA_
GCA_000987445_000000000518_4	331.8	COG0081	GCA_000987445_fix_GCA_000987445_000000000518_4._NA_
GCA_000987445_000000000759_3	300.2	COG0087	GCA_000987445_fix_GCA_000987445_000000000759_3._NA_
GCA_000987445_000000000759_4	260.3	COG0088	GCA_000987445_fix_GCA_000987445_000000000759_4._NA_
GCA_000987445_000000000780_10	596.8	COG0018	GCA_000987445_fix_GCA_000987445_000000000780_10._NA_
GCA_000987445_000000000799_21	516.1	COG0124	GCA_000987445_fix_GCA_000987445_000000000799_21._NA_
GCA_000987445_000000000801_4	726.5	COG0215	GCA_000987445_fix_GCA_000987445_000000000801_4._NA_
GCA_000987445_000000000807_9	221	COG0103	GCA_000987445_fix_GCA_000987445_000000000807_9._NA_
GCA_001897745_000000000001_162	464.9	COG0016	GCA_001897745_fix_GCA_001897745_000000000001_162._NA_
GCA_001897745_000000000001_24	242.7	COG0522	GCA_001897745_fix_GCA_001897745_000000000001_24._NA_
GCA_001897745_000000000001_4	652.6	COG0172	GCA_001897745_fix_GCA_001897745_000000000001_4._NA_
GCA_001897745_000000000012_10	603.7	COG0018	GCA_001897745_fix_GCA_001897745_000000000012_10._NA_
GCA_001897745_000000000014_111	136.4	COG0184	GCA_001897745_fix_GCA_001897745_000000000014_111._NA_
GCA_001897745_000000000017_55	385.8	COG0052	GCA_001897745_fix_GCA_001897745_000000000017_55._NA_
GCA_001897745_000000000018_29	537.5	COG0124	GCA_001897745_fix_GCA_001897745_000000000018_29._NA_
GCA_001897745_000000000019_104	558.6	COG0012	GCA_001897745_fix_GCA_001897745_000000000019_104._NA_
GCA_001897745_000000000019_119	431.8	COG0552	GCA_001897745_fix_GCA_001897745_000000000019_119._NA_
GCA_001897745_000000000022_112	753.3	COG0541	GCA_001897745_fix_GCA_001897745_000000000022_112._NA_
GCA_001897745_000000000022_120	209.2	COG0102	GCA_001897745_fix_GCA_001897745_000000000022_120._NA_
GCA_001897745_000000000022_121	221.4	COG0103	GCA_001897745_fix_GCA_001897745_000000000022_121._NA_
GCA_001897745_000000000022_17	1263	COG0495	GCA_001897745_fix_GCA_001897745_000000000022_17._NA_
GCA_001897745_000000000022_5	606.6	COG0533	GCA_001897745_fix_GCA_001897745_000000000022_5._NA_
GCA_001897745_000000000023_18	733.4	COG0215	GCA_001897745_fix_GCA_001897745_000000000023_18._NA_
GCA_001897745_000000000025_144	425.3	COG0202	GCA_001897745_fix_GCA_001897745_000000000025_144._NA_
GCA_001897745_000000000025_145	273.7	COG0522	GCA_001897745_fix_GCA_001897745_000000000025_145._NA_
GCA_001897745_000000000025_146	212	COG0100	GCA_001897745_fix_GCA_001897745_000000000025_146._NA_
GCA_001897745_000000000025_147	186.6	COG0099	GCA_001897745_fix_GCA_001897745_000000000025_147._NA_
GCA_001897745_000000000025_149	556	COG0201	GCA_001897745_fix_GCA_001897745_000000000025_149._NA_
GCA_001897745_000000000025_150	167.7	COG0200	GCA_001897745_fix_GCA_001897745_000000000025_150._NA_
GCA_001897745_000000000025_152	237.6	COG0098	GCA_001897745_fix_GCA_001897745_000000000025_152._NA_
GCA_001897745_000000000025_153	173.7	COG0256	GCA_001897745_fix_GCA_001897745_000000000025_153._NA_
GCA_001897745_000000000025_154	225.7	COG0097	GCA_001897745_fix_GCA_001897745_000000000025_154._NA_
GCA_001897745_000000000025_155	193.6	COG0096	GCA_001897745_fix_GCA_001897745_000000000025_155._NA_
GCA_001897745_000000000025_157	279.9	COG0094	GCA_001897745_fix_GCA_001897745_000000000025_157._NA_
GCA_001897745_000000000025_159	215.4	COG0093	GCA_001897745_fix_GCA_001897745_000000000025_159._NA_
GCA_001897745_000000000025_160	143.8	COG0186	GCA_001897745_fix_GCA_001897745_000000000025_160._NA_
GCA_001897745_000000000025_162	197.9	COG0197	GCA_001897745_fix_GCA_001897745_000000000025_162._NA_
GCA_001897745_000000000025_163	412.5	COG0092	GCA_001897745_fix_GCA_001897745_000000000025_163._NA_
GCA_001897745_000000000025_164	176.1	COG0091	GCA_001897745_fix_GCA_001897745_000000000025_164._NA_
GCA_001897745_000000000025_165	166.1	COG0185	GCA_001897745_fix_GCA_001897745_000000000025_165._NA_
GCA_001897745_000000000025_166	426.2	COG0090	GCA_001897745_fix_GCA_001897745_000000000025_166._NA_
GCA_001897745_000000000025_168	268.3	COG0088	GCA_001897745_fix_GCA_001897745_000000000025_168._NA_
GCA_001897745_000000000025_169	301.6	COG0087	GCA_001897745_fix_GCA_001897745_000000000025_169._NA_
GCA_001897745_000000000028_1	493.8	COG0086	GCA_001897745_fix_GCA_001897745_000000000028_1._NA_
GCA_001897745_000000000028_2	2090.2	COG0085	GCA_001897745_fix_GCA_001897745_000000000028_2._NA_
GCA_001897745_000000000028_5	342.5	COG0081	GCA_001897745_fix_GCA_001897745_000000000028_5._NA_
GCA_001897745_000000000028_6	258	COG0080	GCA_001897745_fix_GCA_001897745_000000000028_6._NA_
GCA_001897745_000000000032_3	248.3	COG0049	GCA_001897745_fix_GCA_001897745_000000000032_3._NA_
GCA_001897745_000000000032_4	184.3	COG0048	GCA_001897745_fix_GCA_001897745_000000000032_4._NA_
GCA_001897745_000000000032_5	1297.3	COG0086	GCA_001897745_fix_GCA_001897745_000000000032_5._NA_
GCA_001897745_000000000043_140	1416.1	COG0525	GCA_001897745_fix_GCA_001897745_000000000043_140._NA_
GCA_002304785_000000000018_19	236.8	COG0552	GCA_002304785_fix_GCA_002304785_000000000018_19._NA_
GCA_002304785_000000000059_22	384.7	COG0052	GCA_002304785_fix_GCA_002304785_000000000059_22._NA_
GCA_002304785_000000000060_64	606	COG0018	GCA_002304785_fix_GCA_002304785_000000000060_64._NA_
GCA_002304785_000000000064_20	138.4	COG0184	GCA_002304785_fix_GCA_002304785_000000000064_20._NA_
GCA_002304785_000000000073_2	557.6	COG0012	GCA_002304785_fix_GCA_002304785_000000000073_2._NA_
GCA_002304785_000000000089_15	374.4	COG0202	GCA_002304785_fix_GCA_002304785_000000000089_15._NA_
GCA_002304785_000000000089_16	278.9	COG0522	GCA_002304785_fix_GCA_002304785_000000000089_16._NA_
GCA_002304785_000000000089_17	131.2	COG0100	GCA_002304785_fix_GCA_002304785_000000000089_17._NA_
GCA_002304785_000000000089_18	183.5	COG0099	GCA_002304785_fix_GCA_002304785_000000000089_18._NA_
GCA_002304785_000000000089_21	537.3	COG0201	GCA_002304785_fix_GCA_002304785_000000000089_21._NA_
GCA_002304785_000000000089_22	170.1	COG0200	GCA_002304785_fix_GCA_002304785_000000000089_22._NA_
GCA_002304785_000000000089_24	243.2	COG0098	GCA_002304785_fix_GCA_002304785_000000000089_24._NA_
GCA_002304785_000000000089_25	171.1	COG0256	GCA_002304785_fix_GCA_002304785_000000000089_25._NA_
GCA_002304785_000000000089_26	220.3	COG0097	GCA_002304785_fix_GCA_002304785_000000000089_26._NA_
GCA_002304785_000000000089_27	188.1	COG0096	GCA_002304785_fix_GCA_002304785_000000000089_27._NA_
GCA_002304785_000000000089_29	281.7	COG0094	GCA_002304785_fix_GCA_002304785_000000000089_29._NA_
GCA_002304785_000000000089_31	215.1	COG0093	GCA_002304785_fix_GCA_002304785_000000000089_31._NA_
GCA_002304785_000000000089_32	137.2	COG0186	GCA_002304785_fix_GCA_002304785_000000000089_32._NA_
GCA_002304785_000000000089_34	197.1	COG0197	GCA_002304785_fix_GCA_002304785_000000000089_34._NA_
GCA_002304785_000000000089_35	402.9	COG0092	GCA_002304785_fix_GCA_002304785_000000000089_35._NA_
GCA_002304785_000000000089_36	171.6	COG0091	GCA_002304785_fix_GCA_002304785_000000000089_36._NA_
GCA_002304785_000000000089_37	165.1	COG0185	GCA_002304785_fix_GCA_002304785_000000000089_37._NA_
GCA_002304785_000000000089_38	427.7	COG0090	GCA_002304785_fix_GCA_002304785_000000000089_38._NA_
GCA_002304785_000000000089_40	263.8	COG0088	GCA_002304785_fix_GCA_002304785_000000000089_40._NA_
GCA_002304785_000000000089_41	304.8	COG0087	GCA_002304785_fix_GCA_002304785_000000000089_41._NA_
GCA_002304785_000000000124_8	461.3	COG0016	GCA_002304785_fix_GCA_002304785_000000000124_8._NA_
GCA_002304785_000000000126_53	535.7	COG0124	GCA_002304785_fix_GCA_002304785_000000000126_53._NA_
GCA_002304785_000000000145_2	246.5	COG0049	GCA_002304785_fix_GCA_002304785_000000000145_2._NA_
GCA_002304785_000000000145_3	1798.3	COG0086	GCA_002304785_fix_GCA_002304785_000000000145_3._NA_
GCA_002304785_000000000145_4	2095.2	COG0085	GCA_002304785_fix_GCA_002304785_000000000145_4._NA_
GCA_002304785_000000000145_7	340.2	COG0081	GCA_002304785_fix_GCA_002304785_000000000145_7._NA_
GCA_002304785_000000000145_8	260.2	COG0080	GCA_002304785_fix_GCA_002304785_000000000145_8._NA_
GCA_002304785_000000000149_1	174.9	COG0172	GCA_002304785_fix_GCA_002304785_000000000149_1._NA_
GCA_002304785_000000000158_10	207.3	COG0102	GCA_002304785_fix_GCA_002304785_000000000158_10._NA_
GCA_002304785_000000000158_16	746.3	COG0541	GCA_002304785_fix_GCA_002304785_000000000158_16._NA_
GCA_002304785_000000000158_9	220.4	COG0103	GCA_002304785_fix_GCA_002304785_000000000158_9._NA_
GCA_002304785_000000000160_8	1408.9	COG0525	GCA_002304785_fix_GCA_002304785_000000000160_8._NA_
GCA_002304785_000000000185_3	744.5	COG0215	GCA_002304785_fix_GCA_002304785_000000000185_3._NA_
GCA_002304785_000000000190_4	542	COG0533	GCA_002304785_fix_GCA_002304785_000000000190_4._NA_
GCA_002345025_000000000009_19	411.5	COG0552	GCA_002345025_fix_GCA_002345025_000000000009_19._NA_
GCA_002345025_000000000009_30	592.2	COG0018	GCA_002345025_fix_GCA_002345025_000000000009_30._NA_
GCA_002345025_000000000009_40	582.2	COG0533	GCA_002345025_fix_GCA_002345025_000000000009_40._NA_
GCA_002345025_000000000035_15	215.8	COG0103	GCA_002345025_fix_GCA_002345025_000000000035_15._NA_
GCA_002345025_000000000035_16	210.1	COG0102	GCA_002345025_fix_GCA_002345025_000000000035_16._NA_
GCA_002345025_000000000035_23	739.7	COG0541	GCA_002345025_fix_GCA_002345025_000000000035_23._NA_
GCA_002345025_000000000042_1	1206.5	COG0495	GCA_002345025_fix_GCA_002345025_000000000042_1._NA_
GCA_002345025_000000000049_16	516.8	COG0124	GCA_002345025_fix_GCA_002345025_000000000049_16._NA_
GCA_002345025_000000000077_30	734.4	COG0215	GCA_002345025_fix_GCA_002345025_000000000077_30._NA_
GCA_002345025_000000000084_1	630.2	COG0172	GCA_002345025_fix_GCA_002345025_000000000084_1._NA_
GCA_002345025_000000000084_25	545.5	COG0012	GCA_002345025_fix_GCA_002345025_000000000084_25._NA_
GCA_002345025_000000000104_56	382.2	COG0052	GCA_002345025_fix_GCA_002345025_000000000104_56._NA_
GCA_002345025_000000000105_24	137.2	COG0184	GCA_002345025_fix_GCA_002345025_000000000105_24._NA_
GCA_002345025_000000000113_33	1381.3	COG0525	GCA_002345025_fix_GCA_002345025_000000000113_33._NA_
GCA_002345025_000000000121_10	195.7	COG0197	GCA_002345025_fix_GCA_002345025_000000000121_10._NA_
GCA_002345025_000000000121_12	131.3	COG0186	GCA_002345025_fix_GCA_002345025_000000000121_12._NA_
GCA_002345025_000000000121_13	207.7	COG0093	GCA_002345025_fix_GCA_002345025_000000000121_13._NA_
GCA_002345025_000000000121_15	273.5	COG0094	GCA_002345025_fix_GCA_002345025_000000000121_15._NA_
GCA_002345025_000000000121_17	181.8	COG0096	GCA_002345025_fix_GCA_002345025_000000000121_17._NA_
GCA_002345025_000000000121_18	223.1	COG0097	GCA_002345025_fix_GCA_002345025_000000000121_18._NA_
GCA_002345025_000000000121_19	169.5	COG0256	GCA_002345025_fix_GCA_002345025_000000000121_19._NA_
GCA_002345025_000000000121_20	242.8	COG0098	GCA_002345025_fix_GCA_002345025_000000000121_20._NA_
GCA_002345025_000000000121_22	169.9	COG0200	GCA_002345025_fix_GCA_002345025_000000000121_22._NA_
GCA_002345025_000000000121_23	551.5	COG0201	GCA_002345025_fix_GCA_002345025_000000000121_23._NA_
GCA_002345025_000000000121_26	182.6	COG0099	GCA_002345025_fix_GCA_002345025_000000000121_26._NA_
GCA_002345025_000000000121_27	209.6	COG0100	GCA_002345025_fix_GCA_002345025_000000000121_27._NA_
GCA_002345025_000000000121_28	269.2	COG0522	GCA_002345025_fix_GCA_002345025_000000000121_28._NA_
GCA_002345025_000000000121_29	424.5	COG0202	GCA_002345025_fix_GCA_002345025_000000000121_29._NA_
GCA_002345025_000000000121_3	303	COG0087	GCA_002345025_fix_GCA_002345025_000000000121_3._NA_
GCA_002345025_000000000121_4	258.1	COG0088	GCA_002345025_fix_GCA_002345025_000000000121_4._NA_
GCA_002345025_000000000121_6	423.4	COG0090	GCA_002345025_fix_GCA_002345025_000000000121_6._NA_
GCA_002345025_000000000121_7	163.1	COG0185	GCA_002345025_fix_GCA_002345025_000000000121_7._NA_
GCA_002345025_000000000121_8	172.3	COG0091	GCA_002345025_fix_GCA_002345025_000000000121_8._NA_
GCA_002345025_000000000121_9	402	COG0092	GCA_002345025_fix_GCA_002345025_000000000121_9._NA_
GCA_002345025_000000000164_10	180.5	COG0048	GCA_002345025_fix_GCA_002345025_000000000164_10._NA_
GCA_002345025_000000000164_11	243.6	COG0049	GCA_002345025_fix_GCA_002345025_000000000164_11._NA_
GCA_002345025_000000000164_4	252.1	COG0080	GCA_002345025_fix_GCA_002345025_000000000164_4._NA_
GCA_002345025_000000000164_5	337.4	COG0081	GCA_002345025_fix_GCA_002345025_000000000164_5._NA_
GCA_002345025_000000000164_8	2083.9	COG0085	GCA_002345025_fix_GCA_002345025_000000000164_8._NA_
GCA_002345025_000000000164_9	1786.5	COG0086	GCA_002345025_fix_GCA_002345025_000000000164_9._NA_
GCA_002425405_000000000029_11	181.1	COG0099	GCA_002425405_fix_GCA_002425405_000000000029_11._NA_
GCA_002425405_000000000029_12	208.7	COG0100	GCA_002425405_fix_GCA_002425405_000000000029_12._NA_
GCA_002425405_000000000029_13	271.4	COG0522	GCA_002425405_fix_GCA_002425405_000000000029_13._NA_
GCA_002425405_000000000029_14	424	COG0202	GCA_002425405_fix_GCA_002425405_000000000029_14._NA_
GCA_002425405_000000000029_2	185.4	COG0096	GCA_002425405_fix_GCA_002425405_000000000029_2._NA_
GCA_002425405_000000000029_3	227.3	COG0097	GCA_002425405_fix_GCA_002425405_000000000029_3._NA_
GCA_002425405_000000000029_4	167.4	COG0256	GCA_002425405_fix_GCA_002425405_000000000029_4._NA_
GCA_002425405_000000000029_5	242.3	COG0098	GCA_002425405_fix_GCA_002425405_000000000029_5._NA_
GCA_002425405_000000000029_7	175	COG0200	GCA_002425405_fix_GCA_002425405_000000000029_7._NA_
GCA_002425405_000000000029_8	552.8	COG0201	GCA_002425405_fix_GCA_002425405_000000000029_8._NA_
GCA_002425405_000000000032_47	722.8	COG0215	GCA_002425405_fix_GCA_002425405_000000000032_47._NA_
GCA_002425405_000000000037_46	1007.2	COG0525	GCA_002425405_fix_GCA_002425405_000000000037_46._NA_
GCA_002425405_000000000038_20	738.5	COG0541	GCA_002425405_fix_GCA_002425405_000000000038_20._NA_
GCA_002425405_000000000082_10	242.7	COG0049	GCA_002425405_fix_GCA_002425405_000000000082_10._NA_
GCA_002425405_000000000082_3	251.4	COG0080	GCA_002425405_fix_GCA_002425405_000000000082_3._NA_
GCA_002425405_000000000082_4	328.3	COG0081	GCA_002425405_fix_GCA_002425405_000000000082_4._NA_
GCA_002425405_000000000082_7	2089.4	COG0085	GCA_002425405_fix_GCA_002425405_000000000082_7._NA_
GCA_002425405_000000000082_8	1794.2	COG0086	GCA_002425405_fix_GCA_002425405_000000000082_8._NA_
GCA_002425405_000000000082_9	181.1	COG0048	GCA_002425405_fix_GCA_002425405_000000000082_9._NA_
GCA_002425405_000000000086_6	624.6	COG0172	GCA_002425405_fix_GCA_002425405_000000000086_6._NA_
GCA_002425405_000000000089_12	454.9	COG0016	GCA_002425405_fix_GCA_002425405_000000000089_12._NA_
GCA_002425405_000000000091_4	136.3	COG0184	GCA_002425405_fix_GCA_002425405_000000000091_4._NA_
GCA_002425405_000000000107_27	542.2	COG0012	GCA_002425405_fix_GCA_002425405_000000000107_27._NA_
GCA_002425405_000000000146_10	196	COG0197	GCA_002425405_fix_GCA_002425405_000000000146_10._NA_
GCA_002425405_000000000146_12	129.7	COG0186	GCA_002425405_fix_GCA_002425405_000000000146_12._NA_
GCA_002425405_000000000146_13	210.9	COG0093	GCA_002425405_fix_GCA_002425405_000000000146_13._NA_
GCA_002425405_000000000146_15	272.6	COG0094	GCA_002425405_fix_GCA_002425405_000000000146_15._NA_
GCA_002425405_000000000146_3	297.4	COG0087	GCA_002425405_fix_GCA_002425405_000000000146_3._NA_
GCA_002425405_000000000146_4	260.9	COG0088	GCA_002425405_fix_GCA_002425405_000000000146_4._NA_
GCA_002425405_000000000146_6	424.5	COG0090	GCA_002425405_fix_GCA_002425405_000000000146_6._NA_
GCA_002425405_000000000146_7	161.3	COG0185	GCA_002425405_fix_GCA_002425405_000000000146_7._NA_
GCA_002425405_000000000146_8	169.6	COG0091	GCA_002425405_fix_GCA_002425405_000000000146_8._NA_
GCA_002425405_000000000146_9	396.9	COG0092	GCA_002425405_fix_GCA_002425405_000000000146_9._NA_
GCA_002425405_000000000147_28	593.3	COG0018	GCA_002425405_fix_GCA_002425405_000000000147_28._NA_
GCA_002425405_000000000148_32	206.9	COG0102	GCA_002425405_fix_GCA_002425405_000000000148_32._NA_
GCA_002425405_000000000148_33	218.7	COG0103	GCA_002425405_fix_GCA_002425405_000000000148_33._NA_
GCA_002425405_000000000166_30	454.6	COG0533	GCA_002425405_fix_GCA_002425405_000000000166_30._NA_
GCA_002425405_000000000188_37	1242.6	COG0495	GCA_002425405_fix_GCA_002425405_000000000188_37._NA_
GCA_002425405_000000000195_6	521.6	COG0124	GCA_002425405_fix_GCA_002425405_000000000195_6._NA_
GCA_002425405_000000000200_32	385.4	COG0052	GCA_002425405_fix_GCA_002425405_000000000200_32._NA_
GCA_002433845_000000000004_90	737.8	COG0541	GCA_002433845_fix_GCA_002433845_000000000004_90._NA_
GCA_002433845_000000000013_4	447.9	COG0016	GCA_002433845_fix_GCA_002433845_000000000013_4._NA_
GCA_002433845_000000000021_36	1370.9	COG0525	GCA_002433845_fix_GCA_002433845_000000000021_36._NA_
GCA_002433845_000000000043_25	137.7	COG0184	GCA_002433845_fix_GCA_002433845_000000000043_25._NA_
GCA_002433845_000000000064_13	1235.4	COG0495	GCA_002433845_fix_GCA_002433845_000000000064_13._NA_
GCA_002433845_000000000084_6	546.1	COG0012	GCA_002433845_fix_GCA_002433845_000000000084_6._NA_
GCA_002433845_000000000167_5	626.4	COG0172	GCA_002433845_fix_GCA_002433845_000000000167_5._NA_
GCA_002433845_000000000176_13	214.9	COG0103	GCA_002433845_fix_GCA_002433845_000000000176_13._NA_
GCA_002433845_000000000176_14	211.4	COG0102	GCA_002433845_fix_GCA_002433845_000000000176_14._NA_
GCA_002433845_000000000194_1	2091.2	COG0085	GCA_002433845_fix_GCA_002433845_000000000194_1._NA_
GCA_002433845_000000000194_4	338.6	COG0081	GCA_002433845_fix_GCA_002433845_000000000194_4._NA_
GCA_002433845_000000000194_5	251.2	COG0080	GCA_002433845_fix_GCA_002433845_000000000194_5._NA_
GCA_002433845_000000000211_2	242.8	COG0049	GCA_002433845_fix_GCA_002433845_000000000211_2._NA_
GCA_002433845_000000000211_3	181.5	COG0048	GCA_002433845_fix_GCA_002433845_000000000211_3._NA_
GCA_002433845_000000000211_4	1535.9	COG0086	GCA_002433845_fix_GCA_002433845_000000000211_4._NA_
GCA_002433845_000000000246_10	269.2	COG0522	GCA_002433845_fix_GCA_002433845_000000000246_10._NA_
GCA_002433845_000000000246_11	209.5	COG0100	GCA_002433845_fix_GCA_002433845_000000000246_11._NA_
GCA_002433845_000000000246_12	182.7	COG0099	GCA_002433845_fix_GCA_002433845_000000000246_12._NA_
GCA_002433845_000000000246_15	550.8	COG0201	GCA_002433845_fix_GCA_002433845_000000000246_15._NA_
GCA_002433845_000000000246_16	169.9	COG0200	GCA_002433845_fix_GCA_002433845_000000000246_16._NA_
GCA_002433845_000000000246_18	243.9	COG0098	GCA_002433845_fix_GCA_002433845_000000000246_18._NA_
GCA_002433845_000000000246_19	165.4	COG0256	GCA_002433845_fix_GCA_002433845_000000000246_19._NA_
GCA_002433845_000000000246_20	219.8	COG0097	GCA_002433845_fix_GCA_002433845_000000000246_20._NA_
GCA_002433845_000000000246_21	182.9	COG0096	GCA_002433845_fix_GCA_002433845_000000000246_21._NA_
GCA_002433845_000000000246_23	274.8	COG0094	GCA_002433845_fix_GCA_002433845_000000000246_23._NA_
GCA_002433845_000000000246_25	208.7	COG0093	GCA_002433845_fix_GCA_002433845_000000000246_25._NA_
GCA_002433845_000000000246_26	129.5	COG0186	GCA_002433845_fix_GCA_002433845_000000000246_26._NA_
GCA_002433845_000000000246_28	196.6	COG0197	GCA_002433845_fix_GCA_002433845_000000000246_28._NA_
GCA_002433845_000000000246_29	399.9	COG0092	GCA_002433845_fix_GCA_002433845_000000000246_29._NA_
GCA_002433845_000000000246_30	174.7	COG0091	GCA_002433845_fix_GCA_002433845_000000000246_30._NA_
GCA_002433845_000000000246_31	163.1	COG0185	GCA_002433845_fix_GCA_002433845_000000000246_31._NA_
GCA_002433845_000000000246_32	421.8	COG0090	GCA_002433845_fix_GCA_002433845_000000000246_32._NA_
GCA_002433845_000000000246_34	254.2	COG0088	GCA_002433845_fix_GCA_002433845_000000000246_34._NA_
GCA_002433845_000000000246_35	306.7	COG0087	GCA_002433845_fix_GCA_002433845_000000000246_35._NA_
GCA_002433845_000000000246_9	421.3	COG0202	GCA_002433845_fix_GCA_002433845_000000000246_9._NA_
GCA_002433845_000000000248_16	408.4	COG0552	GCA_002433845_fix_GCA_002433845_000000000248_16._NA_
GCA_002433845_000000000248_25	603	COG0018	GCA_002433845_fix_GCA_002433845_000000000248_25._NA_
GCA_002433845_000000000248_35	588.9	COG0533	GCA_002433845_fix_GCA_002433845_000000000248_35._NA_
GCA_002433845_000000000250_54	520.2	COG0124	GCA_002433845_fix_GCA_002433845_000000000250_54._NA_
GCA_002433845_000000000259_16	380	COG0052	GCA_002433845_fix_GCA_002433845_000000000259_16._NA_
GCA_003332265_000000000001_112	1397.6	COG0525	GCA_003332265_fix_GCA_003332265_000000000001_112._NA_
GCA_003332265_000000000001_251	592	COG0018	GCA_003332265_fix_GCA_003332265_000000000001_251._NA_
GCA_003332265_000000000001_391	719.9	COG0215	GCA_003332265_fix_GCA_003332265_000000000001_391._NA_
GCA_003332265_000000000002_26	516.5	COG0124	GCA_003332265_fix_GCA_003332265_000000000002_26._NA_
GCA_003332265_000000000026_30	416.5	COG0202	GCA_003332265_fix_GCA_003332265_000000000026_30._NA_
GCA_003332265_000000000026_31	273.6	COG0522	GCA_003332265_fix_GCA_003332265_000000000026_31._NA_
GCA_003332265_000000000026_32	209.4	COG0100	GCA_003332265_fix_GCA_003332265_000000000026_32._NA_
GCA_003332265_000000000026_33	178.8	COG0099	GCA_003332265_fix_GCA_003332265_000000000026_33._NA_
GCA_003332265_000000000026_35	558.1	COG0201	GCA_003332265_fix_GCA_003332265_000000000026_35._NA_
GCA_003332265_000000000026_36	162.8	COG0200	GCA_003332265_fix_GCA_003332265_000000000026_36._NA_
GCA_003332265_000000000026_38	241.9	COG0098	GCA_003332265_fix_GCA_003332265_000000000026_38._NA_
GCA_003332265_000000000026_39	168	COG0256	GCA_003332265_fix_GCA_003332265_000000000026_39._NA_
GCA_003332265_000000000026_40	227.4	COG0097	GCA_003332265_fix_GCA_003332265_000000000026_40._NA_
GCA_003332265_000000000026_41	183	COG0096	GCA_003332265_fix_GCA_003332265_000000000026_41._NA_
GCA_003332265_000000000026_43	275.5	COG0094	GCA_003332265_fix_GCA_003332265_000000000026_43._NA_
GCA_003332265_000000000026_45	208.3	COG0093	GCA_003332265_fix_GCA_003332265_000000000026_45._NA_
GCA_003332265_000000000026_46	136.5	COG0186	GCA_003332265_fix_GCA_003332265_000000000026_46._NA_
GCA_003332265_000000000026_48	203	COG0197	GCA_003332265_fix_GCA_003332265_000000000026_48._NA_
GCA_003332265_000000000026_49	395.7	COG0092	GCA_003332265_fix_GCA_003332265_000000000026_49._NA_
GCA_003332265_000000000026_50	173.7	COG0091	GCA_003332265_fix_GCA_003332265_000000000026_50._NA_
GCA_003332265_000000000026_51	164.7	COG0185	GCA_003332265_fix_GCA_003332265_000000000026_51._NA_
GCA_003332265_000000000026_52	420.5	COG0090	GCA_003332265_fix_GCA_003332265_000000000026_52._NA_
GCA_003332265_000000000026_54	262.3	COG0088	GCA_003332265_fix_GCA_003332265_000000000026_54._NA_
GCA_003332265_000000000026_55	297.6	COG0087	GCA_003332265_fix_GCA_003332265_000000000026_55._NA_
GCA_003332265_000000000029_57	456.6	COG0016	GCA_003332265_fix_GCA_003332265_000000000029_57._NA_
GCA_003332265_000000000031_7	585	COG0533	GCA_003332265_fix_GCA_003332265_000000000031_7._NA_
GCA_003332265_000000000040_10	1218.2	COG0495	GCA_003332265_fix_GCA_003332265_000000000040_10._NA_
GCA_003332265_000000000055_70	734.9	COG0541	GCA_003332265_fix_GCA_003332265_000000000055_70._NA_
GCA_003332265_000000000055_77	207.6	COG0102	GCA_003332265_fix_GCA_003332265_000000000055_77._NA_
GCA_003332265_000000000055_78	220.3	COG0103	GCA_003332265_fix_GCA_003332265_000000000055_78._NA_
GCA_003332265_000000000061_2	623.6	COG0172	GCA_003332265_fix_GCA_003332265_000000000061_2._NA_
GCA_003332265_000000000076_14	417.7	COG0552	GCA_003332265_fix_GCA_003332265_000000000076_14._NA_
GCA_003332265_000000000081_17	381.9	COG0052	GCA_003332265_fix_GCA_003332265_000000000081_17._NA_
GCA_003332265_000000000082_10	180.4	COG0048	GCA_003332265_fix_GCA_003332265_000000000082_10._NA_
GCA_003332265_000000000082_11	241.7	COG0049	GCA_003332265_fix_GCA_003332265_000000000082_11._NA_
GCA_003332265_000000000082_4	252.2	COG0080	GCA_003332265_fix_GCA_003332265_000000000082_4._NA_
GCA_003332265_000000000082_5	328.8	COG0081	GCA_003332265_fix_GCA_003332265_000000000082_5._NA_
GCA_003332265_000000000082_8	2095.5	COG0085	GCA_003332265_fix_GCA_003332265_000000000082_8._NA_
GCA_003332265_000000000082_9	1886.3	COG0086	GCA_003332265_fix_GCA_003332265_000000000082_9._NA_
GCA_012940005_000000000013_39	382	COG0052	GCA_012940005_fix_GCA_012940005_000000000013_39._NA_
GCA_012940005_000000000052_25	604.4	COG0018	GCA_012940005_fix_GCA_012940005_000000000052_25._NA_
GCA_012940005_000000000054_20	129.9	COG0102	GCA_012940005_fix_GCA_012940005_000000000054_20._NA_
GCA_012940005_000000000054_22	218.4	COG0103	GCA_012940005_fix_GCA_012940005_000000000054_22._NA_
GCA_012940005_000000000055_111	1238	COG0495	GCA_012940005_fix_GCA_012940005_000000000055_111._NA_
GCA_012940005_000000000058_89	582.7	COG0533	GCA_012940005_fix_GCA_012940005_000000000058_89._NA_
GCA_012940005_000000000062_56	136.8	COG0184	GCA_012940005_fix_GCA_012940005_000000000062_56._NA_
GCA_012940005_000000000063_109	519.2	COG0124	GCA_012940005_fix_GCA_012940005_000000000063_109._NA_
GCA_012940005_000000000063_23	425.1	COG0202	GCA_012940005_fix_GCA_012940005_000000000063_23._NA_
GCA_012940005_000000000063_24	270.5	COG0522	GCA_012940005_fix_GCA_012940005_000000000063_24._NA_
GCA_012940005_000000000063_25	208.7	COG0100	GCA_012940005_fix_GCA_012940005_000000000063_25._NA_
GCA_012940005_000000000063_26	183.6	COG0099	GCA_012940005_fix_GCA_012940005_000000000063_26._NA_
GCA_012940005_000000000063_29	552.4	COG0201	GCA_012940005_fix_GCA_012940005_000000000063_29._NA_
GCA_012940005_000000000063_30	169.8	COG0200	GCA_012940005_fix_GCA_012940005_000000000063_30._NA_
GCA_012940005_000000000063_32	243.9	COG0098	GCA_012940005_fix_GCA_012940005_000000000063_32._NA_
GCA_012940005_000000000063_33	170.8	COG0256	GCA_012940005_fix_GCA_012940005_000000000063_33._NA_
GCA_012940005_000000000063_34	226.5	COG0097	GCA_012940005_fix_GCA_012940005_000000000063_34._NA_
GCA_012940005_000000000063_35	184.3	COG0096	GCA_012940005_fix_GCA_012940005_000000000063_35._NA_
GCA_012940005_000000000063_37	272	COG0094	GCA_012940005_fix_GCA_012940005_000000000063_37._NA_
GCA_012940005_000000000063_38	210.9	COG0093	GCA_012940005_fix_GCA_012940005_000000000063_38._NA_
GCA_012940005_000000000063_39	130.6	COG0186	GCA_012940005_fix_GCA_012940005_000000000063_39._NA_
GCA_012940005_000000000063_41	196.4	COG0197	GCA_012940005_fix_GCA_012940005_000000000063_41._NA_
GCA_012940005_000000000063_42	400.9	COG0092	GCA_012940005_fix_GCA_012940005_000000000063_42._NA_
GCA_012940005_000000000063_43	171.4	COG0091	GCA_012940005_fix_GCA_012940005_000000000063_43._NA_
GCA_012940005_000000000063_44	162.7	COG0185	GCA_012940005_fix_GCA_012940005_000000000063_44._NA_
GCA_012940005_000000000063_45	426.4	COG0090	GCA_012940005_fix_GCA_012940005_000000000063_45._NA_
GCA_012940005_000000000063_47	258.4	COG0088	GCA_012940005_fix_GCA_012940005_000000000063_47._NA_
GCA_012940005_000000000063_48	297.7	COG0087	GCA_012940005_fix_GCA_012940005_000000000063_48._NA_
GCA_012940005_000000000064_31	457.4	COG0016	GCA_012940005_fix_GCA_012940005_000000000064_31._NA_
GCA_012940005_000000000079_7	412.7	COG0552	GCA_012940005_fix_GCA_012940005_000000000079_7._NA_
GCA_012940005_000000000090_13	505.7	COG0215	GCA_012940005_fix_GCA_012940005_000000000090_13._NA_
GCA_012940005_000000000092_28	627.8	COG0172	GCA_012940005_fix_GCA_012940005_000000000092_28._NA_
GCA_012940005_000000000096_245	732.5	COG0541	GCA_012940005_fix_GCA_012940005_000000000096_245._NA_
GCA_012940005_000000000107_93	1391.7	COG0525	GCA_012940005_fix_GCA_012940005_000000000107_93._NA_
GCA_012940005_000000000124_4	252	COG0080	GCA_012940005_fix_GCA_012940005_000000000124_4._NA_
GCA_012940005_000000000124_5	331.4	COG0081	GCA_012940005_fix_GCA_012940005_000000000124_5._NA_
GCA_012940005_000000000124_8	1959.4	COG0085	GCA_012940005_fix_GCA_012940005_000000000124_8._NA_
GCA_012940005_000000000124_9	1799.9	COG0086	GCA_012940005_fix_GCA_012940005_000000000124_9._NA_
GCA_013347225_000000000001_1114	138.7	COG0184	GCA_013347225_fix_GCA_013347225_000000000001_1114._NA_
GCA_013347225_000000000001_1171	250.1	COG0080	GCA_013347225_fix_GCA_013347225_000000000001_1171._NA_
GCA_013347225_000000000001_1172	337.9	COG0081	GCA_013347225_fix_GCA_013347225_000000000001_1172._NA_
GCA_013347225_000000000001_1175	2087.6	COG0085	GCA_013347225_fix_GCA_013347225_000000000001_1175._NA_
GCA_013347225_000000000001_1176	1789.9	COG0086	GCA_013347225_fix_GCA_013347225_000000000001_1176._NA_
GCA_013347225_000000000001_1177	180.5	COG0048	GCA_013347225_fix_GCA_013347225_000000000001_1177._NA_
GCA_013347225_000000000001_1178	244.5	COG0049	GCA_013347225_fix_GCA_013347225_000000000001_1178._NA_
GCA_013347225_000000000001_1182	304.4	COG0087	GCA_013347225_fix_GCA_013347225_000000000001_1182._NA_
GCA_013347225_000000000001_1183	260.6	COG0088	GCA_013347225_fix_GCA_013347225_000000000001_1183._NA_
GCA_013347225_000000000001_1185	423.1	COG0090	GCA_013347225_fix_GCA_013347225_000000000001_1185._NA_
GCA_013347225_000000000001_1186	162.5	COG0185	GCA_013347225_fix_GCA_013347225_000000000001_1186._NA_
GCA_013347225_000000000001_1187	171.4	COG0091	GCA_013347225_fix_GCA_013347225_000000000001_1187._NA_
GCA_013347225_000000000001_1188	400.9	COG0092	GCA_013347225_fix_GCA_013347225_000000000001_1188._NA_
GCA_013347225_000000000001_1189	196.8	COG0197	GCA_013347225_fix_GCA_013347225_000000000001_1189._NA_
GCA_013347225_000000000001_1191	129.7	COG0186	GCA_013347225_fix_GCA_013347225_000000000001_1191._NA_
GCA_013347225_000000000001_1192	208.6	COG0093	GCA_013347225_fix_GCA_013347225_000000000001_1192._NA_
GCA_013347225_000000000001_1194	274.8	COG0094	GCA_013347225_fix_GCA_013347225_000000000001_1194._NA_
GCA_013347225_000000000001_1196	181.9	COG0096	GCA_013347225_fix_GCA_013347225_000000000001_1196._NA_
GCA_013347225_000000000001_1197	218.1	COG0097	GCA_013347225_fix_GCA_013347225_000000000001_1197._NA_
GCA_013347225_000000000001_1198	172	COG0256	GCA_013347225_fix_GCA_013347225_000000000001_1198._NA_
GCA_013347225_000000000001_1199	242.8	COG0098	GCA_013347225_fix_GCA_013347225_000000000001_1199._NA_
GCA_013347225_000000000001_1200	165.5	COG0200	GCA_013347225_fix_GCA_013347225_000000000001_1200._NA_
GCA_013347225_000000000001_1201	551.2	COG0201	GCA_013347225_fix_GCA_013347225_000000000001_1201._NA_
GCA_013347225_000000000001_1204	182.4	COG0099	GCA_013347225_fix_GCA_013347225_000000000001_1204._NA_
GCA_013347225_000000000001_1205	209.6	COG0100	GCA_013347225_fix_GCA_013347225_000000000001_1205._NA_
GCA_013347225_000000000001_1206	269.4	COG0522	GCA_013347225_fix_GCA_013347225_000000000001_1206._NA_
GCA_013347225_000000000001_1207	421.2	COG0202	GCA_013347225_fix_GCA_013347225_000000000001_1207._NA_
GCA_013347225_000000000001_2310	516.8	COG0124	GCA_013347225_fix_GCA_013347225_000000000001_2310._NA_
GCA_013347225_000000000001_2879	1232.2	COG0495	GCA_013347225_fix_GCA_013347225_000000000001_2879._NA_
GCA_013347225_000000000001_2952	628	COG0172	GCA_013347225_fix_GCA_013347225_000000000001_2952._NA_
GCA_013347225_000000000001_2976	545.5	COG0012	GCA_013347225_fix_GCA_013347225_000000000001_2976._NA_
GCA_013347225_000000000001_3206	741.9	COG0541	GCA_013347225_fix_GCA_013347225_000000000001_3206._NA_
GCA_013347225_000000000001_3213	208.3	COG0102	GCA_013347225_fix_GCA_013347225_000000000001_3213._NA_
GCA_013347225_000000000001_3214	213.9	COG0103	GCA_013347225_fix_GCA_013347225_000000000001_3214._NA_
GCA_013347225_000000000001_3324	384.8	COG0052	GCA_013347225_fix_GCA_013347225_000000000001_3324._NA_
GCA_013347225_000000000001_3693	733.7	COG0215	GCA_013347225_fix_GCA_013347225_000000000001_3693._NA_
GCA_013347225_000000000001_4180	1375.4	COG0525	GCA_013347225_fix_GCA_013347225_000000000001_4180._NA_
GCA_013347225_000000000001_66	451	COG0016	GCA_013347225_fix_GCA_013347225_000000000001_66._NA_
GCA_013347225_000000000001_964	413.5	COG0552	GCA_013347225_fix_GCA_013347225_000000000001_964._NA_
GCA_013347225_000000000001_974	595.6	COG0018	GCA_013347225_fix_GCA_013347225_000000000001_974._NA_
GCA_013347225_000000000001_985	583	COG0533	GCA_013347225_fix_GCA_013347225_000000000001_985._NA_
GCA_013414765_000000000001_1016	541.5	COG0012	GCA_013414765_fix_GCA_013414765_000000000001_1016._NA_
GCA_013414765_000000000001_1266	579.2	COG0533	GCA_013414765_fix_GCA_013414765_000000000001_1266._NA_
GCA_013414765_000000000001_14	1382.5	COG0525	GCA_013414765_fix_GCA_013414765_000000000001_14._NA_
GCA_013414765_000000000001_2379	636.4	COG0172	GCA_013414765_fix_GCA_013414765_000000000001_2379._NA_
GCA_013414765_000000000001_2492	594.7	COG0018	GCA_013414765_fix_GCA_013414765_000000000001_2492._NA_
GCA_013414765_000000000001_2524	456.1	COG0016	GCA_013414765_fix_GCA_013414765_000000000001_2524._NA_
GCA_013414765_000000000001_2607	721	COG0215	GCA_013414765_fix_GCA_013414765_000000000001_2607._NA_
GCA_013414765_000000000001_2931	251.4	COG0080	GCA_013414765_fix_GCA_013414765_000000000001_2931._NA_
GCA_013414765_000000000001_2932	327.8	COG0081	GCA_013414765_fix_GCA_013414765_000000000001_2932._NA_
GCA_013414765_000000000001_2935	2084.3	COG0085	GCA_013414765_fix_GCA_013414765_000000000001_2935._NA_
GCA_013414765_000000000001_2936	1790.4	COG0086	GCA_013414765_fix_GCA_013414765_000000000001_2936._NA_
GCA_013414765_000000000001_2937	181.1	COG0048	GCA_013414765_fix_GCA_013414765_000000000001_2937._NA_
GCA_013414765_000000000001_2938	242.7	COG0049	GCA_013414765_fix_GCA_013414765_000000000001_2938._NA_
GCA_013414765_000000000001_2942	299.5	COG0087	GCA_013414765_fix_GCA_013414765_000000000001_2942._NA_
GCA_013414765_000000000001_2943	254.8	COG0088	GCA_013414765_fix_GCA_013414765_000000000001_2943._NA_
GCA_013414765_000000000001_2945	425	COG0090	GCA_013414765_fix_GCA_013414765_000000000001_2945._NA_
GCA_013414765_000000000001_2946	162	COG0185	GCA_013414765_fix_GCA_013414765_000000000001_2946._NA_
GCA_013414765_000000000001_2947	167.8	COG0091	GCA_013414765_fix_GCA_013414765_000000000001_2947._NA_
GCA_013414765_000000000001_2948	394.9	COG0092	GCA_013414765_fix_GCA_013414765_000000000001_2948._NA_
GCA_013414765_000000000001_2949	118.4	COG0197	GCA_013414765_fix_GCA_013414765_000000000001_2949._NA_
GCA_013414765_000000000001_2951	128	COG0186	GCA_013414765_fix_GCA_013414765_000000000001_2951._NA_
GCA_013414765_000000000001_2952	210.9	COG0093	GCA_013414765_fix_GCA_013414765_000000000001_2952._NA_
GCA_013414765_000000000001_2954	274.1	COG0094	GCA_013414765_fix_GCA_013414765_000000000001_2954._NA_
GCA_013414765_000000000001_2956	185.4	COG0096	GCA_013414765_fix_GCA_013414765_000000000001_2956._NA_
GCA_013414765_000000000001_2957	228.7	COG0097	GCA_013414765_fix_GCA_013414765_000000000001_2957._NA_
GCA_013414765_000000000001_2958	171.5	COG0256	GCA_013414765_fix_GCA_013414765_000000000001_2958._NA_
GCA_013414765_000000000001_2959	242.4	COG0098	GCA_013414765_fix_GCA_013414765_000000000001_2959._NA_
GCA_013414765_000000000001_2961	177.9	COG0200	GCA_013414765_fix_GCA_013414765_000000000001_2961._NA_
GCA_013414765_000000000001_2962	554.6	COG0201	GCA_013414765_fix_GCA_013414765_000000000001_2962._NA_
GCA_013414765_000000000001_2965	208.7	COG0100	GCA_013414765_fix_GCA_013414765_000000000001_2965._NA_
GCA_013414765_000000000001_2966	269.6	COG0522	GCA_013414765_fix_GCA_013414765_000000000001_2966._NA_
GCA_013414765_000000000001_2967	423.6	COG0202	GCA_013414765_fix_GCA_013414765_000000000001_2967._NA_
GCA_013414765_000000000001_3485	522.6	COG0124	GCA_013414765_fix_GCA_013414765_000000000001_3485._NA_
GCA_013414765_000000000001_379	414	COG0552	GCA_013414765_fix_GCA_013414765_000000000001_379._NA_
GCA_013414765_000000000001_4173	329.3	COG0052	GCA_013414765_fix_GCA_013414765_000000000001_4173._NA_
GCA_013414765_000000000001_4502	136.3	COG0184	GCA_013414765_fix_GCA_013414765_000000000001_4502._NA_
GCA_013414765_000000000001_4612	739.1	COG0541	GCA_013414765_fix_GCA_013414765_000000000001_4612._NA_
GCA_013414765_000000000001_611	206.9	COG0102	GCA_013414765_fix_GCA_013414765_000000000001_611._NA_
GCA_013414765_000000000001_612	218.7	COG0103	GCA_013414765_fix_GCA_013414765_000000000001_612._NA_
GCA_013414765_000000000001_917	1234.8	COG0495	GCA_013414765_fix_GCA_013414765_000000000001_917._NA_
GCA_013823155_000000000001_100	558.7	COG0012	GCA_013823155_fix_GCA_013823155_000000000001_100._NA_
GCA_013823155_000000000001_115	431.5	COG0552	GCA_013823155_fix_GCA_013823155_000000000001_115._NA_
GCA_013823155_000000000002_98	735.9	COG0215	GCA_013823155_fix_GCA_013823155_000000000002_98._NA_
GCA_013823155_000000000003_98	1413.2	COG0525	GCA_013823155_fix_GCA_013823155_000000000003_98._NA_
GCA_013823155_000000000004_95	385.8	COG0052	GCA_013823155_fix_GCA_013823155_000000000004_95._NA_
GCA_013823155_000000000006_126	425.3	COG0202	GCA_013823155_fix_GCA_013823155_000000000006_126._NA_
GCA_013823155_000000000006_127	273.7	COG0522	GCA_013823155_fix_GCA_013823155_000000000006_127._NA_
GCA_013823155_000000000006_128	212	COG0100	GCA_013823155_fix_GCA_013823155_000000000006_128._NA_
GCA_013823155_000000000006_129	186.6	COG0099	GCA_013823155_fix_GCA_013823155_000000000006_129._NA_
GCA_013823155_000000000006_131	556	COG0201	GCA_013823155_fix_GCA_013823155_000000000006_131._NA_
GCA_013823155_000000000006_132	166.2	COG0200	GCA_013823155_fix_GCA_013823155_000000000006_132._NA_
GCA_013823155_000000000006_134	237.6	COG0098	GCA_013823155_fix_GCA_013823155_000000000006_134._NA_
GCA_013823155_000000000006_135	173.7	COG0256	GCA_013823155_fix_GCA_013823155_000000000006_135._NA_
GCA_013823155_000000000006_136	225.7	COG0097	GCA_013823155_fix_GCA_013823155_000000000006_136._NA_
GCA_013823155_000000000006_137	193.6	COG0096	GCA_013823155_fix_GCA_013823155_000000000006_137._NA_
GCA_013823155_000000000006_139	279.9	COG0094	GCA_013823155_fix_GCA_013823155_000000000006_139._NA_
GCA_013823155_000000000006_141	215.4	COG0093	GCA_013823155_fix_GCA_013823155_000000000006_141._NA_
GCA_013823155_000000000006_142	145.3	COG0186	GCA_013823155_fix_GCA_013823155_000000000006_142._NA_
GCA_013823155_000000000006_144	197.9	COG0197	GCA_013823155_fix_GCA_013823155_000000000006_144._NA_
GCA_013823155_000000000006_145	412.2	COG0092	GCA_013823155_fix_GCA_013823155_000000000006_145._NA_
GCA_013823155_000000000006_146	176.1	COG0091	GCA_013823155_fix_GCA_013823155_000000000006_146._NA_
GCA_013823155_000000000006_147	166.1	COG0185	GCA_013823155_fix_GCA_013823155_000000000006_147._NA_
GCA_013823155_000000000006_148	426.3	COG0090	GCA_013823155_fix_GCA_013823155_000000000006_148._NA_
GCA_013823155_000000000006_150	266.6	COG0088	GCA_013823155_fix_GCA_013823155_000000000006_150._NA_
GCA_013823155_000000000006_151	301.1	COG0087	GCA_013823155_fix_GCA_013823155_000000000006_151._NA_
GCA_013823155_000000000007_102	464.6	COG0016	GCA_013823155_fix_GCA_013823155_000000000007_102._NA_
GCA_013823155_000000000008_127	610.8	COG0533	GCA_013823155_fix_GCA_013823155_000000000008_127._NA_
GCA_013823155_000000000013_112	952.2	COG0495	GCA_013823155_fix_GCA_013823155_000000000013_112._NA_
GCA_013823155_000000000013_14	754.3	COG0541	GCA_013823155_fix_GCA_013823155_000000000013_14._NA_
GCA_013823155_000000000013_5	221.4	COG0103	GCA_013823155_fix_GCA_013823155_000000000013_5._NA_
GCA_013823155_000000000013_6	209.2	COG0102	GCA_013823155_fix_GCA_013823155_000000000013_6._NA_
GCA_013823155_000000000018_30	535.5	COG0124	GCA_013823155_fix_GCA_013823155_000000000018_30._NA_
GCA_013823155_000000000020_1	242.8	COG0522	GCA_013823155_fix_GCA_013823155_000000000020_1._NA_
GCA_013823155_000000000020_21	654.5	COG0172	GCA_013823155_fix_GCA_013823155_000000000020_21._NA_
GCA_013823155_000000000035_38	136.4	COG0184	GCA_013823155_fix_GCA_013823155_000000000035_38._NA_
GCA_013823155_000000000037_10	605	COG0018	GCA_013823155_fix_GCA_013823155_000000000037_10._NA_
GCA_016713625_000000000002_292	578.2	COG0533	GCA_016713625_fix_GCA_016713625_000000000002_292._NA_
GCA_016713625_000000000005_17	588.7	COG0018	GCA_016713625_fix_GCA_016713625_000000000005_17._NA_
GCA_016713625_000000000006_51	622.9	COG0172	GCA_016713625_fix_GCA_016713625_000000000006_51._NA_
GCA_016713625_000000000008_181	543.3	COG0012	GCA_016713625_fix_GCA_016713625_000000000008_181._NA_
GCA_016713625_000000000008_225	724.1	COG0215	GCA_016713625_fix_GCA_016713625_000000000008_225._NA_
GCA_016713625_000000000008_65	446.2	COG0016	GCA_016713625_fix_GCA_016713625_000000000008_65._NA_
GCA_016713625_000000000009_216	518.1	COG0124	GCA_016713625_fix_GCA_016713625_000000000009_216._NA_
GCA_016713625_000000000009_48	1236.2	COG0495	GCA_016713625_fix_GCA_016713625_000000000009_48._NA_
GCA_016713625_000000000009_874	734.8	COG0541	GCA_016713625_fix_GCA_016713625_000000000009_874._NA_
GCA_016713625_000000000011_170	207.8	COG0102	GCA_016713625_fix_GCA_016713625_000000000011_170._NA_
GCA_016713625_000000000011_171	216.6	COG0103	GCA_016713625_fix_GCA_016713625_000000000011_171._NA_
GCA_016713625_000000000011_288	1379	COG0525	GCA_016713625_fix_GCA_016713625_000000000011_288._NA_
GCA_016713625_000000000011_361	426.7	COG0202	GCA_016713625_fix_GCA_016713625_000000000011_361._NA_
GCA_016713625_000000000011_362	271.8	COG0522	GCA_016713625_fix_GCA_016713625_000000000011_362._NA_
GCA_016713625_000000000011_363	208.7	COG0100	GCA_016713625_fix_GCA_016713625_000000000011_363._NA_
GCA_016713625_000000000011_366	551.8	COG0201	GCA_016713625_fix_GCA_016713625_000000000011_366._NA_
GCA_016713625_000000000011_367	169.6	COG0200	GCA_016713625_fix_GCA_016713625_000000000011_367._NA_
GCA_016713625_000000000011_369	242.9	COG0098	GCA_016713625_fix_GCA_016713625_000000000011_369._NA_
GCA_016713625_000000000011_370	167.8	COG0256	GCA_016713625_fix_GCA_016713625_000000000011_370._NA_
GCA_016713625_000000000011_371	224.4	COG0097	GCA_016713625_fix_GCA_016713625_000000000011_371._NA_
GCA_016713625_000000000011_372	181.3	COG0096	GCA_016713625_fix_GCA_016713625_000000000011_372._NA_
GCA_016713625_000000000011_374	271.8	COG0094	GCA_016713625_fix_GCA_016713625_000000000011_374._NA_
GCA_016713625_000000000011_376	209.7	COG0093	GCA_016713625_fix_GCA_016713625_000000000011_376._NA_
GCA_016713625_000000000011_377	127.3	COG0186	GCA_016713625_fix_GCA_016713625_000000000011_377._NA_
GCA_016713625_000000000011_379	196.9	COG0197	GCA_016713625_fix_GCA_016713625_000000000011_379._NA_
GCA_016713625_000000000011_380	400.6	COG0092	GCA_016713625_fix_GCA_016713625_000000000011_380._NA_
GCA_016713625_000000000011_381	177.1	COG0091	GCA_016713625_fix_GCA_016713625_000000000011_381._NA_
GCA_016713625_000000000011_382	163.1	COG0185	GCA_016713625_fix_GCA_016713625_000000000011_382._NA_
GCA_016713625_000000000011_383	426.5	COG0090	GCA_016713625_fix_GCA_016713625_000000000011_383._NA_
GCA_016713625_000000000011_385	265.9	COG0088	GCA_016713625_fix_GCA_016713625_000000000011_385._NA_
GCA_016713625_000000000011_386	296	COG0087	GCA_016713625_fix_GCA_016713625_000000000011_386._NA_
GCA_016713625_000000000011_390	241.7	COG0049	GCA_016713625_fix_GCA_016713625_000000000011_390._NA_
GCA_016713625_000000000011_391	181.6	COG0048	GCA_016713625_fix_GCA_016713625_000000000011_391._NA_
GCA_016713625_000000000011_392	1784.8	COG0086	GCA_016713625_fix_GCA_016713625_000000000011_392._NA_
GCA_016713625_000000000011_393	2087.9	COG0085	GCA_016713625_fix_GCA_016713625_000000000011_393._NA_
GCA_016713625_000000000011_396	333.9	COG0081	GCA_016713625_fix_GCA_016713625_000000000011_396._NA_
GCA_016713625_000000000011_397	253.1	COG0080	GCA_016713625_fix_GCA_016713625_000000000011_397._NA_
GCA_016713625_000000000011_501	387.2	COG0052	GCA_016713625_fix_GCA_016713625_000000000011_501._NA_
GCA_016713625_000000000012_38	137.8	COG0184	GCA_016713625_fix_GCA_016713625_000000000012_38._NA_
GCA_016714935_000000000001_117	248.6	COG0080	GCA_016714935_fix_GCA_016714935_000000000001_117._NA_
GCA_016714935_000000000001_118	334.6	COG0081	GCA_016714935_fix_GCA_016714935_000000000001_118._NA_
GCA_016714935_000000000001_121	2090.3	COG0085	GCA_016714935_fix_GCA_016714935_000000000001_121._NA_
GCA_016714935_000000000001_122	1793	COG0086	GCA_016714935_fix_GCA_016714935_000000000001_122._NA_
GCA_016714935_000000000001_123	180.7	COG0048	GCA_016714935_fix_GCA_016714935_000000000001_123._NA_
GCA_016714935_000000000001_124	242.5	COG0049	GCA_016714935_fix_GCA_016714935_000000000001_124._NA_
GCA_016714935_000000000001_128	299.4	COG0087	GCA_016714935_fix_GCA_016714935_000000000001_128._NA_
GCA_016714935_000000000001_129	260.4	COG0088	GCA_016714935_fix_GCA_016714935_000000000001_129._NA_
GCA_016714935_000000000001_131	423.6	COG0090	GCA_016714935_fix_GCA_016714935_000000000001_131._NA_
GCA_016714935_000000000001_132	161	COG0185	GCA_016714935_fix_GCA_016714935_000000000001_132._NA_
GCA_016714935_000000000001_133	172.8	COG0091	GCA_016714935_fix_GCA_016714935_000000000001_133._NA_
GCA_016714935_000000000001_134	398.1	COG0092	GCA_016714935_fix_GCA_016714935_000000000001_134._NA_
GCA_016714935_000000000001_135	196.6	COG0197	GCA_016714935_fix_GCA_016714935_000000000001_135._NA_
GCA_016714935_000000000001_137	124.5	COG0186	GCA_016714935_fix_GCA_016714935_000000000001_137._NA_
GCA_016714935_000000000001_138	209.7	COG0093	GCA_016714935_fix_GCA_016714935_000000000001_138._NA_
GCA_016714935_000000000001_140	274	COG0094	GCA_016714935_fix_GCA_016714935_000000000001_140._NA_
GCA_016714935_000000000001_142	185.7	COG0096	GCA_016714935_fix_GCA_016714935_000000000001_142._NA_
GCA_016714935_000000000001_143	226.7	COG0097	GCA_016714935_fix_GCA_016714935_000000000001_143._NA_
GCA_016714935_000000000001_144	167.7	COG0256	GCA_016714935_fix_GCA_016714935_000000000001_144._NA_
GCA_016714935_000000000001_145	243.7	COG0098	GCA_016714935_fix_GCA_016714935_000000000001_145._NA_
GCA_016714935_000000000001_147	169.4	COG0200	GCA_016714935_fix_GCA_016714935_000000000001_147._NA_
GCA_016714935_000000000001_148	550	COG0201	GCA_016714935_fix_GCA_016714935_000000000001_148._NA_
GCA_016714935_000000000001_150	183	COG0099	GCA_016714935_fix_GCA_016714935_000000000001_150._NA_
GCA_016714935_000000000001_151	209.5	COG0100	GCA_016714935_fix_GCA_016714935_000000000001_151._NA_
GCA_016714935_000000000001_152	269.8	COG0522	GCA_016714935_fix_GCA_016714935_000000000001_152._NA_
GCA_016714935_000000000001_153	423.4	COG0202	GCA_016714935_fix_GCA_016714935_000000000001_153._NA_
GCA_016714935_000000000001_42	1240	COG0495	GCA_016714935_fix_GCA_016714935_000000000001_42._NA_
GCA_016714935_000000000002_18	213	COG0103	GCA_016714935_fix_GCA_016714935_000000000002_18._NA_
GCA_016714935_000000000002_19	206.7	COG0102	GCA_016714935_fix_GCA_016714935_000000000002_19._NA_
GCA_016714935_000000000002_25	732.9	COG0541	GCA_016714935_fix_GCA_016714935_000000000002_25._NA_
GCA_016714935_000000000004_30	549	COG0012	GCA_016714935_fix_GCA_016714935_000000000004_30._NA_
GCA_016714935_000000000005_35	1377.5	COG0525	GCA_016714935_fix_GCA_016714935_000000000005_35._NA_
GCA_016714935_000000000011_69	533.7	COG0124	GCA_016714935_fix_GCA_016714935_000000000011_69._NA_
GCA_016714935_000000000012_4	451.4	COG0016	GCA_016714935_fix_GCA_016714935_000000000012_4._NA_
GCA_016714935_000000000014_62	137.6	COG0184	GCA_016714935_fix_GCA_016714935_000000000014_62._NA_
GCA_016714935_000000000015_66	383.9	COG0052	GCA_016714935_fix_GCA_016714935_000000000015_66._NA_
GCA_016714935_000000000030_22	406.3	COG0552	GCA_016714935_fix_GCA_016714935_000000000030_22._NA_
GCA_016714935_000000000031_46	722.3	COG0215	GCA_016714935_fix_GCA_016714935_000000000031_46._NA_
GCA_016714935_000000000054_44	593.6	COG0533	GCA_016714935_fix_GCA_016714935_000000000054_44._NA_
GCA_016714935_000000000054_98	591.4	COG0018	GCA_016714935_fix_GCA_016714935_000000000054_98._NA_
GCA_016789495_000000000015_7	516.8	COG0124	GCA_016789495_fix_GCA_016789495_000000000015_7._NA_
GCA_016789495_000000000021_2	365.5	COG0012	GCA_016789495_fix_GCA_016789495_000000000021_2._NA_
GCA_016789495_000000000025_1	279.3	COG0016	GCA_016789495_fix_GCA_016789495_000000000025_1._NA_
GCA_016789495_000000000055_4	210.8	COG0102	GCA_016789495_fix_GCA_016789495_000000000055_4._NA_
GCA_016789495_000000000055_5	218	COG0103	GCA_016789495_fix_GCA_016789495_000000000055_5._NA_
GCA_016789495_000000000061_13	1380.3	COG0525	GCA_016789495_fix_GCA_016789495_000000000061_13._NA_
GCA_016789495_000000000065_6	387.1	COG0052	GCA_016789495_fix_GCA_016789495_000000000065_6._NA_
GCA_016789495_000000000072_7	738.4	COG0541	GCA_016789495_fix_GCA_016789495_000000000072_7._NA_
GCA_016789495_000000000085_10	196.7	COG0197	GCA_016789495_fix_GCA_016789495_000000000085_10._NA_
GCA_016789495_000000000085_12	131.4	COG0186	GCA_016789495_fix_GCA_016789495_000000000085_12._NA_
GCA_016789495_000000000085_13	207.6	COG0093	GCA_016789495_fix_GCA_016789495_000000000085_13._NA_
GCA_016789495_000000000085_15	279.1	COG0094	GCA_016789495_fix_GCA_016789495_000000000085_15._NA_
GCA_016789495_000000000085_17	185.6	COG0096	GCA_016789495_fix_GCA_016789495_000000000085_17._NA_
GCA_016789495_000000000085_18	225.9	COG0097	GCA_016789495_fix_GCA_016789495_000000000085_18._NA_
GCA_016789495_000000000085_19	172.7	COG0256	GCA_016789495_fix_GCA_016789495_000000000085_19._NA_
GCA_016789495_000000000085_20	243.6	COG0098	GCA_016789495_fix_GCA_016789495_000000000085_20._NA_
GCA_016789495_000000000085_21	164.9	COG0200	GCA_016789495_fix_GCA_016789495_000000000085_21._NA_
GCA_016789495_000000000085_22	552.4	COG0201	GCA_016789495_fix_GCA_016789495_000000000085_22._NA_
GCA_016789495_000000000085_25	182	COG0099	GCA_016789495_fix_GCA_016789495_000000000085_25._NA_
GCA_016789495_000000000085_26	207.1	COG0100	GCA_016789495_fix_GCA_016789495_000000000085_26._NA_
GCA_016789495_000000000085_27	268	COG0522	GCA_016789495_fix_GCA_016789495_000000000085_27._NA_
GCA_016789495_000000000085_28	425.5	COG0202	GCA_016789495_fix_GCA_016789495_000000000085_28._NA_
GCA_016789495_000000000085_3	303.7	COG0087	GCA_016789495_fix_GCA_016789495_000000000085_3._NA_
GCA_016789495_000000000085_4	258.7	COG0088	GCA_016789495_fix_GCA_016789495_000000000085_4._NA_
GCA_016789495_000000000085_6	421.1	COG0090	GCA_016789495_fix_GCA_016789495_000000000085_6._NA_
GCA_016789495_000000000085_7	162.4	COG0185	GCA_016789495_fix_GCA_016789495_000000000085_7._NA_
GCA_016789495_000000000085_8	169.4	COG0091	GCA_016789495_fix_GCA_016789495_000000000085_8._NA_
GCA_016789495_000000000085_9	403.4	COG0092	GCA_016789495_fix_GCA_016789495_000000000085_9._NA_
GCA_016789495_000000000087_16	1241.3	COG0495	GCA_016789495_fix_GCA_016789495_000000000087_16._NA_
GCA_016789495_000000000088_10	181.6	COG0048	GCA_016789495_fix_GCA_016789495_000000000088_10._NA_
GCA_016789495_000000000088_11	246.5	COG0049	GCA_016789495_fix_GCA_016789495_000000000088_11._NA_
GCA_016789495_000000000088_4	249.4	COG0080	GCA_016789495_fix_GCA_016789495_000000000088_4._NA_
GCA_016789495_000000000088_5	331.7	COG0081	GCA_016789495_fix_GCA_016789495_000000000088_5._NA_
GCA_016789495_000000000088_8	2087.9	COG0085	GCA_016789495_fix_GCA_016789495_000000000088_8._NA_
GCA_016789495_000000000088_9	1784.8	COG0086	GCA_016789495_fix_GCA_016789495_000000000088_9._NA_
GCA_016789495_000000000093_1	584.8	COG0533	GCA_016789495_fix_GCA_016789495_000000000093_1._NA_
GCA_016789495_000000000163_4	135.2	COG0184	GCA_016789495_fix_GCA_016789495_000000000163_4._NA_
GCA_016789495_000000000167_3	613.4	COG0172	GCA_016789495_fix_GCA_016789495_000000000167_3._NA_
GCA_016789495_000000000183_3	739.2	COG0215	GCA_016789495_fix_GCA_016789495_000000000183_3._NA_
GCA_016789495_000000000198_5	597.6	COG0018	GCA_016789495_fix_GCA_016789495_000000000198_5._NA_
GCA_016789495_000000000199_17	415.3	COG0552	GCA_016789495_fix_GCA_016789495_000000000199_17._NA_
GCA_016789985_000000000020_4	181.8	COG0099	GCA_016789985_fix_GCA_016789985_000000000020_4._NA_
GCA_016789985_000000000020_5	208.9	COG0100	GCA_016789985_fix_GCA_016789985_000000000020_5._NA_
GCA_016789985_000000000020_6	271.4	COG0522	GCA_016789985_fix_GCA_016789985_000000000020_6._NA_
GCA_016789985_000000000020_7	424.9	COG0202	GCA_016789985_fix_GCA_016789985_000000000020_7._NA_
GCA_016789985_000000000024_2	243.2	COG0080	GCA_016789985_fix_GCA_016789985_000000000024_2._NA_
GCA_016789985_000000000024_3	336.3	COG0081	GCA_016789985_fix_GCA_016789985_000000000024_3._NA_
GCA_016789985_000000000024_6	2083.6	COG0085	GCA_016789985_fix_GCA_016789985_000000000024_6._NA_
GCA_016789985_000000000024_7	1796.2	COG0086	GCA_016789985_fix_GCA_016789985_000000000024_7._NA_
GCA_016789985_000000000024_8	181.5	COG0048	GCA_016789985_fix_GCA_016789985_000000000024_8._NA_
GCA_016789985_000000000024_9	245	COG0049	GCA_016789985_fix_GCA_016789985_000000000024_9._NA_
GCA_016789985_000000000038_17	588.4	COG0533	GCA_016789985_fix_GCA_016789985_000000000038_17._NA_
GCA_016789985_000000000038_33	597.8	COG0018	GCA_016789985_fix_GCA_016789985_000000000038_33._NA_
GCA_016789985_000000000064_2	375	COG0052	GCA_016789985_fix_GCA_016789985_000000000064_2._NA_
GCA_016789985_000000000068_7	528	COG0124	GCA_016789985_fix_GCA_016789985_000000000068_7._NA_
GCA_016789985_000000000101_5	411.9	COG0552	GCA_016789985_fix_GCA_016789985_000000000101_5._NA_
GCA_016789985_000000000124_2	451.9	COG0016	GCA_016789985_fix_GCA_016789985_000000000124_2._NA_
GCA_016789985_000000000193_19	1231	COG0495	GCA_016789985_fix_GCA_016789985_000000000193_19._NA_
GCA_016789985_000000000200_9	730.8	COG0215	GCA_016789985_fix_GCA_016789985_000000000200_9._NA_
GCA_016789985_000000000203_8	216.1	COG0103	GCA_016789985_fix_GCA_016789985_000000000203_8._NA_
GCA_016789985_000000000228_2	137.5	COG0184	GCA_016789985_fix_GCA_016789985_000000000228_2._NA_
GCA_016789985_000000000241_1	1010.6	COG0525	GCA_016789985_fix_GCA_016789985_000000000241_1._NA_
GCA_016789985_000000000260_1	538.7	COG0201	GCA_016789985_fix_GCA_016789985_000000000260_1._NA_
GCA_016789985_000000000260_2	161.5	COG0200	GCA_016789985_fix_GCA_016789985_000000000260_2._NA_
GCA_016789985_000000000260_4	240.4	COG0098	GCA_016789985_fix_GCA_016789985_000000000260_4._NA_
GCA_016789985_000000000260_5	172.4	COG0256	GCA_016789985_fix_GCA_016789985_000000000260_5._NA_
GCA_016789985_000000000260_6	218.7	COG0097	GCA_016789985_fix_GCA_016789985_000000000260_6._NA_
GCA_016789985_000000000260_7	175.5	COG0096	GCA_016789985_fix_GCA_016789985_000000000260_7._NA_
GCA_016789985_000000000292_1	616.7	COG0172	GCA_016789985_fix_GCA_016789985_000000000292_1._NA_
GCA_016790105_000000000005_24	138.6	COG0184	GCA_016790105_fix_GCA_016790105_000000000005_24._NA_
GCA_016790105_000000000013_11	1253.4	COG0495	GCA_016790105_fix_GCA_016790105_000000000013_11._NA_
GCA_016790105_000000000034_14	581.2	COG0533	GCA_016790105_fix_GCA_016790105_000000000034_14._NA_
GCA_016790105_000000000035_42	1387.7	COG0525	GCA_016790105_fix_GCA_016790105_000000000035_42._NA_
GCA_016790105_000000000101_20	734.9	COG0541	GCA_016790105_fix_GCA_016790105_000000000101_20._NA_
GCA_016790105_000000000114_19	444.7	COG0016	GCA_016790105_fix_GCA_016790105_000000000114_19._NA_
GCA_016790105_000000000183_28	589.1	COG0018	GCA_016790105_fix_GCA_016790105_000000000183_28._NA_
GCA_016790105_000000000196_13	546.3	COG0012	GCA_016790105_fix_GCA_016790105_000000000196_13._NA_
GCA_016790105_000000000204_10	181	COG0048	GCA_016790105_fix_GCA_016790105_000000000204_10._NA_
GCA_016790105_000000000204_11	241	COG0049	GCA_016790105_fix_GCA_016790105_000000000204_11._NA_
GCA_016790105_000000000204_4	250.4	COG0080	GCA_016790105_fix_GCA_016790105_000000000204_4._NA_
GCA_016790105_000000000204_5	328.8	COG0081	GCA_016790105_fix_GCA_016790105_000000000204_5._NA_
GCA_016790105_000000000204_8	2093.4	COG0085	GCA_016790105_fix_GCA_016790105_000000000204_8._NA_
GCA_016790105_000000000204_9	1798.7	COG0086	GCA_016790105_fix_GCA_016790105_000000000204_9._NA_
GCA_016790105_000000000213_80	421.7	COG0552	GCA_016790105_fix_GCA_016790105_000000000213_80._NA_
GCA_016790105_000000000216_22	511.4	COG0124	GCA_016790105_fix_GCA_016790105_000000000216_22._NA_
GCA_016790105_000000000227_3	385.4	COG0052	GCA_016790105_fix_GCA_016790105_000000000227_3._NA_
GCA_016790105_000000000235_21	724.3	COG0215	GCA_016790105_fix_GCA_016790105_000000000235_21._NA_
GCA_016790745_000000000018_21	457.5	COG0016	GCA_016790745_fix_GCA_016790745_000000000018_21._NA_
GCA_016790745_000000000024_10	214.1	COG0103	GCA_016790745_fix_GCA_016790745_000000000024_10._NA_
GCA_016790745_000000000024_2	734.1	COG0541	GCA_016790745_fix_GCA_016790745_000000000024_2._NA_
GCA_016790745_000000000024_9	207.1	COG0102	GCA_016790745_fix_GCA_016790745_000000000024_9._NA_
GCA_016790745_000000000050_11	602.9	COG0018	GCA_016790745_fix_GCA_016790745_000000000050_11._NA_
GCA_016790745_000000000070_17	1388.1	COG0525	GCA_016790745_fix_GCA_016790745_000000000070_17._NA_
GCA_016790745_000000000080_19	732.1	COG0215	GCA_016790745_fix_GCA_016790745_000000000080_19._NA_
GCA_016790745_000000000082_6	138.1	COG0184	GCA_016790745_fix_GCA_016790745_000000000082_6._NA_
GCA_016790745_000000000100_61	414.2	COG0552	GCA_016790745_fix_GCA_016790745_000000000100_61._NA_
GCA_016790745_000000000135_9	384.8	COG0052	GCA_016790745_fix_GCA_016790745_000000000135_9._NA_
GCA_016790745_000000000136_18	525.4	COG0124	GCA_016790745_fix_GCA_016790745_000000000136_18._NA_
GCA_016790745_000000000137_10	196.5	COG0197	GCA_016790745_fix_GCA_016790745_000000000137_10._NA_
GCA_016790745_000000000137_12	129.5	COG0186	GCA_016790745_fix_GCA_016790745_000000000137_12._NA_
GCA_016790745_000000000137_13	209.1	COG0093	GCA_016790745_fix_GCA_016790745_000000000137_13._NA_
GCA_016790745_000000000137_15	274.6	COG0094	GCA_016790745_fix_GCA_016790745_000000000137_15._NA_
GCA_016790745_000000000137_17	183.9	COG0096	GCA_016790745_fix_GCA_016790745_000000000137_17._NA_
GCA_016790745_000000000137_18	221.8	COG0097	GCA_016790745_fix_GCA_016790745_000000000137_18._NA_
GCA_016790745_000000000137_19	165.8	COG0256	GCA_016790745_fix_GCA_016790745_000000000137_19._NA_
GCA_016790745_000000000137_20	241.6	COG0098	GCA_016790745_fix_GCA_016790745_000000000137_20._NA_
GCA_016790745_000000000137_21	163.8	COG0200	GCA_016790745_fix_GCA_016790745_000000000137_21._NA_
GCA_016790745_000000000137_22	554.6	COG0201	GCA_016790745_fix_GCA_016790745_000000000137_22._NA_
GCA_016790745_000000000137_24	181.9	COG0099	GCA_016790745_fix_GCA_016790745_000000000137_24._NA_
GCA_016790745_000000000137_25	209.6	COG0100	GCA_016790745_fix_GCA_016790745_000000000137_25._NA_
GCA_016790745_000000000137_26	270.4	COG0522	GCA_016790745_fix_GCA_016790745_000000000137_26._NA_
GCA_016790745_000000000137_27	425.4	COG0202	GCA_016790745_fix_GCA_016790745_000000000137_27._NA_
GCA_016790745_000000000137_3	292.7	COG0087	GCA_016790745_fix_GCA_016790745_000000000137_3._NA_
GCA_016790745_000000000137_4	261.7	COG0088	GCA_016790745_fix_GCA_016790745_000000000137_4._NA_
GCA_016790745_000000000137_6	421.2	COG0090	GCA_016790745_fix_GCA_016790745_000000000137_6._NA_
GCA_016790745_000000000137_7	163.2	COG0185	GCA_016790745_fix_GCA_016790745_000000000137_7._NA_
GCA_016790745_000000000137_8	166.2	COG0091	GCA_016790745_fix_GCA_016790745_000000000137_8._NA_
GCA_016790745_000000000137_9	396.1	COG0092	GCA_016790745_fix_GCA_016790745_000000000137_9._NA_
GCA_016790745_000000000186_63	548.3	COG0012	GCA_016790745_fix_GCA_016790745_000000000186_63._NA_
GCA_016790745_000000000191_16	625.4	COG0172	GCA_016790745_fix_GCA_016790745_000000000191_16._NA_
GCA_016790745_000000000216_4	581.2	COG0533	GCA_016790745_fix_GCA_016790745_000000000216_4._NA_
GCA_016790745_000000000237_10	181.5	COG0048	GCA_016790745_fix_GCA_016790745_000000000237_10._NA_
GCA_016790745_000000000237_11	243.8	COG0049	GCA_016790745_fix_GCA_016790745_000000000237_11._NA_
GCA_016790745_000000000237_4	253.6	COG0080	GCA_016790745_fix_GCA_016790745_000000000237_4._NA_
GCA_016790745_000000000237_5	336.1	COG0081	GCA_016790745_fix_GCA_016790745_000000000237_5._NA_
GCA_016790745_000000000237_8	2094.8	COG0085	GCA_016790745_fix_GCA_016790745_000000000237_8._NA_
GCA_016790745_000000000237_9	1793	COG0086	GCA_016790745_fix_GCA_016790745_000000000237_9._NA_
GCA_017302435_000000000006_70	600.9	COG0018	GCA_017302435_fix_GCA_017302435_000000000006_70._NA_
GCA_017302435_000000000007_69	546.9	COG0012	GCA_017302435_fix_GCA_017302435_000000000007_69._NA_
GCA_017302435_000000000008_58	384.4	COG0052	GCA_017302435_fix_GCA_017302435_000000000008_58._NA_
GCA_017302435_000000000009_5	632.5	COG0172	GCA_017302435_fix_GCA_017302435_000000000009_5._NA_
GCA_017302435_000000000012_127	250.8	COG0080	GCA_017302435_fix_GCA_017302435_000000000012_127._NA_
GCA_017302435_000000000012_128	335.9	COG0081	GCA_017302435_fix_GCA_017302435_000000000012_128._NA_
GCA_017302435_000000000012_131	2090	COG0085	GCA_017302435_fix_GCA_017302435_000000000012_131._NA_
GCA_017302435_000000000012_132	1791.1	COG0086	GCA_017302435_fix_GCA_017302435_000000000012_132._NA_
GCA_017302435_000000000012_133	181.4	COG0048	GCA_017302435_fix_GCA_017302435_000000000012_133._NA_
GCA_017302435_000000000012_134	244.6	COG0049	GCA_017302435_fix_GCA_017302435_000000000012_134._NA_
GCA_017302435_000000000012_138	297.2	COG0087	GCA_017302435_fix_GCA_017302435_000000000012_138._NA_
GCA_017302435_000000000012_139	265.2	COG0088	GCA_017302435_fix_GCA_017302435_000000000012_139._NA_
GCA_017302435_000000000012_141	421.7	COG0090	GCA_017302435_fix_GCA_017302435_000000000012_141._NA_
GCA_017302435_000000000012_142	162.4	COG0185	GCA_017302435_fix_GCA_017302435_000000000012_142._NA_
GCA_017302435_000000000012_143	166.3	COG0091	GCA_017302435_fix_GCA_017302435_000000000012_143._NA_
GCA_017302435_000000000012_144	398.7	COG0092	GCA_017302435_fix_GCA_017302435_000000000012_144._NA_
GCA_017302435_000000000012_145	196.6	COG0197	GCA_017302435_fix_GCA_017302435_000000000012_145._NA_
GCA_017302435_000000000012_147	130.8	COG0186	GCA_017302435_fix_GCA_017302435_000000000012_147._NA_
GCA_017302435_000000000012_148	209.1	COG0093	GCA_017302435_fix_GCA_017302435_000000000012_148._NA_
GCA_017302435_000000000012_150	275.6	COG0094	GCA_017302435_fix_GCA_017302435_000000000012_150._NA_
GCA_017302435_000000000012_152	181.7	COG0096	GCA_017302435_fix_GCA_017302435_000000000012_152._NA_
GCA_017302435_000000000012_153	219.1	COG0097	GCA_017302435_fix_GCA_017302435_000000000012_153._NA_
GCA_017302435_000000000012_154	167.9	COG0256	GCA_017302435_fix_GCA_017302435_000000000012_154._NA_
GCA_017302435_000000000012_155	242.3	COG0098	GCA_017302435_fix_GCA_017302435_000000000012_155._NA_
GCA_017302435_000000000012_156	166.1	COG0200	GCA_017302435_fix_GCA_017302435_000000000012_156._NA_
GCA_017302435_000000000012_157	556	COG0201	GCA_017302435_fix_GCA_017302435_000000000012_157._NA_
GCA_017302435_000000000012_160	209.6	COG0100	GCA_017302435_fix_GCA_017302435_000000000012_160._NA_
GCA_017302435_000000000012_161	269.8	COG0522	GCA_017302435_fix_GCA_017302435_000000000012_161._NA_
GCA_017302435_000000000012_162	425.3	COG0202	GCA_017302435_fix_GCA_017302435_000000000012_162._NA_
GCA_017302435_000000000012_6	1232.3	COG0495	GCA_017302435_fix_GCA_017302435_000000000012_6._NA_
GCA_017302435_000000000018_7	413.4	COG0552	GCA_017302435_fix_GCA_017302435_000000000018_7._NA_
GCA_017302435_000000000022_18	1386.4	COG0525	GCA_017302435_fix_GCA_017302435_000000000022_18._NA_
GCA_017302435_000000000023_102	212.2	COG0103	GCA_017302435_fix_GCA_017302435_000000000023_102._NA_
GCA_017302435_000000000023_103	205	COG0102	GCA_017302435_fix_GCA_017302435_000000000023_103._NA_
GCA_017302435_000000000024_16	521.5	COG0124	GCA_017302435_fix_GCA_017302435_000000000024_16._NA_
GCA_017302435_000000000027_23	736.7	COG0541	GCA_017302435_fix_GCA_017302435_000000000027_23._NA_
GCA_017302435_000000000029_45	587.8	COG0533	GCA_017302435_fix_GCA_017302435_000000000029_45._NA_
GCA_017302435_000000000033_6	733	COG0215	GCA_017302435_fix_GCA_017302435_000000000033_6._NA_
GCA_017302435_000000000034_107	138.1	COG0184	GCA_017302435_fix_GCA_017302435_000000000034_107._NA_
GCA_017302435_000000000039_32	454.5	COG0016	GCA_017302435_fix_GCA_017302435_000000000039_32._NA_
GCA_017592775_000000000012_30	738.1	COG0541	GCA_017592775_fix_GCA_017592775_000000000012_30._NA_
GCA_017592775_000000000012_37	210.2	COG0102	GCA_017592775_fix_GCA_017592775_000000000012_37._NA_
GCA_017592775_000000000012_38	213.6	COG0103	GCA_017592775_fix_GCA_017592775_000000000012_38._NA_
GCA_017592775_000000000016_41	250.9	COG0080	GCA_017592775_fix_GCA_017592775_000000000016_41._NA_
GCA_017592775_000000000016_42	338.3	COG0081	GCA_017592775_fix_GCA_017592775_000000000016_42._NA_
GCA_017592775_000000000016_45	2088.7	COG0085	GCA_017592775_fix_GCA_017592775_000000000016_45._NA_
GCA_017592775_000000000016_46	1789.5	COG0086	GCA_017592775_fix_GCA_017592775_000000000016_46._NA_
GCA_017592775_000000000016_47	181.6	COG0048	GCA_017592775_fix_GCA_017592775_000000000016_47._NA_
GCA_017592775_000000000016_48	244.5	COG0049	GCA_017592775_fix_GCA_017592775_000000000016_48._NA_
GCA_017592775_000000000016_52	307.6	COG0087	GCA_017592775_fix_GCA_017592775_000000000016_52._NA_
GCA_017592775_000000000016_53	258.4	COG0088	GCA_017592775_fix_GCA_017592775_000000000016_53._NA_
GCA_017592775_000000000016_55	423.1	COG0090	GCA_017592775_fix_GCA_017592775_000000000016_55._NA_
GCA_017592775_000000000016_56	162.5	COG0185	GCA_017592775_fix_GCA_017592775_000000000016_56._NA_
GCA_017592775_000000000016_57	172.6	COG0091	GCA_017592775_fix_GCA_017592775_000000000016_57._NA_
GCA_017592775_000000000016_58	400.2	COG0092	GCA_017592775_fix_GCA_017592775_000000000016_58._NA_
GCA_017592775_000000000016_59	197	COG0197	GCA_017592775_fix_GCA_017592775_000000000016_59._NA_
GCA_017592775_000000000016_61	129.1	COG0186	GCA_017592775_fix_GCA_017592775_000000000016_61._NA_
GCA_017592775_000000000016_62	208.6	COG0093	GCA_017592775_fix_GCA_017592775_000000000016_62._NA_
GCA_017592775_000000000016_64	274.8	COG0094	GCA_017592775_fix_GCA_017592775_000000000016_64._NA_
GCA_017592775_000000000016_66	184.4	COG0096	GCA_017592775_fix_GCA_017592775_000000000016_66._NA_
GCA_017592775_000000000016_67	219.3	COG0097	GCA_017592775_fix_GCA_017592775_000000000016_67._NA_
GCA_017592775_000000000016_68	167.3	COG0256	GCA_017592775_fix_GCA_017592775_000000000016_68._NA_
GCA_017592775_000000000016_69	242.8	COG0098	GCA_017592775_fix_GCA_017592775_000000000016_69._NA_
GCA_017592775_000000000016_71	170.6	COG0200	GCA_017592775_fix_GCA_017592775_000000000016_71._NA_
GCA_017592775_000000000016_72	553.1	COG0201	GCA_017592775_fix_GCA_017592775_000000000016_72._NA_
GCA_017592775_000000000016_75	182.4	COG0099	GCA_017592775_fix_GCA_017592775_000000000016_75._NA_
GCA_017592775_000000000016_76	209.6	COG0100	GCA_017592775_fix_GCA_017592775_000000000016_76._NA_
GCA_017592775_000000000016_77	270.9	COG0522	GCA_017592775_fix_GCA_017592775_000000000016_77._NA_
GCA_017592775_000000000016_78	421.5	COG0202	GCA_017592775_fix_GCA_017592775_000000000016_78._NA_
GCA_017592775_000000000022_7	1233.5	COG0495	GCA_017592775_fix_GCA_017592775_000000000022_7._NA_
GCA_017592775_000000000024_43	381.8	COG0052	GCA_017592775_fix_GCA_017592775_000000000024_43._NA_
GCA_017592775_000000000026_132	512.4	COG0124	GCA_017592775_fix_GCA_017592775_000000000026_132._NA_
GCA_017592775_000000000028_25	451.9	COG0016	GCA_017592775_fix_GCA_017592775_000000000028_25._NA_
GCA_017592775_000000000034_23	137.6	COG0184	GCA_017592775_fix_GCA_017592775_000000000034_23._NA_
GCA_017592775_000000000037_137	738.6	COG0215	GCA_017592775_fix_GCA_017592775_000000000037_137._NA_
GCA_017592775_000000000045_33	1365.7	COG0525	GCA_017592775_fix_GCA_017592775_000000000045_33._NA_
GCA_017592775_000000000050_30	542.3	COG0012	GCA_017592775_fix_GCA_017592775_000000000050_30._NA_
GCA_017592775_000000000050_6	632.8	COG0172	GCA_017592775_fix_GCA_017592775_000000000050_6._NA_
GCA_017592775_000000000070_25	584.3	COG0533	GCA_017592775_fix_GCA_017592775_000000000070_25._NA_
GCA_017592775_000000000070_36	593.3	COG0018	GCA_017592775_fix_GCA_017592775_000000000070_36._NA_
GCA_017592775_000000000070_46	415.8	COG0552	GCA_017592775_fix_GCA_017592775_000000000070_46._NA_
GCA_023806565_000000000003_28	215.9	COG0103	GCA_023806565_fix_GCA_023806565_000000000003_28._NA_
GCA_023806565_000000000003_29	207.7	COG0102	GCA_023806565_fix_GCA_023806565_000000000003_29._NA_
GCA_023806565_000000000021_41	411.8	COG0552	GCA_023806565_fix_GCA_023806565_000000000021_41._NA_
GCA_023806565_000000000030_1	648.8	COG0495	GCA_023806565_fix_GCA_023806565_000000000030_1._NA_
GCA_023806565_000000000032_10	1380.4	COG0525	GCA_023806565_fix_GCA_023806565_000000000032_10._NA_
GCA_023806565_000000000047_10	191.7	COG0197	GCA_023806565_fix_GCA_023806565_000000000047_10._NA_
GCA_023806565_000000000047_12	132.1	COG0186	GCA_023806565_fix_GCA_023806565_000000000047_12._NA_
GCA_023806565_000000000047_13	209.9	COG0093	GCA_023806565_fix_GCA_023806565_000000000047_13._NA_
GCA_023806565_000000000047_15	275	COG0094	GCA_023806565_fix_GCA_023806565_000000000047_15._NA_
GCA_023806565_000000000047_17	184.5	COG0096	GCA_023806565_fix_GCA_023806565_000000000047_17._NA_
GCA_023806565_000000000047_18	223.5	COG0097	GCA_023806565_fix_GCA_023806565_000000000047_18._NA_
GCA_023806565_000000000047_19	175	COG0256	GCA_023806565_fix_GCA_023806565_000000000047_19._NA_
GCA_023806565_000000000047_20	242	COG0098	GCA_023806565_fix_GCA_023806565_000000000047_20._NA_
GCA_023806565_000000000047_22	170.3	COG0200	GCA_023806565_fix_GCA_023806565_000000000047_22._NA_
GCA_023806565_000000000047_23	549.5	COG0201	GCA_023806565_fix_GCA_023806565_000000000047_23._NA_
GCA_023806565_000000000047_25	182.4	COG0099	GCA_023806565_fix_GCA_023806565_000000000047_25._NA_
GCA_023806565_000000000047_26	207.8	COG0100	GCA_023806565_fix_GCA_023806565_000000000047_26._NA_
GCA_023806565_000000000047_27	272.8	COG0522	GCA_023806565_fix_GCA_023806565_000000000047_27._NA_
GCA_023806565_000000000047_28	424	COG0202	GCA_023806565_fix_GCA_023806565_000000000047_28._NA_
GCA_023806565_000000000047_3	294.8	COG0087	GCA_023806565_fix_GCA_023806565_000000000047_3._NA_
GCA_023806565_000000000047_4	264.3	COG0088	GCA_023806565_fix_GCA_023806565_000000000047_4._NA_
GCA_023806565_000000000047_6	418.6	COG0090	GCA_023806565_fix_GCA_023806565_000000000047_6._NA_
GCA_023806565_000000000047_7	160.7	COG0185	GCA_023806565_fix_GCA_023806565_000000000047_7._NA_
GCA_023806565_000000000047_8	170.7	COG0091	GCA_023806565_fix_GCA_023806565_000000000047_8._NA_
GCA_023806565_000000000047_9	397.7	COG0092	GCA_023806565_fix_GCA_023806565_000000000047_9._NA_
GCA_023806565_000000000051_2	617.8	COG0172	GCA_023806565_fix_GCA_023806565_000000000051_2._NA_
GCA_023806565_000000000064_10	456	COG0016	GCA_023806565_fix_GCA_023806565_000000000064_10._NA_
GCA_023806565_000000000086_95	579.6	COG0533	GCA_023806565_fix_GCA_023806565_000000000086_95._NA_
GCA_023806565_000000000092_50	520.5	COG0124	GCA_023806565_fix_GCA_023806565_000000000092_50._NA_
GCA_023806565_000000000094_10	245.1	COG0049	GCA_023806565_fix_GCA_023806565_000000000094_10._NA_
GCA_023806565_000000000094_3	250.3	COG0080	GCA_023806565_fix_GCA_023806565_000000000094_3._NA_
GCA_023806565_000000000094_4	327.3	COG0081	GCA_023806565_fix_GCA_023806565_000000000094_4._NA_
GCA_023806565_000000000094_7	2091.1	COG0085	GCA_023806565_fix_GCA_023806565_000000000094_7._NA_
GCA_023806565_000000000094_8	1791.7	COG0086	GCA_023806565_fix_GCA_023806565_000000000094_8._NA_
GCA_023806565_000000000094_9	181.6	COG0048	GCA_023806565_fix_GCA_023806565_000000000094_9._NA_
GCA_023806565_000000000097_10	548.9	COG0012	GCA_023806565_fix_GCA_023806565_000000000097_10._NA_
GCA_023806565_000000000107_8	730.9	COG0541	GCA_023806565_fix_GCA_023806565_000000000107_8._NA_
GCA_023806565_000000000115_23	602.6	COG0018	GCA_023806565_fix_GCA_023806565_000000000115_23._NA_
GCA_023806565_000000000119_5	138.3	COG0184	GCA_023806565_fix_GCA_023806565_000000000119_5._NA_
GCA_023806565_000000000128_12	728	COG0215	GCA_023806565_fix_GCA_023806565_000000000128_12._NA_
GCA_023806565_000000000130_1	570.4	COG0495	GCA_023806565_fix_GCA_023806565_000000000130_1._NA_
GCA_023806565_000000000132_35	384.8	COG0052	GCA_023806565_fix_GCA_023806565_000000000132_35._NA_
GCA_023806625_000000000006_2	243.9	COG0049	GCA_023806625_fix_GCA_023806625_000000000006_2._NA_
GCA_023806625_000000000006_3	181.6	COG0048	GCA_023806625_fix_GCA_023806625_000000000006_3._NA_
GCA_023806625_000000000006_4	1476.9	COG0086	GCA_023806625_fix_GCA_023806625_000000000006_4._NA_
GCA_023806625_000000000008_192	1232.1	COG0495	GCA_023806625_fix_GCA_023806625_000000000008_192._NA_
GCA_023806625_000000000011_179	382.9	COG0052	GCA_023806625_fix_GCA_023806625_000000000011_179._NA_
GCA_023806625_000000000019_14	600.5	COG0018	GCA_023806625_fix_GCA_023806625_000000000019_14._NA_
GCA_023806625_000000000022_6	414.4	COG0552	GCA_023806625_fix_GCA_023806625_000000000022_6._NA_
GCA_023806625_000000000027_15	534.8	COG0012	GCA_023806625_fix_GCA_023806625_000000000027_15._NA_
GCA_023806625_000000000041_7	512	COG0124	GCA_023806625_fix_GCA_023806625_000000000041_7._NA_
GCA_023806625_000000000043_72	586.1	COG0533	GCA_023806625_fix_GCA_023806625_000000000043_72._NA_
GCA_023806625_000000000048_4	455	COG0016	GCA_023806625_fix_GCA_023806625_000000000048_4._NA_
GCA_023806625_000000000056_102	553.2	COG0201	GCA_023806625_fix_GCA_023806625_000000000056_102._NA_
GCA_023806625_000000000056_103	167.1	COG0200	GCA_023806625_fix_GCA_023806625_000000000056_103._NA_
GCA_023806625_000000000056_105	244.2	COG0098	GCA_023806625_fix_GCA_023806625_000000000056_105._NA_
GCA_023806625_000000000056_106	179	COG0256	GCA_023806625_fix_GCA_023806625_000000000056_106._NA_
GCA_023806625_000000000056_107	215.9	COG0097	GCA_023806625_fix_GCA_023806625_000000000056_107._NA_
GCA_023806625_000000000056_108	184.7	COG0096	GCA_023806625_fix_GCA_023806625_000000000056_108._NA_
GCA_023806625_000000000056_110	277.1	COG0094	GCA_023806625_fix_GCA_023806625_000000000056_110._NA_
GCA_023806625_000000000056_112	206.8	COG0093	GCA_023806625_fix_GCA_023806625_000000000056_112._NA_
GCA_023806625_000000000056_113	134.2	COG0186	GCA_023806625_fix_GCA_023806625_000000000056_113._NA_
GCA_023806625_000000000056_115	196.3	COG0197	GCA_023806625_fix_GCA_023806625_000000000056_115._NA_
GCA_023806625_000000000056_116	398.4	COG0092	GCA_023806625_fix_GCA_023806625_000000000056_116._NA_
GCA_023806625_000000000056_117	168	COG0091	GCA_023806625_fix_GCA_023806625_000000000056_117._NA_
GCA_023806625_000000000056_118	161.6	COG0185	GCA_023806625_fix_GCA_023806625_000000000056_118._NA_
GCA_023806625_000000000056_119	422.7	COG0090	GCA_023806625_fix_GCA_023806625_000000000056_119._NA_
GCA_023806625_000000000056_121	266.1	COG0088	GCA_023806625_fix_GCA_023806625_000000000056_121._NA_
GCA_023806625_000000000056_122	306.1	COG0087	GCA_023806625_fix_GCA_023806625_000000000056_122._NA_
GCA_023806625_000000000056_96	424.9	COG0202	GCA_023806625_fix_GCA_023806625_000000000056_96._NA_
GCA_023806625_000000000056_97	268.5	COG0522	GCA_023806625_fix_GCA_023806625_000000000056_97._NA_
GCA_023806625_000000000056_98	209	COG0100	GCA_023806625_fix_GCA_023806625_000000000056_98._NA_
GCA_023806625_000000000056_99	187.4	COG0099	GCA_023806625_fix_GCA_023806625_000000000056_99._NA_
GCA_023806625_000000000062_34	214.8	COG0103	GCA_023806625_fix_GCA_023806625_000000000062_34._NA_
GCA_023806625_000000000062_35	202.5	COG0102	GCA_023806625_fix_GCA_023806625_000000000062_35._NA_
GCA_023806625_000000000062_36	1368.9	COG0525	GCA_023806625_fix_GCA_023806625_000000000062_36._NA_
GCA_023806625_000000000068_2	738	COG0541	GCA_023806625_fix_GCA_023806625_000000000068_2._NA_
GCA_023806625_000000000072_64	622.7	COG0172	GCA_023806625_fix_GCA_023806625_000000000072_64._NA_
GCA_023806625_000000000098_62	136.8	COG0184	GCA_023806625_fix_GCA_023806625_000000000098_62._NA_
GCA_023806625_000000000106_1	301.3	COG0086	GCA_023806625_fix_GCA_023806625_000000000106_1._NA_
GCA_023806625_000000000106_2	2090.5	COG0085	GCA_023806625_fix_GCA_023806625_000000000106_2._NA_
GCA_023806625_000000000106_5	330.8	COG0081	GCA_023806625_fix_GCA_023806625_000000000106_5._NA_
GCA_023806625_000000000106_6	255	COG0080	GCA_023806625_fix_GCA_023806625_000000000106_6._NA_
GCA_023806625_000000000114_8	721.9	COG0215	GCA_023806625_fix_GCA_023806625_000000000114_8._NA_
GCA_023806635_000000000003_34	450.4	COG0016	GCA_023806635_fix_GCA_023806635_000000000003_34._NA_
GCA_023806635_000000000007_10	197.1	COG0197	GCA_023806635_fix_GCA_023806635_000000000007_10._NA_
GCA_023806635_000000000007_12	132.9	COG0186	GCA_023806635_fix_GCA_023806635_000000000007_12._NA_
GCA_023806635_000000000007_13	207.8	COG0093	GCA_023806635_fix_GCA_023806635_000000000007_13._NA_
GCA_023806635_000000000007_15	274.1	COG0094	GCA_023806635_fix_GCA_023806635_000000000007_15._NA_
GCA_023806635_000000000007_17	182.6	COG0096	GCA_023806635_fix_GCA_023806635_000000000007_17._NA_
GCA_023806635_000000000007_18	216.9	COG0097	GCA_023806635_fix_GCA_023806635_000000000007_18._NA_
GCA_023806635_000000000007_19	165.4	COG0256	GCA_023806635_fix_GCA_023806635_000000000007_19._NA_
GCA_023806635_000000000007_20	244.3	COG0098	GCA_023806635_fix_GCA_023806635_000000000007_20._NA_
GCA_023806635_000000000007_22	169.2	COG0200	GCA_023806635_fix_GCA_023806635_000000000007_22._NA_
GCA_023806635_000000000007_23	551.3	COG0201	GCA_023806635_fix_GCA_023806635_000000000007_23._NA_
GCA_023806635_000000000007_26	182.9	COG0099	GCA_023806635_fix_GCA_023806635_000000000007_26._NA_
GCA_023806635_000000000007_27	209.5	COG0100	GCA_023806635_fix_GCA_023806635_000000000007_27._NA_
GCA_023806635_000000000007_28	271.1	COG0522	GCA_023806635_fix_GCA_023806635_000000000007_28._NA_
GCA_023806635_000000000007_29	421.3	COG0202	GCA_023806635_fix_GCA_023806635_000000000007_29._NA_
GCA_023806635_000000000007_3	307.5	COG0087	GCA_023806635_fix_GCA_023806635_000000000007_3._NA_
GCA_023806635_000000000007_4	253.2	COG0088	GCA_023806635_fix_GCA_023806635_000000000007_4._NA_
GCA_023806635_000000000007_6	421.8	COG0090	GCA_023806635_fix_GCA_023806635_000000000007_6._NA_
GCA_023806635_000000000007_7	163.1	COG0185	GCA_023806635_fix_GCA_023806635_000000000007_7._NA_
GCA_023806635_000000000007_8	169.5	COG0091	GCA_023806635_fix_GCA_023806635_000000000007_8._NA_
GCA_023806635_000000000007_9	400.4	COG0092	GCA_023806635_fix_GCA_023806635_000000000007_9._NA_
GCA_023806635_000000000008_7	211.4	COG0102	GCA_023806635_fix_GCA_023806635_000000000008_7._NA_
GCA_023806635_000000000008_8	214.7	COG0103	GCA_023806635_fix_GCA_023806635_000000000008_8._NA_
GCA_023806635_000000000009_1	594.7	COG0533	GCA_023806635_fix_GCA_023806635_000000000009_1._NA_
GCA_023806635_000000000009_12	592.1	COG0018	GCA_023806635_fix_GCA_023806635_000000000009_12._NA_
GCA_023806635_000000000009_21	411.4	COG0552	GCA_023806635_fix_GCA_023806635_000000000009_21._NA_
GCA_023806635_000000000014_22	137.7	COG0184	GCA_023806635_fix_GCA_023806635_000000000014_22._NA_
GCA_023806635_000000000023_126	1237.7	COG0495	GCA_023806635_fix_GCA_023806635_000000000023_126._NA_
GCA_023806635_000000000029_11	382.4	COG0052	GCA_023806635_fix_GCA_023806635_000000000029_11._NA_
GCA_023806635_000000000048_20	544.7	COG0012	GCA_023806635_fix_GCA_023806635_000000000048_20._NA_
GCA_023806635_000000000063_32	1374.5	COG0525	GCA_023806635_fix_GCA_023806635_000000000063_32._NA_
GCA_023806635_000000000064_32	735.7	COG0215	GCA_023806635_fix_GCA_023806635_000000000064_32._NA_
GCA_023806635_000000000068_10	243.9	COG0049	GCA_023806635_fix_GCA_023806635_000000000068_10._NA_
GCA_023806635_000000000068_3	251.2	COG0080	GCA_023806635_fix_GCA_023806635_000000000068_3._NA_
GCA_023806635_000000000068_4	338	COG0081	GCA_023806635_fix_GCA_023806635_000000000068_4._NA_
GCA_023806635_000000000068_7	2090.6	COG0085	GCA_023806635_fix_GCA_023806635_000000000068_7._NA_
GCA_023806635_000000000068_8	1788.7	COG0086	GCA_023806635_fix_GCA_023806635_000000000068_8._NA_
GCA_023806635_000000000068_9	181.5	COG0048	GCA_023806635_fix_GCA_023806635_000000000068_9._NA_
GCA_023806635_000000000071_10	733	COG0541	GCA_023806635_fix_GCA_023806635_000000000071_10._NA_
GCA_023806635_000000000083_22	519.8	COG0124	GCA_023806635_fix_GCA_023806635_000000000083_22._NA_
GCA_023806635_000000000116_5	633.4	COG0172	GCA_023806635_fix_GCA_023806635_000000000116_5._NA_
GCA_900089955_000000000008_24	447.7	COG0016	GCA_900089955_fix_GCA_900089955_000000000008_24._NA_
GCA_900089955_000000000013_50	208.5	COG0102	GCA_900089955_fix_GCA_900089955_000000000013_50._NA_
GCA_900089955_000000000013_51	215.1	COG0103	GCA_900089955_fix_GCA_900089955_000000000013_51._NA_
GCA_900089955_000000000021_16	627.4	COG0172	GCA_900089955_fix_GCA_900089955_000000000021_16._NA_
GCA_900089955_000000000035_116	729.6	COG0541	GCA_900089955_fix_GCA_900089955_000000000035_116._NA_
GCA_900089955_000000000094_49	577.4	COG0018	GCA_900089955_fix_GCA_900089955_000000000094_49._NA_
GCA_900089955_000000000094_7	1244.5	COG0495	GCA_900089955_fix_GCA_900089955_000000000094_7._NA_
GCA_900089955_000000000095_26	387.2	COG0052	GCA_900089955_fix_GCA_900089955_000000000095_26._NA_
GCA_900089955_000000000097_2	1379.6	COG0525	GCA_900089955_fix_GCA_900089955_000000000097_2._NA_
GCA_900089955_000000000107_10	138.5	COG0184	GCA_900089955_fix_GCA_900089955_000000000107_10._NA_
GCA_900089955_000000000114_12	507.9	COG0124	GCA_900089955_fix_GCA_900089955_000000000114_12._NA_
GCA_900089955_000000000127_66	542.5	COG0012	GCA_900089955_fix_GCA_900089955_000000000127_66._NA_
GCA_900089955_000000000133_68	577.5	COG0533	GCA_900089955_fix_GCA_900089955_000000000133_68._NA_
GCA_900089955_000000000151_21	722.4	COG0215	GCA_900089955_fix_GCA_900089955_000000000151_21._NA_
GCA_900089955_000000000152_6	420	COG0552	GCA_900089955_fix_GCA_900089955_000000000152_6._NA_
GCA_900089955_000000000155_10	326.5	COG0081	GCA_900089955_fix_GCA_900089955_000000000155_10._NA_
GCA_900089955_000000000155_13	2086.1	COG0085	GCA_900089955_fix_GCA_900089955_000000000155_13._NA_
GCA_900089955_000000000155_14	1791	COG0086	GCA_900089955_fix_GCA_900089955_000000000155_14._NA_
GCA_900089955_000000000155_15	181	COG0048	GCA_900089955_fix_GCA_900089955_000000000155_15._NA_
GCA_900089955_000000000155_16	241.7	COG0049	GCA_900089955_fix_GCA_900089955_000000000155_16._NA_
GCA_900089955_000000000155_20	294.5	COG0087	GCA_900089955_fix_GCA_900089955_000000000155_20._NA_
GCA_900089955_000000000155_21	258	COG0088	GCA_900089955_fix_GCA_900089955_000000000155_21._NA_
GCA_900089955_000000000155_23	422.4	COG0090	GCA_900089955_fix_GCA_900089955_000000000155_23._NA_
GCA_900089955_000000000155_24	163.1	COG0185	GCA_900089955_fix_GCA_900089955_000000000155_24._NA_
GCA_900089955_000000000155_25	170.8	COG0091	GCA_900089955_fix_GCA_900089955_000000000155_25._NA_
GCA_900089955_000000000155_26	401.3	COG0092	GCA_900089955_fix_GCA_900089955_000000000155_26._NA_
GCA_900089955_000000000155_27	200.4	COG0197	GCA_900089955_fix_GCA_900089955_000000000155_27._NA_
GCA_900089955_000000000155_29	131.5	COG0186	GCA_900089955_fix_GCA_900089955_000000000155_29._NA_
GCA_900089955_000000000155_30	208.1	COG0093	GCA_900089955_fix_GCA_900089955_000000000155_30._NA_
GCA_900089955_000000000155_32	277.4	COG0094	GCA_900089955_fix_GCA_900089955_000000000155_32._NA_
GCA_900089955_000000000155_34	184.9	COG0096	GCA_900089955_fix_GCA_900089955_000000000155_34._NA_
GCA_900089955_000000000155_35	224.2	COG0097	GCA_900089955_fix_GCA_900089955_000000000155_35._NA_
GCA_900089955_000000000155_36	174.2	COG0256	GCA_900089955_fix_GCA_900089955_000000000155_36._NA_
GCA_900089955_000000000155_37	239.7	COG0098	GCA_900089955_fix_GCA_900089955_000000000155_37._NA_
GCA_900089955_000000000155_39	170.1	COG0200	GCA_900089955_fix_GCA_900089955_000000000155_39._NA_
GCA_900089955_000000000155_40	550.1	COG0201	GCA_900089955_fix_GCA_900089955_000000000155_40._NA_
GCA_900089955_000000000155_42	183.6	COG0099	GCA_900089955_fix_GCA_900089955_000000000155_42._NA_
GCA_900089955_000000000155_43	209.6	COG0100	GCA_900089955_fix_GCA_900089955_000000000155_43._NA_
GCA_900089955_000000000155_44	271.2	COG0522	GCA_900089955_fix_GCA_900089955_000000000155_44._NA_
GCA_900089955_000000000155_45	419.2	COG0202	GCA_900089955_fix_GCA_900089955_000000000155_45._NA_
GCA_900089955_000000000155_9	254.6	COG0080	GCA_900089955_fix_GCA_900089955_000000000155_9._NA_
GCA_907163085_000000000001_66	638.4	COG0172	GCA_907163085_fix_GCA_907163085_000000000001_66._NA_
GCA_907163085_000000000002_261	593.4	COG0018	GCA_907163085_fix_GCA_907163085_000000000002_261._NA_
GCA_907163085_000000000002_302	730.1	COG0215	GCA_907163085_fix_GCA_907163085_000000000002_302._NA_
GCA_907163085_000000000002_494	408.7	COG0552	GCA_907163085_fix_GCA_907163085_000000000002_494._NA_
GCA_907163085_000000000003_34	131.5	COG0184	GCA_907163085_fix_GCA_907163085_000000000003_34._NA_
GCA_907163085_000000000004_394	550.7	COG0012	GCA_907163085_fix_GCA_907163085_000000000004_394._NA_
GCA_907163085_000000000005_384	571.6	COG0533	GCA_907163085_fix_GCA_907163085_000000000005_384._NA_
GCA_907163085_000000000006_101	298.7	COG0087	GCA_907163085_fix_GCA_907163085_000000000006_101._NA_
GCA_907163085_000000000006_102	262.1	COG0088	GCA_907163085_fix_GCA_907163085_000000000006_102._NA_
GCA_907163085_000000000006_104	425.2	COG0090	GCA_907163085_fix_GCA_907163085_000000000006_104._NA_
GCA_907163085_000000000006_105	164.7	COG0185	GCA_907163085_fix_GCA_907163085_000000000006_105._NA_
GCA_907163085_000000000006_106	175.5	COG0091	GCA_907163085_fix_GCA_907163085_000000000006_106._NA_
GCA_907163085_000000000006_107	398.1	COG0092	GCA_907163085_fix_GCA_907163085_000000000006_107._NA_
GCA_907163085_000000000006_108	197	COG0197	GCA_907163085_fix_GCA_907163085_000000000006_108._NA_
GCA_907163085_000000000006_110	132	COG0186	GCA_907163085_fix_GCA_907163085_000000000006_110._NA_
GCA_907163085_000000000006_111	206.7	COG0093	GCA_907163085_fix_GCA_907163085_000000000006_111._NA_
GCA_907163085_000000000006_113	276.1	COG0094	GCA_907163085_fix_GCA_907163085_000000000006_113._NA_
GCA_907163085_000000000006_115	181.4	COG0096	GCA_907163085_fix_GCA_907163085_000000000006_115._NA_
GCA_907163085_000000000006_116	221.8	COG0097	GCA_907163085_fix_GCA_907163085_000000000006_116._NA_
GCA_907163085_000000000006_117	162.6	COG0256	GCA_907163085_fix_GCA_907163085_000000000006_117._NA_
GCA_907163085_000000000006_118	242.8	COG0098	GCA_907163085_fix_GCA_907163085_000000000006_118._NA_
GCA_907163085_000000000006_120	159.7	COG0200	GCA_907163085_fix_GCA_907163085_000000000006_120._NA_
GCA_907163085_000000000006_121	552.9	COG0201	GCA_907163085_fix_GCA_907163085_000000000006_121._NA_
GCA_907163085_000000000006_123	178.9	COG0099	GCA_907163085_fix_GCA_907163085_000000000006_123._NA_
GCA_907163085_000000000006_124	209.7	COG0100	GCA_907163085_fix_GCA_907163085_000000000006_124._NA_
GCA_907163085_000000000006_125	270.9	COG0522	GCA_907163085_fix_GCA_907163085_000000000006_125._NA_
GCA_907163085_000000000006_126	420	COG0202	GCA_907163085_fix_GCA_907163085_000000000006_126._NA_
GCA_907163085_000000000006_200	518.2	COG0124	GCA_907163085_fix_GCA_907163085_000000000006_200._NA_
GCA_907163085_000000000006_90	248	COG0080	GCA_907163085_fix_GCA_907163085_000000000006_90._NA_
GCA_907163085_000000000006_91	331.7	COG0081	GCA_907163085_fix_GCA_907163085_000000000006_91._NA_
GCA_907163085_000000000006_94	2093.7	COG0085	GCA_907163085_fix_GCA_907163085_000000000006_94._NA_
GCA_907163085_000000000006_95	1782.3	COG0086	GCA_907163085_fix_GCA_907163085_000000000006_95._NA_
GCA_907163085_000000000006_96	179.3	COG0048	GCA_907163085_fix_GCA_907163085_000000000006_96._NA_
GCA_907163085_000000000006_97	242.6	COG0049	GCA_907163085_fix_GCA_907163085_000000000006_97._NA_
GCA_907163085_000000000007_271	451.4	COG0016	GCA_907163085_fix_GCA_907163085_000000000007_271._NA_
GCA_907163085_000000000007_90	1229	COG0495	GCA_907163085_fix_GCA_907163085_000000000007_90._NA_
GCA_907163085_000000000009_373	1266.4	COG0525	GCA_907163085_fix_GCA_907163085_000000000009_373._NA_
GCA_907163085_000000000011_101	731	COG0541	GCA_907163085_fix_GCA_907163085_000000000011_101._NA_
GCA_907163085_000000000011_216	385.4	COG0052	GCA_907163085_fix_GCA_907163085_000000000011_216._NA_
GCA_907163085_000000000011_91	218.9	COG0103	GCA_907163085_fix_GCA_907163085_000000000011_91._NA_
GCA_907163085_000000000011_92	208.6	COG0102	GCA_907163085_fix_GCA_907163085_000000000011_92._NA_
MAG_92494_Ga0131788_11_1208	722.6	COG0215	MAG_92494_Ga0131788_11_1208._NA_
MAG_92494_Ga0131788_11_1353	597.9	COG0018	MAG_92494_Ga0131788_11_1353._NA_
MAG_92494_Ga0131788_11_1701	454.6	COG0016	MAG_92494_Ga0131788_11_1701._NA_
MAG_92494_Ga0131788_11_1950	248.3	COG0080	MAG_92494_Ga0131788_11_1950._NA_
MAG_92494_Ga0131788_11_1951	330.9	COG0081	MAG_92494_Ga0131788_11_1951._NA_
MAG_92494_Ga0131788_11_1954	2095.5	COG0085	MAG_92494_Ga0131788_11_1954._NA_
MAG_92494_Ga0131788_11_1955	1796.9	COG0086	MAG_92494_Ga0131788_11_1955._NA_
MAG_92494_Ga0131788_11_1956	179	COG0048	MAG_92494_Ga0131788_11_1956._NA_
MAG_92494_Ga0131788_11_1957	243.4	COG0049	MAG_92494_Ga0131788_11_1957._NA_
MAG_92494_Ga0131788_11_1960	297.6	COG0087	MAG_92494_Ga0131788_11_1960._NA_
MAG_92494_Ga0131788_11_1961	264.2	COG0088	MAG_92494_Ga0131788_11_1961._NA_
MAG_92494_Ga0131788_11_1963	420.1	COG0090	MAG_92494_Ga0131788_11_1963._NA_
MAG_92494_Ga0131788_11_1964	164.7	COG0185	MAG_92494_Ga0131788_11_1964._NA_
MAG_92494_Ga0131788_11_1965	173.4	COG0091	MAG_92494_Ga0131788_11_1965._NA_
MAG_92494_Ga0131788_11_1966	396.8	COG0092	MAG_92494_Ga0131788_11_1966._NA_
MAG_92494_Ga0131788_11_1967	201.8	COG0197	MAG_92494_Ga0131788_11_1967._NA_
MAG_92494_Ga0131788_11_1969	134.1	COG0186	MAG_92494_Ga0131788_11_1969._NA_
MAG_92494_Ga0131788_11_1970	207.6	COG0093	MAG_92494_Ga0131788_11_1970._NA_
MAG_92494_Ga0131788_11_1972	276.2	COG0094	MAG_92494_Ga0131788_11_1972._NA_
MAG_92494_Ga0131788_11_1974	184.9	COG0096	MAG_92494_Ga0131788_11_1974._NA_
MAG_92494_Ga0131788_11_1975	222.6	COG0097	MAG_92494_Ga0131788_11_1975._NA_
MAG_92494_Ga0131788_11_1976	166.4	COG0256	MAG_92494_Ga0131788_11_1976._NA_
MAG_92494_Ga0131788_11_1977	242	COG0098	MAG_92494_Ga0131788_11_1977._NA_
MAG_92494_Ga0131788_11_1979	160.7	COG0200	MAG_92494_Ga0131788_11_1979._NA_
MAG_92494_Ga0131788_11_1981	434.4	COG0201	MAG_92494_Ga0131788_11_1981._NA_
MAG_92494_Ga0131788_11_1983	180.9	COG0099	MAG_92494_Ga0131788_11_1983._NA_
MAG_92494_Ga0131788_11_1984	209.4	COG0100	MAG_92494_Ga0131788_11_1984._NA_
MAG_92494_Ga0131788_11_1985	274.4	COG0522	MAG_92494_Ga0131788_11_1985._NA_
MAG_92494_Ga0131788_11_1986	416.6	COG0202	MAG_92494_Ga0131788_11_1986._NA_
MAG_92494_Ga0131788_11_2226	550.1	COG0012	MAG_92494_Ga0131788_11_2226._NA_
MAG_92494_Ga0131788_11_2291	382.7	COG0052	MAG_92494_Ga0131788_11_2291._NA_
MAG_92494_Ga0131788_11_2411	383.5	COG0172	MAG_92494_Ga0131788_11_2411._NA_
MAG_92494_Ga0131788_11_281	1392.1	COG0525	MAG_92494_Ga0131788_11_281._NA_
MAG_92494_Ga0131788_11_422	420.4	COG0552	MAG_92494_Ga0131788_11_422._NA_
MAG_92494_Ga0131788_11_816	589.6	COG0533	MAG_92494_Ga0131788_11_816._NA_
MAG_92494_Ga0131788_12_293	518.5	COG0124	MAG_92494_Ga0131788_12_293._NA_
MAG_92494_Ga0131788_13_280	1232	COG0495	MAG_92494_Ga0131788_13_280._NA_
MAG_92494_Ga0131788_13_74	733.9	COG0541	MAG_92494_Ga0131788_13_74._NA_
MAG_92494_Ga0131788_13_81	208.8	COG0102	MAG_92494_Ga0131788_13_81._NA_
MAG_92494_Ga0131788_13_82	216.3	COG0103	MAG_92494_Ga0131788_13_82._NA_
MAG_92494_Ga0131788_14_92	135.7	COG0184	MAG_92494_Ga0131788_14_92._NA_
ASMAG1056_ASMAG1056---W2_1651|k141_11974041_22	416.3	COG0202	ASMAG1056_ASMAG1056---W2_1651|k141_11974041_22._NA_
ASMAG1056_ASMAG1056---W2_1651|k141_11974041_23	272.1	COG0522	ASMAG1056_ASMAG1056---W2_1651|k141_11974041_23._NA_
ASMAG1056_ASMAG1056---W2_1651|k141_11974041_24	211.7	COG0100	ASMAG1056_ASMAG1056---W2_1651|k141_11974041_24._NA_
ASMAG1056_ASMAG1056---W2_1651|k141_11974041_25	183.9	COG0099	ASMAG1056_ASMAG1056---W2_1651|k141_11974041_25._NA_
ASMAG1056_ASMAG1056---W2_1651|k141_11974041_28	547.9	COG0201	ASMAG1056_ASMAG1056---W2_1651|k141_11974041_28._NA_
ASMAG1056_ASMAG1056---W2_1651|k141_11974041_29	167.3	COG0200	ASMAG1056_ASMAG1056---W2_1651|k141_11974041_29._NA_
ASMAG1056_ASMAG1056---W2_1651|k141_11974041_31	238.9	COG0098	ASMAG1056_ASMAG1056---W2_1651|k141_11974041_31._NA_
ASMAG1056_ASMAG1056---W2_1651|k141_11974041_32	169.5	COG0256	ASMAG1056_ASMAG1056---W2_1651|k141_11974041_32._NA_
ASMAG1056_ASMAG1056---W2_1651|k141_11974041_33	220.6	COG0097	ASMAG1056_ASMAG1056---W2_1651|k141_11974041_33._NA_
ASMAG1056_ASMAG1056---W2_1651|k141_11974041_34	189.6	COG0096	ASMAG1056_ASMAG1056---W2_1651|k141_11974041_34._NA_
ASMAG1056_ASMAG1056---W2_1651|k141_11974041_36	280.7	COG0094	ASMAG1056_ASMAG1056---W2_1651|k141_11974041_36._NA_
ASMAG1056_ASMAG1056---W2_1651|k141_11974041_38	213.5	COG0093	ASMAG1056_ASMAG1056---W2_1651|k141_11974041_38._NA_
ASMAG1056_ASMAG1056---W2_1651|k141_11974041_39	132	COG0186	ASMAG1056_ASMAG1056---W2_1651|k141_11974041_39._NA_
ASMAG1056_ASMAG1056---W2_1651|k141_11974041_41	196.6	COG0197	ASMAG1056_ASMAG1056---W2_1651|k141_11974041_41._NA_
ASMAG1056_ASMAG1056---W2_1651|k141_11974041_42	406.3	COG0092	ASMAG1056_ASMAG1056---W2_1651|k141_11974041_42._NA_
ASMAG1056_ASMAG1056---W2_1651|k141_11974041_43	170.1	COG0091	ASMAG1056_ASMAG1056---W2_1651|k141_11974041_43._NA_
ASMAG1056_ASMAG1056---W2_1651|k141_11974041_44	163.3	COG0185	ASMAG1056_ASMAG1056---W2_1651|k141_11974041_44._NA_
ASMAG1056_ASMAG1056---W2_1651|k141_11974041_45	426.4	COG0090	ASMAG1056_ASMAG1056---W2_1651|k141_11974041_45._NA_
ASMAG1056_ASMAG1056---W2_1651|k141_11974041_47	253.6	COG0088	ASMAG1056_ASMAG1056---W2_1651|k141_11974041_47._NA_
ASMAG1056_ASMAG1056---W2_1651|k141_11974041_48	301.1	COG0087	ASMAG1056_ASMAG1056---W2_1651|k141_11974041_48._NA_
ASMAG1056_ASMAG1056---W2_1651|k141_1688343_2	547.3	COG0012	ASMAG1056_ASMAG1056---W2_1651|k141_1688343_2._NA_
ASMAG1056_ASMAG1056---W2_1651|k141_2326817_6	461.4	COG0016	ASMAG1056_ASMAG1056---W2_1651|k141_2326817_6._NA_
ASMAG1056_ASMAG1056---W2_1651|k141_3568316_5	619	COG0172	ASMAG1056_ASMAG1056---W2_1651|k141_3568316_5._NA_
ASMAG1056_ASMAG1056---W2_1651|k141_3898323_14	737	COG0541	ASMAG1056_ASMAG1056---W2_1651|k141_3898323_14._NA_
ASMAG1056_ASMAG1056---W2_1651|k141_3909896_35	418.5	COG0552	ASMAG1056_ASMAG1056---W2_1651|k141_3909896_35._NA_
ASMAG1056_ASMAG1056---W2_1651|k141_4421676_15	382.6	COG0052	ASMAG1056_ASMAG1056---W2_1651|k141_4421676_15._NA_
ASMAG1056_ASMAG1056---W2_1651|k141_4426461_19	602.8	COG0533	ASMAG1056_ASMAG1056---W2_1651|k141_4426461_19._NA_
ASMAG1056_ASMAG1056---W2_1651|k141_4705178_10	181.5	COG0048	ASMAG1056_ASMAG1056---W2_1651|k141_4705178_10._NA_
ASMAG1056_ASMAG1056---W2_1651|k141_4705178_11	241.7	COG0049	ASMAG1056_ASMAG1056---W2_1651|k141_4705178_11._NA_
ASMAG1056_ASMAG1056---W2_1651|k141_4705178_4	258.8	COG0080	ASMAG1056_ASMAG1056---W2_1651|k141_4705178_4._NA_
ASMAG1056_ASMAG1056---W2_1651|k141_4705178_5	334.9	COG0081	ASMAG1056_ASMAG1056---W2_1651|k141_4705178_5._NA_
ASMAG1056_ASMAG1056---W2_1651|k141_4705178_8	2091.5	COG0085	ASMAG1056_ASMAG1056---W2_1651|k141_4705178_8._NA_
ASMAG1056_ASMAG1056---W2_1651|k141_4705178_9	1791.6	COG0086	ASMAG1056_ASMAG1056---W2_1651|k141_4705178_9._NA_
ASMAG1056_ASMAG1056---W2_1651|k141_6504704_12	718.5	COG0215	ASMAG1056_ASMAG1056---W2_1651|k141_6504704_12._NA_
ASMAG1056_ASMAG1056---W2_1651|k141_7704674_30	515	COG0124	ASMAG1056_ASMAG1056---W2_1651|k141_7704674_30._NA_
ASMAG1056_ASMAG1056---W2_1651|k141_8508671_10	205	COG0102	ASMAG1056_ASMAG1056---W2_1651|k141_8508671_10._NA_
ASMAG1056_ASMAG1056---W2_1651|k141_8508671_11	221.3	COG0103	ASMAG1056_ASMAG1056---W2_1651|k141_8508671_11._NA_
ASMAG1056_ASMAG1056---W2_1651|k141_8635464_58	582.2	COG0018	ASMAG1056_ASMAG1056---W2_1651|k141_8635464_58._NA_
ASMAG1056_ASMAG1056---W2_1651|k141_9674339_1	867.2	COG0495	ASMAG1056_ASMAG1056---W2_1651|k141_9674339_1._NA_
GCA_016705685.1_ASM1670568v1_genomic_GCA_016705685.1_ASM1670568v1_genomic---JADJLB010000001.1_557	601.2	COG0533	GCA_016705685._NA_
GCA_016705685.1_ASM1670568v1_genomic_GCA_016705685.1_ASM1670568v1_genomic---JADJLB010000001.1_58	220.5	COG0103	GCA_016705685._NA_
GCA_016705685.1_ASM1670568v1_genomic_GCA_016705685.1_ASM1670568v1_genomic---JADJLB010000001.1_59	207.2	COG0102	GCA_016705685._NA_
GCA_016705685.1_ASM1670568v1_genomic_GCA_016705685.1_ASM1670568v1_genomic---JADJLB010000001.1_690	580.3	COG0018	GCA_016705685._NA_
GCA_016705685.1_ASM1670568v1_genomic_GCA_016705685.1_ASM1670568v1_genomic---JADJLB010000001.1_717	260.2	COG0080	GCA_016705685._NA_
GCA_016705685.1_ASM1670568v1_genomic_GCA_016705685.1_ASM1670568v1_genomic---JADJLB010000001.1_718	337.7	COG0081	GCA_016705685._NA_
GCA_016705685.1_ASM1670568v1_genomic_GCA_016705685.1_ASM1670568v1_genomic---JADJLB010000001.1_721	2091.3	COG0085	GCA_016705685._NA_
GCA_016705685.1_ASM1670568v1_genomic_GCA_016705685.1_ASM1670568v1_genomic---JADJLB010000001.1_722	1798.5	COG0086	GCA_016705685._NA_
GCA_016705685.1_ASM1670568v1_genomic_GCA_016705685.1_ASM1670568v1_genomic---JADJLB010000001.1_723	181.4	COG0048	GCA_016705685._NA_
GCA_016705685.1_ASM1670568v1_genomic_GCA_016705685.1_ASM1670568v1_genomic---JADJLB010000001.1_724	242.7	COG0049	GCA_016705685._NA_
GCA_016705685.1_ASM1670568v1_genomic_GCA_016705685.1_ASM1670568v1_genomic---JADJLB010000001.1_729	301.6	COG0087	GCA_016705685._NA_
GCA_016705685.1_ASM1670568v1_genomic_GCA_016705685.1_ASM1670568v1_genomic---JADJLB010000001.1_730	257.2	COG0088	GCA_016705685._NA_
GCA_016705685.1_ASM1670568v1_genomic_GCA_016705685.1_ASM1670568v1_genomic---JADJLB010000001.1_732	422.8	COG0090	GCA_016705685._NA_
GCA_016705685.1_ASM1670568v1_genomic_GCA_016705685.1_ASM1670568v1_genomic---JADJLB010000001.1_733	162.9	COG0185	GCA_016705685._NA_
GCA_016705685.1_ASM1670568v1_genomic_GCA_016705685.1_ASM1670568v1_genomic---JADJLB010000001.1_734	176.8	COG0091	GCA_016705685._NA_
GCA_016705685.1_ASM1670568v1_genomic_GCA_016705685.1_ASM1670568v1_genomic---JADJLB010000001.1_735	406.5	COG0092	GCA_016705685._NA_
GCA_016705685.1_ASM1670568v1_genomic_GCA_016705685.1_ASM1670568v1_genomic---JADJLB010000001.1_736	197.8	COG0197	GCA_016705685._NA_
GCA_016705685.1_ASM1670568v1_genomic_GCA_016705685.1_ASM1670568v1_genomic---JADJLB010000001.1_738	136.8	COG0186	GCA_016705685._NA_
GCA_016705685.1_ASM1670568v1_genomic_GCA_016705685.1_ASM1670568v1_genomic---JADJLB010000001.1_739	213.2	COG0093	GCA_016705685._NA_
GCA_016705685.1_ASM1670568v1_genomic_GCA_016705685.1_ASM1670568v1_genomic---JADJLB010000001.1_741	280.5	COG0094	GCA_016705685._NA_
GCA_016705685.1_ASM1670568v1_genomic_GCA_016705685.1_ASM1670568v1_genomic---JADJLB010000001.1_743	191.3	COG0096	GCA_016705685._NA_
GCA_016705685.1_ASM1670568v1_genomic_GCA_016705685.1_ASM1670568v1_genomic---JADJLB010000001.1_744	221.4	COG0097	GCA_016705685._NA_
GCA_016705685.1_ASM1670568v1_genomic_GCA_016705685.1_ASM1670568v1_genomic---JADJLB010000001.1_745	177.9	COG0256	GCA_016705685._NA_
GCA_016705685.1_ASM1670568v1_genomic_GCA_016705685.1_ASM1670568v1_genomic---JADJLB010000001.1_746	236.2	COG0098	GCA_016705685._NA_
GCA_016705685.1_ASM1670568v1_genomic_GCA_016705685.1_ASM1670568v1_genomic---JADJLB010000001.1_748	171.7	COG0200	GCA_016705685._NA_
GCA_016705685.1_ASM1670568v1_genomic_GCA_016705685.1_ASM1670568v1_genomic---JADJLB010000001.1_749	550.9	COG0201	GCA_016705685._NA_
GCA_016705685.1_ASM1670568v1_genomic_GCA_016705685.1_ASM1670568v1_genomic---JADJLB010000001.1_752	183.8	COG0099	GCA_016705685._NA_
GCA_016705685.1_ASM1670568v1_genomic_GCA_016705685.1_ASM1670568v1_genomic---JADJLB010000001.1_753	212.1	COG0100	GCA_016705685._NA_
GCA_016705685.1_ASM1670568v1_genomic_GCA_016705685.1_ASM1670568v1_genomic---JADJLB010000001.1_754	274.3	COG0522	GCA_016705685._NA_
GCA_016705685.1_ASM1670568v1_genomic_GCA_016705685.1_ASM1670568v1_genomic---JADJLB010000001.1_755	419.4	COG0202	GCA_016705685._NA_
GCA_016705685.1_ASM1670568v1_genomic_GCA_016705685.1_ASM1670568v1_genomic---JADJLB010000001.1_887	1237.5	COG0495	GCA_016705685._NA_
GCA_016705685.1_ASM1670568v1_genomic_GCA_016705685.1_ASM1670568v1_genomic---JADJLB010000001.1_912	408	COG0552	GCA_016705685._NA_
GCA_016705685.1_ASM1670568v1_genomic_GCA_016705685.1_ASM1670568v1_genomic---JADJLB010000002.1_384	1405.9	COG0525	GCA_016705685._NA_
GCA_016705685.1_ASM1670568v1_genomic_GCA_016705685.1_ASM1670568v1_genomic---JADJLB010000002.1_57	550.9	COG0012	GCA_016705685._NA_
GCA_016705685.1_ASM1670568v1_genomic_GCA_016705685.1_ASM1670568v1_genomic---JADJLB010000003.1_22	514.8	COG0124	GCA_016705685._NA_
GCA_016705685.1_ASM1670568v1_genomic_GCA_016705685.1_ASM1670568v1_genomic---JADJLB010000004.1_76	470.5	COG0016	GCA_016705685._NA_
GCA_016705685.1_ASM1670568v1_genomic_GCA_016705685.1_ASM1670568v1_genomic---JADJLB010000005.1_47	725.4	COG0215	GCA_016705685._NA_
GCA_016705685.1_ASM1670568v1_genomic_GCA_016705685.1_ASM1670568v1_genomic---JADJLB010000010.1_104	383.3	COG0052	GCA_016705685._NA_
GCA_016705685.1_ASM1670568v1_genomic_GCA_016705685.1_ASM1670568v1_genomic---JADJLB010000010.1_278	137.8	COG0184	GCA_016705685._NA_
GCA_016705685.1_ASM1670568v1_genomic_GCA_016705685.1_ASM1670568v1_genomic---JADJLB010000010.1_574	628	COG0172	GCA_016705685._NA_
GCA_016705685.1_ASM1670568v1_genomic_GCA_016705685.1_ASM1670568v1_genomic---JADJLB010000012.1_211	738.1	COG0541	GCA_016705685._NA_
GCA_016705775.1_ASM1670577v1_genomic_GCA_016705775.1_ASM1670577v1_genomic---JADJKW010000004.1_162	590.1	COG0533	GCA_016705775._NA_
GCA_016705775.1_ASM1670577v1_genomic_GCA_016705775.1_ASM1670577v1_genomic---JADJKW010000008.1_134	462.6	COG0016	GCA_016705775._NA_
GCA_016705775.1_ASM1670577v1_genomic_GCA_016705775.1_ASM1670577v1_genomic---JADJKW010000008.1_58	510.4	COG0124	GCA_016705775._NA_
GCA_016705775.1_ASM1670577v1_genomic_GCA_016705775.1_ASM1670577v1_genomic---JADJKW010000009.1_100	190.1	COG0096	GCA_016705775._NA_
GCA_016705775.1_ASM1670577v1_genomic_GCA_016705775.1_ASM1670577v1_genomic---JADJKW010000009.1_101	225.3	COG0097	GCA_016705775._NA_
GCA_016705775.1_ASM1670577v1_genomic_GCA_016705775.1_ASM1670577v1_genomic---JADJKW010000009.1_102	172.9	COG0256	GCA_016705775._NA_
GCA_016705775.1_ASM1670577v1_genomic_GCA_016705775.1_ASM1670577v1_genomic---JADJKW010000009.1_103	240.5	COG0098	GCA_016705775._NA_
GCA_016705775.1_ASM1670577v1_genomic_GCA_016705775.1_ASM1670577v1_genomic---JADJKW010000009.1_105	165.2	COG0200	GCA_016705775._NA_
GCA_016705775.1_ASM1670577v1_genomic_GCA_016705775.1_ASM1670577v1_genomic---JADJKW010000009.1_106	555.4	COG0201	GCA_016705775._NA_
GCA_016705775.1_ASM1670577v1_genomic_GCA_016705775.1_ASM1670577v1_genomic---JADJKW010000009.1_109	182.6	COG0099	GCA_016705775._NA_
GCA_016705775.1_ASM1670577v1_genomic_GCA_016705775.1_ASM1670577v1_genomic---JADJKW010000009.1_110	212.5	COG0100	GCA_016705775._NA_
GCA_016705775.1_ASM1670577v1_genomic_GCA_016705775.1_ASM1670577v1_genomic---JADJKW010000009.1_111	276.2	COG0522	GCA_016705775._NA_
GCA_016705775.1_ASM1670577v1_genomic_GCA_016705775.1_ASM1670577v1_genomic---JADJKW010000009.1_112	422	COG0202	GCA_016705775._NA_
GCA_016705775.1_ASM1670577v1_genomic_GCA_016705775.1_ASM1670577v1_genomic---JADJKW010000009.1_27	1247.6	COG0495	GCA_016705775._NA_
GCA_016705775.1_ASM1670577v1_genomic_GCA_016705775.1_ASM1670577v1_genomic---JADJKW010000009.1_54	411.8	COG0552	GCA_016705775._NA_
GCA_016705775.1_ASM1670577v1_genomic_GCA_016705775.1_ASM1670577v1_genomic---JADJKW010000009.1_74	255.8	COG0080	GCA_016705775._NA_
GCA_016705775.1_ASM1670577v1_genomic_GCA_016705775.1_ASM1670577v1_genomic---JADJKW010000009.1_75	338.4	COG0081	GCA_016705775._NA_
GCA_016705775.1_ASM1670577v1_genomic_GCA_016705775.1_ASM1670577v1_genomic---JADJKW010000009.1_78	2083.9	COG0085	GCA_016705775._NA_
GCA_016705775.1_ASM1670577v1_genomic_GCA_016705775.1_ASM1670577v1_genomic---JADJKW010000009.1_79	1799.2	COG0086	GCA_016705775._NA_
GCA_016705775.1_ASM1670577v1_genomic_GCA_016705775.1_ASM1670577v1_genomic---JADJKW010000009.1_80	177.6	COG0048	GCA_016705775._NA_
GCA_016705775.1_ASM1670577v1_genomic_GCA_016705775.1_ASM1670577v1_genomic---JADJKW010000009.1_81	242.5	COG0049	GCA_016705775._NA_
GCA_016705775.1_ASM1670577v1_genomic_GCA_016705775.1_ASM1670577v1_genomic---JADJKW010000009.1_86	302.8	COG0087	GCA_016705775._NA_
GCA_016705775.1_ASM1670577v1_genomic_GCA_016705775.1_ASM1670577v1_genomic---JADJKW010000009.1_87	256.2	COG0088	GCA_016705775._NA_
GCA_016705775.1_ASM1670577v1_genomic_GCA_016705775.1_ASM1670577v1_genomic---JADJKW010000009.1_89	424.2	COG0090	GCA_016705775._NA_
GCA_016705775.1_ASM1670577v1_genomic_GCA_016705775.1_ASM1670577v1_genomic---JADJKW010000009.1_90	162.9	COG0185	GCA_016705775._NA_
GCA_016705775.1_ASM1670577v1_genomic_GCA_016705775.1_ASM1670577v1_genomic---JADJKW010000009.1_91	170.9	COG0091	GCA_016705775._NA_
GCA_016705775.1_ASM1670577v1_genomic_GCA_016705775.1_ASM1670577v1_genomic---JADJKW010000009.1_92	409.3	COG0092	GCA_016705775._NA_
GCA_016705775.1_ASM1670577v1_genomic_GCA_016705775.1_ASM1670577v1_genomic---JADJKW010000009.1_93	195.9	COG0197	GCA_016705775._NA_
GCA_016705775.1_ASM1670577v1_genomic_GCA_016705775.1_ASM1670577v1_genomic---JADJKW010000009.1_95	140.4	COG0186	GCA_016705775._NA_
GCA_016705775.1_ASM1670577v1_genomic_GCA_016705775.1_ASM1670577v1_genomic---JADJKW010000009.1_96	213.2	COG0093	GCA_016705775._NA_
GCA_016705775.1_ASM1670577v1_genomic_GCA_016705775.1_ASM1670577v1_genomic---JADJKW010000009.1_98	283.9	COG0094	GCA_016705775._NA_
GCA_016705775.1_ASM1670577v1_genomic_GCA_016705775.1_ASM1670577v1_genomic---JADJKW010000017.1_30	591.9	COG0018	GCA_016705775._NA_
GCA_016705775.1_ASM1670577v1_genomic_GCA_016705775.1_ASM1670577v1_genomic---JADJKW010000019.1_47	384.1	COG0052	GCA_016705775._NA_
GCA_016705775.1_ASM1670577v1_genomic_GCA_016705775.1_ASM1670577v1_genomic---JADJKW010000021.1_17	551.2	COG0012	GCA_016705775._NA_
GCA_016705775.1_ASM1670577v1_genomic_GCA_016705775.1_ASM1670577v1_genomic---JADJKW010000043.1_47	737	COG0541	GCA_016705775._NA_
GCA_016705775.1_ASM1670577v1_genomic_GCA_016705775.1_ASM1670577v1_genomic---JADJKW010000043.1_54	206.3	COG0102	GCA_016705775._NA_
GCA_016705775.1_ASM1670577v1_genomic_GCA_016705775.1_ASM1670577v1_genomic---JADJKW010000043.1_55	221.7	COG0103	GCA_016705775._NA_
GCA_016705775.1_ASM1670577v1_genomic_GCA_016705775.1_ASM1670577v1_genomic---JADJKW010000053.1_15	136.3	COG0184	GCA_016705775._NA_
GCA_016705775.1_ASM1670577v1_genomic_GCA_016705775.1_ASM1670577v1_genomic---JADJKW010000054.1_99	635.6	COG0172	GCA_016705775._NA_
GCA_016707065.1_ASM1670706v1_genomic_GCA_016707065.1_ASM1670706v1_genomic---JADJIJ010000001.1_66	136.3	COG0184	GCA_016707065._NA_
GCA_016707065.1_ASM1670706v1_genomic_GCA_016707065.1_ASM1670706v1_genomic---JADJIJ010000003.1_154	510.4	COG0124	GCA_016707065._NA_
GCA_016707065.1_ASM1670706v1_genomic_GCA_016707065.1_ASM1670706v1_genomic---JADJIJ010000003.1_266	636.6	COG0172	GCA_016707065._NA_
GCA_016707065.1_ASM1670706v1_genomic_GCA_016707065.1_ASM1670706v1_genomic---JADJIJ010000005.1_102	242.5	COG0049	GCA_016707065._NA_
GCA_016707065.1_ASM1670706v1_genomic_GCA_016707065.1_ASM1670706v1_genomic---JADJIJ010000005.1_103	177.6	COG0048	GCA_016707065._NA_
GCA_016707065.1_ASM1670706v1_genomic_GCA_016707065.1_ASM1670706v1_genomic---JADJIJ010000005.1_104	1799.3	COG0086	GCA_016707065._NA_
GCA_016707065.1_ASM1670706v1_genomic_GCA_016707065.1_ASM1670706v1_genomic---JADJIJ010000005.1_105	2083.9	COG0085	GCA_016707065._NA_
GCA_016707065.1_ASM1670706v1_genomic_GCA_016707065.1_ASM1670706v1_genomic---JADJIJ010000005.1_108	338.4	COG0081	GCA_016707065._NA_
GCA_016707065.1_ASM1670706v1_genomic_GCA_016707065.1_ASM1670706v1_genomic---JADJIJ010000005.1_109	255.8	COG0080	GCA_016707065._NA_
GCA_016707065.1_ASM1670706v1_genomic_GCA_016707065.1_ASM1670706v1_genomic---JADJIJ010000005.1_129	410.9	COG0552	GCA_016707065._NA_
GCA_016707065.1_ASM1670706v1_genomic_GCA_016707065.1_ASM1670706v1_genomic---JADJIJ010000005.1_156	1247.7	COG0495	GCA_016707065._NA_
GCA_016707065.1_ASM1670706v1_genomic_GCA_016707065.1_ASM1670706v1_genomic---JADJIJ010000005.1_71	178	COG0202	GCA_016707065._NA_
GCA_016707065.1_ASM1670706v1_genomic_GCA_016707065.1_ASM1670706v1_genomic---JADJIJ010000005.1_72	228.1	COG0202	GCA_016707065._NA_
GCA_016707065.1_ASM1670706v1_genomic_GCA_016707065.1_ASM1670706v1_genomic---JADJIJ010000005.1_73	276.2	COG0522	GCA_016707065._NA_
GCA_016707065.1_ASM1670706v1_genomic_GCA_016707065.1_ASM1670706v1_genomic---JADJIJ010000005.1_74	212.5	COG0100	GCA_016707065._NA_
GCA_016707065.1_ASM1670706v1_genomic_GCA_016707065.1_ASM1670706v1_genomic---JADJIJ010000005.1_75	182.6	COG0099	GCA_016707065._NA_
GCA_016707065.1_ASM1670706v1_genomic_GCA_016707065.1_ASM1670706v1_genomic---JADJIJ010000005.1_78	555.4	COG0201	GCA_016707065._NA_
GCA_016707065.1_ASM1670706v1_genomic_GCA_016707065.1_ASM1670706v1_genomic---JADJIJ010000005.1_79	165.2	COG0200	GCA_016707065._NA_
GCA_016707065.1_ASM1670706v1_genomic_GCA_016707065.1_ASM1670706v1_genomic---JADJIJ010000005.1_81	240.5	COG0098	GCA_016707065._NA_
GCA_016707065.1_ASM1670706v1_genomic_GCA_016707065.1_ASM1670706v1_genomic---JADJIJ010000005.1_82	172.9	COG0256	GCA_016707065._NA_
GCA_016707065.1_ASM1670706v1_genomic_GCA_016707065.1_ASM1670706v1_genomic---JADJIJ010000005.1_83	225.3	COG0097	GCA_016707065._NA_
GCA_016707065.1_ASM1670706v1_genomic_GCA_016707065.1_ASM1670706v1_genomic---JADJIJ010000005.1_84	190.1	COG0096	GCA_016707065._NA_
GCA_016707065.1_ASM1670706v1_genomic_GCA_016707065.1_ASM1670706v1_genomic---JADJIJ010000005.1_86	283.9	COG0094	GCA_016707065._NA_
GCA_016707065.1_ASM1670706v1_genomic_GCA_016707065.1_ASM1670706v1_genomic---JADJIJ010000005.1_88	213.2	COG0093	GCA_016707065._NA_
GCA_016707065.1_ASM1670706v1_genomic_GCA_016707065.1_ASM1670706v1_genomic---JADJIJ010000005.1_89	140.4	COG0186	GCA_016707065._NA_
GCA_016707065.1_ASM1670706v1_genomic_GCA_016707065.1_ASM1670706v1_genomic---JADJIJ010000005.1_91	195.9	COG0197	GCA_016707065._NA_
GCA_016707065.1_ASM1670706v1_genomic_GCA_016707065.1_ASM1670706v1_genomic---JADJIJ010000005.1_92	409.3	COG0092	GCA_016707065._NA_
GCA_016707065.1_ASM1670706v1_genomic_GCA_016707065.1_ASM1670706v1_genomic---JADJIJ010000005.1_93	170.9	COG0091	GCA_016707065._NA_
GCA_016707065.1_ASM1670706v1_genomic_GCA_016707065.1_ASM1670706v1_genomic---JADJIJ010000005.1_94	162.9	COG0185	GCA_016707065._NA_
GCA_016707065.1_ASM1670706v1_genomic_GCA_016707065.1_ASM1670706v1_genomic---JADJIJ010000005.1_95	424.2	COG0090	GCA_016707065._NA_
GCA_016707065.1_ASM1670706v1_genomic_GCA_016707065.1_ASM1670706v1_genomic---JADJIJ010000005.1_97	256.2	COG0088	GCA_016707065._NA_
GCA_016707065.1_ASM1670706v1_genomic_GCA_016707065.1_ASM1670706v1_genomic---JADJIJ010000005.1_98	302.8	COG0087	GCA_016707065._NA_
GCA_016707065.1_ASM1670706v1_genomic_GCA_016707065.1_ASM1670706v1_genomic---JADJIJ010000008.1_89	462.8	COG0016	GCA_016707065._NA_
GCA_016707065.1_ASM1670706v1_genomic_GCA_016707065.1_ASM1670706v1_genomic---JADJIJ010000011.1_70	723.7	COG0215	GCA_016707065._NA_
GCA_016707065.1_ASM1670706v1_genomic_GCA_016707065.1_ASM1670706v1_genomic---JADJIJ010000013.1_38	586.8	COG0533	GCA_016707065._NA_
GCA_016707065.1_ASM1670706v1_genomic_GCA_016707065.1_ASM1670706v1_genomic---JADJIJ010000015.1_18	386.9	COG0052	GCA_016707065._NA_
GCA_016707065.1_ASM1670706v1_genomic_GCA_016707065.1_ASM1670706v1_genomic---JADJIJ010000020.1_51	1402.6	COG0525	GCA_016707065._NA_
GCA_016707065.1_ASM1670706v1_genomic_GCA_016707065.1_ASM1670706v1_genomic---JADJIJ010000024.1_20	97	COG0103	GCA_016707065._NA_
GCA_016707065.1_ASM1670706v1_genomic_GCA_016707065.1_ASM1670706v1_genomic---JADJIJ010000024.1_21	85.3	COG0103	GCA_016707065._NA_
GCA_016707065.1_ASM1670706v1_genomic_GCA_016707065.1_ASM1670706v1_genomic---JADJIJ010000026.1_12	592.2	COG0018	GCA_016707065._NA_
GCA_016707065.1_ASM1670706v1_genomic_GCA_016707065.1_ASM1670706v1_genomic---JADJIJ010000042.1_58	384.1	COG0052	GCA_016707065._NA_
GCA_016707065.1_ASM1670706v1_genomic_GCA_016707065.1_ASM1670706v1_genomic---JADJIJ010000045.1_195	221.7	COG0103	GCA_016707065._NA_
GCA_016707065.1_ASM1670706v1_genomic_GCA_016707065.1_ASM1670706v1_genomic---JADJIJ010000045.1_196	206.3	COG0102	GCA_016707065._NA_
GCA_016707065.1_ASM1670706v1_genomic_GCA_016707065.1_ASM1670706v1_genomic---JADJIJ010000045.1_203	737.6	COG0541	GCA_016707065._NA_
GCA_016709335.1_ASM1670933v1_genomic_GCA_016709335.1_ASM1670933v1_genomic---JADJNC010000003.1_18	511.5	COG0124	GCA_016709335._NA_
GCA_016709335.1_ASM1670933v1_genomic_GCA_016709335.1_ASM1670933v1_genomic---JADJNC010000004.1_307	595.6	COG0018	GCA_016709335._NA_
GCA_016709335.1_ASM1670933v1_genomic_GCA_016709335.1_ASM1670933v1_genomic---JADJNC010000006.1_28	458.8	COG0016	GCA_016709335._NA_
GCA_016709335.1_ASM1670933v1_genomic_GCA_016709335.1_ASM1670933v1_genomic---JADJNC010000008.1_191	376.1	COG0052	GCA_016709335._NA_
GCA_016709335.1_ASM1670933v1_genomic_GCA_016709335.1_ASM1670933v1_genomic---JADJNC010000011.1_196	1397.1	COG0525	GCA_016709335._NA_
GCA_016709335.1_ASM1670933v1_genomic_GCA_016709335.1_ASM1670933v1_genomic---JADJNC010000022.1_52	644	COG0172	GCA_016709335._NA_
GCA_016709335.1_ASM1670933v1_genomic_GCA_016709335.1_ASM1670933v1_genomic---JADJNC010000024.1_13	418.1	COG0202	GCA_016709335._NA_
GCA_016709335.1_ASM1670933v1_genomic_GCA_016709335.1_ASM1670933v1_genomic---JADJNC010000024.1_14	274.9	COG0522	GCA_016709335._NA_
GCA_016709335.1_ASM1670933v1_genomic_GCA_016709335.1_ASM1670933v1_genomic---JADJNC010000024.1_15	212.9	COG0100	GCA_016709335._NA_
GCA_016709335.1_ASM1670933v1_genomic_GCA_016709335.1_ASM1670933v1_genomic---JADJNC010000024.1_16	186.7	COG0099	GCA_016709335._NA_
GCA_016709335.1_ASM1670933v1_genomic_GCA_016709335.1_ASM1670933v1_genomic---JADJNC010000024.1_18	554.5	COG0201	GCA_016709335._NA_
GCA_016709335.1_ASM1670933v1_genomic_GCA_016709335.1_ASM1670933v1_genomic---JADJNC010000024.1_19	169.4	COG0200	GCA_016709335._NA_
GCA_016709335.1_ASM1670933v1_genomic_GCA_016709335.1_ASM1670933v1_genomic---JADJNC010000024.1_21	240.1	COG0098	GCA_016709335._NA_
GCA_016709335.1_ASM1670933v1_genomic_GCA_016709335.1_ASM1670933v1_genomic---JADJNC010000024.1_22	175.4	COG0256	GCA_016709335._NA_
GCA_016709335.1_ASM1670933v1_genomic_GCA_016709335.1_ASM1670933v1_genomic---JADJNC010000024.1_23	225.2	COG0097	GCA_016709335._NA_
GCA_016709335.1_ASM1670933v1_genomic_GCA_016709335.1_ASM1670933v1_genomic---JADJNC010000024.1_24	188.6	COG0096	GCA_016709335._NA_
GCA_016709335.1_ASM1670933v1_genomic_GCA_016709335.1_ASM1670933v1_genomic---JADJNC010000024.1_26	278.6	COG0094	GCA_016709335._NA_
GCA_016709335.1_ASM1670933v1_genomic_GCA_016709335.1_ASM1670933v1_genomic---JADJNC010000024.1_28	212.7	COG0093	GCA_016709335._NA_
GCA_016709335.1_ASM1670933v1_genomic_GCA_016709335.1_ASM1670933v1_genomic---JADJNC010000024.1_29	135	COG0186	GCA_016709335._NA_
GCA_016709335.1_ASM1670933v1_genomic_GCA_016709335.1_ASM1670933v1_genomic---JADJNC010000024.1_31	197.3	COG0197	GCA_016709335._NA_
GCA_016709335.1_ASM1670933v1_genomic_GCA_016709335.1_ASM1670933v1_genomic---JADJNC010000024.1_32	405.1	COG0092	GCA_016709335._NA_
GCA_016709335.1_ASM1670933v1_genomic_GCA_016709335.1_ASM1670933v1_genomic---JADJNC010000024.1_33	173.4	COG0091	GCA_016709335._NA_
GCA_016709335.1_ASM1670933v1_genomic_GCA_016709335.1_ASM1670933v1_genomic---JADJNC010000024.1_34	162.9	COG0185	GCA_016709335._NA_
GCA_016709335.1_ASM1670933v1_genomic_GCA_016709335.1_ASM1670933v1_genomic---JADJNC010000024.1_35	425.3	COG0090	GCA_016709335._NA_
GCA_016709335.1_ASM1670933v1_genomic_GCA_016709335.1_ASM1670933v1_genomic---JADJNC010000024.1_37	260.7	COG0088	GCA_016709335._NA_
GCA_016709335.1_ASM1670933v1_genomic_GCA_016709335.1_ASM1670933v1_genomic---JADJNC010000024.1_38	302	COG0087	GCA_016709335._NA_
GCA_016709335.1_ASM1670933v1_genomic_GCA_016709335.1_ASM1670933v1_genomic---JADJNC010000024.1_42	242.9	COG0049	GCA_016709335._NA_
GCA_016709335.1_ASM1670933v1_genomic_GCA_016709335.1_ASM1670933v1_genomic---JADJNC010000024.1_43	183.1	COG0048	GCA_016709335._NA_
GCA_016709335.1_ASM1670933v1_genomic_GCA_016709335.1_ASM1670933v1_genomic---JADJNC010000024.1_44	453.4	COG0086	GCA_016709335._NA_
GCA_016709335.1_ASM1670933v1_genomic_GCA_016709335.1_ASM1670933v1_genomic---JADJNC010000024.1_45	1303.3	COG0086	GCA_016709335._NA_
GCA_016709335.1_ASM1670933v1_genomic_GCA_016709335.1_ASM1670933v1_genomic---JADJNC010000024.1_46	2090.1	COG0085	GCA_016709335._NA_
GCA_016709335.1_ASM1670933v1_genomic_GCA_016709335.1_ASM1670933v1_genomic---JADJNC010000024.1_49	338.2	COG0081	GCA_016709335._NA_
GCA_016709335.1_ASM1670933v1_genomic_GCA_016709335.1_ASM1670933v1_genomic---JADJNC010000024.1_50	257.1	COG0080	GCA_016709335._NA_
GCA_016709335.1_ASM1670933v1_genomic_GCA_016709335.1_ASM1670933v1_genomic---JADJNC010000028.1_36	1237.3	COG0495	GCA_016709335._NA_
GCA_016709335.1_ASM1670933v1_genomic_GCA_016709335.1_ASM1670933v1_genomic---JADJNC010000028.1_48	439.2	COG0533	GCA_016709335._NA_
GCA_016709335.1_ASM1670933v1_genomic_GCA_016709335.1_ASM1670933v1_genomic---JADJNC010000029.1_26	416.6	COG0552	GCA_016709335._NA_
GCA_016709335.1_ASM1670933v1_genomic_GCA_016709335.1_ASM1670933v1_genomic---JADJNC010000030.1_23	733.4	COG0215	GCA_016709335._NA_
GCA_016709335.1_ASM1670933v1_genomic_GCA_016709335.1_ASM1670933v1_genomic---JADJNC010000033.1_25	135.6	COG0184	GCA_016709335._NA_
GCA_016709335.1_ASM1670933v1_genomic_GCA_016709335.1_ASM1670933v1_genomic---JADJNC010000064.1_15	750.8	COG0541	GCA_016709335._NA_
GCA_016709335.1_ASM1670933v1_genomic_GCA_016709335.1_ASM1670933v1_genomic---JADJNC010000064.1_6	222	COG0103	GCA_016709335._NA_
GCA_016709335.1_ASM1670933v1_genomic_GCA_016709335.1_ASM1670933v1_genomic---JADJNC010000064.1_7	205.8	COG0102	GCA_016709335._NA_
GCA_016710425.1_ASM1671042v1_genomic_GCA_016710425.1_ASM1671042v1_genomic---JADJVU010000001.1_216	408	COG0552	GCA_016710425._NA_
GCA_016710425.1_ASM1671042v1_genomic_GCA_016710425.1_ASM1671042v1_genomic---JADJVU010000001.1_241	1236.7	COG0495	GCA_016710425._NA_
GCA_016710425.1_ASM1671042v1_genomic_GCA_016710425.1_ASM1671042v1_genomic---JADJVU010000001.1_34	738.1	COG0541	GCA_016710425._NA_
GCA_016710425.1_ASM1671042v1_genomic_GCA_016710425.1_ASM1671042v1_genomic---JADJVU010000002.1_121	601.2	COG0533	GCA_016710425._NA_
GCA_016710425.1_ASM1671042v1_genomic_GCA_016710425.1_ASM1671042v1_genomic---JADJVU010000003.1_59	220.5	COG0103	GCA_016710425._NA_
GCA_016710425.1_ASM1671042v1_genomic_GCA_016710425.1_ASM1671042v1_genomic---JADJVU010000003.1_60	207.2	COG0102	GCA_016710425._NA_
GCA_016710425.1_ASM1671042v1_genomic_GCA_016710425.1_ASM1671042v1_genomic---JADJVU010000004.1_204	470.5	COG0016	GCA_016710425._NA_
GCA_016710425.1_ASM1671042v1_genomic_GCA_016710425.1_ASM1671042v1_genomic---JADJVU010000004.1_77	516.4	COG0124	GCA_016710425._NA_
GCA_016710425.1_ASM1671042v1_genomic_GCA_016710425.1_ASM1671042v1_genomic---JADJVU010000005.1_184	137.8	COG0184	GCA_016710425._NA_
GCA_016710425.1_ASM1671042v1_genomic_GCA_016710425.1_ASM1671042v1_genomic---JADJVU010000006.1_189	550.9	COG0012	GCA_016710425._NA_
GCA_016710425.1_ASM1671042v1_genomic_GCA_016710425.1_ASM1671042v1_genomic---JADJVU010000006.1_89	1405.6	COG0525	GCA_016710425._NA_
GCA_016710425.1_ASM1671042v1_genomic_GCA_016710425.1_ASM1671042v1_genomic---JADJVU010000010.1_1	1718.5	COG0085	GCA_016710425._NA_
GCA_016710425.1_ASM1671042v1_genomic_GCA_016710425.1_ASM1671042v1_genomic---JADJVU010000010.1_11	422.8	COG0090	GCA_016710425._NA_
GCA_016710425.1_ASM1671042v1_genomic_GCA_016710425.1_ASM1671042v1_genomic---JADJVU010000010.1_12	162.9	COG0185	GCA_016710425._NA_
GCA_016710425.1_ASM1671042v1_genomic_GCA_016710425.1_ASM1671042v1_genomic---JADJVU010000010.1_13	176.8	COG0091	GCA_016710425._NA_
GCA_016710425.1_ASM1671042v1_genomic_GCA_016710425.1_ASM1671042v1_genomic---JADJVU010000010.1_14	404.4	COG0092	GCA_016710425._NA_
GCA_016710425.1_ASM1671042v1_genomic_GCA_016710425.1_ASM1671042v1_genomic---JADJVU010000010.1_15	197.8	COG0197	GCA_016710425._NA_
GCA_016710425.1_ASM1671042v1_genomic_GCA_016710425.1_ASM1671042v1_genomic---JADJVU010000010.1_17	137.8	COG0186	GCA_016710425._NA_
GCA_016710425.1_ASM1671042v1_genomic_GCA_016710425.1_ASM1671042v1_genomic---JADJVU010000010.1_18	213.2	COG0093	GCA_016710425._NA_
GCA_016710425.1_ASM1671042v1_genomic_GCA_016710425.1_ASM1671042v1_genomic---JADJVU010000010.1_2	1798.5	COG0086	GCA_016710425._NA_
GCA_016710425.1_ASM1671042v1_genomic_GCA_016710425.1_ASM1671042v1_genomic---JADJVU010000010.1_20	280.5	COG0094	GCA_016710425._NA_
GCA_016710425.1_ASM1671042v1_genomic_GCA_016710425.1_ASM1671042v1_genomic---JADJVU010000010.1_22	191.3	COG0096	GCA_016710425._NA_
GCA_016710425.1_ASM1671042v1_genomic_GCA_016710425.1_ASM1671042v1_genomic---JADJVU010000010.1_23	221.5	COG0097	GCA_016710425._NA_
GCA_016710425.1_ASM1671042v1_genomic_GCA_016710425.1_ASM1671042v1_genomic---JADJVU010000010.1_24	177.9	COG0256	GCA_016710425._NA_
GCA_016710425.1_ASM1671042v1_genomic_GCA_016710425.1_ASM1671042v1_genomic---JADJVU010000010.1_25	236.2	COG0098	GCA_016710425._NA_
GCA_016710425.1_ASM1671042v1_genomic_GCA_016710425.1_ASM1671042v1_genomic---JADJVU010000010.1_27	171.7	COG0200	GCA_016710425._NA_
GCA_016710425.1_ASM1671042v1_genomic_GCA_016710425.1_ASM1671042v1_genomic---JADJVU010000010.1_28	550.9	COG0201	GCA_016710425._NA_
GCA_016710425.1_ASM1671042v1_genomic_GCA_016710425.1_ASM1671042v1_genomic---JADJVU010000010.1_3	181.4	COG0048	GCA_016710425._NA_
GCA_016710425.1_ASM1671042v1_genomic_GCA_016710425.1_ASM1671042v1_genomic---JADJVU010000010.1_31	183.8	COG0099	GCA_016710425._NA_
GCA_016710425.1_ASM1671042v1_genomic_GCA_016710425.1_ASM1671042v1_genomic---JADJVU010000010.1_32	212.1	COG0100	GCA_016710425._NA_
GCA_016710425.1_ASM1671042v1_genomic_GCA_016710425.1_ASM1671042v1_genomic---JADJVU010000010.1_33	274.3	COG0522	GCA_016710425._NA_
GCA_016710425.1_ASM1671042v1_genomic_GCA_016710425.1_ASM1671042v1_genomic---JADJVU010000010.1_34	419.4	COG0202	GCA_016710425._NA_
GCA_016710425.1_ASM1671042v1_genomic_GCA_016710425.1_ASM1671042v1_genomic---JADJVU010000010.1_4	242.7	COG0049	GCA_016710425._NA_
GCA_016710425.1_ASM1671042v1_genomic_GCA_016710425.1_ASM1671042v1_genomic---JADJVU010000010.1_8	301.6	COG0087	GCA_016710425._NA_
GCA_016710425.1_ASM1671042v1_genomic_GCA_016710425.1_ASM1671042v1_genomic---JADJVU010000010.1_9	257.2	COG0088	GCA_016710425._NA_
GCA_016710425.1_ASM1671042v1_genomic_GCA_016710425.1_ASM1671042v1_genomic---JADJVU010000014.1_65	628	COG0172	GCA_016710425._NA_
GCA_016710425.1_ASM1671042v1_genomic_GCA_016710425.1_ASM1671042v1_genomic---JADJVU010000015.1_39	383.3	COG0052	GCA_016710425._NA_
GCA_016710425.1_ASM1671042v1_genomic_GCA_016710425.1_ASM1671042v1_genomic---JADJVU010000016.1_12	580.9	COG0018	GCA_016710425._NA_
GCA_016710425.1_ASM1671042v1_genomic_GCA_016710425.1_ASM1671042v1_genomic---JADJVU010000042.1_99	723.9	COG0215	GCA_016710425._NA_
GCA_016711395.1_ASM1671139v1_genomic_GCA_016711395.1_ASM1671139v1_genomic---JADJTA010000001.1_21	581.1	COG0018	GCA_016711395._NA_
GCA_016711395.1_ASM1671139v1_genomic_GCA_016711395.1_ASM1671139v1_genomic---JADJTA010000001.1_225	1237.5	COG0495	GCA_016711395._NA_
GCA_016711395.1_ASM1671139v1_genomic_GCA_016711395.1_ASM1671139v1_genomic---JADJTA010000001.1_250	409.7	COG0552	GCA_016711395._NA_
GCA_016711395.1_ASM1671139v1_genomic_GCA_016711395.1_ASM1671139v1_genomic---JADJTA010000001.1_47	260.2	COG0080	GCA_016711395._NA_
GCA_016711395.1_ASM1671139v1_genomic_GCA_016711395.1_ASM1671139v1_genomic---JADJTA010000001.1_48	337.7	COG0081	GCA_016711395._NA_
GCA_016711395.1_ASM1671139v1_genomic_GCA_016711395.1_ASM1671139v1_genomic---JADJTA010000001.1_51	2091.3	COG0085	GCA_016711395._NA_
GCA_016711395.1_ASM1671139v1_genomic_GCA_016711395.1_ASM1671139v1_genomic---JADJTA010000001.1_52	1798.5	COG0086	GCA_016711395._NA_
GCA_016711395.1_ASM1671139v1_genomic_GCA_016711395.1_ASM1671139v1_genomic---JADJTA010000001.1_53	181.4	COG0048	GCA_016711395._NA_
GCA_016711395.1_ASM1671139v1_genomic_GCA_016711395.1_ASM1671139v1_genomic---JADJTA010000001.1_54	242.7	COG0049	GCA_016711395._NA_
GCA_016711395.1_ASM1671139v1_genomic_GCA_016711395.1_ASM1671139v1_genomic---JADJTA010000001.1_58	301.6	COG0087	GCA_016711395._NA_
GCA_016711395.1_ASM1671139v1_genomic_GCA_016711395.1_ASM1671139v1_genomic---JADJTA010000001.1_59	257.2	COG0088	GCA_016711395._NA_
GCA_016711395.1_ASM1671139v1_genomic_GCA_016711395.1_ASM1671139v1_genomic---JADJTA010000001.1_61	422.8	COG0090	GCA_016711395._NA_
GCA_016711395.1_ASM1671139v1_genomic_GCA_016711395.1_ASM1671139v1_genomic---JADJTA010000001.1_62	162.9	COG0185	GCA_016711395._NA_
GCA_016711395.1_ASM1671139v1_genomic_GCA_016711395.1_ASM1671139v1_genomic---JADJTA010000001.1_63	176.8	COG0091	GCA_016711395._NA_
GCA_016711395.1_ASM1671139v1_genomic_GCA_016711395.1_ASM1671139v1_genomic---JADJTA010000001.1_64	406.5	COG0092	GCA_016711395._NA_
GCA_016711395.1_ASM1671139v1_genomic_GCA_016711395.1_ASM1671139v1_genomic---JADJTA010000001.1_65	197.8	COG0197	GCA_016711395._NA_
GCA_016711395.1_ASM1671139v1_genomic_GCA_016711395.1_ASM1671139v1_genomic---JADJTA010000001.1_67	137.8	COG0186	GCA_016711395._NA_
GCA_016711395.1_ASM1671139v1_genomic_GCA_016711395.1_ASM1671139v1_genomic---JADJTA010000001.1_68	213.2	COG0093	GCA_016711395._NA_
GCA_016711395.1_ASM1671139v1_genomic_GCA_016711395.1_ASM1671139v1_genomic---JADJTA010000001.1_70	280.5	COG0094	GCA_016711395._NA_
GCA_016711395.1_ASM1671139v1_genomic_GCA_016711395.1_ASM1671139v1_genomic---JADJTA010000001.1_72	191.3	COG0096	GCA_016711395._NA_
GCA_016711395.1_ASM1671139v1_genomic_GCA_016711395.1_ASM1671139v1_genomic---JADJTA010000001.1_73	221.9	COG0097	GCA_016711395._NA_
GCA_016711395.1_ASM1671139v1_genomic_GCA_016711395.1_ASM1671139v1_genomic---JADJTA010000001.1_74	174.3	COG0256	GCA_016711395._NA_
GCA_016711395.1_ASM1671139v1_genomic_GCA_016711395.1_ASM1671139v1_genomic---JADJTA010000001.1_75	236.2	COG0098	GCA_016711395._NA_
GCA_016711395.1_ASM1671139v1_genomic_GCA_016711395.1_ASM1671139v1_genomic---JADJTA010000001.1_77	171.7	COG0200	GCA_016711395._NA_
GCA_016711395.1_ASM1671139v1_genomic_GCA_016711395.1_ASM1671139v1_genomic---JADJTA010000001.1_78	550.9	COG0201	GCA_016711395._NA_
GCA_016711395.1_ASM1671139v1_genomic_GCA_016711395.1_ASM1671139v1_genomic---JADJTA010000001.1_81	183.8	COG0099	GCA_016711395._NA_
GCA_016711395.1_ASM1671139v1_genomic_GCA_016711395.1_ASM1671139v1_genomic---JADJTA010000001.1_82	212.1	COG0100	GCA_016711395._NA_
GCA_016711395.1_ASM1671139v1_genomic_GCA_016711395.1_ASM1671139v1_genomic---JADJTA010000001.1_83	274.3	COG0522	GCA_016711395._NA_
GCA_016711395.1_ASM1671139v1_genomic_GCA_016711395.1_ASM1671139v1_genomic---JADJTA010000001.1_84	419.4	COG0202	GCA_016711395._NA_
GCA_016711395.1_ASM1671139v1_genomic_GCA_016711395.1_ASM1671139v1_genomic---JADJTA010000012.1_139	516.4	COG0124	GCA_016711395._NA_
GCA_016711395.1_ASM1671139v1_genomic_GCA_016711395.1_ASM1671139v1_genomic---JADJTA010000012.1_15	470.5	COG0016	GCA_016711395._NA_
GCA_016711395.1_ASM1671139v1_genomic_GCA_016711395.1_ASM1671139v1_genomic---JADJTA010000012.1_373	1407.7	COG0525	GCA_016711395._NA_
GCA_016711395.1_ASM1671139v1_genomic_GCA_016711395.1_ASM1671139v1_genomic---JADJTA010000013.1_182	550.9	COG0012	GCA_016711395._NA_
GCA_016711395.1_ASM1671139v1_genomic_GCA_016711395.1_ASM1671139v1_genomic---JADJTA010000014.1_214	123.8	COG0184	GCA_016711395._NA_
GCA_016711395.1_ASM1671139v1_genomic_GCA_016711395.1_ASM1671139v1_genomic---JADJTA010000014.1_35	383.3	COG0052	GCA_016711395._NA_
GCA_016711395.1_ASM1671139v1_genomic_GCA_016711395.1_ASM1671139v1_genomic---JADJTA010000016.1_446	628	COG0172	GCA_016711395._NA_
GCA_016711395.1_ASM1671139v1_genomic_GCA_016711395.1_ASM1671139v1_genomic---JADJTA010000016.1_61	735.9	COG0541	GCA_016711395._NA_
GCA_016711395.1_ASM1671139v1_genomic_GCA_016711395.1_ASM1671139v1_genomic---JADJTA010000017.1_585	601.2	COG0533	GCA_016711395._NA_
GCA_016711395.1_ASM1671139v1_genomic_GCA_016711395.1_ASM1671139v1_genomic---JADJTA010000017.1_84	220.5	COG0103	GCA_016711395._NA_
GCA_016711395.1_ASM1671139v1_genomic_GCA_016711395.1_ASM1671139v1_genomic---JADJTA010000017.1_85	207.2	COG0102	GCA_016711395._NA_
GCA_016715185.1_ASM1671518v1_genomic_GCA_016715185.1_ASM1671518v1_genomic---JADKBH010000004.1_193	601.2	COG0533	GCA_016715185._NA_
GCA_016715185.1_ASM1671518v1_genomic_GCA_016715185.1_ASM1671518v1_genomic---JADKBH010000005.1_37	516.5	COG0124	GCA_016715185._NA_
GCA_016715185.1_ASM1671518v1_genomic_GCA_016715185.1_ASM1671518v1_genomic---JADKBH010000007.1_1	170	COG0197	GCA_016715185._NA_
GCA_016715185.1_ASM1671518v1_genomic_GCA_016715185.1_ASM1671518v1_genomic---JADKBH010000007.1_13	242.7	COG0049	GCA_016715185._NA_
GCA_016715185.1_ASM1671518v1_genomic_GCA_016715185.1_ASM1671518v1_genomic---JADKBH010000007.1_14	181.4	COG0048	GCA_016715185._NA_
GCA_016715185.1_ASM1671518v1_genomic_GCA_016715185.1_ASM1671518v1_genomic---JADKBH010000007.1_15	1798.5	COG0086	GCA_016715185._NA_
GCA_016715185.1_ASM1671518v1_genomic_GCA_016715185.1_ASM1671518v1_genomic---JADKBH010000007.1_16	2091.3	COG0085	GCA_016715185._NA_
GCA_016715185.1_ASM1671518v1_genomic_GCA_016715185.1_ASM1671518v1_genomic---JADKBH010000007.1_19	337.7	COG0081	GCA_016715185._NA_
GCA_016715185.1_ASM1671518v1_genomic_GCA_016715185.1_ASM1671518v1_genomic---JADKBH010000007.1_2	404.4	COG0092	GCA_016715185._NA_
GCA_016715185.1_ASM1671518v1_genomic_GCA_016715185.1_ASM1671518v1_genomic---JADKBH010000007.1_20	260.2	COG0080	GCA_016715185._NA_
GCA_016715185.1_ASM1671518v1_genomic_GCA_016715185.1_ASM1671518v1_genomic---JADKBH010000007.1_3	176.8	COG0091	GCA_016715185._NA_
GCA_016715185.1_ASM1671518v1_genomic_GCA_016715185.1_ASM1671518v1_genomic---JADKBH010000007.1_4	162.9	COG0185	GCA_016715185._NA_
GCA_016715185.1_ASM1671518v1_genomic_GCA_016715185.1_ASM1671518v1_genomic---JADKBH010000007.1_46	581.1	COG0018	GCA_016715185._NA_
GCA_016715185.1_ASM1671518v1_genomic_GCA_016715185.1_ASM1671518v1_genomic---JADKBH010000007.1_5	422.8	COG0090	GCA_016715185._NA_
GCA_016715185.1_ASM1671518v1_genomic_GCA_016715185.1_ASM1671518v1_genomic---JADKBH010000007.1_7	257.2	COG0088	GCA_016715185._NA_
GCA_016715185.1_ASM1671518v1_genomic_GCA_016715185.1_ASM1671518v1_genomic---JADKBH010000007.1_8	301.6	COG0087	GCA_016715185._NA_
GCA_016715185.1_ASM1671518v1_genomic_GCA_016715185.1_ASM1671518v1_genomic---JADKBH010000009.1_1	254.3	COG0522	GCA_016715185._NA_
GCA_016715185.1_ASM1671518v1_genomic_GCA_016715185.1_ASM1671518v1_genomic---JADKBH010000009.1_2	419.4	COG0202	GCA_016715185._NA_
GCA_016715185.1_ASM1671518v1_genomic_GCA_016715185.1_ASM1671518v1_genomic---JADKBH010000011.1_30	470.5	COG0016	GCA_016715185._NA_
GCA_016715185.1_ASM1671518v1_genomic_GCA_016715185.1_ASM1671518v1_genomic---JADKBH010000014.1_125	628	COG0172	GCA_016715185._NA_
GCA_016715185.1_ASM1671518v1_genomic_GCA_016715185.1_ASM1671518v1_genomic---JADKBH010000015.1_33	383.3	COG0052	GCA_016715185._NA_
GCA_016715185.1_ASM1671518v1_genomic_GCA_016715185.1_ASM1671518v1_genomic---JADKBH010000018.1_26	723.9	COG0215	GCA_016715185._NA_
GCA_016715185.1_ASM1671518v1_genomic_GCA_016715185.1_ASM1671518v1_genomic---JADKBH010000020.1_27	1238.7	COG0495	GCA_016715185._NA_
GCA_016715185.1_ASM1671518v1_genomic_GCA_016715185.1_ASM1671518v1_genomic---JADKBH010000020.1_52	408	COG0552	GCA_016715185._NA_
GCA_016715185.1_ASM1671518v1_genomic_GCA_016715185.1_ASM1671518v1_genomic---JADKBH010000021.1_53	738.1	COG0541	GCA_016715185._NA_
GCA_016715185.1_ASM1671518v1_genomic_GCA_016715185.1_ASM1671518v1_genomic---JADKBH010000022.1_22	137.8	COG0184	GCA_016715185._NA_
GCA_016715185.1_ASM1671518v1_genomic_GCA_016715185.1_ASM1671518v1_genomic---JADKBH010000023.1_22	552	COG0012	GCA_016715185._NA_
GCA_016715185.1_ASM1671518v1_genomic_GCA_016715185.1_ASM1671518v1_genomic---JADKBH010000026.1_98	1407.1	COG0525	GCA_016715185._NA_
GCA_016715185.1_ASM1671518v1_genomic_GCA_016715185.1_ASM1671518v1_genomic---JADKBH010000029.1_170	207.2	COG0102	GCA_016715185._NA_
GCA_016715185.1_ASM1671518v1_genomic_GCA_016715185.1_ASM1671518v1_genomic---JADKBH010000029.1_171	220.5	COG0103	GCA_016715185._NA_
GCA_016718855.1_ASM1671885v1_genomic_GCA_016718855.1_ASM1671885v1_genomic---JADKCO010000001.1_25	510.4	COG0124	GCA_016718855._NA_
GCA_016718855.1_ASM1671885v1_genomic_GCA_016718855.1_ASM1671885v1_genomic---JADKCO010000003.1_132	592.2	COG0018	GCA_016718855._NA_
GCA_016718855.1_ASM1671885v1_genomic_GCA_016718855.1_ASM1671885v1_genomic---JADKCO010000006.1_6	634.8	COG0172	GCA_016718855._NA_
GCA_016718855.1_ASM1671885v1_genomic_GCA_016718855.1_ASM1671885v1_genomic---JADKCO010000008.1_54	384.1	COG0052	GCA_016718855._NA_
GCA_016718855.1_ASM1671885v1_genomic_GCA_016718855.1_ASM1671885v1_genomic---JADKCO010000012.1_38	723.7	COG0215	GCA_016718855._NA_
GCA_016718855.1_ASM1671885v1_genomic_GCA_016718855.1_ASM1671885v1_genomic---JADKCO010000021.1_180	1249.3	COG0495	GCA_016718855._NA_
GCA_016718855.1_ASM1671885v1_genomic_GCA_016718855.1_ASM1671885v1_genomic---JADKCO010000021.1_207	411.8	COG0552	GCA_016718855._NA_
GCA_016718855.1_ASM1671885v1_genomic_GCA_016718855.1_ASM1671885v1_genomic---JADKCO010000021.1_227	255.8	COG0080	GCA_016718855._NA_
GCA_016718855.1_ASM1671885v1_genomic_GCA_016718855.1_ASM1671885v1_genomic---JADKCO010000021.1_228	338.4	COG0081	GCA_016718855._NA_
GCA_016718855.1_ASM1671885v1_genomic_GCA_016718855.1_ASM1671885v1_genomic---JADKCO010000021.1_231	2083.9	COG0085	GCA_016718855._NA_
GCA_016718855.1_ASM1671885v1_genomic_GCA_016718855.1_ASM1671885v1_genomic---JADKCO010000021.1_232	1799.3	COG0086	GCA_016718855._NA_
GCA_016718855.1_ASM1671885v1_genomic_GCA_016718855.1_ASM1671885v1_genomic---JADKCO010000021.1_233	177.6	COG0048	GCA_016718855._NA_
GCA_016718855.1_ASM1671885v1_genomic_GCA_016718855.1_ASM1671885v1_genomic---JADKCO010000021.1_234	242.5	COG0049	GCA_016718855._NA_
GCA_016718855.1_ASM1671885v1_genomic_GCA_016718855.1_ASM1671885v1_genomic---JADKCO010000021.1_238	302.8	COG0087	GCA_016718855._NA_
GCA_016718855.1_ASM1671885v1_genomic_GCA_016718855.1_ASM1671885v1_genomic---JADKCO010000021.1_239	256.2	COG0088	GCA_016718855._NA_
GCA_016718855.1_ASM1671885v1_genomic_GCA_016718855.1_ASM1671885v1_genomic---JADKCO010000021.1_241	424.2	COG0090	GCA_016718855._NA_
GCA_016718855.1_ASM1671885v1_genomic_GCA_016718855.1_ASM1671885v1_genomic---JADKCO010000021.1_242	162.9	COG0185	GCA_016718855._NA_
GCA_016718855.1_ASM1671885v1_genomic_GCA_016718855.1_ASM1671885v1_genomic---JADKCO010000021.1_243	170.9	COG0091	GCA_016718855._NA_
GCA_016718855.1_ASM1671885v1_genomic_GCA_016718855.1_ASM1671885v1_genomic---JADKCO010000021.1_244	409.3	COG0092	GCA_016718855._NA_
GCA_016718855.1_ASM1671885v1_genomic_GCA_016718855.1_ASM1671885v1_genomic---JADKCO010000021.1_245	195.9	COG0197	GCA_016718855._NA_
GCA_016718855.1_ASM1671885v1_genomic_GCA_016718855.1_ASM1671885v1_genomic---JADKCO010000021.1_247	140.4	COG0186	GCA_016718855._NA_
GCA_016718855.1_ASM1671885v1_genomic_GCA_016718855.1_ASM1671885v1_genomic---JADKCO010000021.1_248	213.2	COG0093	GCA_016718855._NA_
GCA_016718855.1_ASM1671885v1_genomic_GCA_016718855.1_ASM1671885v1_genomic---JADKCO010000021.1_250	283.9	COG0094	GCA_016718855._NA_
GCA_016718855.1_ASM1671885v1_genomic_GCA_016718855.1_ASM1671885v1_genomic---JADKCO010000021.1_252	190.1	COG0096	GCA_016718855._NA_
GCA_016718855.1_ASM1671885v1_genomic_GCA_016718855.1_ASM1671885v1_genomic---JADKCO010000021.1_253	225.3	COG0097	GCA_016718855._NA_
GCA_016718855.1_ASM1671885v1_genomic_GCA_016718855.1_ASM1671885v1_genomic---JADKCO010000021.1_254	172.9	COG0256	GCA_016718855._NA_
GCA_016718855.1_ASM1671885v1_genomic_GCA_016718855.1_ASM1671885v1_genomic---JADKCO010000021.1_255	240.5	COG0098	GCA_016718855._NA_
GCA_016718855.1_ASM1671885v1_genomic_GCA_016718855.1_ASM1671885v1_genomic---JADKCO010000021.1_257	165.2	COG0200	GCA_016718855._NA_
GCA_016718855.1_ASM1671885v1_genomic_GCA_016718855.1_ASM1671885v1_genomic---JADKCO010000021.1_258	555.4	COG0201	GCA_016718855._NA_
GCA_016718855.1_ASM1671885v1_genomic_GCA_016718855.1_ASM1671885v1_genomic---JADKCO010000021.1_261	182.6	COG0099	GCA_016718855._NA_
GCA_016718855.1_ASM1671885v1_genomic_GCA_016718855.1_ASM1671885v1_genomic---JADKCO010000021.1_262	212.5	COG0100	GCA_016718855._NA_
GCA_016718855.1_ASM1671885v1_genomic_GCA_016718855.1_ASM1671885v1_genomic---JADKCO010000021.1_263	276.2	COG0522	GCA_016718855._NA_
GCA_016718855.1_ASM1671885v1_genomic_GCA_016718855.1_ASM1671885v1_genomic---JADKCO010000021.1_264	422.1	COG0202	GCA_016718855._NA_
GCA_016718855.1_ASM1671885v1_genomic_GCA_016718855.1_ASM1671885v1_genomic---JADKCO010000021.1_370	737.6	COG0541	GCA_016718855._NA_
GCA_016718855.1_ASM1671885v1_genomic_GCA_016718855.1_ASM1671885v1_genomic---JADKCO010000021.1_377	206.3	COG0102	GCA_016718855._NA_
GCA_016718855.1_ASM1671885v1_genomic_GCA_016718855.1_ASM1671885v1_genomic---JADKCO010000021.1_378	221.7	COG0103	GCA_016718855._NA_
GCA_016718855.1_ASM1671885v1_genomic_GCA_016718855.1_ASM1671885v1_genomic---JADKCO010000022.1_21	136.3	COG0184	GCA_016718855._NA_
GCA_016718855.1_ASM1671885v1_genomic_GCA_016718855.1_ASM1671885v1_genomic---JADKCO010000024.1_269	570.5	COG0172	GCA_016718855._NA_
GCA_016718855.1_ASM1671885v1_genomic_GCA_016718855.1_ASM1671885v1_genomic---JADKCO010000028.1_7	589.3	COG0533	GCA_016718855._NA_
GCA_016720985.1_ASM1672098v1_genomic_GCA_016720985.1_ASM1672098v1_genomic---JADKJO010000001.1_234	376.1	COG0052	GCA_016720985._NA_
GCA_016720985.1_ASM1672098v1_genomic_GCA_016720985.1_ASM1672098v1_genomic---JADKJO010000002.1_150	598.2	COG0018	GCA_016720985._NA_
GCA_016720985.1_ASM1672098v1_genomic_GCA_016720985.1_ASM1672098v1_genomic---JADKJO010000003.1_76	135.6	COG0184	GCA_016720985._NA_
GCA_016720985.1_ASM1672098v1_genomic_GCA_016720985.1_ASM1672098v1_genomic---JADKJO010000006.1_50	417.6	COG0552	GCA_016720985._NA_
GCA_016720985.1_ASM1672098v1_genomic_GCA_016720985.1_ASM1672098v1_genomic---JADKJO010000006.1_68	549.4	COG0012	GCA_016720985._NA_
GCA_016720985.1_ASM1672098v1_genomic_GCA_016720985.1_ASM1672098v1_genomic---JADKJO010000016.1_93	458.8	COG0016	GCA_016720985._NA_
GCA_016720985.1_ASM1672098v1_genomic_GCA_016720985.1_ASM1672098v1_genomic---JADKJO010000020.1_11	240.1	COG0098	GCA_016720985._NA_
GCA_016720985.1_ASM1672098v1_genomic_GCA_016720985.1_ASM1672098v1_genomic---JADKJO010000020.1_12	175.4	COG0256	GCA_016720985._NA_
GCA_016720985.1_ASM1672098v1_genomic_GCA_016720985.1_ASM1672098v1_genomic---JADKJO010000020.1_13	225.6	COG0097	GCA_016720985._NA_
GCA_016720985.1_ASM1672098v1_genomic_GCA_016720985.1_ASM1672098v1_genomic---JADKJO010000020.1_14	188.6	COG0096	GCA_016720985._NA_
GCA_016720985.1_ASM1672098v1_genomic_GCA_016720985.1_ASM1672098v1_genomic---JADKJO010000020.1_16	278.6	COG0094	GCA_016720985._NA_
GCA_016720985.1_ASM1672098v1_genomic_GCA_016720985.1_ASM1672098v1_genomic---JADKJO010000020.1_18	212.7	COG0093	GCA_016720985._NA_
GCA_016720985.1_ASM1672098v1_genomic_GCA_016720985.1_ASM1672098v1_genomic---JADKJO010000020.1_19	134.9	COG0186	GCA_016720985._NA_
GCA_016720985.1_ASM1672098v1_genomic_GCA_016720985.1_ASM1672098v1_genomic---JADKJO010000020.1_21	197.2	COG0197	GCA_016720985._NA_
GCA_016720985.1_ASM1672098v1_genomic_GCA_016720985.1_ASM1672098v1_genomic---JADKJO010000020.1_22	404.7	COG0092	GCA_016720985._NA_
GCA_016720985.1_ASM1672098v1_genomic_GCA_016720985.1_ASM1672098v1_genomic---JADKJO010000020.1_23	173.4	COG0091	GCA_016720985._NA_
GCA_016720985.1_ASM1672098v1_genomic_GCA_016720985.1_ASM1672098v1_genomic---JADKJO010000020.1_24	162.9	COG0185	GCA_016720985._NA_
GCA_016720985.1_ASM1672098v1_genomic_GCA_016720985.1_ASM1672098v1_genomic---JADKJO010000020.1_25	424.2	COG0090	GCA_016720985._NA_
GCA_016720985.1_ASM1672098v1_genomic_GCA_016720985.1_ASM1672098v1_genomic---JADKJO010000020.1_27	261.9	COG0088	GCA_016720985._NA_
GCA_016720985.1_ASM1672098v1_genomic_GCA_016720985.1_ASM1672098v1_genomic---JADKJO010000020.1_28	302.3	COG0087	GCA_016720985._NA_
GCA_016720985.1_ASM1672098v1_genomic_GCA_016720985.1_ASM1672098v1_genomic---JADKJO010000020.1_3	325.4	COG0202	GCA_016720985._NA_
GCA_016720985.1_ASM1672098v1_genomic_GCA_016720985.1_ASM1672098v1_genomic---JADKJO010000020.1_32	242.9	COG0049	GCA_016720985._NA_
GCA_016720985.1_ASM1672098v1_genomic_GCA_016720985.1_ASM1672098v1_genomic---JADKJO010000020.1_33	183.1	COG0048	GCA_016720985._NA_
GCA_016720985.1_ASM1672098v1_genomic_GCA_016720985.1_ASM1672098v1_genomic---JADKJO010000020.1_34	1792.6	COG0086	GCA_016720985._NA_
GCA_016720985.1_ASM1672098v1_genomic_GCA_016720985.1_ASM1672098v1_genomic---JADKJO010000020.1_35	2088.7	COG0085	GCA_016720985._NA_
GCA_016720985.1_ASM1672098v1_genomic_GCA_016720985.1_ASM1672098v1_genomic---JADKJO010000020.1_38	339.2	COG0081	GCA_016720985._NA_
GCA_016720985.1_ASM1672098v1_genomic_GCA_016720985.1_ASM1672098v1_genomic---JADKJO010000020.1_39	257.7	COG0080	GCA_016720985._NA_
GCA_016720985.1_ASM1672098v1_genomic_GCA_016720985.1_ASM1672098v1_genomic---JADKJO010000020.1_4	274.9	COG0522	GCA_016720985._NA_
GCA_016720985.1_ASM1672098v1_genomic_GCA_016720985.1_ASM1672098v1_genomic---JADKJO010000020.1_5	105.6	COG0100	GCA_016720985._NA_
GCA_016720985.1_ASM1672098v1_genomic_GCA_016720985.1_ASM1672098v1_genomic---JADKJO010000020.1_6	186.7	COG0099	GCA_016720985._NA_
GCA_016720985.1_ASM1672098v1_genomic_GCA_016720985.1_ASM1672098v1_genomic---JADKJO010000020.1_8	554.8	COG0201	GCA_016720985._NA_
GCA_016720985.1_ASM1672098v1_genomic_GCA_016720985.1_ASM1672098v1_genomic---JADKJO010000020.1_9	169.4	COG0200	GCA_016720985._NA_
GCA_016720985.1_ASM1672098v1_genomic_GCA_016720985.1_ASM1672098v1_genomic---JADKJO010000034.1_11	1244	COG0495	GCA_016720985._NA_
GCA_016720985.1_ASM1672098v1_genomic_GCA_016720985.1_ASM1672098v1_genomic---JADKJO010000034.1_22	592.3	COG0533	GCA_016720985._NA_
GCA_016720985.1_ASM1672098v1_genomic_GCA_016720985.1_ASM1672098v1_genomic---JADKJO010000035.1_2	733.4	COG0215	GCA_016720985._NA_
GCA_016720985.1_ASM1672098v1_genomic_GCA_016720985.1_ASM1672098v1_genomic---JADKJO010000053.1_120	750.8	COG0541	GCA_016720985._NA_
GCA_016720985.1_ASM1672098v1_genomic_GCA_016720985.1_ASM1672098v1_genomic---JADKJO010000053.1_130	204.9	COG0102	GCA_016720985._NA_
GCA_016720985.1_ASM1672098v1_genomic_GCA_016720985.1_ASM1672098v1_genomic---JADKJO010000053.1_131	176.8	COG0103	GCA_016720985._NA_
GCA_016721045.1_ASM1672104v1_genomic_GCA_016721045.1_ASM1672104v1_genomic---JADKJN010000001.1_121	601.2	COG0533	GCA_016721045._NA_
GCA_016721045.1_ASM1672104v1_genomic_GCA_016721045.1_ASM1672104v1_genomic---JADKJN010000002.1_153	207.2	COG0102	GCA_016721045._NA_
GCA_016721045.1_ASM1672104v1_genomic_GCA_016721045.1_ASM1672104v1_genomic---JADKJN010000002.1_154	220.5	COG0103	GCA_016721045._NA_
GCA_016721045.1_ASM1672104v1_genomic_GCA_016721045.1_ASM1672104v1_genomic---JADKJN010000003.1_123	1407.7	COG0525	GCA_016721045._NA_
GCA_016721045.1_ASM1672104v1_genomic_GCA_016721045.1_ASM1672104v1_genomic---JADKJN010000004.1_34	1234.1	COG0495	GCA_016721045._NA_
GCA_016721045.1_ASM1672104v1_genomic_GCA_016721045.1_ASM1672104v1_genomic---JADKJN010000004.1_59	412.1	COG0552	GCA_016721045._NA_
GCA_016721045.1_ASM1672104v1_genomic_GCA_016721045.1_ASM1672104v1_genomic---JADKJN010000005.1_137	516.4	COG0124	GCA_016721045._NA_
GCA_016721045.1_ASM1672104v1_genomic_GCA_016721045.1_ASM1672104v1_genomic---JADKJN010000005.1_8	469.5	COG0016	GCA_016721045._NA_
GCA_016721045.1_ASM1672104v1_genomic_GCA_016721045.1_ASM1672104v1_genomic---JADKJN010000008.1_112	383.3	COG0052	GCA_016721045._NA_
GCA_016721045.1_ASM1672104v1_genomic_GCA_016721045.1_ASM1672104v1_genomic---JADKJN010000012.1_30	628.9	COG0172	GCA_016721045._NA_
GCA_016721045.1_ASM1672104v1_genomic_GCA_016721045.1_ASM1672104v1_genomic---JADKJN010000014.1_78	725.4	COG0215	GCA_016721045._NA_
GCA_016721045.1_ASM1672104v1_genomic_GCA_016721045.1_ASM1672104v1_genomic---JADKJN010000017.1_11	581.1	COG0018	GCA_016721045._NA_
GCA_016721045.1_ASM1672104v1_genomic_GCA_016721045.1_ASM1672104v1_genomic---JADKJN010000017.1_37	260.2	COG0080	GCA_016721045._NA_
GCA_016721045.1_ASM1672104v1_genomic_GCA_016721045.1_ASM1672104v1_genomic---JADKJN010000017.1_38	337.7	COG0081	GCA_016721045._NA_
GCA_016721045.1_ASM1672104v1_genomic_GCA_016721045.1_ASM1672104v1_genomic---JADKJN010000017.1_41	2089.5	COG0085	GCA_016721045._NA_
GCA_016721045.1_ASM1672104v1_genomic_GCA_016721045.1_ASM1672104v1_genomic---JADKJN010000017.1_42	1798.5	COG0086	GCA_016721045._NA_
GCA_016721045.1_ASM1672104v1_genomic_GCA_016721045.1_ASM1672104v1_genomic---JADKJN010000017.1_43	181.4	COG0048	GCA_016721045._NA_
GCA_016721045.1_ASM1672104v1_genomic_GCA_016721045.1_ASM1672104v1_genomic---JADKJN010000017.1_44	242.7	COG0049	GCA_016721045._NA_
GCA_016721045.1_ASM1672104v1_genomic_GCA_016721045.1_ASM1672104v1_genomic---JADKJN010000017.1_49	301.6	COG0087	GCA_016721045._NA_
GCA_016721045.1_ASM1672104v1_genomic_GCA_016721045.1_ASM1672104v1_genomic---JADKJN010000017.1_50	257.2	COG0088	GCA_016721045._NA_
GCA_016721045.1_ASM1672104v1_genomic_GCA_016721045.1_ASM1672104v1_genomic---JADKJN010000017.1_52	422.8	COG0090	GCA_016721045._NA_
GCA_016721045.1_ASM1672104v1_genomic_GCA_016721045.1_ASM1672104v1_genomic---JADKJN010000017.1_53	162.9	COG0185	GCA_016721045._NA_
GCA_016721045.1_ASM1672104v1_genomic_GCA_016721045.1_ASM1672104v1_genomic---JADKJN010000017.1_54	176.8	COG0091	GCA_016721045._NA_
GCA_016721045.1_ASM1672104v1_genomic_GCA_016721045.1_ASM1672104v1_genomic---JADKJN010000017.1_55	406.5	COG0092	GCA_016721045._NA_
GCA_016721045.1_ASM1672104v1_genomic_GCA_016721045.1_ASM1672104v1_genomic---JADKJN010000017.1_56	197.8	COG0197	GCA_016721045._NA_
GCA_016721045.1_ASM1672104v1_genomic_GCA_016721045.1_ASM1672104v1_genomic---JADKJN010000017.1_58	137.8	COG0186	GCA_016721045._NA_
GCA_016721045.1_ASM1672104v1_genomic_GCA_016721045.1_ASM1672104v1_genomic---JADKJN010000017.1_59	213.2	COG0093	GCA_016721045._NA_
GCA_016721045.1_ASM1672104v1_genomic_GCA_016721045.1_ASM1672104v1_genomic---JADKJN010000017.1_61	280.5	COG0094	GCA_016721045._NA_
GCA_016721045.1_ASM1672104v1_genomic_GCA_016721045.1_ASM1672104v1_genomic---JADKJN010000017.1_63	191.3	COG0096	GCA_016721045._NA_
GCA_016721045.1_ASM1672104v1_genomic_GCA_016721045.1_ASM1672104v1_genomic---JADKJN010000017.1_64	221.5	COG0097	GCA_016721045._NA_
GCA_016721045.1_ASM1672104v1_genomic_GCA_016721045.1_ASM1672104v1_genomic---JADKJN010000017.1_65	177.9	COG0256	GCA_016721045._NA_
GCA_016721045.1_ASM1672104v1_genomic_GCA_016721045.1_ASM1672104v1_genomic---JADKJN010000017.1_66	236.2	COG0098	GCA_016721045._NA_
GCA_016721045.1_ASM1672104v1_genomic_GCA_016721045.1_ASM1672104v1_genomic---JADKJN010000017.1_68	171.7	COG0200	GCA_016721045._NA_
GCA_016721045.1_ASM1672104v1_genomic_GCA_016721045.1_ASM1672104v1_genomic---JADKJN010000017.1_69	550.9	COG0201	GCA_016721045._NA_
GCA_016721045.1_ASM1672104v1_genomic_GCA_016721045.1_ASM1672104v1_genomic---JADKJN010000017.1_72	183.8	COG0099	GCA_016721045._NA_
GCA_016721045.1_ASM1672104v1_genomic_GCA_016721045.1_ASM1672104v1_genomic---JADKJN010000017.1_73	212.1	COG0100	GCA_016721045._NA_
GCA_016721045.1_ASM1672104v1_genomic_GCA_016721045.1_ASM1672104v1_genomic---JADKJN010000017.1_74	274.3	COG0522	GCA_016721045._NA_
GCA_016721045.1_ASM1672104v1_genomic_GCA_016721045.1_ASM1672104v1_genomic---JADKJN010000017.1_75	419.4	COG0202	GCA_016721045._NA_
GCA_016721045.1_ASM1672104v1_genomic_GCA_016721045.1_ASM1672104v1_genomic---JADKJN010000026.1_13	735.9	COG0541	GCA_016721045._NA_
GCA_016721045.1_ASM1672104v1_genomic_GCA_016721045.1_ASM1672104v1_genomic---JADKJN010000030.1_27	552	COG0012	GCA_016721045._NA_
PACBIO_ACC004a_d427_PACBIO_ACC004a_d427---PACBIO_ACC004a_d427_ACC004a_d427_utg000020l|10xarrow_1206	1405.7	COG0525	PACBIO_ACC004a_d427_PACBIO_ACC004a_d427---PACBIO_ACC004a_d427_ACC004a_d427_utg000020l|10xarrow_1206._NA_
PACBIO_ACC004a_d427_PACBIO_ACC004a_d427---PACBIO_ACC004a_d427_ACC004a_d427_utg000020l|10xarrow_1477	595.9	COG0018	PACBIO_ACC004a_d427_PACBIO_ACC004a_d427---PACBIO_ACC004a_d427_ACC004a_d427_utg000020l|10xarrow_1477._NA_
PACBIO_ACC004a_d427_PACBIO_ACC004a_d427---PACBIO_ACC004a_d427_ACC004a_d427_utg000020l|10xarrow_1796	420.8	COG0552	PACBIO_ACC004a_d427_PACBIO_ACC004a_d427---PACBIO_ACC004a_d427_ACC004a_d427_utg000020l|10xarrow_1796._NA_
PACBIO_ACC004a_d427_PACBIO_ACC004a_d427---PACBIO_ACC004a_d427_ACC004a_d427_utg000020l|10xarrow_2162	1237.1	COG0495	PACBIO_ACC004a_d427_PACBIO_ACC004a_d427---PACBIO_ACC004a_d427_ACC004a_d427_utg000020l|10xarrow_2162._NA_
PACBIO_ACC004a_d427_PACBIO_ACC004a_d427---PACBIO_ACC004a_d427_ACC004a_d427_utg000020l|10xarrow_2282	547.2	COG0012	PACBIO_ACC004a_d427_PACBIO_ACC004a_d427---PACBIO_ACC004a_d427_ACC004a_d427_utg000020l|10xarrow_2282._NA_
PACBIO_ACC004a_d427_PACBIO_ACC004a_d427---PACBIO_ACC004a_d427_ACC004a_d427_utg000020l|10xarrow_2437	257.7	COG0080	PACBIO_ACC004a_d427_PACBIO_ACC004a_d427---PACBIO_ACC004a_d427_ACC004a_d427_utg000020l|10xarrow_2437._NA_
PACBIO_ACC004a_d427_PACBIO_ACC004a_d427---PACBIO_ACC004a_d427_ACC004a_d427_utg000020l|10xarrow_2438	342.4	COG0081	PACBIO_ACC004a_d427_PACBIO_ACC004a_d427---PACBIO_ACC004a_d427_ACC004a_d427_utg000020l|10xarrow_2438._NA_
PACBIO_ACC004a_d427_PACBIO_ACC004a_d427---PACBIO_ACC004a_d427_ACC004a_d427_utg000020l|10xarrow_2441	2085.1	COG0085	PACBIO_ACC004a_d427_PACBIO_ACC004a_d427---PACBIO_ACC004a_d427_ACC004a_d427_utg000020l|10xarrow_2441._NA_
PACBIO_ACC004a_d427_PACBIO_ACC004a_d427---PACBIO_ACC004a_d427_ACC004a_d427_utg000020l|10xarrow_2442	1793.6	COG0086	PACBIO_ACC004a_d427_PACBIO_ACC004a_d427---PACBIO_ACC004a_d427_ACC004a_d427_utg000020l|10xarrow_2442._NA_
PACBIO_ACC004a_d427_PACBIO_ACC004a_d427---PACBIO_ACC004a_d427_ACC004a_d427_utg000020l|10xarrow_2443	181.9	COG0048	PACBIO_ACC004a_d427_PACBIO_ACC004a_d427---PACBIO_ACC004a_d427_ACC004a_d427_utg000020l|10xarrow_2443._NA_
PACBIO_ACC004a_d427_PACBIO_ACC004a_d427---PACBIO_ACC004a_d427_ACC004a_d427_utg000020l|10xarrow_2444	242.6	COG0049	PACBIO_ACC004a_d427_PACBIO_ACC004a_d427---PACBIO_ACC004a_d427_ACC004a_d427_utg000020l|10xarrow_2444._NA_
PACBIO_ACC004a_d427_PACBIO_ACC004a_d427---PACBIO_ACC004a_d427_ACC004a_d427_utg000020l|10xarrow_2448	305.7	COG0087	PACBIO_ACC004a_d427_PACBIO_ACC004a_d427---PACBIO_ACC004a_d427_ACC004a_d427_utg000020l|10xarrow_2448._NA_
PACBIO_ACC004a_d427_PACBIO_ACC004a_d427---PACBIO_ACC004a_d427_ACC004a_d427_utg000020l|10xarrow_2449	264.9	COG0088	PACBIO_ACC004a_d427_PACBIO_ACC004a_d427---PACBIO_ACC004a_d427_ACC004a_d427_utg000020l|10xarrow_2449._NA_
PACBIO_ACC004a_d427_PACBIO_ACC004a_d427---PACBIO_ACC004a_d427_ACC004a_d427_utg000020l|10xarrow_2451	427.5	COG0090	PACBIO_ACC004a_d427_PACBIO_ACC004a_d427---PACBIO_ACC004a_d427_ACC004a_d427_utg000020l|10xarrow_2451._NA_
PACBIO_ACC004a_d427_PACBIO_ACC004a_d427---PACBIO_ACC004a_d427_ACC004a_d427_utg000020l|10xarrow_2452	164.7	COG0185	PACBIO_ACC004a_d427_PACBIO_ACC004a_d427---PACBIO_ACC004a_d427_ACC004a_d427_utg000020l|10xarrow_2452._NA_
PACBIO_ACC004a_d427_PACBIO_ACC004a_d427---PACBIO_ACC004a_d427_ACC004a_d427_utg000020l|10xarrow_2453	177.9	COG0091	PACBIO_ACC004a_d427_PACBIO_ACC004a_d427---PACBIO_ACC004a_d427_ACC004a_d427_utg000020l|10xarrow_2453._NA_
PACBIO_ACC004a_d427_PACBIO_ACC004a_d427---PACBIO_ACC004a_d427_ACC004a_d427_utg000020l|10xarrow_2454	406.6	COG0092	PACBIO_ACC004a_d427_PACBIO_ACC004a_d427---PACBIO_ACC004a_d427_ACC004a_d427_utg000020l|10xarrow_2454._NA_
PACBIO_ACC004a_d427_PACBIO_ACC004a_d427---PACBIO_ACC004a_d427_ACC004a_d427_utg000020l|10xarrow_2457	141.6	COG0186	PACBIO_ACC004a_d427_PACBIO_ACC004a_d427---PACBIO_ACC004a_d427_ACC004a_d427_utg000020l|10xarrow_2457._NA_
PACBIO_ACC004a_d427_PACBIO_ACC004a_d427---PACBIO_ACC004a_d427_ACC004a_d427_utg000020l|10xarrow_2458	213.6	COG0093	PACBIO_ACC004a_d427_PACBIO_ACC004a_d427---PACBIO_ACC004a_d427_ACC004a_d427_utg000020l|10xarrow_2458._NA_
PACBIO_ACC004a_d427_PACBIO_ACC004a_d427---PACBIO_ACC004a_d427_ACC004a_d427_utg000020l|10xarrow_2460	278	COG0094	PACBIO_ACC004a_d427_PACBIO_ACC004a_d427---PACBIO_ACC004a_d427_ACC004a_d427_utg000020l|10xarrow_2460._NA_
PACBIO_ACC004a_d427_PACBIO_ACC004a_d427---PACBIO_ACC004a_d427_ACC004a_d427_utg000020l|10xarrow_2462	186.4	COG0096	PACBIO_ACC004a_d427_PACBIO_ACC004a_d427---PACBIO_ACC004a_d427_ACC004a_d427_utg000020l|10xarrow_2462._NA_
PACBIO_ACC004a_d427_PACBIO_ACC004a_d427---PACBIO_ACC004a_d427_ACC004a_d427_utg000020l|10xarrow_2463	226.1	COG0097	PACBIO_ACC004a_d427_PACBIO_ACC004a_d427---PACBIO_ACC004a_d427_ACC004a_d427_utg000020l|10xarrow_2463._NA_
PACBIO_ACC004a_d427_PACBIO_ACC004a_d427---PACBIO_ACC004a_d427_ACC004a_d427_utg000020l|10xarrow_2464	241.9	COG0098	PACBIO_ACC004a_d427_PACBIO_ACC004a_d427---PACBIO_ACC004a_d427_ACC004a_d427_utg000020l|10xarrow_2464._NA_
PACBIO_ACC004a_d427_PACBIO_ACC004a_d427---PACBIO_ACC004a_d427_ACC004a_d427_utg000020l|10xarrow_2466	69.5	COG0200	PACBIO_ACC004a_d427_PACBIO_ACC004a_d427---PACBIO_ACC004a_d427_ACC004a_d427_utg000020l|10xarrow_2466._NA_
PACBIO_ACC004a_d427_PACBIO_ACC004a_d427---PACBIO_ACC004a_d427_ACC004a_d427_utg000020l|10xarrow_2467	491.3	COG0201	PACBIO_ACC004a_d427_PACBIO_ACC004a_d427---PACBIO_ACC004a_d427_ACC004a_d427_utg000020l|10xarrow_2467._NA_
PACBIO_ACC004a_d427_PACBIO_ACC004a_d427---PACBIO_ACC004a_d427_ACC004a_d427_utg000020l|10xarrow_2468	212	COG0100	PACBIO_ACC004a_d427_PACBIO_ACC004a_d427---PACBIO_ACC004a_d427_ACC004a_d427_utg000020l|10xarrow_2468._NA_
PACBIO_ACC004a_d427_PACBIO_ACC004a_d427---PACBIO_ACC004a_d427_ACC004a_d427_utg000020l|10xarrow_2469	274.8	COG0522	PACBIO_ACC004a_d427_PACBIO_ACC004a_d427---PACBIO_ACC004a_d427_ACC004a_d427_utg000020l|10xarrow_2469._NA_
PACBIO_ACC004a_d427_PACBIO_ACC004a_d427---PACBIO_ACC004a_d427_ACC004a_d427_utg000020l|10xarrow_2470	424.2	COG0202	PACBIO_ACC004a_d427_PACBIO_ACC004a_d427---PACBIO_ACC004a_d427_ACC004a_d427_utg000020l|10xarrow_2470._NA_
PACBIO_ACC004a_d427_PACBIO_ACC004a_d427---PACBIO_ACC004a_d427_ACC004a_d427_utg000020l|10xarrow_2534	598.8	COG0533	PACBIO_ACC004a_d427_PACBIO_ACC004a_d427---PACBIO_ACC004a_d427_ACC004a_d427_utg000020l|10xarrow_2534._NA_
PACBIO_ACC004a_d427_PACBIO_ACC004a_d427---PACBIO_ACC004a_d427_ACC004a_d427_utg000020l|10xarrow_2967	644.8	COG0172	PACBIO_ACC004a_d427_PACBIO_ACC004a_d427---PACBIO_ACC004a_d427_ACC004a_d427_utg000020l|10xarrow_2967._NA_
PACBIO_ACC004a_d427_PACBIO_ACC004a_d427---PACBIO_ACC004a_d427_ACC004a_d427_utg000020l|10xarrow_373	136.5	COG0184	PACBIO_ACC004a_d427_PACBIO_ACC004a_d427---PACBIO_ACC004a_d427_ACC004a_d427_utg000020l|10xarrow_373._NA_
PACBIO_ACC004a_d427_PACBIO_ACC004a_d427---PACBIO_ACC004a_d427_ACC004a_d427_utg000020l|10xarrow_404	739.7	COG0215	PACBIO_ACC004a_d427_PACBIO_ACC004a_d427---PACBIO_ACC004a_d427_ACC004a_d427_utg000020l|10xarrow_404._NA_
PACBIO_ACC004a_d427_PACBIO_ACC004a_d427---PACBIO_ACC004a_d427_UNC2048_d427_utg000056l|10xarrow_188	375.1	COG0052	PACBIO_ACC004a_d427_PACBIO_ACC004a_d427---PACBIO_ACC004a_d427_UNC2048_d427_utg000056l|10xarrow_188._NA_
PACBIO_ACC004a_d427_PACBIO_ACC004a_d427---PACBIO_ACC004a_d427_UNC2048_d427_utg000056l|10xarrow_275	523.1	COG0124	PACBIO_ACC004a_d427_PACBIO_ACC004a_d427---PACBIO_ACC004a_d427_UNC2048_d427_utg000056l|10xarrow_275._NA_
PACBIO_ACC004a_d427_PACBIO_ACC004a_d427---PACBIO_ACC004a_d427_UNC2048_d427_utg000056l|10xarrow_457	462.1	COG0016	PACBIO_ACC004a_d427_PACBIO_ACC004a_d427---PACBIO_ACC004a_d427_UNC2048_d427_utg000056l|10xarrow_457._NA_
PACBIO_ACC004a_d427_PACBIO_ACC004a_d427---PACBIO_ACC004a_d427_UNC2064_d427_utg000073l|10xarrow_414	740.1	COG0541	PACBIO_ACC004a_d427_PACBIO_ACC004a_d427---PACBIO_ACC004a_d427_UNC2064_d427_utg000073l|10xarrow_414._NA_
PACBIO_ACC004a_d427_PACBIO_ACC004a_d427---PACBIO_ACC004a_d427_UNC2064_d427_utg000073l|10xarrow_694	208	COG0102	PACBIO_ACC004a_d427_PACBIO_ACC004a_d427---PACBIO_ACC004a_d427_UNC2064_d427_utg000073l|10xarrow_694._NA_
PACBIO_ACC004a_d427_PACBIO_ACC004a_d427---PACBIO_ACC004a_d427_UNC2064_d427_utg000073l|10xarrow_695	219.9	COG0103	PACBIO_ACC004a_d427_PACBIO_ACC004a_d427---PACBIO_ACC004a_d427_UNC2064_d427_utg000073l|10xarrow_695._NA_
PACBIO_Bin.1_d322_PACBIO_Bin.1_d322---PACBIO_Bin.1_d322_UNC1476_d322_utg000012l|10xarrow_13	1237.1	COG0495	PACBIO_Bin._NA_
PACBIO_Bin.1_d322_PACBIO_Bin.1_d322---PACBIO_Bin.1_d322_UNC1484_d322_utg000023l|10xarrow_45	644.8	COG0172	PACBIO_Bin._NA_
PACBIO_Bin.1_d322_PACBIO_Bin.1_d322---PACBIO_Bin.1_d322_UNC1594_d322_utg000137l|10xarrow_4	420.8	COG0552	PACBIO_Bin._NA_
PACBIO_Bin.1_d322_PACBIO_Bin.1_d322---PACBIO_Bin.1_d322_UNC1605_d322_utg000149l|10xarrow_12	523.1	COG0124	PACBIO_Bin._NA_
PACBIO_Bin.1_d322_PACBIO_Bin.1_d322---PACBIO_Bin.1_d322_UNC1620_d322_utg000164l|10xarrow_10	344.2	COG0086	PACBIO_Bin._NA_
PACBIO_Bin.1_d322_PACBIO_Bin.1_d322---PACBIO_Bin.1_d322_UNC1620_d322_utg000164l|10xarrow_11	143.3	COG0086	PACBIO_Bin._NA_
PACBIO_Bin.1_d322_PACBIO_Bin.1_d322---PACBIO_Bin.1_d322_UNC1620_d322_utg000164l|10xarrow_12	144.7	COG0048	PACBIO_Bin._NA_
PACBIO_Bin.1_d322_PACBIO_Bin.1_d322---PACBIO_Bin.1_d322_UNC1620_d322_utg000164l|10xarrow_13	199	COG0049	PACBIO_Bin._NA_
PACBIO_Bin.1_d322_PACBIO_Bin.1_d322---PACBIO_Bin.1_d322_UNC1620_d322_utg000164l|10xarrow_18	305.7	COG0087	PACBIO_Bin._NA_
PACBIO_Bin.1_d322_PACBIO_Bin.1_d322---PACBIO_Bin.1_d322_UNC1620_d322_utg000164l|10xarrow_19	264.9	COG0088	PACBIO_Bin._NA_
PACBIO_Bin.1_d322_PACBIO_Bin.1_d322---PACBIO_Bin.1_d322_UNC1620_d322_utg000164l|10xarrow_21	427.5	COG0090	PACBIO_Bin._NA_
PACBIO_Bin.1_d322_PACBIO_Bin.1_d322---PACBIO_Bin.1_d322_UNC1620_d322_utg000164l|10xarrow_22	164.7	COG0185	PACBIO_Bin._NA_
PACBIO_Bin.1_d322_PACBIO_Bin.1_d322---PACBIO_Bin.1_d322_UNC1620_d322_utg000164l|10xarrow_23	177.9	COG0091	PACBIO_Bin._NA_
PACBIO_Bin.1_d322_PACBIO_Bin.1_d322---PACBIO_Bin.1_d322_UNC1620_d322_utg000164l|10xarrow_24	406.6	COG0092	PACBIO_Bin._NA_
PACBIO_Bin.1_d322_PACBIO_Bin.1_d322---PACBIO_Bin.1_d322_UNC1620_d322_utg000164l|10xarrow_25	197.5	COG0197	PACBIO_Bin._NA_
PACBIO_Bin.1_d322_PACBIO_Bin.1_d322---PACBIO_Bin.1_d322_UNC1620_d322_utg000164l|10xarrow_27	141.6	COG0186	PACBIO_Bin._NA_
PACBIO_Bin.1_d322_PACBIO_Bin.1_d322---PACBIO_Bin.1_d322_UNC1620_d322_utg000164l|10xarrow_28	213.2	COG0093	PACBIO_Bin._NA_
PACBIO_Bin.1_d322_PACBIO_Bin.1_d322---PACBIO_Bin.1_d322_UNC1620_d322_utg000164l|10xarrow_30	283.9	COG0094	PACBIO_Bin._NA_
PACBIO_Bin.1_d322_PACBIO_Bin.1_d322---PACBIO_Bin.1_d322_UNC1620_d322_utg000164l|10xarrow_32	190.1	COG0096	PACBIO_Bin._NA_
PACBIO_Bin.1_d322_PACBIO_Bin.1_d322---PACBIO_Bin.1_d322_UNC1620_d322_utg000164l|10xarrow_33	225.3	COG0097	PACBIO_Bin._NA_
PACBIO_Bin.1_d322_PACBIO_Bin.1_d322---PACBIO_Bin.1_d322_UNC1620_d322_utg000164l|10xarrow_35	240.5	COG0098	PACBIO_Bin._NA_
PACBIO_Bin.1_d322_PACBIO_Bin.1_d322---PACBIO_Bin.1_d322_UNC1620_d322_utg000164l|10xarrow_37	165.2	COG0200	PACBIO_Bin._NA_
PACBIO_Bin.1_d322_PACBIO_Bin.1_d322---PACBIO_Bin.1_d322_UNC1620_d322_utg000164l|10xarrow_38	548.2	COG0201	PACBIO_Bin._NA_
PACBIO_Bin.1_d322_PACBIO_Bin.1_d322---PACBIO_Bin.1_d322_UNC1620_d322_utg000164l|10xarrow_4	257.7	COG0080	PACBIO_Bin._NA_
PACBIO_Bin.1_d322_PACBIO_Bin.1_d322---PACBIO_Bin.1_d322_UNC1620_d322_utg000164l|10xarrow_40	212	COG0100	PACBIO_Bin._NA_
PACBIO_Bin.1_d322_PACBIO_Bin.1_d322---PACBIO_Bin.1_d322_UNC1620_d322_utg000164l|10xarrow_41	274.8	COG0522	PACBIO_Bin._NA_
PACBIO_Bin.1_d322_PACBIO_Bin.1_d322---PACBIO_Bin.1_d322_UNC1620_d322_utg000164l|10xarrow_42	424.2	COG0202	PACBIO_Bin._NA_
PACBIO_Bin.1_d322_PACBIO_Bin.1_d322---PACBIO_Bin.1_d322_UNC1620_d322_utg000164l|10xarrow_8	2035.8	COG0085	PACBIO_Bin._NA_
PACBIO_Bin.1_d322_PACBIO_Bin.1_d322---PACBIO_Bin.1_d322_UNC1620_d322_utg000164l|10xarrow_9	1234.3	COG0086	PACBIO_Bin._NA_
PACBIO_Bin.1_d322_PACBIO_Bin.1_d322---PACBIO_Bin.1_d322_UNC1651_d322_utg000195l|10xarrow_56	367.1	COG0533	PACBIO_Bin._NA_
PACBIO_Bin.1_d322_PACBIO_Bin.1_d322---PACBIO_Bin.1_d322_UNC1664_d322_utg000207l|10xarrow_35	1405.7	COG0525	PACBIO_Bin._NA_
PACBIO_Bin.1_d322_PACBIO_Bin.1_d322---PACBIO_Bin.1_d322_UNC1696_d322_utg000240l|10xarrow_38	739.7	COG0215	PACBIO_Bin._NA_
PACBIO_Bin.1_d322_PACBIO_Bin.1_d322---PACBIO_Bin.1_d322_UNC1696_d322_utg000240l|10xarrow_5	136.5	COG0184	PACBIO_Bin._NA_
PACBIO_Bin.1_d322_PACBIO_Bin.1_d322---PACBIO_Bin.1_d322_UNC1961_d322_utg000503l|10xarrow_9	547.2	COG0012	PACBIO_Bin._NA_
PACBIO_POV001002_d71_PACBIO_POV001002_d71---PACBIO_POV001002_d71_POV001_d71_utg000783l|10xarrow_2	207	COG0102	PACBIO_POV001002_d71_PACBIO_POV001002_d71---PACBIO_POV001002_d71_POV001_d71_utg000783l|10xarrow_2._NA_
PACBIO_POV001002_d71_PACBIO_POV001002_d71---PACBIO_POV001002_d71_POV001_d71_utg000783l|10xarrow_3	221.7	COG0103	PACBIO_POV001002_d71_PACBIO_POV001002_d71---PACBIO_POV001002_d71_POV001_d71_utg000783l|10xarrow_3._NA_
PACBIO_POV001002_d71_PACBIO_POV001002_d71---PACBIO_POV001002_d71_POV002_d71_utg000413l|10xarrow_30	397.8	COG0016	PACBIO_POV001002_d71_PACBIO_POV001002_d71---PACBIO_POV001002_d71_POV002_d71_utg000413l|10xarrow_30._NA_
PACBIO_POV001002_d71_PACBIO_POV001002_d71---PACBIO_POV001002_d71_UNC0189_d71_utg000196l|10xarrow_20	723.7	COG0215	PACBIO_POV001002_d71_PACBIO_POV001002_d71---PACBIO_POV001002_d71_UNC0189_d71_utg000196l|10xarrow_20._NA_
PACBIO_POV001002_d71_PACBIO_POV001002_d71---PACBIO_POV001002_d71_UNC0195_d71_utg000202l|10xarrow_43	279.7	COG0052	PACBIO_POV001002_d71_PACBIO_POV001002_d71---PACBIO_POV001002_d71_UNC0195_d71_utg000202l|10xarrow_43._NA_
PACBIO_POV001002_d71_PACBIO_POV001002_d71---PACBIO_POV001002_d71_UNC0420_d71_utg000431l|10xarrow_38	1194.9	COG0495	PACBIO_POV001002_d71_PACBIO_POV001002_d71---PACBIO_POV001002_d71_UNC0420_d71_utg000431l|10xarrow_38._NA_
PACBIO_POV001002_d71_PACBIO_POV001002_d71---PACBIO_POV001002_d71_UNC0420_d71_utg000431l|10xarrow_7	411.8	COG0552	PACBIO_POV001002_d71_PACBIO_POV001002_d71---PACBIO_POV001002_d71_UNC0420_d71_utg000431l|10xarrow_7._NA_
PACBIO_POV001002_d71_PACBIO_POV001002_d71---PACBIO_POV001002_d71_UNC0481_d71_utg000493l|10xarrow_21	510.4	COG0124	PACBIO_POV001002_d71_PACBIO_POV001002_d71---PACBIO_POV001002_d71_UNC0481_d71_utg000493l|10xarrow_21._NA_
PACBIO_POV001002_d71_PACBIO_POV001002_d71---PACBIO_POV001002_d71_UNC0563_d71_utg000575l|10xarrow_45	421.9	COG0202	PACBIO_POV001002_d71_PACBIO_POV001002_d71---PACBIO_POV001002_d71_UNC0563_d71_utg000575l|10xarrow_45._NA_
PACBIO_POV001002_d71_PACBIO_POV001002_d71---PACBIO_POV001002_d71_UNC0563_d71_utg000575l|10xarrow_46	276.2	COG0522	PACBIO_POV001002_d71_PACBIO_POV001002_d71---PACBIO_POV001002_d71_UNC0563_d71_utg000575l|10xarrow_46._NA_
PACBIO_POV001002_d71_PACBIO_POV001002_d71---PACBIO_POV001002_d71_UNC0563_d71_utg000575l|10xarrow_47	212.5	COG0100	PACBIO_POV001002_d71_PACBIO_POV001002_d71---PACBIO_POV001002_d71_UNC0563_d71_utg000575l|10xarrow_47._NA_
PACBIO_POV001002_d71_PACBIO_POV001002_d71---PACBIO_POV001002_d71_UNC0563_d71_utg000575l|10xarrow_48	182.6	COG0099	PACBIO_POV001002_d71_PACBIO_POV001002_d71---PACBIO_POV001002_d71_UNC0563_d71_utg000575l|10xarrow_48._NA_
PACBIO_POV001002_d71_PACBIO_POV001002_d71---PACBIO_POV001002_d71_UNC0563_d71_utg000575l|10xarrow_51	555.4	COG0201	PACBIO_POV001002_d71_PACBIO_POV001002_d71---PACBIO_POV001002_d71_UNC0563_d71_utg000575l|10xarrow_51._NA_
PACBIO_POV001002_d71_PACBIO_POV001002_d71---PACBIO_POV001002_d71_UNC0563_d71_utg000575l|10xarrow_52	165.2	COG0200	PACBIO_POV001002_d71_PACBIO_POV001002_d71---PACBIO_POV001002_d71_UNC0563_d71_utg000575l|10xarrow_52._NA_
PACBIO_POV001002_d71_PACBIO_POV001002_d71---PACBIO_POV001002_d71_UNC0563_d71_utg000575l|10xarrow_54	240.5	COG0098	PACBIO_POV001002_d71_PACBIO_POV001002_d71---PACBIO_POV001002_d71_UNC0563_d71_utg000575l|10xarrow_54._NA_
PACBIO_POV001002_d71_PACBIO_POV001002_d71---PACBIO_POV001002_d71_UNC0563_d71_utg000575l|10xarrow_55	172.9	COG0256	PACBIO_POV001002_d71_PACBIO_POV001002_d71---PACBIO_POV001002_d71_UNC0563_d71_utg000575l|10xarrow_55._NA_
PACBIO_POV001002_d71_PACBIO_POV001002_d71---PACBIO_POV001002_d71_UNC0563_d71_utg000575l|10xarrow_56	225.3	COG0097	PACBIO_POV001002_d71_PACBIO_POV001002_d71---PACBIO_POV001002_d71_UNC0563_d71_utg000575l|10xarrow_56._NA_
PACBIO_POV001002_d71_PACBIO_POV001002_d71---PACBIO_POV001002_d71_UNC0563_d71_utg000575l|10xarrow_57	190.1	COG0096	PACBIO_POV001002_d71_PACBIO_POV001002_d71---PACBIO_POV001002_d71_UNC0563_d71_utg000575l|10xarrow_57._NA_
PACBIO_POV001002_d71_PACBIO_POV001002_d71---PACBIO_POV001002_d71_UNC0563_d71_utg000575l|10xarrow_59	283.9	COG0094	PACBIO_POV001002_d71_PACBIO_POV001002_d71---PACBIO_POV001002_d71_UNC0563_d71_utg000575l|10xarrow_59._NA_
PACBIO_POV001002_d71_PACBIO_POV001002_d71---PACBIO_POV001002_d71_UNC0563_d71_utg000575l|10xarrow_61	213.2	COG0093	PACBIO_POV001002_d71_PACBIO_POV001002_d71---PACBIO_POV001002_d71_UNC0563_d71_utg000575l|10xarrow_61._NA_
PACBIO_POV001002_d71_PACBIO_POV001002_d71---PACBIO_POV001002_d71_UNC0563_d71_utg000575l|10xarrow_62	140.4	COG0186	PACBIO_POV001002_d71_PACBIO_POV001002_d71---PACBIO_POV001002_d71_UNC0563_d71_utg000575l|10xarrow_62._NA_
PACBIO_POV001002_d71_PACBIO_POV001002_d71---PACBIO_POV001002_d71_UNC0563_d71_utg000575l|10xarrow_64	195.9	COG0197	PACBIO_POV001002_d71_PACBIO_POV001002_d71---PACBIO_POV001002_d71_UNC0563_d71_utg000575l|10xarrow_64._NA_
PACBIO_POV001002_d71_PACBIO_POV001002_d71---PACBIO_POV001002_d71_UNC0563_d71_utg000575l|10xarrow_65	409.3	COG0092	PACBIO_POV001002_d71_PACBIO_POV001002_d71---PACBIO_POV001002_d71_UNC0563_d71_utg000575l|10xarrow_65._NA_
PACBIO_POV001002_d71_PACBIO_POV001002_d71---PACBIO_POV001002_d71_UNC0563_d71_utg000575l|10xarrow_66	170.9	COG0091	PACBIO_POV001002_d71_PACBIO_POV001002_d71---PACBIO_POV001002_d71_UNC0563_d71_utg000575l|10xarrow_66._NA_
PACBIO_POV001002_d71_PACBIO_POV001002_d71---PACBIO_POV001002_d71_UNC0563_d71_utg000575l|10xarrow_67	162.9	COG0185	PACBIO_POV001002_d71_PACBIO_POV001002_d71---PACBIO_POV001002_d71_UNC0563_d71_utg000575l|10xarrow_67._NA_
PACBIO_POV001002_d71_PACBIO_POV001002_d71---PACBIO_POV001002_d71_UNC0563_d71_utg000575l|10xarrow_68	424.2	COG0090	PACBIO_POV001002_d71_PACBIO_POV001002_d71---PACBIO_POV001002_d71_UNC0563_d71_utg000575l|10xarrow_68._NA_
PACBIO_POV001002_d71_PACBIO_POV001002_d71---PACBIO_POV001002_d71_UNC0563_d71_utg000575l|10xarrow_70	256.2	COG0088	PACBIO_POV001002_d71_PACBIO_POV001002_d71---PACBIO_POV001002_d71_UNC0563_d71_utg000575l|10xarrow_70._NA_
PACBIO_POV001002_d71_PACBIO_POV001002_d71---PACBIO_POV001002_d71_UNC0563_d71_utg000575l|10xarrow_71	302.8	COG0087	PACBIO_POV001002_d71_PACBIO_POV001002_d71---PACBIO_POV001002_d71_UNC0563_d71_utg000575l|10xarrow_71._NA_
PACBIO_POV001002_d71_PACBIO_POV001002_d71---PACBIO_POV001002_d71_UNC0563_d71_utg000575l|10xarrow_77	177.6	COG0048	PACBIO_POV001002_d71_PACBIO_POV001002_d71---PACBIO_POV001002_d71_UNC0563_d71_utg000575l|10xarrow_77._NA_
PACBIO_POV001002_d71_PACBIO_POV001002_d71---PACBIO_POV001002_d71_UNC0563_d71_utg000575l|10xarrow_78	1519	COG0086	PACBIO_POV001002_d71_PACBIO_POV001002_d71---PACBIO_POV001002_d71_UNC0563_d71_utg000575l|10xarrow_78._NA_
PACBIO_POV001002_d71_PACBIO_POV001002_d71---PACBIO_POV001002_d71_UNC0563_d71_utg000575l|10xarrow_79	166.9	COG0086	PACBIO_POV001002_d71_PACBIO_POV001002_d71---PACBIO_POV001002_d71_UNC0563_d71_utg000575l|10xarrow_79._NA_
PACBIO_POV001002_d71_PACBIO_POV001002_d71---PACBIO_POV001002_d71_UNC0563_d71_utg000575l|10xarrow_80	2083.9	COG0085	PACBIO_POV001002_d71_PACBIO_POV001002_d71---PACBIO_POV001002_d71_UNC0563_d71_utg000575l|10xarrow_80._NA_
PACBIO_POV001002_d71_PACBIO_POV001002_d71---PACBIO_POV001002_d71_UNC0563_d71_utg000575l|10xarrow_83	339.1	COG0081	PACBIO_POV001002_d71_PACBIO_POV001002_d71---PACBIO_POV001002_d71_UNC0563_d71_utg000575l|10xarrow_83._NA_
PACBIO_POV001002_d71_PACBIO_POV001002_d71---PACBIO_POV001002_d71_UNC0563_d71_utg000575l|10xarrow_84	255.8	COG0080	PACBIO_POV001002_d71_PACBIO_POV001002_d71---PACBIO_POV001002_d71_UNC0563_d71_utg000575l|10xarrow_84._NA_
PACBIO_POV001002_d71_PACBIO_POV001002_d71---PACBIO_POV001002_d71_UNC0568_d71_utg000580l|10xarrow_35	590.7	COG0533	PACBIO_POV001002_d71_PACBIO_POV001002_d71---PACBIO_POV001002_d71_UNC0568_d71_utg000580l|10xarrow_35._NA_
PACBIO_POV001002_d71_PACBIO_POV001002_d71---PACBIO_POV001002_d71_UNC0811_d71_utg000826l|10xarrow_56	483.7	COG0541	PACBIO_POV001002_d71_PACBIO_POV001002_d71---PACBIO_POV001002_d71_UNC0811_d71_utg000826l|10xarrow_56._NA_
PACBIO_POV001002_d71_PACBIO_POV001002_d71---PACBIO_POV001002_d71_UNC0868_d71_utg000885l|10xarrow_20	1401.9	COG0525	PACBIO_POV001002_d71_PACBIO_POV001002_d71---PACBIO_POV001002_d71_UNC0868_d71_utg000885l|10xarrow_20._NA_
PACBIO_POV001002_d71_PACBIO_POV001002_d71---PACBIO_POV001002_d71_UNC0935_d71_utg000953l|10xarrow_7	551.2	COG0012	PACBIO_POV001002_d71_PACBIO_POV001002_d71---PACBIO_POV001002_d71_UNC0935_d71_utg000953l|10xarrow_7._NA_
PACBIO_POV001002_d71_PACBIO_POV001002_d71---PACBIO_POV001002_d71_UNC1246_d71_utg001266l|10xarrow_4	597.1	COG0018	PACBIO_POV001002_d71_PACBIO_POV001002_d71---PACBIO_POV001002_d71_UNC1246_d71_utg001266l|10xarrow_4._NA_
d322_METABAT__103-contigs_d322_METABAT__103-contigs---d322_METABAT__103-contigs_c_000000000013_410	595.9	COG0018	d322_METABAT__103-contigs_d322_METABAT__103-contigs---d322_METABAT__103-contigs_c_000000000013_410._NA_
d322_METABAT__103-contigs_d322_METABAT__103-contigs---d322_METABAT__103-contigs_c_000000000013_88	420.8	COG0552	d322_METABAT__103-contigs_d322_METABAT__103-contigs---d322_METABAT__103-contigs_c_000000000013_88._NA_
d322_METABAT__103-contigs_d322_METABAT__103-contigs---d322_METABAT__103-contigs_c_000000000020_214	257.7	COG0080	d322_METABAT__103-contigs_d322_METABAT__103-contigs---d322_METABAT__103-contigs_c_000000000020_214._NA_
d322_METABAT__103-contigs_d322_METABAT__103-contigs---d322_METABAT__103-contigs_c_000000000020_215	342.4	COG0081	d322_METABAT__103-contigs_d322_METABAT__103-contigs---d322_METABAT__103-contigs_c_000000000020_215._NA_
d322_METABAT__103-contigs_d322_METABAT__103-contigs---d322_METABAT__103-contigs_c_000000000020_218	2085.1	COG0085	d322_METABAT__103-contigs_d322_METABAT__103-contigs---d322_METABAT__103-contigs_c_000000000020_218._NA_
d322_METABAT__103-contigs_d322_METABAT__103-contigs---d322_METABAT__103-contigs_c_000000000020_219	1793.6	COG0086	d322_METABAT__103-contigs_d322_METABAT__103-contigs---d322_METABAT__103-contigs_c_000000000020_219._NA_
d322_METABAT__103-contigs_d322_METABAT__103-contigs---d322_METABAT__103-contigs_c_000000000020_220	181.9	COG0048	d322_METABAT__103-contigs_d322_METABAT__103-contigs---d322_METABAT__103-contigs_c_000000000020_220._NA_
d322_METABAT__103-contigs_d322_METABAT__103-contigs---d322_METABAT__103-contigs_c_000000000020_221	242.6	COG0049	d322_METABAT__103-contigs_d322_METABAT__103-contigs---d322_METABAT__103-contigs_c_000000000020_221._NA_
d322_METABAT__103-contigs_d322_METABAT__103-contigs---d322_METABAT__103-contigs_c_000000000020_225	305.7	COG0087	d322_METABAT__103-contigs_d322_METABAT__103-contigs---d322_METABAT__103-contigs_c_000000000020_225._NA_
d322_METABAT__103-contigs_d322_METABAT__103-contigs---d322_METABAT__103-contigs_c_000000000020_226	264.9	COG0088	d322_METABAT__103-contigs_d322_METABAT__103-contigs---d322_METABAT__103-contigs_c_000000000020_226._NA_
d322_METABAT__103-contigs_d322_METABAT__103-contigs---d322_METABAT__103-contigs_c_000000000020_228	427.5	COG0090	d322_METABAT__103-contigs_d322_METABAT__103-contigs---d322_METABAT__103-contigs_c_000000000020_228._NA_
d322_METABAT__103-contigs_d322_METABAT__103-contigs---d322_METABAT__103-contigs_c_000000000020_229	164.7	COG0185	d322_METABAT__103-contigs_d322_METABAT__103-contigs---d322_METABAT__103-contigs_c_000000000020_229._NA_
d322_METABAT__103-contigs_d322_METABAT__103-contigs---d322_METABAT__103-contigs_c_000000000020_230	177.9	COG0091	d322_METABAT__103-contigs_d322_METABAT__103-contigs---d322_METABAT__103-contigs_c_000000000020_230._NA_
d322_METABAT__103-contigs_d322_METABAT__103-contigs---d322_METABAT__103-contigs_c_000000000020_231	406.6	COG0092	d322_METABAT__103-contigs_d322_METABAT__103-contigs---d322_METABAT__103-contigs_c_000000000020_231._NA_
d322_METABAT__103-contigs_d322_METABAT__103-contigs---d322_METABAT__103-contigs_c_000000000020_234	141.6	COG0186	d322_METABAT__103-contigs_d322_METABAT__103-contigs---d322_METABAT__103-contigs_c_000000000020_234._NA_
d322_METABAT__103-contigs_d322_METABAT__103-contigs---d322_METABAT__103-contigs_c_000000000020_235	213.6	COG0093	d322_METABAT__103-contigs_d322_METABAT__103-contigs---d322_METABAT__103-contigs_c_000000000020_235._NA_
d322_METABAT__103-contigs_d322_METABAT__103-contigs---d322_METABAT__103-contigs_c_000000000020_237	278	COG0094	d322_METABAT__103-contigs_d322_METABAT__103-contigs---d322_METABAT__103-contigs_c_000000000020_237._NA_
d322_METABAT__103-contigs_d322_METABAT__103-contigs---d322_METABAT__103-contigs_c_000000000020_239	186.4	COG0096	d322_METABAT__103-contigs_d322_METABAT__103-contigs---d322_METABAT__103-contigs_c_000000000020_239._NA_
d322_METABAT__103-contigs_d322_METABAT__103-contigs---d322_METABAT__103-contigs_c_000000000020_240	226.1	COG0097	d322_METABAT__103-contigs_d322_METABAT__103-contigs---d322_METABAT__103-contigs_c_000000000020_240._NA_
d322_METABAT__103-contigs_d322_METABAT__103-contigs---d322_METABAT__103-contigs_c_000000000020_241	241.9	COG0098	d322_METABAT__103-contigs_d322_METABAT__103-contigs---d322_METABAT__103-contigs_c_000000000020_241._NA_
d322_METABAT__103-contigs_d322_METABAT__103-contigs---d322_METABAT__103-contigs_c_000000000020_243	69.5	COG0200	d322_METABAT__103-contigs_d322_METABAT__103-contigs---d322_METABAT__103-contigs_c_000000000020_243._NA_
d322_METABAT__103-contigs_d322_METABAT__103-contigs---d322_METABAT__103-contigs_c_000000000020_244	491.3	COG0201	d322_METABAT__103-contigs_d322_METABAT__103-contigs---d322_METABAT__103-contigs_c_000000000020_244._NA_
d322_METABAT__103-contigs_d322_METABAT__103-contigs---d322_METABAT__103-contigs_c_000000000020_245	212	COG0100	d322_METABAT__103-contigs_d322_METABAT__103-contigs---d322_METABAT__103-contigs_c_000000000020_245._NA_
d322_METABAT__103-contigs_d322_METABAT__103-contigs---d322_METABAT__103-contigs_c_000000000020_246	274.8	COG0522	d322_METABAT__103-contigs_d322_METABAT__103-contigs---d322_METABAT__103-contigs_c_000000000020_246._NA_
d322_METABAT__103-contigs_d322_METABAT__103-contigs---d322_METABAT__103-contigs_c_000000000020_247	424.2	COG0202	d322_METABAT__103-contigs_d322_METABAT__103-contigs---d322_METABAT__103-contigs_c_000000000020_247._NA_
d322_METABAT__103-contigs_d322_METABAT__103-contigs---d322_METABAT__103-contigs_c_000000000020_312	598.8	COG0533	d322_METABAT__103-contigs_d322_METABAT__103-contigs---d322_METABAT__103-contigs_c_000000000020_312._NA_
d322_METABAT__103-contigs_d322_METABAT__103-contigs---d322_METABAT__103-contigs_c_000000000020_60	547.2	COG0012	d322_METABAT__103-contigs_d322_METABAT__103-contigs---d322_METABAT__103-contigs_c_000000000020_60._NA_
d322_METABAT__103-contigs_d322_METABAT__103-contigs---d322_METABAT__103-contigs_c_000000000026_279	644.8	COG0172	d322_METABAT__103-contigs_d322_METABAT__103-contigs---d322_METABAT__103-contigs_c_000000000026_279._NA_
d322_METABAT__103-contigs_d322_METABAT__103-contigs---d322_METABAT__103-contigs_c_000000000038_62	1237.1	COG0495	d322_METABAT__103-contigs_d322_METABAT__103-contigs---d322_METABAT__103-contigs_c_000000000038_62._NA_
d322_METABAT__103-contigs_d322_METABAT__103-contigs---d322_METABAT__103-contigs_c_000000000040_115	462.1	COG0016	d322_METABAT__103-contigs_d322_METABAT__103-contigs---d322_METABAT__103-contigs_c_000000000040_115._NA_
d322_METABAT__103-contigs_d322_METABAT__103-contigs---d322_METABAT__103-contigs_c_000000000040_298	523.1	COG0124	d322_METABAT__103-contigs_d322_METABAT__103-contigs---d322_METABAT__103-contigs_c_000000000040_298._NA_
d322_METABAT__103-contigs_d322_METABAT__103-contigs---d322_METABAT__103-contigs_c_000000000044_184	739.7	COG0215	d322_METABAT__103-contigs_d322_METABAT__103-contigs---d322_METABAT__103-contigs_c_000000000044_184._NA_
d322_METABAT__103-contigs_d322_METABAT__103-contigs---d322_METABAT__103-contigs_c_000000000044_215	136.5	COG0184	d322_METABAT__103-contigs_d322_METABAT__103-contigs---d322_METABAT__103-contigs_c_000000000044_215._NA_
d322_METABAT__103-contigs_d322_METABAT__103-contigs---d322_METABAT__103-contigs_c_000000000124_33	375.1	COG0052	d322_METABAT__103-contigs_d322_METABAT__103-contigs---d322_METABAT__103-contigs_c_000000000124_33._NA_
d322_METABAT__103-contigs_d322_METABAT__103-contigs---d322_METABAT__103-contigs_c_000000000141_11	1405.7	COG0525	d322_METABAT__103-contigs_d322_METABAT__103-contigs---d322_METABAT__103-contigs_c_000000000141_11._NA_
d322_METABAT__103-contigs_d322_METABAT__103-contigs---d322_METABAT__103-contigs_c_000000000190_51	208	COG0102	d322_METABAT__103-contigs_d322_METABAT__103-contigs---d322_METABAT__103-contigs_c_000000000190_51._NA_
d322_METABAT__103-contigs_d322_METABAT__103-contigs---d322_METABAT__103-contigs_c_000000000190_52	219.9	COG0103	d322_METABAT__103-contigs_d322_METABAT__103-contigs---d322_METABAT__103-contigs_c_000000000190_52._NA_
d322_METABAT__103-contigs_d322_METABAT__103-contigs---d322_METABAT__103-contigs_c_000000000195_13	740.1	COG0541	d322_METABAT__103-contigs_d322_METABAT__103-contigs---d322_METABAT__103-contigs_c_000000000195_13._NA_
d322_METABAT__37-contigs_d322_METABAT__37-contigs---d322_METABAT__37-contigs_c_000000000526_14	462.6	COG0016	d322_METABAT__37-contigs_d322_METABAT__37-contigs---d322_METABAT__37-contigs_c_000000000526_14._NA_
d322_METABAT__37-contigs_d322_METABAT__37-contigs---d322_METABAT__37-contigs_c_000000000913_29	633.1	COG0172	d322_METABAT__37-contigs_d322_METABAT__37-contigs---d322_METABAT__37-contigs_c_000000000913_29._NA_
d322_METABAT__37-contigs_d322_METABAT__37-contigs---d322_METABAT__37-contigs_c_000000001124_16	551.2	COG0012	d322_METABAT__37-contigs_d322_METABAT__37-contigs---d322_METABAT__37-contigs_c_000000001124_16._NA_
d322_METABAT__37-contigs_d322_METABAT__37-contigs---d322_METABAT__37-contigs_c_000000001159_25	384	COG0052	d322_METABAT__37-contigs_d322_METABAT__37-contigs---d322_METABAT__37-contigs_c_000000001159_25._NA_
d322_METABAT__37-contigs_d322_METABAT__37-contigs---d322_METABAT__37-contigs_c_000000001168_16	1401.9	COG0525	d322_METABAT__37-contigs_d322_METABAT__37-contigs---d322_METABAT__37-contigs_c_000000001168_16._NA_
d322_METABAT__37-contigs_d322_METABAT__37-contigs---d322_METABAT__37-contigs_c_000000001174_10	409.3	COG0092	d322_METABAT__37-contigs_d322_METABAT__37-contigs---d322_METABAT__37-contigs_c_000000001174_10._NA_
d322_METABAT__37-contigs_d322_METABAT__37-contigs---d322_METABAT__37-contigs_c_000000001174_11	195.9	COG0197	d322_METABAT__37-contigs_d322_METABAT__37-contigs---d322_METABAT__37-contigs_c_000000001174_11._NA_
d322_METABAT__37-contigs_d322_METABAT__37-contigs---d322_METABAT__37-contigs_c_000000001174_13	140.4	COG0186	d322_METABAT__37-contigs_d322_METABAT__37-contigs---d322_METABAT__37-contigs_c_000000001174_13._NA_
d322_METABAT__37-contigs_d322_METABAT__37-contigs---d322_METABAT__37-contigs_c_000000001174_14	213.2	COG0093	d322_METABAT__37-contigs_d322_METABAT__37-contigs---d322_METABAT__37-contigs_c_000000001174_14._NA_
d322_METABAT__37-contigs_d322_METABAT__37-contigs---d322_METABAT__37-contigs_c_000000001174_16	283.9	COG0094	d322_METABAT__37-contigs_d322_METABAT__37-contigs---d322_METABAT__37-contigs_c_000000001174_16._NA_
d322_METABAT__37-contigs_d322_METABAT__37-contigs---d322_METABAT__37-contigs_c_000000001174_18	190.1	COG0096	d322_METABAT__37-contigs_d322_METABAT__37-contigs---d322_METABAT__37-contigs_c_000000001174_18._NA_
d322_METABAT__37-contigs_d322_METABAT__37-contigs---d322_METABAT__37-contigs_c_000000001174_19	225.3	COG0097	d322_METABAT__37-contigs_d322_METABAT__37-contigs---d322_METABAT__37-contigs_c_000000001174_19._NA_
d322_METABAT__37-contigs_d322_METABAT__37-contigs---d322_METABAT__37-contigs_c_000000001174_20	172.9	COG0256	d322_METABAT__37-contigs_d322_METABAT__37-contigs---d322_METABAT__37-contigs_c_000000001174_20._NA_
d322_METABAT__37-contigs_d322_METABAT__37-contigs---d322_METABAT__37-contigs_c_000000001174_21	240.5	COG0098	d322_METABAT__37-contigs_d322_METABAT__37-contigs---d322_METABAT__37-contigs_c_000000001174_21._NA_
d322_METABAT__37-contigs_d322_METABAT__37-contigs---d322_METABAT__37-contigs_c_000000001174_22	165.2	COG0200	d322_METABAT__37-contigs_d322_METABAT__37-contigs---d322_METABAT__37-contigs_c_000000001174_22._NA_
d322_METABAT__37-contigs_d322_METABAT__37-contigs---d322_METABAT__37-contigs_c_000000001174_23	555.4	COG0201	d322_METABAT__37-contigs_d322_METABAT__37-contigs---d322_METABAT__37-contigs_c_000000001174_23._NA_
d322_METABAT__37-contigs_d322_METABAT__37-contigs---d322_METABAT__37-contigs_c_000000001174_26	182.6	COG0099	d322_METABAT__37-contigs_d322_METABAT__37-contigs---d322_METABAT__37-contigs_c_000000001174_26._NA_
d322_METABAT__37-contigs_d322_METABAT__37-contigs---d322_METABAT__37-contigs_c_000000001174_27	212.5	COG0100	d322_METABAT__37-contigs_d322_METABAT__37-contigs---d322_METABAT__37-contigs_c_000000001174_27._NA_
d322_METABAT__37-contigs_d322_METABAT__37-contigs---d322_METABAT__37-contigs_c_000000001174_28	276.2	COG0522	d322_METABAT__37-contigs_d322_METABAT__37-contigs---d322_METABAT__37-contigs_c_000000001174_28._NA_
d322_METABAT__37-contigs_d322_METABAT__37-contigs---d322_METABAT__37-contigs_c_000000001174_29	421.9	COG0202	d322_METABAT__37-contigs_d322_METABAT__37-contigs---d322_METABAT__37-contigs_c_000000001174_29._NA_
d322_METABAT__37-contigs_d322_METABAT__37-contigs---d322_METABAT__37-contigs_c_000000001174_4	302.8	COG0087	d322_METABAT__37-contigs_d322_METABAT__37-contigs---d322_METABAT__37-contigs_c_000000001174_4._NA_
d322_METABAT__37-contigs_d322_METABAT__37-contigs---d322_METABAT__37-contigs_c_000000001174_5	256.2	COG0088	d322_METABAT__37-contigs_d322_METABAT__37-contigs---d322_METABAT__37-contigs_c_000000001174_5._NA_
d322_METABAT__37-contigs_d322_METABAT__37-contigs---d322_METABAT__37-contigs_c_000000001174_7	424.2	COG0090	d322_METABAT__37-contigs_d322_METABAT__37-contigs---d322_METABAT__37-contigs_c_000000001174_7._NA_
d322_METABAT__37-contigs_d322_METABAT__37-contigs---d322_METABAT__37-contigs_c_000000001174_8	162.9	COG0185	d322_METABAT__37-contigs_d322_METABAT__37-contigs---d322_METABAT__37-contigs_c_000000001174_8._NA_
d322_METABAT__37-contigs_d322_METABAT__37-contigs---d322_METABAT__37-contigs_c_000000001174_9	170.9	COG0091	d322_METABAT__37-contigs_d322_METABAT__37-contigs---d322_METABAT__37-contigs_c_000000001174_9._NA_
d322_METABAT__37-contigs_d322_METABAT__37-contigs---d322_METABAT__37-contigs_c_000000001185_26	510.4	COG0124	d322_METABAT__37-contigs_d322_METABAT__37-contigs---d322_METABAT__37-contigs_c_000000001185_26._NA_
d322_METABAT__37-contigs_d322_METABAT__37-contigs---d322_METABAT__37-contigs_c_000000001895_2	136.3	COG0184	d322_METABAT__37-contigs_d322_METABAT__37-contigs---d322_METABAT__37-contigs_c_000000001895_2._NA_
d322_METABAT__37-contigs_d322_METABAT__37-contigs---d322_METABAT__37-contigs_c_000000002060_19	597.1	COG0018	d322_METABAT__37-contigs_d322_METABAT__37-contigs---d322_METABAT__37-contigs_c_000000002060_19._NA_
d322_METABAT__37-contigs_d322_METABAT__37-contigs---d322_METABAT__37-contigs_c_000000003221_15	737	COG0541	d322_METABAT__37-contigs_d322_METABAT__37-contigs---d322_METABAT__37-contigs_c_000000003221_15._NA_
d322_METABAT__37-contigs_d322_METABAT__37-contigs---d322_METABAT__37-contigs_c_000000003221_7	221.7	COG0103	d322_METABAT__37-contigs_d322_METABAT__37-contigs---d322_METABAT__37-contigs_c_000000003221_7._NA_
d322_METABAT__37-contigs_d322_METABAT__37-contigs---d322_METABAT__37-contigs_c_000000003221_8	207	COG0102	d322_METABAT__37-contigs_d322_METABAT__37-contigs---d322_METABAT__37-contigs_c_000000003221_8._NA_
d322_METABAT__37-contigs_d322_METABAT__37-contigs---d322_METABAT__37-contigs_c_000000008619_5	723.6	COG0215	d322_METABAT__37-contigs_d322_METABAT__37-contigs---d322_METABAT__37-contigs_c_000000008619_5._NA_
d322_METABAT__37-contigs_d322_METABAT__37-contigs---d322_METABAT__37-contigs_c_000000008645_3	255.8	COG0080	d322_METABAT__37-contigs_d322_METABAT__37-contigs---d322_METABAT__37-contigs_c_000000008645_3._NA_
d322_METABAT__37-contigs_d322_METABAT__37-contigs---d322_METABAT__37-contigs_c_000000008645_4	339.1	COG0081	d322_METABAT__37-contigs_d322_METABAT__37-contigs---d322_METABAT__37-contigs_c_000000008645_4._NA_
d322_METABAT__37-contigs_d322_METABAT__37-contigs---d322_METABAT__37-contigs_c_000000008645_7	1269.1	COG0085	d322_METABAT__37-contigs_d322_METABAT__37-contigs---d322_METABAT__37-contigs_c_000000008645_7._NA_
d322_METABAT__37-contigs_d322_METABAT__37-contigs---d322_METABAT__37-contigs_c_000000010640_1	242.5	COG0049	d322_METABAT__37-contigs_d322_METABAT__37-contigs---d322_METABAT__37-contigs_c_000000010640_1._NA_
d322_METABAT__37-contigs_d322_METABAT__37-contigs---d322_METABAT__37-contigs_c_000000010640_2	177.6	COG0048	d322_METABAT__37-contigs_d322_METABAT__37-contigs---d322_METABAT__37-contigs_c_000000010640_2._NA_
d322_METABAT__37-contigs_d322_METABAT__37-contigs---d322_METABAT__37-contigs_c_000000010640_3	1799.3	COG0086	d322_METABAT__37-contigs_d322_METABAT__37-contigs---d322_METABAT__37-contigs_c_000000010640_3._NA_
d322_METABAT__37-contigs_d322_METABAT__37-contigs---d322_METABAT__37-contigs_c_000000016157_2	589.8	COG0533	d322_METABAT__37-contigs_d322_METABAT__37-contigs---d322_METABAT__37-contigs_c_000000016157_2._NA_
d322_hybridAB_metawrap_BH_bin.59_d322_hybridAB_metawrap_BH_bin.59---d322_hybridAB_metawrap_BH_bin.59_UNC025891_NODE_3024_length_15321_10	341.3	COG0081	d322_hybridAB_metawrap_BH_bin._NA_
d322_hybridAB_metawrap_BH_bin.59_d322_hybridAB_metawrap_BH_bin.59---d322_hybridAB_metawrap_BH_bin.59_UNC025891_NODE_3024_length_15321_11	255.8	COG0080	d322_hybridAB_metawrap_BH_bin._NA_
d322_hybridAB_metawrap_BH_bin.59_d322_hybridAB_metawrap_BH_bin.59---d322_hybridAB_metawrap_BH_bin.59_UNC025891_NODE_3024_length_15321_2	240.7	COG0049	d322_hybridAB_metawrap_BH_bin._NA_
d322_hybridAB_metawrap_BH_bin.59_d322_hybridAB_metawrap_BH_bin.59---d322_hybridAB_metawrap_BH_bin.59_UNC025891_NODE_3024_length_15321_3	179.6	COG0048	d322_hybridAB_metawrap_BH_bin._NA_
d322_hybridAB_metawrap_BH_bin.59_d322_hybridAB_metawrap_BH_bin.59---d322_hybridAB_metawrap_BH_bin.59_UNC025891_NODE_3024_length_15321_4	1143.2	COG0086	d322_hybridAB_metawrap_BH_bin._NA_
d322_hybridAB_metawrap_BH_bin.59_d322_hybridAB_metawrap_BH_bin.59---d322_hybridAB_metawrap_BH_bin.59_UNC025891_NODE_3024_length_15321_5	533.1	COG0086	d322_hybridAB_metawrap_BH_bin._NA_
d322_hybridAB_metawrap_BH_bin.59_d322_hybridAB_metawrap_BH_bin.59---d322_hybridAB_metawrap_BH_bin.59_UNC025891_NODE_3024_length_15321_7	1217	COG0085	d322_hybridAB_metawrap_BH_bin._NA_
d322_hybridAB_metawrap_BH_bin.59_d322_hybridAB_metawrap_BH_bin.59---d322_hybridAB_metawrap_BH_bin.59_UNC026364_NODE_3498_length_13803_7	551.2	COG0012	d322_hybridAB_metawrap_BH_bin._NA_
d322_hybridAB_metawrap_BH_bin.59_d322_hybridAB_metawrap_BH_bin.59---d322_hybridAB_metawrap_BH_bin.59_UNC027765_NODE_4900_length_10726_8	462.6	COG0016	d322_hybridAB_metawrap_BH_bin._NA_
d322_hybridAB_metawrap_BH_bin.59_d322_hybridAB_metawrap_BH_bin.59---d322_hybridAB_metawrap_BH_bin.59_UNC031691_NODE_8826_length_6617_6	597.1	COG0018	d322_hybridAB_metawrap_BH_bin._NA_
d322_hybridAB_metawrap_BH_bin.59_d322_hybridAB_metawrap_BH_bin.59---d322_hybridAB_metawrap_BH_bin.59_UNC034269_NODE_11408_length_5219_3	633.1	COG0172	d322_hybridAB_metawrap_BH_bin._NA_
d322_hybridAB_metawrap_BH_bin.59_d322_hybridAB_metawrap_BH_bin.59---d322_hybridAB_metawrap_BH_bin.59_UNC035064_NODE_12203_length_4868_5	589.8	COG0533	d322_hybridAB_metawrap_BH_bin._NA_
d322_hybridAB_metawrap_BH_bin.5_d322_hybridAB_metawrap_BH_bin.5---d322_hybridAB_metawrap_BH_bin.5_UNC022897_NODE_15_length_534549_419	595.9	COG0018	d322_hybridAB_metawrap_BH_bin._NA_
d322_hybridAB_metawrap_BH_bin.5_d322_hybridAB_metawrap_BH_bin.5---d322_hybridAB_metawrap_BH_bin.5_UNC022897_NODE_15_length_534549_94	420.8	COG0552	d322_hybridAB_metawrap_BH_bin._NA_
d322_hybridAB_metawrap_BH_bin.5_d322_hybridAB_metawrap_BH_bin.5---d322_hybridAB_metawrap_BH_bin.5_UNC022905_NODE_24_length_446860_235	462.1	COG0016	d322_hybridAB_metawrap_BH_bin._NA_
d322_hybridAB_metawrap_BH_bin.5_d322_hybridAB_metawrap_BH_bin.5---d322_hybridAB_metawrap_BH_bin.5_UNC022905_NODE_24_length_446860_53	523.1	COG0124	d322_hybridAB_metawrap_BH_bin._NA_
d322_hybridAB_metawrap_BH_bin.5_d322_hybridAB_metawrap_BH_bin.5---d322_hybridAB_metawrap_BH_bin.5_UNC022909_NODE_29_length_402646_184	739.7	COG0215	d322_hybridAB_metawrap_BH_bin._NA_
d322_hybridAB_metawrap_BH_bin.5_d322_hybridAB_metawrap_BH_bin.5---d322_hybridAB_metawrap_BH_bin.5_UNC022909_NODE_29_length_402646_215	136.5	COG0184	d322_hybridAB_metawrap_BH_bin._NA_
d322_hybridAB_metawrap_BH_bin.5_d322_hybridAB_metawrap_BH_bin.5---d322_hybridAB_metawrap_BH_bin.5_UNC022911_NODE_31_length_389624_144	424.2	COG0202	d322_hybridAB_metawrap_BH_bin._NA_
d322_hybridAB_metawrap_BH_bin.5_d322_hybridAB_metawrap_BH_bin.5---d322_hybridAB_metawrap_BH_bin.5_UNC022911_NODE_31_length_389624_145	274.8	COG0522	d322_hybridAB_metawrap_BH_bin._NA_
d322_hybridAB_metawrap_BH_bin.5_d322_hybridAB_metawrap_BH_bin.5---d322_hybridAB_metawrap_BH_bin.5_UNC022911_NODE_31_length_389624_146	212	COG0100	d322_hybridAB_metawrap_BH_bin._NA_
d322_hybridAB_metawrap_BH_bin.5_d322_hybridAB_metawrap_BH_bin.5---d322_hybridAB_metawrap_BH_bin.5_UNC022911_NODE_31_length_389624_147	491.3	COG0201	d322_hybridAB_metawrap_BH_bin._NA_
d322_hybridAB_metawrap_BH_bin.5_d322_hybridAB_metawrap_BH_bin.5---d322_hybridAB_metawrap_BH_bin.5_UNC022911_NODE_31_length_389624_148	69.5	COG0200	d322_hybridAB_metawrap_BH_bin._NA_
d322_hybridAB_metawrap_BH_bin.5_d322_hybridAB_metawrap_BH_bin.5---d322_hybridAB_metawrap_BH_bin.5_UNC022911_NODE_31_length_389624_150	241.9	COG0098	d322_hybridAB_metawrap_BH_bin._NA_
d322_hybridAB_metawrap_BH_bin.5_d322_hybridAB_metawrap_BH_bin.5---d322_hybridAB_metawrap_BH_bin.5_UNC022911_NODE_31_length_389624_151	226.1	COG0097	d322_hybridAB_metawrap_BH_bin._NA_
d322_hybridAB_metawrap_BH_bin.5_d322_hybridAB_metawrap_BH_bin.5---d322_hybridAB_metawrap_BH_bin.5_UNC022911_NODE_31_length_389624_152	186.4	COG0096	d322_hybridAB_metawrap_BH_bin._NA_
d322_hybridAB_metawrap_BH_bin.5_d322_hybridAB_metawrap_BH_bin.5---d322_hybridAB_metawrap_BH_bin.5_UNC022911_NODE_31_length_389624_154	278	COG0094	d322_hybridAB_metawrap_BH_bin._NA_
d322_hybridAB_metawrap_BH_bin.5_d322_hybridAB_metawrap_BH_bin.5---d322_hybridAB_metawrap_BH_bin.5_UNC022911_NODE_31_length_389624_156	213.6	COG0093	d322_hybridAB_metawrap_BH_bin._NA_
d322_hybridAB_metawrap_BH_bin.5_d322_hybridAB_metawrap_BH_bin.5---d322_hybridAB_metawrap_BH_bin.5_UNC022911_NODE_31_length_389624_157	141.6	COG0186	d322_hybridAB_metawrap_BH_bin._NA_
d322_hybridAB_metawrap_BH_bin.5_d322_hybridAB_metawrap_BH_bin.5---d322_hybridAB_metawrap_BH_bin.5_UNC022911_NODE_31_length_389624_160	406.6	COG0092	d322_hybridAB_metawrap_BH_bin._NA_
d322_hybridAB_metawrap_BH_bin.5_d322_hybridAB_metawrap_BH_bin.5---d322_hybridAB_metawrap_BH_bin.5_UNC022911_NODE_31_length_389624_161	177.9	COG0091	d322_hybridAB_metawrap_BH_bin._NA_
d322_hybridAB_metawrap_BH_bin.5_d322_hybridAB_metawrap_BH_bin.5---d322_hybridAB_metawrap_BH_bin.5_UNC022911_NODE_31_length_389624_162	164.7	COG0185	d322_hybridAB_metawrap_BH_bin._NA_
d322_hybridAB_metawrap_BH_bin.5_d322_hybridAB_metawrap_BH_bin.5---d322_hybridAB_metawrap_BH_bin.5_UNC022911_NODE_31_length_389624_163	427.5	COG0090	d322_hybridAB_metawrap_BH_bin._NA_
d322_hybridAB_metawrap_BH_bin.5_d322_hybridAB_metawrap_BH_bin.5---d322_hybridAB_metawrap_BH_bin.5_UNC022911_NODE_31_length_389624_165	264.9	COG0088	d322_hybridAB_metawrap_BH_bin._NA_
d322_hybridAB_metawrap_BH_bin.5_d322_hybridAB_metawrap_BH_bin.5---d322_hybridAB_metawrap_BH_bin.5_UNC022911_NODE_31_length_389624_166	305.7	COG0087	d322_hybridAB_metawrap_BH_bin._NA_
d322_hybridAB_metawrap_BH_bin.5_d322_hybridAB_metawrap_BH_bin.5---d322_hybridAB_metawrap_BH_bin.5_UNC022911_NODE_31_length_389624_170	242.6	COG0049	d322_hybridAB_metawrap_BH_bin._NA_
d322_hybridAB_metawrap_BH_bin.5_d322_hybridAB_metawrap_BH_bin.5---d322_hybridAB_metawrap_BH_bin.5_UNC022911_NODE_31_length_389624_171	181.9	COG0048	d322_hybridAB_metawrap_BH_bin._NA_
d322_hybridAB_metawrap_BH_bin.5_d322_hybridAB_metawrap_BH_bin.5---d322_hybridAB_metawrap_BH_bin.5_UNC022911_NODE_31_length_389624_172	1793.6	COG0086	d322_hybridAB_metawrap_BH_bin._NA_
d322_hybridAB_metawrap_BH_bin.5_d322_hybridAB_metawrap_BH_bin.5---d322_hybridAB_metawrap_BH_bin.5_UNC022911_NODE_31_length_389624_173	2085.1	COG0085	d322_hybridAB_metawrap_BH_bin._NA_
d322_hybridAB_metawrap_BH_bin.5_d322_hybridAB_metawrap_BH_bin.5---d322_hybridAB_metawrap_BH_bin.5_UNC022911_NODE_31_length_389624_176	342.4	COG0081	d322_hybridAB_metawrap_BH_bin._NA_
d322_hybridAB_metawrap_BH_bin.5_d322_hybridAB_metawrap_BH_bin.5---d322_hybridAB_metawrap_BH_bin.5_UNC022911_NODE_31_length_389624_177	257.7	COG0080	d322_hybridAB_metawrap_BH_bin._NA_
d322_hybridAB_metawrap_BH_bin.5_d322_hybridAB_metawrap_BH_bin.5---d322_hybridAB_metawrap_BH_bin.5_UNC022911_NODE_31_length_389624_330	547.2	COG0012	d322_hybridAB_metawrap_BH_bin._NA_
d322_hybridAB_metawrap_BH_bin.5_d322_hybridAB_metawrap_BH_bin.5---d322_hybridAB_metawrap_BH_bin.5_UNC022911_NODE_31_length_389624_80	598.8	COG0533	d322_hybridAB_metawrap_BH_bin._NA_
d322_hybridAB_metawrap_BH_bin.5_d322_hybridAB_metawrap_BH_bin.5---d322_hybridAB_metawrap_BH_bin.5_UNC022914_NODE_34_length_363751_40	1237.1	COG0495	d322_hybridAB_metawrap_BH_bin._NA_
d322_hybridAB_metawrap_BH_bin.5_d322_hybridAB_metawrap_BH_bin.5---d322_hybridAB_metawrap_BH_bin.5_UNC022937_NODE_58_length_291846_12	644.8	COG0172	d322_hybridAB_metawrap_BH_bin._NA_
d322_hybridAB_metawrap_BH_bin.5_d322_hybridAB_metawrap_BH_bin.5---d322_hybridAB_metawrap_BH_bin.5_UNC022966_NODE_89_length_208765_11	1405.7	COG0525	d322_hybridAB_metawrap_BH_bin._NA_
d322_hybridAB_metawrap_BH_bin.5_d322_hybridAB_metawrap_BH_bin.5---d322_hybridAB_metawrap_BH_bin.5_UNC022977_NODE_100_length_192421_130	219.9	COG0103	d322_hybridAB_metawrap_BH_bin._NA_
d322_hybridAB_metawrap_BH_bin.5_d322_hybridAB_metawrap_BH_bin.5---d322_hybridAB_metawrap_BH_bin.5_UNC022977_NODE_100_length_192421_131	208	COG0102	d322_hybridAB_metawrap_BH_bin._NA_
d322_hybridAB_metawrap_BH_bin.5_d322_hybridAB_metawrap_BH_bin.5---d322_hybridAB_metawrap_BH_bin.5_UNC023002_NODE_126_length_161851_121	375.1	COG0052	d322_hybridAB_metawrap_BH_bin._NA_
d322_hybridAB_metawrap_BH_bin.5_d322_hybridAB_metawrap_BH_bin.5---d322_hybridAB_metawrap_BH_bin.5_UNC023084_NODE_209_length_109113_84	740.1	COG0541	d322_hybridAB_metawrap_BH_bin._NA_
d427_Con_Bin_58-contigs_d427_Con_Bin_58-contigs---d427_Con_Bin_58-contigs_c_000000000170_90	589.8	COG0533	d427_Con_Bin_58-contigs_d427_Con_Bin_58-contigs---d427_Con_Bin_58-contigs_c_000000000170_90._NA_
d427_Con_Bin_58-contigs_d427_Con_Bin_58-contigs---d427_Con_Bin_58-contigs_c_000000000274_12	462.6	COG0016	d427_Con_Bin_58-contigs_d427_Con_Bin_58-contigs---d427_Con_Bin_58-contigs_c_000000000274_12._NA_
d427_Con_Bin_58-contigs_d427_Con_Bin_58-contigs---d427_Con_Bin_58-contigs_c_000000000289_9	723.6	COG0215	d427_Con_Bin_58-contigs_d427_Con_Bin_58-contigs---d427_Con_Bin_58-contigs_c_000000000289_9._NA_
d427_Con_Bin_58-contigs_d427_Con_Bin_58-contigs---d427_Con_Bin_58-contigs_c_000000000293_17	510.4	COG0124	d427_Con_Bin_58-contigs_d427_Con_Bin_58-contigs---d427_Con_Bin_58-contigs_c_000000000293_17._NA_
d427_Con_Bin_58-contigs_d427_Con_Bin_58-contigs---d427_Con_Bin_58-contigs_c_000000000412_11	2083.9	COG0085	d427_Con_Bin_58-contigs_d427_Con_Bin_58-contigs---d427_Con_Bin_58-contigs_c_000000000412_11._NA_
d427_Con_Bin_58-contigs_d427_Con_Bin_58-contigs---d427_Con_Bin_58-contigs_c_000000000412_12	1799.3	COG0086	d427_Con_Bin_58-contigs_d427_Con_Bin_58-contigs---d427_Con_Bin_58-contigs_c_000000000412_12._NA_
d427_Con_Bin_58-contigs_d427_Con_Bin_58-contigs---d427_Con_Bin_58-contigs_c_000000000412_13	177.6	COG0048	d427_Con_Bin_58-contigs_d427_Con_Bin_58-contigs---d427_Con_Bin_58-contigs_c_000000000412_13._NA_
d427_Con_Bin_58-contigs_d427_Con_Bin_58-contigs---d427_Con_Bin_58-contigs_c_000000000412_14	242.5	COG0049	d427_Con_Bin_58-contigs_d427_Con_Bin_58-contigs---d427_Con_Bin_58-contigs_c_000000000412_14._NA_
d427_Con_Bin_58-contigs_d427_Con_Bin_58-contigs---d427_Con_Bin_58-contigs_c_000000000412_18	302.8	COG0087	d427_Con_Bin_58-contigs_d427_Con_Bin_58-contigs---d427_Con_Bin_58-contigs_c_000000000412_18._NA_
d427_Con_Bin_58-contigs_d427_Con_Bin_58-contigs---d427_Con_Bin_58-contigs_c_000000000412_19	256.2	COG0088	d427_Con_Bin_58-contigs_d427_Con_Bin_58-contigs---d427_Con_Bin_58-contigs_c_000000000412_19._NA_
d427_Con_Bin_58-contigs_d427_Con_Bin_58-contigs---d427_Con_Bin_58-contigs_c_000000000412_21	424.2	COG0090	d427_Con_Bin_58-contigs_d427_Con_Bin_58-contigs---d427_Con_Bin_58-contigs_c_000000000412_21._NA_
d427_Con_Bin_58-contigs_d427_Con_Bin_58-contigs---d427_Con_Bin_58-contigs_c_000000000412_22	162.9	COG0185	d427_Con_Bin_58-contigs_d427_Con_Bin_58-contigs---d427_Con_Bin_58-contigs_c_000000000412_22._NA_
d427_Con_Bin_58-contigs_d427_Con_Bin_58-contigs---d427_Con_Bin_58-contigs_c_000000000412_23	170.9	COG0091	d427_Con_Bin_58-contigs_d427_Con_Bin_58-contigs---d427_Con_Bin_58-contigs_c_000000000412_23._NA_
d427_Con_Bin_58-contigs_d427_Con_Bin_58-contigs---d427_Con_Bin_58-contigs_c_000000000412_24	409.3	COG0092	d427_Con_Bin_58-contigs_d427_Con_Bin_58-contigs---d427_Con_Bin_58-contigs_c_000000000412_24._NA_
d427_Con_Bin_58-contigs_d427_Con_Bin_58-contigs---d427_Con_Bin_58-contigs_c_000000000412_25	195.9	COG0197	d427_Con_Bin_58-contigs_d427_Con_Bin_58-contigs---d427_Con_Bin_58-contigs_c_000000000412_25._NA_
d427_Con_Bin_58-contigs_d427_Con_Bin_58-contigs---d427_Con_Bin_58-contigs_c_000000000412_27	140.4	COG0186	d427_Con_Bin_58-contigs_d427_Con_Bin_58-contigs---d427_Con_Bin_58-contigs_c_000000000412_27._NA_
d427_Con_Bin_58-contigs_d427_Con_Bin_58-contigs---d427_Con_Bin_58-contigs_c_000000000412_28	213.2	COG0093	d427_Con_Bin_58-contigs_d427_Con_Bin_58-contigs---d427_Con_Bin_58-contigs_c_000000000412_28._NA_
d427_Con_Bin_58-contigs_d427_Con_Bin_58-contigs---d427_Con_Bin_58-contigs_c_000000000412_30	283.9	COG0094	d427_Con_Bin_58-contigs_d427_Con_Bin_58-contigs---d427_Con_Bin_58-contigs_c_000000000412_30._NA_
d427_Con_Bin_58-contigs_d427_Con_Bin_58-contigs---d427_Con_Bin_58-contigs_c_000000000412_32	190.1	COG0096	d427_Con_Bin_58-contigs_d427_Con_Bin_58-contigs---d427_Con_Bin_58-contigs_c_000000000412_32._NA_
d427_Con_Bin_58-contigs_d427_Con_Bin_58-contigs---d427_Con_Bin_58-contigs_c_000000000412_33	225.3	COG0097	d427_Con_Bin_58-contigs_d427_Con_Bin_58-contigs---d427_Con_Bin_58-contigs_c_000000000412_33._NA_
d427_Con_Bin_58-contigs_d427_Con_Bin_58-contigs---d427_Con_Bin_58-contigs_c_000000000412_34	172.9	COG0256	d427_Con_Bin_58-contigs_d427_Con_Bin_58-contigs---d427_Con_Bin_58-contigs_c_000000000412_34._NA_
d427_Con_Bin_58-contigs_d427_Con_Bin_58-contigs---d427_Con_Bin_58-contigs_c_000000000412_35	240.5	COG0098	d427_Con_Bin_58-contigs_d427_Con_Bin_58-contigs---d427_Con_Bin_58-contigs_c_000000000412_35._NA_
d427_Con_Bin_58-contigs_d427_Con_Bin_58-contigs---d427_Con_Bin_58-contigs_c_000000000412_37	165.2	COG0200	d427_Con_Bin_58-contigs_d427_Con_Bin_58-contigs---d427_Con_Bin_58-contigs_c_000000000412_37._NA_
d427_Con_Bin_58-contigs_d427_Con_Bin_58-contigs---d427_Con_Bin_58-contigs_c_000000000412_38	555.4	COG0201	d427_Con_Bin_58-contigs_d427_Con_Bin_58-contigs---d427_Con_Bin_58-contigs_c_000000000412_38._NA_
d427_Con_Bin_58-contigs_d427_Con_Bin_58-contigs---d427_Con_Bin_58-contigs_c_000000000412_41	182.6	COG0099	d427_Con_Bin_58-contigs_d427_Con_Bin_58-contigs---d427_Con_Bin_58-contigs_c_000000000412_41._NA_
d427_Con_Bin_58-contigs_d427_Con_Bin_58-contigs---d427_Con_Bin_58-contigs_c_000000000412_42	212.5	COG0100	d427_Con_Bin_58-contigs_d427_Con_Bin_58-contigs---d427_Con_Bin_58-contigs_c_000000000412_42._NA_
d427_Con_Bin_58-contigs_d427_Con_Bin_58-contigs---d427_Con_Bin_58-contigs_c_000000000412_43	276.2	COG0522	d427_Con_Bin_58-contigs_d427_Con_Bin_58-contigs---d427_Con_Bin_58-contigs_c_000000000412_43._NA_
d427_Con_Bin_58-contigs_d427_Con_Bin_58-contigs---d427_Con_Bin_58-contigs_c_000000000412_44	422.1	COG0202	d427_Con_Bin_58-contigs_d427_Con_Bin_58-contigs---d427_Con_Bin_58-contigs_c_000000000412_44._NA_
d427_Con_Bin_58-contigs_d427_Con_Bin_58-contigs---d427_Con_Bin_58-contigs_c_000000000412_7	255.8	COG0080	d427_Con_Bin_58-contigs_d427_Con_Bin_58-contigs---d427_Con_Bin_58-contigs_c_000000000412_7._NA_
d427_Con_Bin_58-contigs_d427_Con_Bin_58-contigs---d427_Con_Bin_58-contigs_c_000000000412_8	339.1	COG0081	d427_Con_Bin_58-contigs_d427_Con_Bin_58-contigs---d427_Con_Bin_58-contigs_c_000000000412_8._NA_
d427_Con_Bin_58-contigs_d427_Con_Bin_58-contigs---d427_Con_Bin_58-contigs_c_000000000521_15	384	COG0052	d427_Con_Bin_58-contigs_d427_Con_Bin_58-contigs---d427_Con_Bin_58-contigs_c_000000000521_15._NA_
d427_Con_Bin_58-contigs_d427_Con_Bin_58-contigs---d427_Con_Bin_58-contigs_c_000000000998_19	518.6	COG0495	d427_Con_Bin_58-contigs_d427_Con_Bin_58-contigs---d427_Con_Bin_58-contigs_c_000000000998_19._NA_
d427_Con_Bin_58-contigs_d427_Con_Bin_58-contigs---d427_Con_Bin_58-contigs_c_000000000998_20	683.5	COG0495	d427_Con_Bin_58-contigs_d427_Con_Bin_58-contigs---d427_Con_Bin_58-contigs_c_000000000998_20._NA_
d427_Con_Bin_58-contigs_d427_Con_Bin_58-contigs---d427_Con_Bin_58-contigs_c_000000001385_17	1411.3	COG0525	d427_Con_Bin_58-contigs_d427_Con_Bin_58-contigs---d427_Con_Bin_58-contigs_c_000000001385_17._NA_
d427_Con_Bin_58-contigs_d427_Con_Bin_58-contigs---d427_Con_Bin_58-contigs_c_000000001523_5	136.3	COG0184	d427_Con_Bin_58-contigs_d427_Con_Bin_58-contigs---d427_Con_Bin_58-contigs_c_000000001523_5._NA_
d427_Con_Bin_58-contigs_d427_Con_Bin_58-contigs---d427_Con_Bin_58-contigs_c_000000001946_10	210	COG0102	d427_Con_Bin_58-contigs_d427_Con_Bin_58-contigs---d427_Con_Bin_58-contigs_c_000000001946_10._NA_
d427_Con_Bin_58-contigs_d427_Con_Bin_58-contigs---d427_Con_Bin_58-contigs_c_000000001946_9	224.6	COG0103	d427_Con_Bin_58-contigs_d427_Con_Bin_58-contigs---d427_Con_Bin_58-contigs_c_000000001946_9._NA_
d427_Con_Bin_58-contigs_d427_Con_Bin_58-contigs---d427_Con_Bin_58-contigs_c_000000002232_19	594.7	COG0018	d427_Con_Bin_58-contigs_d427_Con_Bin_58-contigs---d427_Con_Bin_58-contigs_c_000000002232_19._NA_
d427_Con_Bin_58-contigs_d427_Con_Bin_58-contigs---d427_Con_Bin_58-contigs_c_000000002405_5	551.2	COG0012	d427_Con_Bin_58-contigs_d427_Con_Bin_58-contigs---d427_Con_Bin_58-contigs_c_000000002405_5._NA_
d427_Con_Bin_58-contigs_d427_Con_Bin_58-contigs---d427_Con_Bin_58-contigs_c_000000002750_16	207	COG0102	d427_Con_Bin_58-contigs_d427_Con_Bin_58-contigs---d427_Con_Bin_58-contigs_c_000000002750_16._NA_
d427_Con_Bin_58-contigs_d427_Con_Bin_58-contigs---d427_Con_Bin_58-contigs_c_000000002750_17	221.7	COG0103	d427_Con_Bin_58-contigs_d427_Con_Bin_58-contigs---d427_Con_Bin_58-contigs_c_000000002750_17._NA_
d427_Con_Bin_58-contigs_d427_Con_Bin_58-contigs---d427_Con_Bin_58-contigs_c_000000002750_9	738.4	COG0541	d427_Con_Bin_58-contigs_d427_Con_Bin_58-contigs---d427_Con_Bin_58-contigs_c_000000002750_9._NA_
d427_Con_Bin_58-contigs_d427_Con_Bin_58-contigs---d427_Con_Bin_58-contigs_c_000000005127_11	633.1	COG0172	d427_Con_Bin_58-contigs_d427_Con_Bin_58-contigs---d427_Con_Bin_58-contigs_c_000000005127_11._NA_
d427_Con_Bin_58-contigs_d427_Con_Bin_58-contigs---d427_Con_Bin_58-contigs_c_000000008845_8	412.6	COG0552	d427_Con_Bin_58-contigs_d427_Con_Bin_58-contigs---d427_Con_Bin_58-contigs_c_000000008845_8._NA_
d427_METABAT__107-contigs_d427_METABAT__107-contigs---d427_METABAT__107-contigs_c_000000000008_381	420.8	COG0552	d427_METABAT__107-contigs_d427_METABAT__107-contigs---d427_METABAT__107-contigs_c_000000000008_381._NA_
d427_METABAT__107-contigs_d427_METABAT__107-contigs---d427_METABAT__107-contigs_c_000000000008_60	595.9	COG0018	d427_METABAT__107-contigs_d427_METABAT__107-contigs---d427_METABAT__107-contigs_c_000000000008_60._NA_
d427_METABAT__107-contigs_d427_METABAT__107-contigs---d427_METABAT__107-contigs_c_000000000008_750	1237.1	COG0495	d427_METABAT__107-contigs_d427_METABAT__107-contigs---d427_METABAT__107-contigs_c_000000000008_750._NA_
d427_METABAT__107-contigs_d427_METABAT__107-contigs---d427_METABAT__107-contigs_c_000000000014_120	375.1	COG0052	d427_METABAT__107-contigs_d427_METABAT__107-contigs---d427_METABAT__107-contigs_c_000000000014_120._NA_
d427_METABAT__107-contigs_d427_METABAT__107-contigs---d427_METABAT__107-contigs_c_000000000014_208	523.1	COG0124	d427_METABAT__107-contigs_d427_METABAT__107-contigs---d427_METABAT__107-contigs_c_000000000014_208._NA_
d427_METABAT__107-contigs_d427_METABAT__107-contigs---d427_METABAT__107-contigs_c_000000000014_390	462.1	COG0016	d427_METABAT__107-contigs_d427_METABAT__107-contigs---d427_METABAT__107-contigs_c_000000000014_390._NA_
d427_METABAT__107-contigs_d427_METABAT__107-contigs---d427_METABAT__107-contigs_c_000000000023_271	644.8	COG0172	d427_METABAT__107-contigs_d427_METABAT__107-contigs---d427_METABAT__107-contigs_c_000000000023_271._NA_
d427_METABAT__107-contigs_d427_METABAT__107-contigs---d427_METABAT__107-contigs_c_000000000037_132	257.7	COG0080	d427_METABAT__107-contigs_d427_METABAT__107-contigs---d427_METABAT__107-contigs_c_000000000037_132._NA_
d427_METABAT__107-contigs_d427_METABAT__107-contigs---d427_METABAT__107-contigs_c_000000000037_133	342.4	COG0081	d427_METABAT__107-contigs_d427_METABAT__107-contigs---d427_METABAT__107-contigs_c_000000000037_133._NA_
d427_METABAT__107-contigs_d427_METABAT__107-contigs---d427_METABAT__107-contigs_c_000000000037_136	2085.1	COG0085	d427_METABAT__107-contigs_d427_METABAT__107-contigs---d427_METABAT__107-contigs_c_000000000037_136._NA_
d427_METABAT__107-contigs_d427_METABAT__107-contigs---d427_METABAT__107-contigs_c_000000000037_137	1793.6	COG0086	d427_METABAT__107-contigs_d427_METABAT__107-contigs---d427_METABAT__107-contigs_c_000000000037_137._NA_
d427_METABAT__107-contigs_d427_METABAT__107-contigs---d427_METABAT__107-contigs_c_000000000037_138	181.9	COG0048	d427_METABAT__107-contigs_d427_METABAT__107-contigs---d427_METABAT__107-contigs_c_000000000037_138._NA_
d427_METABAT__107-contigs_d427_METABAT__107-contigs---d427_METABAT__107-contigs_c_000000000037_139	242.6	COG0049	d427_METABAT__107-contigs_d427_METABAT__107-contigs---d427_METABAT__107-contigs_c_000000000037_139._NA_
d427_METABAT__107-contigs_d427_METABAT__107-contigs---d427_METABAT__107-contigs_c_000000000037_143	305.7	COG0087	d427_METABAT__107-contigs_d427_METABAT__107-contigs---d427_METABAT__107-contigs_c_000000000037_143._NA_
d427_METABAT__107-contigs_d427_METABAT__107-contigs---d427_METABAT__107-contigs_c_000000000037_144	264.9	COG0088	d427_METABAT__107-contigs_d427_METABAT__107-contigs---d427_METABAT__107-contigs_c_000000000037_144._NA_
d427_METABAT__107-contigs_d427_METABAT__107-contigs---d427_METABAT__107-contigs_c_000000000037_146	427.5	COG0090	d427_METABAT__107-contigs_d427_METABAT__107-contigs---d427_METABAT__107-contigs_c_000000000037_146._NA_
d427_METABAT__107-contigs_d427_METABAT__107-contigs---d427_METABAT__107-contigs_c_000000000037_147	164.7	COG0185	d427_METABAT__107-contigs_d427_METABAT__107-contigs---d427_METABAT__107-contigs_c_000000000037_147._NA_
d427_METABAT__107-contigs_d427_METABAT__107-contigs---d427_METABAT__107-contigs_c_000000000037_148	177.9	COG0091	d427_METABAT__107-contigs_d427_METABAT__107-contigs---d427_METABAT__107-contigs_c_000000000037_148._NA_
d427_METABAT__107-contigs_d427_METABAT__107-contigs---d427_METABAT__107-contigs_c_000000000037_149	406.6	COG0092	d427_METABAT__107-contigs_d427_METABAT__107-contigs---d427_METABAT__107-contigs_c_000000000037_149._NA_
d427_METABAT__107-contigs_d427_METABAT__107-contigs---d427_METABAT__107-contigs_c_000000000037_152	141.6	COG0186	d427_METABAT__107-contigs_d427_METABAT__107-contigs---d427_METABAT__107-contigs_c_000000000037_152._NA_
d427_METABAT__107-contigs_d427_METABAT__107-contigs---d427_METABAT__107-contigs_c_000000000037_153	213.6	COG0093	d427_METABAT__107-contigs_d427_METABAT__107-contigs---d427_METABAT__107-contigs_c_000000000037_153._NA_
d427_METABAT__107-contigs_d427_METABAT__107-contigs---d427_METABAT__107-contigs_c_000000000037_155	278	COG0094	d427_METABAT__107-contigs_d427_METABAT__107-contigs---d427_METABAT__107-contigs_c_000000000037_155._NA_
d427_METABAT__107-contigs_d427_METABAT__107-contigs---d427_METABAT__107-contigs_c_000000000037_157	186.4	COG0096	d427_METABAT__107-contigs_d427_METABAT__107-contigs---d427_METABAT__107-contigs_c_000000000037_157._NA_
d427_METABAT__107-contigs_d427_METABAT__107-contigs---d427_METABAT__107-contigs_c_000000000037_158	226.1	COG0097	d427_METABAT__107-contigs_d427_METABAT__107-contigs---d427_METABAT__107-contigs_c_000000000037_158._NA_
d427_METABAT__107-contigs_d427_METABAT__107-contigs---d427_METABAT__107-contigs_c_000000000037_159	241.9	COG0098	d427_METABAT__107-contigs_d427_METABAT__107-contigs---d427_METABAT__107-contigs_c_000000000037_159._NA_
d427_METABAT__107-contigs_d427_METABAT__107-contigs---d427_METABAT__107-contigs_c_000000000037_161	69.5	COG0200	d427_METABAT__107-contigs_d427_METABAT__107-contigs---d427_METABAT__107-contigs_c_000000000037_161._NA_
d427_METABAT__107-contigs_d427_METABAT__107-contigs---d427_METABAT__107-contigs_c_000000000037_162	491.3	COG0201	d427_METABAT__107-contigs_d427_METABAT__107-contigs---d427_METABAT__107-contigs_c_000000000037_162._NA_
d427_METABAT__107-contigs_d427_METABAT__107-contigs---d427_METABAT__107-contigs_c_000000000037_163	212	COG0100	d427_METABAT__107-contigs_d427_METABAT__107-contigs---d427_METABAT__107-contigs_c_000000000037_163._NA_
d427_METABAT__107-contigs_d427_METABAT__107-contigs---d427_METABAT__107-contigs_c_000000000037_164	274.8	COG0522	d427_METABAT__107-contigs_d427_METABAT__107-contigs---d427_METABAT__107-contigs_c_000000000037_164._NA_
d427_METABAT__107-contigs_d427_METABAT__107-contigs---d427_METABAT__107-contigs_c_000000000037_165	424.2	COG0202	d427_METABAT__107-contigs_d427_METABAT__107-contigs---d427_METABAT__107-contigs_c_000000000037_165._NA_
d427_METABAT__107-contigs_d427_METABAT__107-contigs---d427_METABAT__107-contigs_c_000000000037_229	598.8	COG0533	d427_METABAT__107-contigs_d427_METABAT__107-contigs---d427_METABAT__107-contigs_c_000000000037_229._NA_
d427_METABAT__107-contigs_d427_METABAT__107-contigs---d427_METABAT__107-contigs_c_000000000040_212	740.1	COG0541	d427_METABAT__107-contigs_d427_METABAT__107-contigs---d427_METABAT__107-contigs_c_000000000040_212._NA_
d427_METABAT__107-contigs_d427_METABAT__107-contigs---d427_METABAT__107-contigs_c_000000000045_184	739.7	COG0215	d427_METABAT__107-contigs_d427_METABAT__107-contigs---d427_METABAT__107-contigs_c_000000000045_184._NA_
d427_METABAT__107-contigs_d427_METABAT__107-contigs---d427_METABAT__107-contigs_c_000000000045_215	136.5	COG0184	d427_METABAT__107-contigs_d427_METABAT__107-contigs---d427_METABAT__107-contigs_c_000000000045_215._NA_
d427_METABAT__107-contigs_d427_METABAT__107-contigs---d427_METABAT__107-contigs_c_000000000060_215	1405.7	COG0525	d427_METABAT__107-contigs_d427_METABAT__107-contigs---d427_METABAT__107-contigs_c_000000000060_215._NA_
d427_METABAT__107-contigs_d427_METABAT__107-contigs---d427_METABAT__107-contigs_c_000000000154_66	219.9	COG0103	d427_METABAT__107-contigs_d427_METABAT__107-contigs---d427_METABAT__107-contigs_c_000000000154_66._NA_
d427_METABAT__107-contigs_d427_METABAT__107-contigs---d427_METABAT__107-contigs_c_000000000154_67	208	COG0102	d427_METABAT__107-contigs_d427_METABAT__107-contigs---d427_METABAT__107-contigs_c_000000000154_67._NA_
d427_METABAT__107-contigs_d427_METABAT__107-contigs---d427_METABAT__107-contigs_c_000000000269_60	547.2	COG0012	d427_METABAT__107-contigs_d427_METABAT__107-contigs---d427_METABAT__107-contigs_c_000000000269_60._NA_
d427_METABAT__71-contigs_d427_METABAT__71-contigs---d427_METABAT__71-contigs_c_000000000170_90	589.8	COG0533	d427_METABAT__71-contigs_d427_METABAT__71-contigs---d427_METABAT__71-contigs_c_000000000170_90._NA_
d427_METABAT__71-contigs_d427_METABAT__71-contigs---d427_METABAT__71-contigs_c_000000000274_12	462.6	COG0016	d427_METABAT__71-contigs_d427_METABAT__71-contigs---d427_METABAT__71-contigs_c_000000000274_12._NA_
d427_METABAT__71-contigs_d427_METABAT__71-contigs---d427_METABAT__71-contigs_c_000000000289_9	723.6	COG0215	d427_METABAT__71-contigs_d427_METABAT__71-contigs---d427_METABAT__71-contigs_c_000000000289_9._NA_
d427_METABAT__71-contigs_d427_METABAT__71-contigs---d427_METABAT__71-contigs_c_000000000293_17	510.4	COG0124	d427_METABAT__71-contigs_d427_METABAT__71-contigs---d427_METABAT__71-contigs_c_000000000293_17._NA_
d427_METABAT__71-contigs_d427_METABAT__71-contigs---d427_METABAT__71-contigs_c_000000000412_11	2083.9	COG0085	d427_METABAT__71-contigs_d427_METABAT__71-contigs---d427_METABAT__71-contigs_c_000000000412_11._NA_
d427_METABAT__71-contigs_d427_METABAT__71-contigs---d427_METABAT__71-contigs_c_000000000412_12	1799.3	COG0086	d427_METABAT__71-contigs_d427_METABAT__71-contigs---d427_METABAT__71-contigs_c_000000000412_12._NA_
d427_METABAT__71-contigs_d427_METABAT__71-contigs---d427_METABAT__71-contigs_c_000000000412_13	177.6	COG0048	d427_METABAT__71-contigs_d427_METABAT__71-contigs---d427_METABAT__71-contigs_c_000000000412_13._NA_
d427_METABAT__71-contigs_d427_METABAT__71-contigs---d427_METABAT__71-contigs_c_000000000412_14	242.5	COG0049	d427_METABAT__71-contigs_d427_METABAT__71-contigs---d427_METABAT__71-contigs_c_000000000412_14._NA_
d427_METABAT__71-contigs_d427_METABAT__71-contigs---d427_METABAT__71-contigs_c_000000000412_18	302.8	COG0087	d427_METABAT__71-contigs_d427_METABAT__71-contigs---d427_METABAT__71-contigs_c_000000000412_18._NA_
d427_METABAT__71-contigs_d427_METABAT__71-contigs---d427_METABAT__71-contigs_c_000000000412_19	256.2	COG0088	d427_METABAT__71-contigs_d427_METABAT__71-contigs---d427_METABAT__71-contigs_c_000000000412_19._NA_
d427_METABAT__71-contigs_d427_METABAT__71-contigs---d427_METABAT__71-contigs_c_000000000412_21	424.2	COG0090	d427_METABAT__71-contigs_d427_METABAT__71-contigs---d427_METABAT__71-contigs_c_000000000412_21._NA_
d427_METABAT__71-contigs_d427_METABAT__71-contigs---d427_METABAT__71-contigs_c_000000000412_22	162.9	COG0185	d427_METABAT__71-contigs_d427_METABAT__71-contigs---d427_METABAT__71-contigs_c_000000000412_22._NA_
d427_METABAT__71-contigs_d427_METABAT__71-contigs---d427_METABAT__71-contigs_c_000000000412_23	170.9	COG0091	d427_METABAT__71-contigs_d427_METABAT__71-contigs---d427_METABAT__71-contigs_c_000000000412_23._NA_
d427_METABAT__71-contigs_d427_METABAT__71-contigs---d427_METABAT__71-contigs_c_000000000412_24	409.3	COG0092	d427_METABAT__71-contigs_d427_METABAT__71-contigs---d427_METABAT__71-contigs_c_000000000412_24._NA_
d427_METABAT__71-contigs_d427_METABAT__71-contigs---d427_METABAT__71-contigs_c_000000000412_25	195.9	COG0197	d427_METABAT__71-contigs_d427_METABAT__71-contigs---d427_METABAT__71-contigs_c_000000000412_25._NA_
d427_METABAT__71-contigs_d427_METABAT__71-contigs---d427_METABAT__71-contigs_c_000000000412_27	140.4	COG0186	d427_METABAT__71-contigs_d427_METABAT__71-contigs---d427_METABAT__71-contigs_c_000000000412_27._NA_
d427_METABAT__71-contigs_d427_METABAT__71-contigs---d427_METABAT__71-contigs_c_000000000412_28	213.2	COG0093	d427_METABAT__71-contigs_d427_METABAT__71-contigs---d427_METABAT__71-contigs_c_000000000412_28._NA_
d427_METABAT__71-contigs_d427_METABAT__71-contigs---d427_METABAT__71-contigs_c_000000000412_30	283.9	COG0094	d427_METABAT__71-contigs_d427_METABAT__71-contigs---d427_METABAT__71-contigs_c_000000000412_30._NA_
d427_METABAT__71-contigs_d427_METABAT__71-contigs---d427_METABAT__71-contigs_c_000000000412_32	190.1	COG0096	d427_METABAT__71-contigs_d427_METABAT__71-contigs---d427_METABAT__71-contigs_c_000000000412_32._NA_
d427_METABAT__71-contigs_d427_METABAT__71-contigs---d427_METABAT__71-contigs_c_000000000412_33	225.3	COG0097	d427_METABAT__71-contigs_d427_METABAT__71-contigs---d427_METABAT__71-contigs_c_000000000412_33._NA_
d427_METABAT__71-contigs_d427_METABAT__71-contigs---d427_METABAT__71-contigs_c_000000000412_34	172.9	COG0256	d427_METABAT__71-contigs_d427_METABAT__71-contigs---d427_METABAT__71-contigs_c_000000000412_34._NA_
d427_METABAT__71-contigs_d427_METABAT__71-contigs---d427_METABAT__71-contigs_c_000000000412_35	240.5	COG0098	d427_METABAT__71-contigs_d427_METABAT__71-contigs---d427_METABAT__71-contigs_c_000000000412_35._NA_
d427_METABAT__71-contigs_d427_METABAT__71-contigs---d427_METABAT__71-contigs_c_000000000412_37	165.2	COG0200	d427_METABAT__71-contigs_d427_METABAT__71-contigs---d427_METABAT__71-contigs_c_000000000412_37._NA_
d427_METABAT__71-contigs_d427_METABAT__71-contigs---d427_METABAT__71-contigs_c_000000000412_38	555.4	COG0201	d427_METABAT__71-contigs_d427_METABAT__71-contigs---d427_METABAT__71-contigs_c_000000000412_38._NA_
d427_METABAT__71-contigs_d427_METABAT__71-contigs---d427_METABAT__71-contigs_c_000000000412_41	182.6	COG0099	d427_METABAT__71-contigs_d427_METABAT__71-contigs---d427_METABAT__71-contigs_c_000000000412_41._NA_
d427_METABAT__71-contigs_d427_METABAT__71-contigs---d427_METABAT__71-contigs_c_000000000412_42	212.5	COG0100	d427_METABAT__71-contigs_d427_METABAT__71-contigs---d427_METABAT__71-contigs_c_000000000412_42._NA_
d427_METABAT__71-contigs_d427_METABAT__71-contigs---d427_METABAT__71-contigs_c_000000000412_43	276.2	COG0522	d427_METABAT__71-contigs_d427_METABAT__71-contigs---d427_METABAT__71-contigs_c_000000000412_43._NA_
d427_METABAT__71-contigs_d427_METABAT__71-contigs---d427_METABAT__71-contigs_c_000000000412_44	422.1	COG0202	d427_METABAT__71-contigs_d427_METABAT__71-contigs---d427_METABAT__71-contigs_c_000000000412_44._NA_
d427_METABAT__71-contigs_d427_METABAT__71-contigs---d427_METABAT__71-contigs_c_000000000412_7	255.8	COG0080	d427_METABAT__71-contigs_d427_METABAT__71-contigs---d427_METABAT__71-contigs_c_000000000412_7._NA_
d427_METABAT__71-contigs_d427_METABAT__71-contigs---d427_METABAT__71-contigs_c_000000000412_8	339.1	COG0081	d427_METABAT__71-contigs_d427_METABAT__71-contigs---d427_METABAT__71-contigs_c_000000000412_8._NA_
d427_METABAT__71-contigs_d427_METABAT__71-contigs---d427_METABAT__71-contigs_c_000000000521_15	384	COG0052	d427_METABAT__71-contigs_d427_METABAT__71-contigs---d427_METABAT__71-contigs_c_000000000521_15._NA_
d427_METABAT__71-contigs_d427_METABAT__71-contigs---d427_METABAT__71-contigs_c_000000000998_19	518.6	COG0495	d427_METABAT__71-contigs_d427_METABAT__71-contigs---d427_METABAT__71-contigs_c_000000000998_19._NA_
d427_METABAT__71-contigs_d427_METABAT__71-contigs---d427_METABAT__71-contigs_c_000000000998_20	683.5	COG0495	d427_METABAT__71-contigs_d427_METABAT__71-contigs---d427_METABAT__71-contigs_c_000000000998_20._NA_
d427_METABAT__71-contigs_d427_METABAT__71-contigs---d427_METABAT__71-contigs_c_000000001385_17	1411.3	COG0525	d427_METABAT__71-contigs_d427_METABAT__71-contigs---d427_METABAT__71-contigs_c_000000001385_17._NA_
d427_METABAT__71-contigs_d427_METABAT__71-contigs---d427_METABAT__71-contigs_c_000000001523_5	136.3	COG0184	d427_METABAT__71-contigs_d427_METABAT__71-contigs---d427_METABAT__71-contigs_c_000000001523_5._NA_
d427_METABAT__71-contigs_d427_METABAT__71-contigs---d427_METABAT__71-contigs_c_000000002232_19	594.7	COG0018	d427_METABAT__71-contigs_d427_METABAT__71-contigs---d427_METABAT__71-contigs_c_000000002232_19._NA_
d427_METABAT__71-contigs_d427_METABAT__71-contigs---d427_METABAT__71-contigs_c_000000002405_5	551.2	COG0012	d427_METABAT__71-contigs_d427_METABAT__71-contigs---d427_METABAT__71-contigs_c_000000002405_5._NA_
d427_METABAT__71-contigs_d427_METABAT__71-contigs---d427_METABAT__71-contigs_c_000000002750_16	207	COG0102	d427_METABAT__71-contigs_d427_METABAT__71-contigs---d427_METABAT__71-contigs_c_000000002750_16._NA_
d427_METABAT__71-contigs_d427_METABAT__71-contigs---d427_METABAT__71-contigs_c_000000002750_17	221.7	COG0103	d427_METABAT__71-contigs_d427_METABAT__71-contigs---d427_METABAT__71-contigs_c_000000002750_17._NA_
d427_METABAT__71-contigs_d427_METABAT__71-contigs---d427_METABAT__71-contigs_c_000000002750_9	738.4	COG0541	d427_METABAT__71-contigs_d427_METABAT__71-contigs---d427_METABAT__71-contigs_c_000000002750_9._NA_
d427_METABAT__71-contigs_d427_METABAT__71-contigs---d427_METABAT__71-contigs_c_000000005127_11	633.1	COG0172	d427_METABAT__71-contigs_d427_METABAT__71-contigs---d427_METABAT__71-contigs_c_000000005127_11._NA_
d427_METABAT__71-contigs_d427_METABAT__71-contigs---d427_METABAT__71-contigs_c_000000008845_8	412.6	COG0552	d427_METABAT__71-contigs_d427_METABAT__71-contigs---d427_METABAT__71-contigs_c_000000008845_8._NA_
d427_hybridAB_metawrap_BH_bin.46_d427_hybridAB_metawrap_BH_bin.46---d427_hybridAB_metawrap_BH_bin.46_UNC053888_NODE_15_length_609593_184	739.7	COG0215	d427_hybridAB_metawrap_BH_bin._NA_
d427_hybridAB_metawrap_BH_bin.46_d427_hybridAB_metawrap_BH_bin.46---d427_hybridAB_metawrap_BH_bin.46_UNC053888_NODE_15_length_609593_215	136.5	COG0184	d427_hybridAB_metawrap_BH_bin._NA_
d427_hybridAB_metawrap_BH_bin.46_d427_hybridAB_metawrap_BH_bin.46---d427_hybridAB_metawrap_BH_bin.46_UNC053889_NODE_16_length_609052_189	462.1	COG0016	d427_hybridAB_metawrap_BH_bin._NA_
d427_hybridAB_metawrap_BH_bin.46_d427_hybridAB_metawrap_BH_bin.46---d427_hybridAB_metawrap_BH_bin.46_UNC053889_NODE_16_length_609052_372	523.1	COG0124	d427_hybridAB_metawrap_BH_bin._NA_
d427_hybridAB_metawrap_BH_bin.46_d427_hybridAB_metawrap_BH_bin.46---d427_hybridAB_metawrap_BH_bin.46_UNC053889_NODE_16_length_609052_458	375.1	COG0052	d427_hybridAB_metawrap_BH_bin._NA_
d427_hybridAB_metawrap_BH_bin.46_d427_hybridAB_metawrap_BH_bin.46---d427_hybridAB_metawrap_BH_bin.46_UNC053892_NODE_20_length_504554_166	598.8	COG0533	d427_hybridAB_metawrap_BH_bin._NA_
d427_hybridAB_metawrap_BH_bin.46_d427_hybridAB_metawrap_BH_bin.46---d427_hybridAB_metawrap_BH_bin.46_UNC053892_NODE_20_length_504554_230	424.2	COG0202	d427_hybridAB_metawrap_BH_bin._NA_
d427_hybridAB_metawrap_BH_bin.46_d427_hybridAB_metawrap_BH_bin.46---d427_hybridAB_metawrap_BH_bin.46_UNC053892_NODE_20_length_504554_231	274.8	COG0522	d427_hybridAB_metawrap_BH_bin._NA_
d427_hybridAB_metawrap_BH_bin.46_d427_hybridAB_metawrap_BH_bin.46---d427_hybridAB_metawrap_BH_bin.46_UNC053892_NODE_20_length_504554_232	212	COG0100	d427_hybridAB_metawrap_BH_bin._NA_
d427_hybridAB_metawrap_BH_bin.46_d427_hybridAB_metawrap_BH_bin.46---d427_hybridAB_metawrap_BH_bin.46_UNC053892_NODE_20_length_504554_233	491.3	COG0201	d427_hybridAB_metawrap_BH_bin._NA_
d427_hybridAB_metawrap_BH_bin.46_d427_hybridAB_metawrap_BH_bin.46---d427_hybridAB_metawrap_BH_bin.46_UNC053892_NODE_20_length_504554_234	69.5	COG0200	d427_hybridAB_metawrap_BH_bin._NA_
d427_hybridAB_metawrap_BH_bin.46_d427_hybridAB_metawrap_BH_bin.46---d427_hybridAB_metawrap_BH_bin.46_UNC053892_NODE_20_length_504554_236	241.9	COG0098	d427_hybridAB_metawrap_BH_bin._NA_
d427_hybridAB_metawrap_BH_bin.46_d427_hybridAB_metawrap_BH_bin.46---d427_hybridAB_metawrap_BH_bin.46_UNC053892_NODE_20_length_504554_237	226.1	COG0097	d427_hybridAB_metawrap_BH_bin._NA_
d427_hybridAB_metawrap_BH_bin.46_d427_hybridAB_metawrap_BH_bin.46---d427_hybridAB_metawrap_BH_bin.46_UNC053892_NODE_20_length_504554_238	186.4	COG0096	d427_hybridAB_metawrap_BH_bin._NA_
d427_hybridAB_metawrap_BH_bin.46_d427_hybridAB_metawrap_BH_bin.46---d427_hybridAB_metawrap_BH_bin.46_UNC053892_NODE_20_length_504554_240	278	COG0094	d427_hybridAB_metawrap_BH_bin._NA_
d427_hybridAB_metawrap_BH_bin.46_d427_hybridAB_metawrap_BH_bin.46---d427_hybridAB_metawrap_BH_bin.46_UNC053892_NODE_20_length_504554_242	213.6	COG0093	d427_hybridAB_metawrap_BH_bin._NA_
d427_hybridAB_metawrap_BH_bin.46_d427_hybridAB_metawrap_BH_bin.46---d427_hybridAB_metawrap_BH_bin.46_UNC053892_NODE_20_length_504554_243	141.6	COG0186	d427_hybridAB_metawrap_BH_bin._NA_
d427_hybridAB_metawrap_BH_bin.46_d427_hybridAB_metawrap_BH_bin.46---d427_hybridAB_metawrap_BH_bin.46_UNC053892_NODE_20_length_504554_246	406.6	COG0092	d427_hybridAB_metawrap_BH_bin._NA_
d427_hybridAB_metawrap_BH_bin.46_d427_hybridAB_metawrap_BH_bin.46---d427_hybridAB_metawrap_BH_bin.46_UNC053892_NODE_20_length_504554_247	177.9	COG0091	d427_hybridAB_metawrap_BH_bin._NA_
d427_hybridAB_metawrap_BH_bin.46_d427_hybridAB_metawrap_BH_bin.46---d427_hybridAB_metawrap_BH_bin.46_UNC053892_NODE_20_length_504554_248	164.7	COG0185	d427_hybridAB_metawrap_BH_bin._NA_
d427_hybridAB_metawrap_BH_bin.46_d427_hybridAB_metawrap_BH_bin.46---d427_hybridAB_metawrap_BH_bin.46_UNC053892_NODE_20_length_504554_249	427.5	COG0090	d427_hybridAB_metawrap_BH_bin._NA_
d427_hybridAB_metawrap_BH_bin.46_d427_hybridAB_metawrap_BH_bin.46---d427_hybridAB_metawrap_BH_bin.46_UNC053892_NODE_20_length_504554_251	264.9	COG0088	d427_hybridAB_metawrap_BH_bin._NA_
d427_hybridAB_metawrap_BH_bin.46_d427_hybridAB_metawrap_BH_bin.46---d427_hybridAB_metawrap_BH_bin.46_UNC053892_NODE_20_length_504554_252	305.7	COG0087	d427_hybridAB_metawrap_BH_bin._NA_
d427_hybridAB_metawrap_BH_bin.46_d427_hybridAB_metawrap_BH_bin.46---d427_hybridAB_metawrap_BH_bin.46_UNC053892_NODE_20_length_504554_256	242.6	COG0049	d427_hybridAB_metawrap_BH_bin._NA_
d427_hybridAB_metawrap_BH_bin.46_d427_hybridAB_metawrap_BH_bin.46---d427_hybridAB_metawrap_BH_bin.46_UNC053892_NODE_20_length_504554_257	181.9	COG0048	d427_hybridAB_metawrap_BH_bin._NA_
d427_hybridAB_metawrap_BH_bin.46_d427_hybridAB_metawrap_BH_bin.46---d427_hybridAB_metawrap_BH_bin.46_UNC053892_NODE_20_length_504554_258	1793.6	COG0086	d427_hybridAB_metawrap_BH_bin._NA_
d427_hybridAB_metawrap_BH_bin.46_d427_hybridAB_metawrap_BH_bin.46---d427_hybridAB_metawrap_BH_bin.46_UNC053892_NODE_20_length_504554_259	2085.1	COG0085	d427_hybridAB_metawrap_BH_bin._NA_
d427_hybridAB_metawrap_BH_bin.46_d427_hybridAB_metawrap_BH_bin.46---d427_hybridAB_metawrap_BH_bin.46_UNC053892_NODE_20_length_504554_262	342.4	COG0081	d427_hybridAB_metawrap_BH_bin._NA_
d427_hybridAB_metawrap_BH_bin.46_d427_hybridAB_metawrap_BH_bin.46---d427_hybridAB_metawrap_BH_bin.46_UNC053892_NODE_20_length_504554_263	257.7	COG0080	d427_hybridAB_metawrap_BH_bin._NA_
d427_hybridAB_metawrap_BH_bin.46_d427_hybridAB_metawrap_BH_bin.46---d427_hybridAB_metawrap_BH_bin.46_UNC053892_NODE_20_length_504554_417	547.2	COG0012	d427_hybridAB_metawrap_BH_bin._NA_
d427_hybridAB_metawrap_BH_bin.46_d427_hybridAB_metawrap_BH_bin.46---d427_hybridAB_metawrap_BH_bin.46_UNC053900_NODE_28_length_409425_241	595.9	COG0018	d427_hybridAB_metawrap_BH_bin._NA_
d427_hybridAB_metawrap_BH_bin.46_d427_hybridAB_metawrap_BH_bin.46---d427_hybridAB_metawrap_BH_bin.46_UNC053905_NODE_33_length_363353_280	1237.1	COG0495	d427_hybridAB_metawrap_BH_bin._NA_
d427_hybridAB_metawrap_BH_bin.46_d427_hybridAB_metawrap_BH_bin.46---d427_hybridAB_metawrap_BH_bin.46_UNC053906_NODE_34_length_362897_113	740.1	COG0541	d427_hybridAB_metawrap_BH_bin._NA_
d427_hybridAB_metawrap_BH_bin.46_d427_hybridAB_metawrap_BH_bin.46---d427_hybridAB_metawrap_BH_bin.46_UNC053915_NODE_44_length_322954_227	644.8	COG0172	d427_hybridAB_metawrap_BH_bin._NA_
d427_hybridAB_metawrap_BH_bin.46_d427_hybridAB_metawrap_BH_bin.46---d427_hybridAB_metawrap_BH_bin.46_UNC053954_NODE_84_length_213857_131	420.8	COG0552	d427_hybridAB_metawrap_BH_bin._NA_
d427_hybridAB_metawrap_BH_bin.46_d427_hybridAB_metawrap_BH_bin.46---d427_hybridAB_metawrap_BH_bin.46_UNC053954_NODE_84_length_213857_25	239.3	COG0103	d427_hybridAB_metawrap_BH_bin._NA_
d427_hybridAB_metawrap_BH_bin.46_d427_hybridAB_metawrap_BH_bin.46---d427_hybridAB_metawrap_BH_bin.46_UNC053954_NODE_84_length_213857_26	208	COG0102	d427_hybridAB_metawrap_BH_bin._NA_
d427_hybridAB_metawrap_BH_bin.46_d427_hybridAB_metawrap_BH_bin.46---d427_hybridAB_metawrap_BH_bin.46_UNC053962_NODE_92_length_193220_12	1405.7	COG0525	d427_hybridAB_metawrap_BH_bin._NA_
d427_hybridAB_metawrap_BH_bin.46_d427_hybridAB_metawrap_BH_bin.46---d427_hybridAB_metawrap_BH_bin.46_UNC053983_NODE_113_length_166743_20	208	COG0102	d427_hybridAB_metawrap_BH_bin._NA_
[truncated: 435 more rows]
