# Supplementary material for: Comparative transcription profiles of Candidatus Accumulibacter and Propionivibrio under phosphate limitation in sequencing batch reactors
Source: Front Microbiol. 2025 Oct 28;16:1650167. doi: 10.3389/fmicb.2025.1650167 (PMC12604563; doi:10.3389/fmicb.2025.1650167)
Supplement: Supplementary file 5 [file Data_Sheet_5.CSV]

Supplementary Table 4. Annotation results from DRAM and eggNOG on the anaylsed MAGs of Accumulibacter and Propionivibrio
Geneid	KO_BlastK	KO_EN	Description_EN	KO_KofamK	Definition_kofam	fasta	KO_DRAM	Description_DRAM	mode	peptidase_id	peptidase_family	peptidase_hit	peptidase_RBH	peptidase_identity	peptidase_bitScore	peptidase_eVal	pfam_hits	cazy_ids	cazy_hits	cazy_subfam_ec	cazy_best_hit	heme_regulatory_motif_count	pfam	MAGName	COG	Query.Cover	E.value	Per.Ident	Description
GCA_017302435_000000000031_5	NA	K00001	Iron-containing alcohol dehydrogenase	NA	NA	GCA_017302435_fix	NA	NA	K00001	NA	NA	NA	NA	NA	NA	NA	Iron-containing alcohol dehydrogenase [PF00465.23]; Iron-containing alcohol dehydrogenase [PF13685.10]	NA	NA	NA	NA	0	PF00465	GCA_017302435	NA	NA	NA	NA	NA
MAG_92494_Ga0131788_12_402	NA	K00001	Belongs to the zinc-containing alcohol dehydrogenase family. Quinone oxidoreductase subfamily	NA	NA	MAG_92494	NA	NA	K00001	NA	NA	NA	NA	NA	NA	NA	Zinc-binding dehydrogenase [PF00107.30]; Alcohol dehydrogenase GroES-like domain [PF08240.16]; Zinc-binding dehydrogenase [PF13602.10]	NA	NA	NA	NA	0	PF00107	MAG_92494	NA	NA	NA	NA	NA
d71_METABAT__31-contigs_d71_METABAT__31-contigs---d71_METABAT__31-contigs_c_000000000144_2	NA	K00001	Iron-containing alcohol dehydrogenase	NA	NA	d71_METABAT__31-contigs	NA	NA	K00001	NA	NA	NA	NA	NA	NA	NA	Iron-containing alcohol dehydrogenase [PF00465.23]; Iron-containing alcohol dehydrogenase [PF13685.10]	NA	NA	NA	NA	NA	NA	d71_METABAT__31-contigs	COG1454	NA	NA	NA	NA
GCA_017302435_000000000032_38	K00003	K00003	homoserine dehydrogenase	K00003	homoserine dehydrogenase [EC:1.1.1.3]	GCA_017302435_fix	K00003	homoserine dehydrogenase [EC:1.1.1.3]	K00003	NA	NA	NA	NA	NA	NA	NA	Homoserine dehydrogenase [PF00742.23]; Homoserine dehydrogenase, NAD binding domain [PF03447.20]	NA	NA	NA	NA	0	PF00742	GCA_017302435	NA	NA	NA	NA	NA
GCA_017302435_000000000088_49	K00003	K00003	homoserine dehydrogenase	K00003	homoserine dehydrogenase [EC:1.1.1.3]	GCA_017302435_fix	K00003	homoserine dehydrogenase [EC:1.1.1.3]	K00003	NA	NA	NA	NA	NA	NA	NA	Homoserine dehydrogenase [PF00742.23]; Homoserine dehydrogenase, NAD binding domain [PF03447.20]; ACT domain [PF01842.29]	NA	NA	NA	NA	0	PF00742	GCA_017302435	NA	NA	NA	NA	NA
MAG_92494_Ga0131788_11_1237	K00003	K00003	homoserine dehydrogenase	K00003	homoserine dehydrogenase [EC:1.1.1.3]	MAG_92494	K00003	homoserine dehydrogenase [EC:1.1.1.3]	K00003	NA	NA	NA	NA	NA	NA	NA	Homoserine dehydrogenase [PF00742.23]; Homoserine dehydrogenase, NAD binding domain [PF03447.20]; ACT domain [PF01842.29]	NA	NA	NA	NA	0	PF00742	MAG_92494	NA	NA	NA	NA	NA
d71_METABAT__31-contigs_d71_METABAT__31-contigs---d71_METABAT__31-contigs_c_000000000337_67	NA	K00003	homoserine dehydrogenase	NA	NA	d71_METABAT__31-contigs	K00003	homoserine dehydrogenase [EC:1.1.1.3]	K00003	NA	NA	NA	NA	NA	NA	NA	Homoserine dehydrogenase [PF00742.23]; Homoserine dehydrogenase, NAD binding domain [PF03447.20]; ACT domain [PF01842.29]	NA	NA	NA	NA	NA	NA	d71_METABAT__31-contigs	COG0460	NA	NA	NA	NA
GCA_017302435_000000000012_24	K00060	K00008	Catalyzes the NAD( )-dependent oxidation of L-threonine to 2-amino-3-ketobutyrate	NA	NA	GCA_017302435_fix	NA	NA	K00008	NA	NA	NA	NA	NA	NA	NA	Alcohol dehydrogenase GroES-like domain [PF08240.16]; Glucose dehydrogenase C-terminus [PF16912.9]	NA	NA	NA	NA	0	PF08240	GCA_017302435	NA	NA	NA	NA	NA
GCA_017302435_000000000029_1	NA	K00010	Oxidoreductase domain protein	NA	NA	GCA_017302435_fix	K16044	scyllo-inositol 2-dehydrogenase (NADP+) [EC:1.1.1.371]	K00010	NA	NA	NA	NA	NA	NA	NA	Oxidoreductase family, NAD-binding Rossmann fold [PF01408.26]; Oxidoreductase family, C-terminal alpha/beta domain [PF02894.21]	NA	NA	NA	NA	0	PF01408	GCA_017302435	NA	NA	NA	NA	NA
GCA_017302435_000000000052_18	NA	K00010	Oxidoreductase domain protein	NA	NA	GCA_017302435_fix	NA	NA	K00010	NA	NA	NA	NA	NA	NA	NA	NA	NA	NA	NA	NA	0	NA	GCA_017302435	NA	NA	NA	NA	NA
GCA_017302435_000000000015_44	K00012	K00012	Belongs to the UDP-glucose GDP-mannose dehydrogenase family	K00012	UDPglucose 6-dehydrogenase [EC:1.1.1.22]	GCA_017302435_fix	K00012	UDPglucose 6-dehydrogenase [EC:1.1.1.22]	K00012	NA	NA	NA	NA	NA	NA	NA	UDP-glucose/GDP-mannose dehydrogenase family, NAD binding domain [PF03721.18]; UDP-glucose/GDP-mannose dehydrogenase family, central domain [PF00984.23]; UDP-glucose/GDP-mannose dehydrogenase family, UDP binding domain [PF03720.19]	NA	NA	NA	NA	0	PF03721	GCA_017302435	NA	NA	NA	NA	NA
GCA_017302435_000000000015_47	NA	K00012	Belongs to the UDP-glucose GDP-mannose dehydrogenase family	NA	NA	GCA_017302435_fix	NA	NA	K00012	NA	NA	NA	NA	NA	NA	NA	UDP-glucose/GDP-mannose dehydrogenase family, UDP binding domain [PF03720.19]; UDP-glucose/GDP-mannose dehydrogenase family, central domain [PF00984.23]	NA	NA	NA	NA	0	PF03720	GCA_017302435	NA	NA	NA	NA	NA
GCA_017302435_000000000015_50	NA	K00012	Belongs to the UDP-glucose GDP-mannose dehydrogenase family	NA	NA	GCA_017302435_fix	NA	NA	K00012	NA	NA	NA	NA	NA	NA	NA	UDP-glucose/GDP-mannose dehydrogenase family, NAD binding domain [PF03721.18]	NA	NA	NA	NA	0	PF03721	GCA_017302435	NA	NA	NA	NA	NA
GCA_017302435_000000000015_51	K00012	K00012	Belongs to the UDP-glucose GDP-mannose dehydrogenase family	NA	NA	GCA_017302435_fix	NA	NA	K00012	NA	NA	NA	NA	NA	NA	NA	UDP-glucose/GDP-mannose dehydrogenase family, UDP binding domain [PF03720.19]; UDP-glucose/GDP-mannose dehydrogenase family, central domain [PF00984.23]	NA	NA	NA	NA	0	PF03720	GCA_017302435	NA	NA	NA	NA	NA
GCA_017302435_000000000020_63	K00012	K00012	Belongs to the UDP-glucose GDP-mannose dehydrogenase family	K00012	UDPglucose 6-dehydrogenase [EC:1.1.1.22]	GCA_017302435_fix	K00012	UDPglucose 6-dehydrogenase [EC:1.1.1.22]	K00012	NA	NA	NA	NA	NA	NA	NA	UDP-glucose/GDP-mannose dehydrogenase family, NAD binding domain [PF03721.18]; UDP-glucose/GDP-mannose dehydrogenase family, central domain [PF00984.23]; UDP-glucose/GDP-mannose dehydrogenase family, UDP binding domain [PF03720.19]	NA	NA	NA	NA	0	PF03721	GCA_017302435	NA	NA	NA	NA	NA
MAG_92494_Ga0131788_11_1	K00012	K00012	UDP binding domain	K00012	UDPglucose 6-dehydrogenase [EC:1.1.1.22]	MAG_92494	K00012	UDPglucose 6-dehydrogenase [EC:1.1.1.22]	K00012	NA	NA	NA	NA	NA	NA	NA	UDP-glucose/GDP-mannose dehydrogenase family, NAD binding domain [PF03721.18]; UDP-glucose/GDP-mannose dehydrogenase family, central domain [PF00984.23]; UDP-glucose/GDP-mannose dehydrogenase family, UDP binding domain [PF03720.19]	NA	NA	NA	NA	0	PF03721	MAG_92494	NA	NA	NA	NA	NA
d71_METABAT__31-contigs_d71_METABAT__31-contigs---d71_METABAT__31-contigs_c_000000000062_47	NA	K00012	Belongs to the UDP-glucose GDP-mannose dehydrogenase family	NA	NA	d71_METABAT__31-contigs	K00012	UDPglucose 6-dehydrogenase [EC:1.1.1.22]	K00012	NA	NA	NA	NA	NA	NA	NA	UDP-glucose/GDP-mannose dehydrogenase family, NAD binding domain [PF03721.18]; UDP-glucose/GDP-mannose dehydrogenase family, central domain [PF00984.23]; UDP-glucose/GDP-mannose dehydrogenase family, UDP binding domain [PF03720.19]	NA	NA	NA	NA	NA	NA	d71_METABAT__31-contigs	COG1004	NA	NA	NA	NA
GCA_017302435_000000000018_24	K00013	K00013	Catalyzes the sequential NAD-dependent oxidations of L- histidinol to L-histidinaldehyde and then to L-histidine	K00013	histidinol dehydrogenase [EC:1.1.1.23]	GCA_017302435_fix	K00013	histidinol dehydrogenase [EC:1.1.1.23]	K00013	NA	NA	NA	NA	NA	NA	NA	Histidinol dehydrogenase [PF00815.24]	NA	NA	NA	NA	0	PF00815	GCA_017302435	NA	NA	NA	NA	NA
MAG_92494_Ga0131788_11_440	K00013	K00013	Catalyzes the sequential NAD-dependent oxidations of L- histidinol to L-histidinaldehyde and then to L-histidine	K00013	histidinol dehydrogenase [EC:1.1.1.23]	MAG_92494	K00013	histidinol dehydrogenase [EC:1.1.1.23]	K00013	NA	NA	NA	NA	NA	NA	NA	Histidinol dehydrogenase [PF00815.24]	NA	NA	NA	NA	0	PF00815	MAG_92494	NA	NA	NA	NA	NA
d71_METABAT__31-contigs_d71_METABAT__31-contigs---d71_METABAT__31-contigs_c_000000000154_105	NA	K00013	Catalyzes the sequential NAD-dependent oxidations of L- histidinol to L-histidinaldehyde and then to L-histidine	NA	NA	d71_METABAT__31-contigs	K00013	histidinol dehydrogenase [EC:1.1.1.23]	K00013	NA	NA	NA	NA	NA	NA	NA	Histidinol dehydrogenase [PF00815.24]	NA	NA	NA	NA	NA	NA	d71_METABAT__31-contigs	COG0141	NA	NA	NA	NA
GCA_017302435_000000000035_41	K00014	K00014	Involved in the biosynthesis of the chorismate, which leads to the biosynthesis of aromatic amino acids. Catalyzes the reversible NADPH linked reduction of 3-dehydroshikimate (DHSA) to yield shikimate (SA)	K00014	shikimate dehydrogenase [EC:1.1.1.25]	GCA_017302435_fix	K00014	shikimate dehydrogenase [EC:1.1.1.25]	K00014	NA	NA	NA	NA	NA	NA	NA	Shikimate dehydrogenase substrate binding domain [PF08501.15]; Shikimate / quinate 5-dehydrogenase [PF01488.24]; Shikimate 5'-dehydrogenase C-terminal domain [PF18317.5]	NA	NA	NA	NA	0	PF08501	GCA_017302435	NA	NA	NA	NA	NA
MAG_92494_Ga0131788_11_776	K00014	K00014	Involved in the biosynthesis of the chorismate, which leads to the biosynthesis of aromatic amino acids. Catalyzes the reversible NADPH linked reduction of 3-dehydroshikimate (DHSA) to yield shikimate (SA)	K00014	shikimate dehydrogenase [EC:1.1.1.25]	MAG_92494	K00014	shikimate dehydrogenase [EC:1.1.1.25]	K00014	NA	NA	NA	NA	NA	NA	NA	Shikimate dehydrogenase substrate binding domain [PF08501.15]; Shikimate / quinate 5-dehydrogenase [PF01488.24]; Shikimate 5'-dehydrogenase C-terminal domain [PF18317.5]	NA	NA	NA	NA	0	PF08501	MAG_92494	NA	NA	NA	NA	NA
d71_METABAT__31-contigs_d71_METABAT__31-contigs---d71_METABAT__31-contigs_c_000000000062_83	NA	K00014	Involved in the biosynthesis of the chorismate, which leads to the biosynthesis of aromatic amino acids. Catalyzes the reversible NADPH linked reduction of 3-dehydroshikimate (DHSA) to yield shikimate (SA)	NA	NA	d71_METABAT__31-contigs	K00014	shikimate dehydrogenase [EC:1.1.1.25]	K00014	NA	NA	NA	NA	NA	NA	NA	Shikimate dehydrogenase substrate binding domain [PF08501.15]; Shikimate / quinate 5-dehydrogenase [PF01488.24]	NA	NA	NA	NA	NA	NA	d71_METABAT__31-contigs	COG0169	NA	NA	NA	NA
GCA_017302435_000000000049_25	K00018	K00018	D-isomer specific 2-hydroxyacid dehydrogenase, catalytic domain	K00018	glycerate dehydrogenase [EC:1.1.1.29]	GCA_017302435_fix	K00018	glycerate dehydrogenase [EC:1.1.1.29]	K00018	NA	NA	NA	NA	NA	NA	NA	D-isomer specific 2-hydroxyacid dehydrogenase, NAD binding domain [PF02826.23]; D-isomer specific 2-hydroxyacid dehydrogenase, catalytic domain [PF00389.34]	NA	NA	NA	NA	0	PF02826	GCA_017302435	NA	NA	NA	NA	NA
MAG_92494_Ga0131788_11_1012	K00018	K00018	D-isomer specific 2-hydroxyacid dehydrogenase, catalytic domain	K00018	glycerate dehydrogenase [EC:1.1.1.29]	MAG_92494	K00018	glycerate dehydrogenase [EC:1.1.1.29]	K00018	NA	NA	NA	NA	NA	NA	NA	D-isomer specific 2-hydroxyacid dehydrogenase, NAD binding domain [PF02826.23]; D-isomer specific 2-hydroxyacid dehydrogenase, catalytic domain [PF00389.34]	NA	NA	NA	NA	0	PF02826	MAG_92494	NA	NA	NA	NA	NA
GCA_017302435_000000000023_5	NA	NA	Belongs to the short-chain dehydrogenases reductases (SDR) family	K00019	3-hydroxybutyrate dehydrogenase [EC:1.1.1.30]	GCA_017302435_fix	K00019	3-hydroxybutyrate dehydrogenase [EC:1.1.1.30]	K00019	NA	NA	NA	NA	NA	NA	NA	short chain dehydrogenase [PF00106.29]; Enoyl-(Acyl carrier protein) reductase [PF13561.10]; KR domain [PF08659.14]; NAD dependent epimerase/dehydratase family [PF01370.25]; Fungal family of unknown function (DUF1776) [PF08643.14]	NA	NA	NA	NA	0	PF00106	GCA_017302435	NA	NA	NA	NA	NA
GCA_017302435_000000000051_6	NA	K00019	KR domain	NA	NA	GCA_017302435_fix	NA	NA	K00019	NA	NA	NA	NA	NA	NA	NA	Enoyl-(Acyl carrier protein) reductase [PF13561.10]; short chain dehydrogenase [PF00106.29]	NA	NA	NA	NA	0	PF13561	GCA_017302435	NA	NA	NA	NA	NA
GCA_017302435_000000000045_70	K00042	K00020	dehydrogenase	NA	NA	GCA_017302435_fix	K00020	3-hydroxyisobutyrate dehydrogenase [EC:1.1.1.31]	K00020	NA	NA	NA	NA	NA	NA	NA	NAD binding domain of 6-phosphogluconate dehydrogenase [PF03446.19]; NAD-binding of NADP-dependent 3-hydroxyisobutyrate dehydrogenase [PF14833.10]	NA	NA	NA	NA	0	PF03446	GCA_017302435	NA	NA	NA	NA	NA
MAG_92494_Ga0131788_12_42	K00042	K00020	dehydrogenase	NA	NA	MAG_92494	K00020	3-hydroxyisobutyrate dehydrogenase [EC:1.1.1.31]	K00020	NA	NA	NA	NA	NA	NA	NA	NAD binding domain of 6-phosphogluconate dehydrogenase [PF03446.19]; NAD-binding of NADP-dependent 3-hydroxyisobutyrate dehydrogenase [PF14833.10]	NA	NA	NA	NA	0	PF03446	MAG_92494	NA	NA	NA	NA	NA
d71_METABAT__31-contigs_d71_METABAT__31-contigs---d71_METABAT__31-contigs_c_000000002031_19	NA	K00042	COG2084 3-hydroxyisobutyrate dehydrogenase and related beta-hydroxyacid dehydrogenases	NA	NA	d71_METABAT__31-contigs	K00020	3-hydroxyisobutyrate dehydrogenase [EC:1.1.1.31]	K00020	NA	NA	NA	NA	NA	NA	NA	NAD binding domain of 6-phosphogluconate dehydrogenase [PF03446.19]; NAD-binding of NADP-dependent 3-hydroxyisobutyrate dehydrogenase [PF14833.10]	NA	NA	NA	NA	NA	NA	d71_METABAT__31-contigs	COG2084	NA	NA	NA	NA
GCA_017302435_000000000007_4	K00023	K00023	KR domain	K00023	acetoacetyl-CoA reductase [EC:1.1.1.36]	GCA_017302435_fix	K00023	acetoacetyl-CoA reductase [EC:1.1.1.36]	K00023	NA	NA	NA	NA	NA	NA	NA	Enoyl-(Acyl carrier protein) reductase [PF13561.10]; short chain dehydrogenase [PF00106.29]; KR domain [PF08659.14]; NAD dependent epimerase/dehydratase family [PF01370.25]	NA	NA	NA	NA	0	PF13561	GCA_017302435	NA	NA	NA	NA	NA
GCA_017302435_000000000007_4	K00023	K00023	KR domain	K00059	3-oxoacyl-[acyl-carrier protein] reductase [EC:1.1.1.100]	GCA_017302435_fix	K00023	acetoacetyl-CoA reductase [EC:1.1.1.36]	K00023	NA	NA	NA	NA	NA	NA	NA	Enoyl-(Acyl carrier protein) reductase [PF13561.10]; short chain dehydrogenase [PF00106.29]; KR domain [PF08659.14]; NAD dependent epimerase/dehydratase family [PF01370.25]	NA	NA	NA	NA	0	PF13561	GCA_017302435	NA	NA	NA	NA	NA
MAG_92494_Ga0131788_11_2133	K00023	K00023	KR domain	K00023	acetoacetyl-CoA reductase [EC:1.1.1.36]	MAG_92494	K00023	acetoacetyl-CoA reductase [EC:1.1.1.36]	K00023	NA	NA	NA	NA	NA	NA	NA	Enoyl-(Acyl carrier protein) reductase [PF13561.10]; short chain dehydrogenase [PF00106.29]; KR domain [PF08659.14]; NAD dependent epimerase/dehydratase family [PF01370.25]	NA	NA	NA	NA	0	PF13561	MAG_92494	NA	NA	NA	NA	NA
MAG_92494_Ga0131788_11_2133	K00023	K00023	KR domain	K00059	3-oxoacyl-[acyl-carrier protein] reductase [EC:1.1.1.100]	MAG_92494	K00023	acetoacetyl-CoA reductase [EC:1.1.1.36]	K00023	NA	NA	NA	NA	NA	NA	NA	Enoyl-(Acyl carrier protein) reductase [PF13561.10]; short chain dehydrogenase [PF00106.29]; KR domain [PF08659.14]; NAD dependent epimerase/dehydratase family [PF01370.25]	NA	NA	NA	NA	0	PF13561	MAG_92494	NA	NA	NA	NA	NA
d71_METABAT__31-contigs_d71_METABAT__31-contigs---d71_METABAT__31-contigs_c_000000000083_78	NA	K00023	KR domain	NA	NA	d71_METABAT__31-contigs	K00023	acetoacetyl-CoA reductase [EC:1.1.1.36]	K00023	NA	NA	NA	NA	NA	NA	NA	Enoyl-(Acyl carrier protein) reductase [PF13561.10]; short chain dehydrogenase [PF00106.29]; KR domain [PF08659.14]; NAD dependent epimerase/dehydratase family [PF01370.25]	NA	NA	NA	NA	NA	NA	d71_METABAT__31-contigs	COG1028	NA	NA	NA	NA
GCA_017302435_000000000012_68	K00024	K00024	Catalyzes the reversible oxidation of malate to oxaloacetate	K00024	malate dehydrogenase [EC:1.1.1.37]	GCA_017302435_fix	K00024	malate dehydrogenase [EC:1.1.1.37]	K00024	NA	NA	NA	NA	NA	NA	NA	lactate/malate dehydrogenase, alpha/beta C-terminal domain [PF02866.22]; lactate/malate dehydrogenase, NAD binding domain [PF00056.27]	NA	NA	NA	NA	0	PF02866	GCA_017302435	NA	NA	NA	NA	NA
MAG_92494_Ga0131788_12_489	K00024	K00024	Catalyzes the reversible oxidation of malate to oxaloacetate	K00024	malate dehydrogenase [EC:1.1.1.37]	MAG_92494	K00024	malate dehydrogenase [EC:1.1.1.37]	K00024	NA	NA	NA	NA	NA	NA	NA	lactate/malate dehydrogenase, alpha/beta C-terminal domain [PF02866.22]; lactate/malate dehydrogenase, NAD binding domain [PF00056.27]	NA	NA	NA	NA	0	PF02866	MAG_92494	NA	NA	NA	NA	NA
d71_METABAT__31-contigs_d71_METABAT__31-contigs---d71_METABAT__31-contigs_c_000000002991_12	NA	K00024	Catalyzes the reversible oxidation of malate to oxaloacetate	NA	NA	d71_METABAT__31-contigs	K00024	malate dehydrogenase [EC:1.1.1.37]	K00024	NA	NA	NA	NA	NA	NA	NA	lactate/malate dehydrogenase, alpha/beta C-terminal domain [PF02866.22]; lactate/malate dehydrogenase, NAD binding domain [PF00056.27]	NA	NA	NA	NA	NA	NA	d71_METABAT__31-contigs	COG0039	NA	NA	NA	NA
GCA_017302435_000000000041_22	K00029	K00029	Malate dehydrogenase	K00029	malate dehydrogenase (oxaloacetate-decarboxylating)(NADP+) [EC:1.1.1.40]	GCA_017302435_fix	K00027	malate dehydrogenase (oxaloacetate-decarboxylating) [EC:1.1.1.38]	K00029	NA	NA	NA	NA	NA	NA	NA	Phosphate acetyl/butaryl transferase [PF01515.23]; Malic enzyme, NAD binding domain [PF03949.19]; Malic enzyme, N-terminal domain [PF00390.23]	NA	NA	NA	NA	0	PF01515	GCA_017302435	NA	NA	NA	NA	NA
GCA_017302435_000000000047_27	K00029	K00029	Malate dehydrogenase	K00029	malate dehydrogenase (oxaloacetate-decarboxylating)(NADP+) [EC:1.1.1.40]	GCA_017302435_fix	K00027	malate dehydrogenase (oxaloacetate-decarboxylating) [EC:1.1.1.38]	K00029	NA	NA	NA	NA	NA	NA	NA	Phosphate acetyl/butaryl transferase [PF01515.23]; Malic enzyme, NAD binding domain [PF03949.19]; Malic enzyme, N-terminal domain [PF00390.23]	NA	NA	NA	NA	0	PF01515	GCA_017302435	NA	NA	NA	NA	NA
MAG_92494_Ga0131788_11_988	K00029	K00029	Malate dehydrogenase	K00029	malate dehydrogenase (oxaloacetate-decarboxylating)(NADP+) [EC:1.1.1.40]	MAG_92494	K00027	malate dehydrogenase (oxaloacetate-decarboxylating) [EC:1.1.1.38]	K00029	NA	NA	NA	NA	NA	NA	NA	Phosphate acetyl/butaryl transferase [PF01515.23]; Malic enzyme, NAD binding domain [PF03949.19]; Malic enzyme, N-terminal domain [PF00390.23]	NA	NA	NA	NA	0	PF01515	MAG_92494	NA	NA	NA	NA	NA
MAG_92494_Ga0131788_11_1743	K00029	K00029	Malate dehydrogenase	K00029	malate dehydrogenase (oxaloacetate-decarboxylating)(NADP+) [EC:1.1.1.40]	MAG_92494	K00027	malate dehydrogenase (oxaloacetate-decarboxylating) [EC:1.1.1.38]	K00029	NA	NA	NA	NA	NA	NA	NA	Phosphate acetyl/butaryl transferase [PF01515.23]; Malic enzyme, NAD binding domain [PF03949.19]; Malic enzyme, N-terminal domain [PF00390.23]	NA	NA	NA	NA	0	PF01515	MAG_92494	NA	NA	NA	NA	NA
GCA_017302435_000000000012_19	K00031	K00031	Isocitrate/isopropylmalate dehydrogenase	K00031	isocitrate dehydrogenase [EC:1.1.1.42]	GCA_017302435_fix	K00031	isocitrate dehydrogenase [EC:1.1.1.42]	K00031	NA	NA	NA	NA	NA	NA	NA	Isocitrate/isopropylmalate dehydrogenase [PF00180.24]	NA	NA	NA	NA	0	PF00180	GCA_017302435	NA	NA	NA	NA	NA
MAG_92494_Ga0131788_13_266	K00031	K00031	Isocitrate/isopropylmalate dehydrogenase	K00031	isocitrate dehydrogenase [EC:1.1.1.42]	MAG_92494	K00031	isocitrate dehydrogenase [EC:1.1.1.42]	K00031	NA	NA	NA	NA	NA	NA	NA	Isocitrate/isopropylmalate dehydrogenase [PF00180.24]	NA	NA	NA	NA	0	PF00180	MAG_92494	NA	NA	NA	NA	NA
d71_METABAT__31-contigs_d71_METABAT__31-contigs---d71_METABAT__31-contigs_c_000000000113_8	NA	K00031	Isocitrate dehydrogenase	NA	NA	d71_METABAT__31-contigs	NA	NA	K00031	NA	NA	NA	NA	NA	NA	NA	Zinc-ribbon containing domain [PF07295.15]	NA	NA	NA	NA	NA	NA	d71_METABAT__31-contigs	COG0538	NA	NA	NA	NA
d71_METABAT__31-contigs_d71_METABAT__31-contigs---d71_METABAT__31-contigs_c_000000002474_8	NA	K00031	Isocitrate/isopropylmalate dehydrogenase	NA	NA	d71_METABAT__31-contigs	K00031	isocitrate dehydrogenase [EC:1.1.1.42]	K00031	NA	NA	NA	NA	NA	NA	NA	Isocitrate/isopropylmalate dehydrogenase [PF00180.24]	NA	NA	NA	NA	NA	NA	d71_METABAT__31-contigs	COG0538	NA	NA	NA	NA
MAG_92494_Ga0131788_12_475	K00033	K00033	6-phosphogluconate dehydrogenase	K00033	6-phosphogluconate dehydrogenase [EC:1.1.1.44 1.1.1.343]	MAG_92494	K00033	6-phosphogluconate dehydrogenase [EC:1.1.1.44 1.1.1.343]	K00033	NA	NA	NA	NA	NA	NA	NA	NAD binding domain of 6-phosphogluconate dehydrogenase [PF03446.19]; 6-phosphogluconate dehydrogenase, C-terminal domain [PF00393.23]	NA	NA	NA	NA	0	PF03446	MAG_92494	NA	NA	NA	NA	NA
d71_METABAT__31-contigs_d71_METABAT__31-contigs---d71_METABAT__31-contigs_c_000000000091_148	NA	K00033	6-phosphogluconate dehydrogenase	NA	NA	d71_METABAT__31-contigs	K00033	6-phosphogluconate dehydrogenase [EC:1.1.1.44 1.1.1.343]	K00033	NA	NA	NA	NA	NA	NA	NA	6-phosphogluconate dehydrogenase, C-terminal domain [PF00393.23]; NAD binding domain of 6-phosphogluconate dehydrogenase [PF03446.19]	NA	NA	NA	NA	NA	NA	d71_METABAT__31-contigs	COG1023	NA	NA	NA	NA
d71_METABAT__31-contigs_d71_METABAT__31-contigs---d71_METABAT__31-contigs_c_000000000083_168	NA	K00034	KR domain	NA	NA	d71_METABAT__31-contigs	K00034	glucose 1-dehydrogenase [EC:1.1.1.47]	K00034	NA	NA	NA	NA	NA	NA	NA	Enoyl-(Acyl carrier protein) reductase [PF13561.10]; short chain dehydrogenase [PF00106.29]; KR domain [PF08659.14]	NA	NA	NA	NA	NA	NA	d71_METABAT__31-contigs	COG1028	NA	NA	NA	NA
MAG_92494_Ga0131788_12_477	K00036	K00036	Catalyzes the oxidation of glucose 6-phosphate to 6- phosphogluconolactone	K00036	glucose-6-phosphate 1-dehydrogenase [EC:1.1.1.49 1.1.1.363]	MAG_92494	K00036	glucose-6-phosphate 1-dehydrogenase [EC:1.1.1.49 1.1.1.363]	K00036	NA	NA	NA	NA	NA	NA	NA	Glucose-6-phosphate dehydrogenase, C-terminal domain [PF02781.20]; Glucose-6-phosphate dehydrogenase, NAD binding domain [PF00479.26]	NA	NA	NA	NA	0	PF02781	MAG_92494	NA	NA	NA	NA	NA
d71_METABAT__31-contigs_d71_METABAT__31-contigs---d71_METABAT__31-contigs_c_000000000091_149	NA	K00036	Catalyzes the oxidation of glucose 6-phosphate to 6- phosphogluconolactone	NA	NA	d71_METABAT__31-contigs	K00036	glucose-6-phosphate 1-dehydrogenase [EC:1.1.1.49 1.1.1.363]	K00036	NA	NA	NA	NA	NA	NA	NA	Glucose-6-phosphate dehydrogenase, C-terminal domain [PF02781.20]; Glucose-6-phosphate dehydrogenase, NAD binding domain [PF00479.26]	NA	NA	NA	NA	NA	NA	d71_METABAT__31-contigs	COG0364	NA	NA	NA	NA
GCA_017302435_000000000045_69	K00042	K00020	NAD-binding of NADP-dependent 3-hydroxyisobutyrate dehydrogenase	K00042	2-hydroxy-3-oxopropionate reductase [EC:1.1.1.60]	GCA_017302435_fix	K00042	2-hydroxy-3-oxopropionate reductase [EC:1.1.1.60]	K00042	NA	NA	NA	NA	NA	NA	NA	NAD binding domain of 6-phosphogluconate dehydrogenase [PF03446.19]; NAD-binding of NADP-dependent 3-hydroxyisobutyrate dehydrogenase [PF14833.10]	NA	NA	NA	NA	0	PF03446	GCA_017302435	NA	NA	NA	NA	NA
MAG_92494_Ga0131788_12_41	K00042	K00020	NAD-binding of NADP-dependent 3-hydroxyisobutyrate dehydrogenase	K00042	2-hydroxy-3-oxopropionate reductase [EC:1.1.1.60]	MAG_92494	K00042	2-hydroxy-3-oxopropionate reductase [EC:1.1.1.60]	K00042	NA	NA	NA	NA	NA	NA	NA	NAD binding domain of 6-phosphogluconate dehydrogenase [PF03446.19]; NAD-binding of NADP-dependent 3-hydroxyisobutyrate dehydrogenase [PF14833.10]	NA	NA	NA	NA	0	PF03446	MAG_92494	NA	NA	NA	NA	NA
d71_METABAT__31-contigs_d71_METABAT__31-contigs---d71_METABAT__31-contigs_c_000000002031_20	NA	K00042	2-hydroxy-3-oxopropionate reductase	NA	NA	d71_METABAT__31-contigs	K00042	2-hydroxy-3-oxopropionate reductase [EC:1.1.1.60]	K00042	NA	NA	NA	NA	NA	NA	NA	NAD binding domain of 6-phosphogluconate dehydrogenase [PF03446.19]; NAD-binding of NADP-dependent 3-hydroxyisobutyrate dehydrogenase [PF14833.10]	NA	NA	NA	NA	NA	NA	d71_METABAT__31-contigs	COG2084	NA	NA	NA	NA
GCA_017302435_000000000025_9	K00052	K00052	Catalyzes the oxidation of 3-carboxy-2-hydroxy-4- methylpentanoate (3-isopropylmalate) to 3-carboxy-4-methyl-2- oxopentanoate. The product decarboxylates to 4-methyl-2 oxopentanoate	K00052	3-isopropylmalate dehydrogenase [EC:1.1.1.85]	GCA_017302435_fix	K00052	3-isopropylmalate dehydrogenase [EC:1.1.1.85]	K00052	NA	NA	NA	NA	NA	NA	NA	Isocitrate/isopropylmalate dehydrogenase [PF00180.24]	NA	NA	NA	NA	0	PF00180	GCA_017302435	NA	NA	NA	NA	NA
GCA_017302435_000000000067_12	K00052	K00052	Catalyzes the oxidation of 3-carboxy-2-hydroxy-4- methylpentanoate (3-isopropylmalate) to 3-carboxy-4-methyl-2- oxopentanoate. The product decarboxylates to 4-methyl-2 oxopentanoate	NA	NA	GCA_017302435_fix	NA	NA	K00052	NA	NA	NA	NA	NA	NA	NA	Isocitrate/isopropylmalate dehydrogenase [PF00180.24]	NA	NA	NA	NA	0	PF00180	GCA_017302435	NA	NA	NA	NA	NA
MAG_92494_Ga0131788_11_562	K00052	K00052	Catalyzes the oxidation of 3-carboxy-2-hydroxy-4- methylpentanoate (3-isopropylmalate) to 3-carboxy-4-methyl-2- oxopentanoate. The product decarboxylates to 4-methyl-2 oxopentanoate	NA	NA	MAG_92494	NA	NA	K00052	NA	NA	NA	NA	NA	NA	NA	Isocitrate/isopropylmalate dehydrogenase [PF00180.24]	NA	NA	NA	NA	0	PF00180	MAG_92494	NA	NA	NA	NA	NA
MAG_92494_Ga0131788_11_1681	K00052	K00052	Catalyzes the oxidation of 3-carboxy-2-hydroxy-4- methylpentanoate (3-isopropylmalate) to 3-carboxy-4-methyl-2- oxopentanoate. The product decarboxylates to 4-methyl-2 oxopentanoate	K00052	3-isopropylmalate dehydrogenase [EC:1.1.1.85]	MAG_92494	K00052	3-isopropylmalate dehydrogenase [EC:1.1.1.85]	K00052	NA	NA	NA	NA	NA	NA	NA	Isocitrate/isopropylmalate dehydrogenase [PF00180.24]	NA	NA	NA	NA	0	PF00180	MAG_92494	NA	NA	NA	NA	NA
d71_METABAT__31-contigs_d71_METABAT__31-contigs---d71_METABAT__31-contigs_c_000000000367_11	NA	K00052	Catalyzes the oxidation of 3-carboxy-2-hydroxy-4- methylpentanoate (3-isopropylmalate) to 3-carboxy-4-methyl-2- oxopentanoate. The product decarboxylates to 4-methyl-2 oxopentanoate	NA	NA	d71_METABAT__31-contigs	K00052	3-isopropylmalate dehydrogenase [EC:1.1.1.85]	K00052	NA	NA	NA	NA	NA	NA	NA	Isocitrate/isopropylmalate dehydrogenase [PF00180.24]	NA	NA	NA	NA	NA	NA	d71_METABAT__31-contigs	COG0473	NA	NA	NA	NA
GCA_017302435_000000000022_6	K00053	K00053	Involved in the biosynthesis of branched-chain amino acids (BCAA). Catalyzes an alkyl-migration followed by a ketol- acid reduction of (S)-2-acetolactate (S2AL) to yield (R)-2,3- dihydroxy-isovalerate. In the isomerase reaction, S2AL is rearranged via a Mg-dependent methyl migration to produce 3- hydroxy-3-methyl-2-ketobutyrate (HMKB). In the reductase reaction, this 2-ketoacid undergoes a metal-…	K00053	ketol-acid reductoisomerase [EC:1.1.1.86]	GCA_017302435_fix	K00053	ketol-acid reductoisomerase [EC:1.1.1.86]	K00053	NA	NA	NA	NA	NA	NA	NA	Acetohydroxy acid isomeroreductase, NADPH-binding domain [PF07991.16]; Acetohydroxy acid isomeroreductase, catalytic domain [PF01450.23]	NA	NA	NA	NA	0	PF07991	GCA_017302435	NA	NA	NA	NA	NA
MAG_92494_Ga0131788_11_269	K00053	K00053	Involved in the biosynthesis of branched-chain amino acids (BCAA). Catalyzes an alkyl-migration followed by a ketol- acid reduction of (S)-2-acetolactate (S2AL) to yield (R)-2,3- dihydroxy-isovalerate. In the isomerase reaction, S2AL is rearranged via a Mg-dependent methyl migration to produce 3- hydroxy-3-methyl-2-ketobutyrate (HMKB). In the reductase reaction, this 2-ketoacid undergoes a metal-…	K00053	ketol-acid reductoisomerase [EC:1.1.1.86]	MAG_92494	K00053	ketol-acid reductoisomerase [EC:1.1.1.86]	K00053	NA	NA	NA	NA	NA	NA	NA	Acetohydroxy acid isomeroreductase, NADPH-binding domain [PF07991.16]; Acetohydroxy acid isomeroreductase, catalytic domain [PF01450.23]	NA	NA	NA	NA	0	PF07991	MAG_92494	NA	NA	NA	NA	NA
d71_METABAT__31-contigs_d71_METABAT__31-contigs---d71_METABAT__31-contigs_c_000000000871_30	NA	K00053	Involved in the biosynthesis of branched-chain amino acids (BCAA). Catalyzes an alkyl-migration followed by a ketol- acid reduction of (S)-2-acetolactate (S2AL) to yield (R)-2,3- dihydroxy-isovalerate. In the isomerase reaction, S2AL is rearranged via a Mg-dependent methyl migration to produce 3- hydroxy-3-methyl-2-ketobutyrate (HMKB). In the reductase reaction, this 2-ketoacid undergoes a metal-…	NA	NA	d71_METABAT__31-contigs	K00053	ketol-acid reductoisomerase [EC:1.1.1.86]	K00053	NA	NA	NA	NA	NA	NA	NA	Acetohydroxy acid isomeroreductase, NADPH-binding domain [PF07991.16]; Acetohydroxy acid isomeroreductase, catalytic domain [PF01450.23]	NA	NA	NA	NA	NA	NA	d71_METABAT__31-contigs	COG0059	NA	NA	NA	NA
GCA_017302435_000000000067_55	K00057	K00057	Glycerol-3-phosphate dehydrogenase	K00057	glycerol-3-phosphate dehydrogenase (NAD(P)+) [EC:1.1.1.94]	GCA_017302435_fix	K00057	glycerol-3-phosphate dehydrogenase (NAD(P)+) [EC:1.1.1.94]	K00057	NA	NA	NA	NA	NA	NA	NA	NAD-dependent glycerol-3-phosphate dehydrogenase C-terminus [PF07479.18]; NAD-dependent glycerol-3-phosphate dehydrogenase N-terminus [PF01210.27]; Bacterial GPD, NAD-dependent C-terminal [PF20618.2]	NA	NA	NA	NA	0	PF07479	GCA_017302435	NA	NA	NA	NA	NA
MAG_92494_Ga0131788_11_1419	K00057	K00057	Glycerol-3-phosphate dehydrogenase	K00057	glycerol-3-phosphate dehydrogenase (NAD(P)+) [EC:1.1.1.94]	MAG_92494	K00057	glycerol-3-phosphate dehydrogenase (NAD(P)+) [EC:1.1.1.94]	K00057	NA	NA	NA	NA	NA	NA	NA	NAD-dependent glycerol-3-phosphate dehydrogenase C-terminus [PF07479.18]; NAD-dependent glycerol-3-phosphate dehydrogenase N-terminus [PF01210.27]; Bacterial GPD, NAD-dependent C-terminal [PF20618.2]	NA	NA	NA	NA	0	PF07479	MAG_92494	NA	NA	NA	NA	NA
d71_METABAT__31-contigs_d71_METABAT__31-contigs---d71_METABAT__31-contigs_c_000000000123_21	NA	K00057	Glycerol-3-phosphate dehydrogenase	NA	NA	d71_METABAT__31-contigs	K00057	glycerol-3-phosphate dehydrogenase (NAD(P)+) [EC:1.1.1.94]	K00057	NA	NA	NA	NA	NA	NA	NA	NAD-dependent glycerol-3-phosphate dehydrogenase C-terminus [PF07479.18]; NAD-dependent glycerol-3-phosphate dehydrogenase N-terminus [PF01210.27]; Bacterial GPD, NAD-dependent C-terminal [PF20618.2]	NA	NA	NA	NA	NA	NA	d71_METABAT__31-contigs	COG0240	NA	NA	NA	NA
GCA_017302435_000000000023_170	K00058	K00058	D-isomer specific 2-hydroxyacid dehydrogenase, catalytic domain	NA	NA	GCA_017302435_fix	NA	NA	K00058	NA	NA	NA	NA	NA	NA	NA	D-isomer specific 2-hydroxyacid dehydrogenase, NAD binding domain [PF02826.23]; D-isomer specific 2-hydroxyacid dehydrogenase, catalytic domain [PF00389.34]	NA	NA	NA	NA	0	PF02826	GCA_017302435	NA	NA	NA	NA	NA
MAG_92494_Ga0131788_12_145	K00058	K00058	D-isomer specific 2-hydroxyacid dehydrogenase, catalytic domain	NA	NA	MAG_92494	NA	NA	K00058	NA	NA	NA	NA	NA	NA	NA	D-isomer specific 2-hydroxyacid dehydrogenase, NAD binding domain [PF02826.23]; D-isomer specific 2-hydroxyacid dehydrogenase, catalytic domain [PF00389.34]	NA	NA	NA	NA	0	PF02826	MAG_92494	NA	NA	NA	NA	NA
d71_METABAT__31-contigs_d71_METABAT__31-contigs---d71_METABAT__31-contigs_c_000000000062_10	NA	K00058	D-isomer specific 2-hydroxyacid dehydrogenase	NA	NA	d71_METABAT__31-contigs	NA	NA	K00058	NA	NA	NA	NA	NA	NA	NA	D-isomer specific 2-hydroxyacid dehydrogenase, NAD binding domain [PF02826.23]; D-isomer specific 2-hydroxyacid dehydrogenase, catalytic domain [PF00389.34]; NAD binding domain of 6-phosphogluconate dehydrogenase [PF03446.19]; Alanine dehydrogenase/PNT, C-terminal domain [PF01262.25]	NA	NA	NA	NA	NA	NA	d71_METABAT__31-contigs	COG0111	NA	NA	NA	NA
GCA_017302435_000000000007_47	K00059	K00059	Secondary metabolites biosynthesis, transport, and catabolism General function prediction only	K00059	3-oxoacyl-[acyl-carrier protein] reductase [EC:1.1.1.100]	GCA_017302435_fix	K00059	3-oxoacyl-[acyl-carrier protein] reductase [EC:1.1.1.100]	K00059	NA	NA	NA	NA	NA	NA	NA	Enoyl-(Acyl carrier protein) reductase [PF13561.10]; short chain dehydrogenase [PF00106.29]; KR domain [PF08659.14]	NA	NA	NA	NA	0	PF13561	GCA_017302435	NA	NA	NA	NA	NA
GCA_017302435_000000000045_61	K00059	K00059	Secondary metabolites biosynthesis, transport, and catabolism General function prediction only	K00059	3-oxoacyl-[acyl-carrier protein] reductase [EC:1.1.1.100]	GCA_017302435_fix	K00059	3-oxoacyl-[acyl-carrier protein] reductase [EC:1.1.1.100]	K00059	NA	NA	NA	NA	NA	NA	NA	Enoyl-(Acyl carrier protein) reductase [PF13561.10]; short chain dehydrogenase [PF00106.29]; KR domain [PF08659.14]	NA	NA	NA	NA	0	PF13561	GCA_017302435	NA	NA	NA	NA	NA
MAG_92494_Ga0131788_12_367	K00059	K00059	Secondary metabolites biosynthesis, transport, and catabolism General function prediction only	NA	NA	MAG_92494	NA	NA	K00059	NA	NA	NA	NA	NA	NA	NA	Enoyl-(Acyl carrier protein) reductase [PF13561.10]; short chain dehydrogenase [PF00106.29]; KR domain [PF08659.14]	NA	NA	NA	NA	0	PF13561	MAG_92494	NA	NA	NA	NA	NA
d71_METABAT__31-contigs_d71_METABAT__31-contigs---d71_METABAT__31-contigs_c_000000000723_26	NA	K00059	COG1028 Dehydrogenases with different specificities (related to short-chain alcohol dehydrogenases)	NA	NA	d71_METABAT__31-contigs	K00059	3-oxoacyl-[acyl-carrier protein] reductase [EC:1.1.1.100]	K00059	NA	NA	NA	NA	NA	NA	NA	Enoyl-(Acyl carrier protein) reductase [PF13561.10]; short chain dehydrogenase [PF00106.29]; KR domain [PF08659.14]	NA	NA	NA	NA	NA	NA	d71_METABAT__31-contigs	COG1028	NA	NA	NA	NA
MAG_92494_Ga0131788_13_330	K00066	K00066	Belongs to the UDP-glucose GDP-mannose dehydrogenase family	K00066	GDP-mannose 6-dehydrogenase [EC:1.1.1.132]	MAG_92494	K00066	GDP-mannose 6-dehydrogenase [EC:1.1.1.132]	K00066	NA	NA	NA	NA	NA	NA	NA	UDP-glucose/GDP-mannose dehydrogenase family, NAD binding domain [PF03721.18]; UDP-glucose/GDP-mannose dehydrogenase family, central domain [PF00984.23]; UDP-glucose/GDP-mannose dehydrogenase family, UDP binding domain [PF03720.19]	NA	NA	NA	NA	0	PF03721	MAG_92494	NA	NA	NA	NA	NA
GCA_017302435_000000000006_21	K00067	K00067	Catalyzes the reduction of dTDP-6-deoxy-L-lyxo-4- hexulose to yield dTDP-L-rhamnose	K00067	dTDP-4-dehydrorhamnose reductase [EC:1.1.1.133]	GCA_017302435_fix	K00067	dTDP-4-dehydrorhamnose reductase [EC:1.1.1.133]	K00067	NA	NA	NA	NA	NA	NA	NA	RmlD substrate binding domain [PF04321.21]; GDP-mannose 4,6 dehydratase [PF16363.9]; NAD dependent epimerase/dehydratase family [PF01370.25]; Polysaccharide biosynthesis protein [PF02719.19]	NA	NA	NA	NA	0	PF04321	GCA_017302435	NA	NA	NA	NA	NA
MAG_92494_Ga0131788_11_1381	K00067	K00067	Catalyzes the reduction of dTDP-6-deoxy-L-lyxo-4- hexulose to yield dTDP-L-rhamnose	K00067	dTDP-4-dehydrorhamnose reductase [EC:1.1.1.133]	MAG_92494	K00067	dTDP-4-dehydrorhamnose reductase [EC:1.1.1.133]	K00067	NA	NA	NA	NA	NA	NA	NA	RmlD substrate binding domain [PF04321.21]; GDP-mannose 4,6 dehydratase [PF16363.9]; NAD dependent epimerase/dehydratase family [PF01370.25]; Polysaccharide biosynthesis protein [PF02719.19]	NA	NA	NA	NA	0	PF04321	MAG_92494	NA	NA	NA	NA	NA
d71_METABAT__31-contigs_d71_METABAT__31-contigs---d71_METABAT__31-contigs_c_000000000086_138	NA	K00067	Catalyzes the reduction of dTDP-6-deoxy-L-lyxo-4- hexulose to yield dTDP-L-rhamnose	NA	NA	d71_METABAT__31-contigs	K00067	dTDP-4-dehydrorhamnose reductase [EC:1.1.1.133]	K00067	NA	NA	NA	NA	NA	NA	NA	RmlD substrate binding domain [PF04321.21]; NAD dependent epimerase/dehydratase family [PF01370.25]; GDP-mannose 4,6 dehydratase [PF16363.9]; Polysaccharide biosynthesis protein [PF02719.19]	NA	NA	NA	NA	NA	NA	d71_METABAT__31-contigs	COG1091	NA	NA	NA	NA
d71_METABAT__31-contigs_d71_METABAT__31-contigs---d71_METABAT__31-contigs_c_000000000113_58	NA	K00067	dTDP-4-dehydrorhamnose reductase	NA	NA	d71_METABAT__31-contigs	NA	NA	K00067	NA	NA	NA	NA	NA	NA	NA	RmlD substrate binding domain [PF04321.21]	NA	NA	NA	NA	NA	NA	d71_METABAT__31-contigs	COG1091	NA	NA	NA	NA
GCA_017302435_000000000018_57	K00075	K00075	Cell wall formation	K00075	UDP-N-acetylmuramate dehydrogenase [EC:1.3.1.98]	GCA_017302435_fix	K00075	UDP-N-acetylmuramate dehydrogenase [EC:1.3.1.98]	K00075	NA	NA	NA	NA	NA	NA	NA	UDP-N-acetylenolpyruvoylglucosamine reductase, C-terminal domain [PF02873.20]; FAD binding domain [PF01565.27]	NA	NA	NA	NA	0	PF02873	GCA_017302435	NA	NA	NA	NA	NA
MAG_92494_Ga0131788_11_800	K00075	K00075	Cell wall formation	K00075	UDP-N-acetylmuramate dehydrogenase [EC:1.3.1.98]	MAG_92494	K00075	UDP-N-acetylmuramate dehydrogenase [EC:1.3.1.98]	K00075	NA	NA	NA	NA	NA	NA	NA	UDP-N-acetylenolpyruvoylglucosamine reductase, C-terminal domain [PF02873.20]; FAD binding domain [PF01565.27]	NA	NA	NA	NA	0	PF02873	MAG_92494	NA	NA	NA	NA	NA
d71_METABAT__31-contigs_d71_METABAT__31-contigs---d71_METABAT__31-contigs_c_000000000119_131	NA	K00075	Cell wall formation	NA	NA	d71_METABAT__31-contigs	K00075	UDP-N-acetylmuramate dehydrogenase [EC:1.3.1.98]	K00075	NA	NA	NA	NA	NA	NA	NA	UDP-N-acetylenolpyruvoylglucosamine reductase, C-terminal domain [PF02873.20]; FAD binding domain [PF01565.27]	NA	NA	NA	NA	NA	NA	d71_METABAT__31-contigs	COG0812	NA	NA	NA	NA
MAG_92494_Ga0131788_11_185	K00077	K00077	Catalyzes the NADPH-dependent reduction of ketopantoate into pantoic acid	K00077	2-dehydropantoate 2-reductase [EC:1.1.1.169]	MAG_92494	K00077	2-dehydropantoate 2-reductase [EC:1.1.1.169]	K00077	NA	NA	NA	NA	NA	NA	NA	Ketopantoate reductase PanE/ApbA [PF02558.20]; Ketopantoate reductase PanE/ApbA C terminal [PF08546.15]; NAD-dependent glycerol-3-phosphate dehydrogenase N-terminus [PF01210.27]	NA	NA	NA	NA	0	PF02558	MAG_92494	NA	NA	NA	NA	NA
d71_METABAT__31-contigs_d71_METABAT__31-contigs---d71_METABAT__31-contigs_c_000000000367_39	NA	K00077	Catalyzes the NADPH-dependent reduction of ketopantoate into pantoic acid	NA	NA	d71_METABAT__31-contigs	K00077	2-dehydropantoate 2-reductase [EC:1.1.1.169]	K00077	NA	NA	NA	NA	NA	NA	NA	Ketopantoate reductase PanE/ApbA [PF02558.20]; Ketopantoate reductase PanE/ApbA C terminal [PF08546.15]	NA	NA	NA	NA	NA	NA	d71_METABAT__31-contigs	COG1893	NA	NA	NA	NA
d71_METABAT__31-contigs_d71_METABAT__31-contigs---d71_METABAT__31-contigs_c_000000000787_4	NA	K00077	Catalyzes the NADPH-dependent reduction of ketopantoate into pantoic acid	NA	NA	d71_METABAT__31-contigs	K00077	2-dehydropantoate 2-reductase [EC:1.1.1.169]	K00077	NA	NA	NA	NA	NA	NA	NA	Ketopantoate reductase PanE/ApbA [PF02558.20]; Ketopantoate reductase PanE/ApbA C terminal [PF08546.15]; NAD-dependent glycerol-3-phosphate dehydrogenase N-terminus [PF01210.27]	NA	NA	NA	NA	NA	NA	d71_METABAT__31-contigs	COG1893	NA	NA	NA	NA
GCA_017302435_000000000019_59	K00088	K00088	Catalyzes the conversion of inosine 5'-phosphate (IMP) to xanthosine 5'-phosphate (XMP), the first committed and rate- limiting step in the de novo synthesis of guanine nucleotides, and therefore plays an important role in the regulation of cell growth	K00088	IMP dehydrogenase [EC:1.1.1.205]	GCA_017302435_fix	K00088	IMP dehydrogenase [EC:1.1.1.205]	K00088	NA	NA	NA	NA	NA	NA	NA	IMP dehydrogenase / GMP reductase domain [PF00478.29]; FMN-dependent dehydrogenase [PF01070.22]; Conserved region in glutamate synthase [PF01645.21]	NA	NA	NA	NA	0	PF00478	GCA_017302435	NA	NA	NA	NA	NA
GCA_017302435_000000000060_10	K00088	NA	Catalyzes the conversion of inosine 5'-phosphate (IMP) to xanthosine 5'-phosphate (XMP), the first committed and rate- limiting step in the de novo synthesis of guanine nucleotides, and therefore plays an important role in the regulation of cell growth	K00088	IMP dehydrogenase [EC:1.1.1.205]	GCA_017302435_fix	K00088	IMP dehydrogenase [EC:1.1.1.205]	K00088	NA	NA	NA	NA	NA	NA	NA	IMP dehydrogenase / GMP reductase domain [PF00478.29]; FMN-dependent dehydrogenase [PF01070.22]	NA	NA	NA	NA	0	PF00478	GCA_017302435	NA	NA	NA	NA	NA
MAG_92494_Ga0131788_14_51	K00088	NA	Catalyzes the conversion of inosine 5'-phosphate (IMP) to xanthosine 5'-phosphate (XMP), the first committed and rate- limiting step in the de novo synthesis of guanine nucleotides, and therefore plays an important role in the regulation of cell growth	K00088	IMP dehydrogenase [EC:1.1.1.205]	MAG_92494	K00088	IMP dehydrogenase [EC:1.1.1.205]	K00088	NA	NA	NA	NA	NA	NA	NA	IMP dehydrogenase / GMP reductase domain [PF00478.29]; FMN-dependent dehydrogenase [PF01070.22]; CBS domain [PF00571.32]	NA	NA	NA	NA	0	PF00478	MAG_92494	NA	NA	NA	NA	NA
MAG_92494_Ga0131788_14_146	K00088	K00088	Catalyzes the conversion of inosine 5'-phosphate (IMP) to xanthosine 5'-phosphate (XMP), the first committed and rate- limiting step in the de novo synthesis of guanine nucleotides, and therefore plays an important role in the regulation of cell growth	K00088	IMP dehydrogenase [EC:1.1.1.205]	MAG_92494	K00088	IMP dehydrogenase [EC:1.1.1.205]	K00088	NA	NA	NA	NA	NA	NA	NA	IMP dehydrogenase / GMP reductase domain [PF00478.29]; FMN-dependent dehydrogenase [PF01070.22]; Conserved region in glutamate synthase [PF01645.21]	NA	NA	NA	NA	0	PF00478	MAG_92494	NA	NA	NA	NA	NA
d71_METABAT__31-contigs_d71_METABAT__31-contigs---d71_METABAT__31-contigs_c_000000000187_16	NA	K00088	Catalyzes the conversion of inosine 5'-phosphate (IMP) to xanthosine 5'-phosphate (XMP), the first committed and rate- limiting step in the de novo synthesis of guanine nucleotides, and therefore plays an important role in the regulation of cell growth	NA	NA	d71_METABAT__31-contigs	K00088	IMP dehydrogenase [EC:1.1.1.205]	K00088	NA	NA	NA	NA	NA	NA	NA	IMP dehydrogenase / GMP reductase domain [PF00478.29]; FMN-dependent dehydrogenase [PF01070.22]; Conserved region in glutamate synthase [PF01645.21]	NA	NA	NA	NA	NA	NA	d71_METABAT__31-contigs	COG0516	NA	NA	NA	NA
d71_METABAT__31-contigs_d71_METABAT__31-contigs---d71_METABAT__31-contigs_c_000000002031_21	NA	K00015,K00090	D-isomer specific 2-hydroxyacid dehydrogenase	NA	NA	d71_METABAT__31-contigs	K00090	glyoxylate/hydroxypyruvate/2-ketogluconate reductase [EC:1.1.1.79 1.1.1.81 1.1.1.215]	K00090	NA	NA	NA	NA	NA	NA	NA	D-isomer specific 2-hydroxyacid dehydrogenase, NAD binding domain [PF02826.23]; D-isomer specific 2-hydroxyacid dehydrogenase, catalytic domain [PF00389.34]	NA	NA	NA	NA	NA	NA	d71_METABAT__31-contigs	COG1052	NA	NA	NA	NA
GCA_017302435_000000000020_32	K00097	K00097	Catalyzes the NAD(P)-dependent oxidation of 4- (phosphohydroxy)-L-threonine (HTP) into 2-amino-3-oxo-4- (phosphohydroxy)butyric acid which spontaneously decarboxylates to form 3-amino-2-oxopropyl phosphate (AHAP)	K00097	4-hydroxythreonine-4-phosphate dehydrogenase [EC:1.1.1.262]	GCA_017302435_fix	K00097	4-hydroxythreonine-4-phosphate dehydrogenase [EC:1.1.1.262]	K00097	NA	NA	NA	NA	NA	NA	NA	Pyridoxal phosphate biosynthetic protein PdxA [PF04166.16]	NA	NA	NA	NA	0	PF04166	GCA_017302435	NA	NA	NA	NA	NA
MAG_92494_Ga0131788_11_1779	K00097	K00097	Catalyzes the NAD(P)-dependent oxidation of 4- (phosphohydroxy)-L-threonine (HTP) into 2-amino-3-oxo-4- (phosphohydroxy)butyric acid which spontaneously decarboxylates to form 3-amino-2-oxopropyl phosphate (AHAP)	K00097	4-hydroxythreonine-4-phosphate dehydrogenase [EC:1.1.1.262]	MAG_92494	K00097	4-hydroxythreonine-4-phosphate dehydrogenase [EC:1.1.1.262]	K00097	NA	NA	NA	NA	NA	NA	NA	Pyridoxal phosphate biosynthetic protein PdxA [PF04166.16]	NA	NA	NA	NA	0	PF04166	MAG_92494	NA	NA	NA	NA	NA
d71_METABAT__31-contigs_d71_METABAT__31-contigs---d71_METABAT__31-contigs_c_000000000704_45	NA	K00097	Catalyzes the NAD(P)-dependent oxidation of 4- (phosphohydroxy)-L-threonine (HTP) into 2-amino-3-oxo-4- (phosphohydroxy)butyric acid which spontaneously decarboxylates to form 3-amino-2-oxopropyl phosphate (AHAP)	NA	NA	d71_METABAT__31-contigs	K00097	4-hydroxythreonine-4-phosphate dehydrogenase [EC:1.1.1.262]	K00097	NA	NA	NA	NA	NA	NA	NA	Pyridoxal phosphate biosynthetic protein PdxA [PF04166.16]	NA	NA	NA	NA	NA	NA	d71_METABAT__31-contigs	COG1995	NA	NA	NA	NA
GCA_017302435_000000000008_64	K00099	K00099	Catalyzes the NADP-dependent rearrangement and reduction of 1-deoxy-D-xylulose-5-phosphate (DXP) to 2-C-methyl-D-erythritol 4-phosphate (MEP)	K00099	1-deoxy-D-xylulose-5-phosphate reductoisomerase [EC:1.1.1.267]	GCA_017302435_fix	K00099	1-deoxy-D-xylulose-5-phosphate reductoisomerase [EC:1.1.1.267]	K00099	NA	NA	NA	NA	NA	NA	NA	1-deoxy-D-xylulose 5-phosphate reductoisomerase [PF02670.20]; DXP reductoisomerase C-terminal domain [PF13288.10]; 1-deoxy-D-xylulose 5-phosphate reductoisomerase C-terminal domain [PF08436.16]	NA	NA	NA	NA	0	PF02670	GCA_017302435	NA	NA	NA	NA	NA
MAG_92494_Ga0131788_11_2297	K00099	K00099	Catalyzes the NADP-dependent rearrangement and reduction of 1-deoxy-D-xylulose-5-phosphate (DXP) to 2-C-methyl-D-erythritol 4-phosphate (MEP)	K00099	1-deoxy-D-xylulose-5-phosphate reductoisomerase [EC:1.1.1.267]	MAG_92494	K00099	1-deoxy-D-xylulose-5-phosphate reductoisomerase [EC:1.1.1.267]	K00099	NA	NA	NA	NA	NA	NA	NA	1-deoxy-D-xylulose 5-phosphate reductoisomerase [PF02670.20]; DXP reductoisomerase C-terminal domain [PF13288.10]; 1-deoxy-D-xylulose 5-phosphate reductoisomerase C-terminal domain [PF08436.16]	NA	NA	NA	NA	0	PF02670	MAG_92494	NA	NA	NA	NA	NA
d71_METABAT__31-contigs_d71_METABAT__31-contigs---d71_METABAT__31-contigs_c_000000000187_87	NA	K00099	Catalyzes the NADP-dependent rearrangement and reduction of 1-deoxy-D-xylulose-5-phosphate (DXP) to 2-C-methyl-D-erythritol 4-phosphate (MEP)	NA	NA	d71_METABAT__31-contigs	K00099	1-deoxy-D-xylulose-5-phosphate reductoisomerase [EC:1.1.1.267]	K00099	NA	NA	NA	NA	NA	NA	NA	DXP reductoisomerase C-terminal domain [PF13288.10]; 1-deoxy-D-xylulose 5-phosphate reductoisomerase [PF02670.20]; 1-deoxy-D-xylulose 5-phosphate reductoisomerase C-terminal domain [PF08436.16]	NA	NA	NA	NA	NA	NA	d71_METABAT__31-contigs	COG0743	NA	NA	NA	NA
GCA_017302435_000000000014_56	K00104	K00102	FAD linked oxidases, C-terminal domain	K00104	glycolate dehydrogenase FAD-linked subunit [EC:1.1.99.14]	GCA_017302435_fix	K00104	glycolate dehydrogenase FAD-linked subunit [EC:1.1.99.14]	K00104	NA	NA	NA	NA	NA	NA	NA	FAD linked oxidases, C-terminal domain [PF02913.23]; FAD binding domain [PF01565.27]	NA	NA	NA	NA	0	PF02913	GCA_017302435	NA	NA	NA	NA	NA
MAG_92494_Ga0131788_11_1483	K00104	K00102	FAD linked oxidases, C-terminal domain	K00104	glycolate dehydrogenase FAD-linked subunit [EC:1.1.99.14]	MAG_92494	K00104	glycolate dehydrogenase FAD-linked subunit [EC:1.1.99.14]	K00104	NA	NA	NA	NA	NA	NA	NA	FAD linked oxidases, C-terminal domain [PF02913.23]; FAD binding domain [PF01565.27]	NA	NA	NA	NA	0	PF02913	MAG_92494	NA	NA	NA	NA	NA
d71_METABAT__31-contigs_d71_METABAT__31-contigs---d71_METABAT__31-contigs_c_000000000144_21	NA	K00102,K00104,K03777	FAD linked oxidases, C-terminal domain	NA	NA	d71_METABAT__31-contigs	K00104	glycolate dehydrogenase FAD-linked subunit [EC:1.1.99.14]	K00104	NA	NA	NA	NA	NA	NA	NA	FAD linked oxidases, C-terminal domain [PF02913.23]; FAD binding domain [PF01565.27]	NA	NA	NA	NA	NA	NA	d71_METABAT__31-contigs	COG0277	NA	NA	NA	NA
GCA_017302435_000000000027_7	NA	K00108	GMC oxidoreductase	NA	NA	GCA_017302435_fix	NA	NA	K00108	NA	NA	NA	NA	NA	NA	NA	GMC oxidoreductase [PF00732.23]; GMC oxidoreductase [PF05199.17]	AA3; AA3_1; AA3_2; AA3_3	AA3 cellobiose dehydrogenase (EC 1.1.99.18); glucose 1-oxidase (EC 1.1.3.4); aryl alcohol oxidase (EC 1.1.3.7); alcohol oxidase (EC 1.1.3.13); pyranose oxidase (EC 1.1.3.10); glucose 1-dehydrogenase (FAD, quinone) (EC 1.1.5.9); pyranose dehydrogenase (EC 1.1.99.29); oligosaccharide dehydrogenase (FAD) (EC 1.1.5.-)	; 1.1.3.16,1.1.3.4,1.1.3.7,1.1.5.9,1.1.5.-,1.1.99.29; 1.1.3.13	AA3_2.hmm	0	PF00732	GCA_017302435	NA	NA	NA	NA	NA
GCA_017302435_000000000045_63	NA	K00273	FAD dependent oxidoreductase	K00109	2-hydroxyglutarate dehydrogenase [EC:1.1.99.2]	GCA_017302435_fix	K00109	2-hydroxyglutarate dehydrogenase [EC:1.1.99.2]	K00109	NA	NA	NA	NA	NA	NA	NA	FAD dependent oxidoreductase [PF01266.28]; Pyridine nucleotide-disulphide oxidoreductase [PF13738.10]; NAD(P)-binding Rossmann-like domain [PF13450.10]; Flavin-binding monooxygenase-like [PF00743.23]; FAD binding domain [PF01494.23]	NA	NA	NA	NA	0	PF01266	GCA_017302435	NA	NA	NA	NA	NA
MAG_92494_Ga0131788_12_30	NA	K00273	FAD dependent oxidoreductase	K00109	2-hydroxyglutarate dehydrogenase [EC:1.1.99.2]	MAG_92494	K00109	2-hydroxyglutarate dehydrogenase [EC:1.1.99.2]	K00109	NA	NA	NA	NA	NA	NA	NA	FAD dependent oxidoreductase [PF01266.28]; Pyridine nucleotide-disulphide oxidoreductase [PF13738.10]; NAD(P)-binding Rossmann-like domain [PF13450.10]; FAD binding domain [PF01494.23]	NA	NA	NA	NA	0	PF01266	MAG_92494	NA	NA	NA	NA	NA
d71_METABAT__31-contigs_d71_METABAT__31-contigs---d71_METABAT__31-contigs_c_000000000337_1	NA	K00273	FAD dependent oxidoreductase	NA	NA	d71_METABAT__31-contigs	K00109	2-hydroxyglutarate dehydrogenase [EC:1.1.99.2]	K00109	NA	NA	NA	NA	NA	NA	NA	FAD dependent oxidoreductase [PF01266.28]; Pyridine nucleotide-disulphide oxidoreductase [PF13738.10]	NA	NA	NA	NA	NA	NA	d71_METABAT__31-contigs	COG0579	NA	NA	NA	NA
GCA_017302435_000000000042_24	K21054	K00111	FAD dependent oxidoreductase	K00111	glycerol-3-phosphate dehydrogenase [EC:1.1.5.3]	GCA_017302435_fix	K00111	glycerol-3-phosphate dehydrogenase [EC:1.1.5.3]	K00111	NA	NA	NA	NA	NA	NA	NA	FAD dependent oxidoreductase [PF01266.28]	NA	NA	NA	NA	0	PF01266	GCA_017302435	NA	NA	NA	NA	NA
MAG_92494_Ga0131788_11_529	K21054	K00111	FAD dependent oxidoreductase	K00111	glycerol-3-phosphate dehydrogenase [EC:1.1.5.3]	MAG_92494	K00111	glycerol-3-phosphate dehydrogenase [EC:1.1.5.3]	K00111	NA	NA	NA	NA	NA	NA	NA	FAD dependent oxidoreductase [PF01266.28]; FAD binding domain [PF01494.23]	NA	NA	NA	NA	0	PF01266	MAG_92494	NA	NA	NA	NA	NA
d71_METABAT__31-contigs_d71_METABAT__31-contigs---d71_METABAT__31-contigs_c_000000001174_34	NA	K00105,K00111	PFAM FAD dependent oxidoreductase	NA	NA	d71_METABAT__31-contigs	K00111	glycerol-3-phosphate dehydrogenase [EC:1.1.5.3]	K00111	NA	NA	NA	NA	NA	NA	NA	FAD dependent oxidoreductase [PF01266.28]; C-terminal domain of alpha-glycerophosphate oxidase [PF16901.9]; FAD dependent oxidoreductase [PF12831.11]; FAD binding domain [PF00890.28]	NA	NA	NA	NA	NA	NA	d71_METABAT__31-contigs	COG0578	NA	NA	NA	NA
GCA_017302435_000000000034_30	K00121	K00121	Alcohol dehydrogenase GroES-like domain	K00121	S-(hydroxymethyl)glutathione dehydrogenase / alcohol dehydrogenase [EC:1.1.1.284 1.1.1.1]	GCA_017302435_fix	K00121	S-(hydroxymethyl)glutathione dehydrogenase / alcohol dehydrogenase [EC:1.1.1.284 1.1.1.1]	K00121	NA	NA	NA	NA	NA	NA	NA	Alcohol dehydrogenase GroES-like domain [PF08240.16]; Zinc-binding dehydrogenase [PF00107.30]	NA	NA	NA	NA	0	PF08240	GCA_017302435	NA	NA	NA	NA	NA
MAG_92494_Ga0131788_12_615	K00121	K00121	Alcohol dehydrogenase GroES-like domain	K00121	S-(hydroxymethyl)glutathione dehydrogenase / alcohol dehydrogenase [EC:1.1.1.284 1.1.1.1]	MAG_92494	K00121	S-(hydroxymethyl)glutathione dehydrogenase / alcohol dehydrogenase [EC:1.1.1.284 1.1.1.1]	K00121	NA	NA	NA	NA	NA	NA	NA	Alcohol dehydrogenase GroES-like domain [PF08240.16]; Zinc-binding dehydrogenase [PF00107.30]	NA	NA	NA	NA	0	PF08240	MAG_92494	NA	NA	NA	NA	NA
d71_METABAT__31-contigs_d71_METABAT__31-contigs---d71_METABAT__31-contigs_c_000000000039_179	NA	K00121	Belongs to the zinc-containing alcohol dehydrogenase family. Class-III subfamily	NA	NA	d71_METABAT__31-contigs	K00121	S-(hydroxymethyl)glutathione dehydrogenase / alcohol dehydrogenase [EC:1.1.1.284 1.1.1.1]	K00121	NA	NA	NA	NA	NA	NA	NA	Alcohol dehydrogenase GroES-like domain [PF08240.16]; Zinc-binding dehydrogenase [PF00107.30]; Zinc-binding dehydrogenase [PF13602.10]	NA	NA	NA	NA	NA	NA	d71_METABAT__31-contigs	COG1062	NA	NA	NA	NA
MAG_92494_Ga0131788_11_2196	K00123	K00123	Molybdopterin oxidoreductase Fe4S4 domain	K00123	formate dehydrogenase major subunit [EC:1.17.1.9]	MAG_92494	K00123	formate dehydrogenase major subunit [EC:1.17.1.9]	K00123	NA	NA	NA	NA	NA	NA	NA	Molybdopterin oxidoreductase [PF00384.26]; Molydopterin dinucleotide binding domain [PF01568.25]; 2Fe-2S iron-sulfur cluster binding domain [PF13510.10]; Molybdopterin oxidoreductase Fe4S4 domain [PF04879.20]; 4Fe-4S dicluster domain [PF14697.10]; 4Fe-4S dicluster domain [PF13187.10]; 4Fe-4S dicluster domain [PF12838.11]; 4Fe-4S dicluster domain [PF13237.10]; 4Fe-4S dicluster domain [PF13183.10]	NA	NA	NA	NA	0	PF00384	MAG_92494	NA	NA	NA	NA	NA
GCA_017302435_000000000056_57	NA	NA	4Fe-4S dicluster domain	K00124	formate dehydrogenase iron-sulfur subunit	GCA_017302435_fix	K00124	formate dehydrogenase iron-sulfur subunit	K00124	NA	NA	NA	NA	NA	NA	NA	4Fe-4S dicluster domain [PF13247.10]; 4Fe-4S dicluster domain [PF13237.10]; 4Fe-4S dicluster domain [PF12838.11]; 4Fe-4S dicluster domain [PF13187.10]; 4Fe-4S dicluster domain [PF14697.10]; 4Fe-4S dicluster domain [PF13183.10]	NA	NA	NA	NA	0	PF13247	GCA_017302435	NA	NA	NA	NA	NA
MAG_92494_Ga0131788_11_2160	NA	NA	4Fe-4S dicluster domain	K00124	formate dehydrogenase iron-sulfur subunit	MAG_92494	K00124	formate dehydrogenase iron-sulfur subunit	K00124	NA	NA	NA	NA	NA	NA	NA	4Fe-4S dicluster domain [PF13247.10]; 4Fe-4S dicluster domain [PF13237.10]; 4Fe-4S dicluster domain [PF12838.11]; 4Fe-4S dicluster domain [PF13187.10]; 4Fe-4S dicluster domain [PF14697.10]; 4Fe-4S dicluster domain [PF13183.10]	NA	NA	NA	NA	0	PF13247	MAG_92494	NA	NA	NA	NA	NA
d71_METABAT__31-contigs_d71_METABAT__31-contigs---d71_METABAT__31-contigs_c_000000000039_101	NA	K00124	formate dehydrogenase	NA	NA	d71_METABAT__31-contigs	K00124	formate dehydrogenase iron-sulfur subunit	K00124	NA	NA	NA	NA	NA	NA	NA	4Fe-4S dicluster domain [PF13247.10]; 4Fe-4S dicluster domain [PF13237.10]; 4Fe-4S dicluster domain [PF12838.11]; 4Fe-4S dicluster domain [PF13187.10]; 4Fe-4S dicluster domain [PF14697.10]; 4Fe-4S dicluster domain [PF13183.10]	NA	NA	NA	NA	NA	NA	d71_METABAT__31-contigs	COG0437	NA	NA	NA	NA
GCA_017302435_000000000031_11	K00133	K00133	Catalyzes the NADPH-dependent formation of L-aspartate- semialdehyde (L-ASA) by the reductive dephosphorylation of L- aspartyl-4-phosphate	K00133	aspartate-semialdehyde dehydrogenase [EC:1.2.1.11]	GCA_017302435_fix	K00133	aspartate-semialdehyde dehydrogenase [EC:1.2.1.11]	K00133	NA	NA	NA	NA	NA	NA	NA	Semialdehyde dehydrogenase, NAD binding domain [PF01118.28]; Semialdehyde dehydrogenase, dimerisation domain [PF02774.22]	NA	NA	NA	NA	0	PF01118	GCA_017302435	NA	NA	NA	NA	NA
MAG_92494_Ga0131788_11_1682	K00133	K00133	Catalyzes the NADPH-dependent formation of L-aspartate- semialdehyde (L-ASA) by the reductive dephosphorylation of L- aspartyl-4-phosphate	K00133	aspartate-semialdehyde dehydrogenase [EC:1.2.1.11]	MAG_92494	K00133	aspartate-semialdehyde dehydrogenase [EC:1.2.1.11]	K00133	NA	NA	NA	NA	NA	NA	NA	Semialdehyde dehydrogenase, NAD binding domain [PF01118.28]; Semialdehyde dehydrogenase, dimerisation domain [PF02774.22]	NA	NA	NA	NA	0	PF01118	MAG_92494	NA	NA	NA	NA	NA
d71_METABAT__31-contigs_d71_METABAT__31-contigs---d71_METABAT__31-contigs_c_000000000367_10	NA	K00133	Catalyzes the NADPH-dependent formation of L-aspartate- semialdehyde (L-ASA) by the reductive dephosphorylation of L- aspartyl-4-phosphate	NA	NA	d71_METABAT__31-contigs	K00133	aspartate-semialdehyde dehydrogenase [EC:1.2.1.11]	K00133	NA	NA	NA	NA	NA	NA	NA	Semialdehyde dehydrogenase, NAD binding domain [PF01118.28]; Semialdehyde dehydrogenase, dimerisation domain [PF02774.22]	NA	NA	NA	NA	NA	NA	d71_METABAT__31-contigs	COG0136	NA	NA	NA	NA
GCA_017302435_000000000017_10	K00134	K00134	Glyceraldehyde 3-phosphate dehydrogenase, NAD binding domain	K00134	glyceraldehyde 3-phosphate dehydrogenase (phosphorylating) [EC:1.2.1.12]	GCA_017302435_fix	K00134	glyceraldehyde 3-phosphate dehydrogenase (phosphorylating) [EC:1.2.1.12]	K00134	NA	NA	NA	NA	NA	NA	NA	Glyceraldehyde 3-phosphate dehydrogenase, C-terminal domain [PF02800.24]; Glyceraldehyde 3-phosphate dehydrogenase, NAD binding domain [PF00044.28]	NA	NA	NA	NA	0	PF02800	GCA_017302435	NA	NA	NA	NA	NA
MAG_92494_Ga0131788_11_1789	K00134	K00134	Glyceraldehyde 3-phosphate dehydrogenase, NAD binding domain	K00134	glyceraldehyde 3-phosphate dehydrogenase (phosphorylating) [EC:1.2.1.12]	MAG_92494	K00134	glyceraldehyde 3-phosphate dehydrogenase (phosphorylating) [EC:1.2.1.12]	K00134	NA	NA	NA	NA	NA	NA	NA	Glyceraldehyde 3-phosphate dehydrogenase, C-terminal domain [PF02800.24]; Glyceraldehyde 3-phosphate dehydrogenase, NAD binding domain [PF00044.28]	NA	NA	NA	NA	0	PF02800	MAG_92494	NA	NA	NA	NA	NA
d71_METABAT__31-contigs_d71_METABAT__31-contigs---d71_METABAT__31-contigs_c_000000001719_3	NA	K00134	Glyceraldehyde 3-phosphate dehydrogenase, NAD binding domain	NA	NA	d71_METABAT__31-contigs	K00134	glyceraldehyde 3-phosphate dehydrogenase (phosphorylating) [EC:1.2.1.12]	K00134	NA	NA	NA	NA	NA	NA	NA	Glyceraldehyde 3-phosphate dehydrogenase, C-terminal domain [PF02800.24]; Glyceraldehyde 3-phosphate dehydrogenase, NAD binding domain [PF00044.28]	NA	NA	NA	NA	NA	NA	d71_METABAT__31-contigs	COG0057	NA	NA	NA	NA
GCA_017302435_000000000001_107	K00135	K00135	Aldehyde dehydrogenase family	K00135	succinate-semialdehyde dehydrogenase / glutarate-semialdehyde dehydrogenase [EC:1.2.1.16 1.2.1.79 1.2.1.20]	GCA_017302435_fix	K00135	succinate-semialdehyde dehydrogenase / glutarate-semialdehyde dehydrogenase [EC:1.2.1.16 1.2.1.79 1.2.1.20]	K00135	NA	NA	NA	NA	NA	NA	NA	Aldehyde dehydrogenase family [PF00171.26]; Acyl-CoA reductase (LuxC) [PF05893.18]; Protein of unknown function (DUF1487) [PF07368.15]	NA	NA	NA	NA	0	PF00171	GCA_017302435	NA	NA	NA	NA	NA
MAG_92494_Ga0131788_11_135	K00135	K00135	Aldehyde dehydrogenase family	K00135	succinate-semialdehyde dehydrogenase / glutarate-semialdehyde dehydrogenase [EC:1.2.1.16 1.2.1.79 1.2.1.20]	MAG_92494	K00135	succinate-semialdehyde dehydrogenase / glutarate-semialdehyde dehydrogenase [EC:1.2.1.16 1.2.1.79 1.2.1.20]	K00135	NA	NA	NA	NA	NA	NA	NA	Aldehyde dehydrogenase family [PF00171.26]; Acyl-CoA reductase (LuxC) [PF05893.18]; Protein of unknown function (DUF1487) [PF07368.15]	NA	NA	NA	NA	0	PF00171	MAG_92494	NA	NA	NA	NA	NA
MAG_92494_Ga0131788_13_98	K00135	K00135	Aldehyde dehydrogenase family	K00135	succinate-semialdehyde dehydrogenase / glutarate-semialdehyde dehydrogenase [EC:1.2.1.16 1.2.1.79 1.2.1.20]	MAG_92494	K00135	succinate-semialdehyde dehydrogenase / glutarate-semialdehyde dehydrogenase [EC:1.2.1.16 1.2.1.79 1.2.1.20]	K00135	NA	NA	NA	NA	NA	NA	NA	Aldehyde dehydrogenase family [PF00171.26]; Acyl-CoA reductase (LuxC) [PF05893.18]; Protein of unknown function (DUF1487) [PF07368.15]	NA	NA	NA	NA	0	PF00171	MAG_92494	NA	NA	NA	NA	NA
d71_METABAT__31-contigs_d71_METABAT__31-contigs---d71_METABAT__31-contigs_c_000000000039_215	NA	K00135	Belongs to the aldehyde dehydrogenase family	NA	NA	d71_METABAT__31-contigs	K00135	succinate-semialdehyde dehydrogenase / glutarate-semialdehyde dehydrogenase [EC:1.2.1.16 1.2.1.79 1.2.1.20]	K00135	NA	NA	NA	NA	NA	NA	NA	Aldehyde dehydrogenase family [PF00171.26]; Acyl-CoA reductase (LuxC) [PF05893.18]; Protein of unknown function (DUF1487) [PF07368.15]	NA	NA	NA	NA	NA	NA	d71_METABAT__31-contigs	COG1012	NA	NA	NA	NA
d71_METABAT__31-contigs_d71_METABAT__31-contigs---d71_METABAT__31-contigs_c_000000000319_63	NA	K00135	Aldehyde dehydrogenase family	NA	NA	d71_METABAT__31-contigs	K00135	succinate-semialdehyde dehydrogenase / glutarate-semialdehyde dehydrogenase [EC:1.2.1.16 1.2.1.79 1.2.1.20]	K00135	NA	NA	NA	NA	NA	NA	NA	Aldehyde dehydrogenase family [PF00171.26]; Acyl-CoA reductase (LuxC) [PF05893.18]; Protein of unknown function (DUF1487) [PF07368.15]	NA	NA	NA	NA	NA	NA	d71_METABAT__31-contigs	COG1012	NA	NA	NA	NA
GCA_017302435_000000000008_11	K00138	K00128	belongs to the aldehyde dehydrogenase family	K00138	aldehyde dehydrogenase [EC:1.2.1.-]	GCA_017302435_fix	K00138	aldehyde dehydrogenase [EC:1.2.1.-]	K00138	NA	NA	NA	NA	NA	NA	NA	Aldehyde dehydrogenase family [PF00171.26]; Acyl-CoA reductase (LuxC) [PF05893.18]; Protein of unknown function (DUF1487) [PF07368.15]	NA	NA	NA	NA	0	PF00171	GCA_017302435	NA	NA	NA	NA	NA
d71_METABAT__31-contigs_d71_METABAT__31-contigs---d71_METABAT__31-contigs_c_000000000951_12	NA	K00128,K00138	belongs to the aldehyde dehydrogenase family	NA	NA	d71_METABAT__31-contigs	K00138	aldehyde dehydrogenase [EC:1.2.1.-]	K00138	NA	NA	NA	NA	NA	NA	NA	Aldehyde dehydrogenase family [PF00171.26]; Acyl-CoA reductase (LuxC) [PF05893.18]; Protein of unknown function (DUF1487) [PF07368.15]	NA	NA	NA	NA	NA	NA	d71_METABAT__31-contigs	COG1012	NA	NA	NA	NA
GCA_017302435_000000000049_26	NA	K00140	Aldehyde dehydrogenase family	NA	NA	GCA_017302435_fix	NA	NA	K00140	NA	NA	NA	NA	NA	NA	NA	Aldehyde dehydrogenase family [PF00171.26]; Acyl-CoA reductase (LuxC) [PF05893.18]	NA	NA	NA	NA	0	PF00171	GCA_017302435	NA	NA	NA	NA	NA
GCA_017302435_000000000060_1	NA	K00140	Aldehyde dehydrogenase family	NA	NA	GCA_017302435_fix	NA	NA	K00140	NA	NA	NA	NA	NA	NA	NA	Aldehyde dehydrogenase family [PF00171.26]	NA	NA	NA	NA	0	PF00171	GCA_017302435	NA	NA	NA	NA	NA
MAG_92494_Ga0131788_11_1011	NA	K00140	Aldehyde dehydrogenase family	NA	NA	MAG_92494	NA	NA	K00140	NA	NA	NA	NA	NA	NA	NA	Aldehyde dehydrogenase family [PF00171.26]; Acyl-CoA reductase (LuxC) [PF05893.18]	NA	NA	NA	NA	0	PF00171	MAG_92494	NA	NA	NA	NA	NA
d71_METABAT__31-contigs_d71_METABAT__31-contigs---d71_METABAT__31-contigs_c_000000000083_2	NA	K00140	Aldehyde dehydrogenase family	NA	NA	d71_METABAT__31-contigs	K00140	malonate-semialdehyde dehydrogenase (acetylating) / methylmalonate-semialdehyde dehydrogenase [EC:1.2.1.18 1.2.1.27]	K00140	NA	NA	NA	NA	NA	NA	NA	Aldehyde dehydrogenase family [PF00171.26]; Acyl-CoA reductase (LuxC) [PF05893.18]; Protein of unknown function (DUF1487) [PF07368.15]	NA	NA	NA	NA	NA	NA	d71_METABAT__31-contigs	COG1012	NA	NA	NA	NA
d71_METABAT__31-contigs_d71_METABAT__31-contigs---d71_METABAT__31-contigs_c_000000000091_141	NA	K00140	Aldehyde dehydrogenase family	NA	NA	d71_METABAT__31-contigs	NA	NA	K00140	NA	NA	NA	NA	NA	NA	NA	Aldehyde dehydrogenase family [PF00171.26]; Acyl-CoA reductase (LuxC) [PF05893.18]	NA	NA	NA	NA	NA	NA	d71_METABAT__31-contigs	COG1012	NA	NA	NA	NA
GCA_017302435_000000000023_101	K00145	K00145	Catalyzes the NADPH-dependent reduction of N-acetyl-5- glutamyl phosphate to yield N-acetyl-L-glutamate 5-semialdehyde	K00145	N-acetyl-gamma-glutamyl-phosphate reductase [EC:1.2.1.38]	GCA_017302435_fix	K00145	N-acetyl-gamma-glutamyl-phosphate reductase [EC:1.2.1.38]	K00145	NA	NA	NA	NA	NA	NA	NA	Semialdehyde dehydrogenase, NAD binding domain [PF01118.28]; Semialdehyde dehydrogenase, dimerisation domain [PF02774.22]	NA	NA	NA	NA	0	PF01118	GCA_017302435	NA	NA	NA	NA	NA
MAG_92494_Ga0131788_13_83	K00145	K00145	Catalyzes the NADPH-dependent reduction of N-acetyl-5- glutamyl phosphate to yield N-acetyl-L-glutamate 5-semialdehyde	K00145	N-acetyl-gamma-glutamyl-phosphate reductase [EC:1.2.1.38]	MAG_92494	K00145	N-acetyl-gamma-glutamyl-phosphate reductase [EC:1.2.1.38]	K00145	NA	NA	NA	NA	NA	NA	NA	Semialdehyde dehydrogenase, NAD binding domain [PF01118.28]; Semialdehyde dehydrogenase, dimerisation domain [PF02774.22]	NA	NA	NA	NA	0	PF01118	MAG_92494	NA	NA	NA	NA	NA
d71_METABAT__31-contigs_d71_METABAT__31-contigs---d71_METABAT__31-contigs_c_000000000154_6	NA	K00145	Catalyzes the NADPH-dependent reduction of N-acetyl-5- glutamyl phosphate to yield N-acetyl-L-glutamate 5-semialdehyde	NA	NA	d71_METABAT__31-contigs	K00145	N-acetyl-gamma-glutamyl-phosphate reductase [EC:1.2.1.38]	K00145	NA	NA	NA	NA	NA	NA	NA	Semialdehyde dehydrogenase, NAD binding domain [PF01118.28]; Semialdehyde dehydrogenase, dimerisation domain [PF02774.22]	NA	NA	NA	NA	NA	NA	d71_METABAT__31-contigs	COG0002	NA	NA	NA	NA
GCA_017302435_000000000012_10	K00147	K00147	Catalyzes the NADPH-dependent reduction of L-glutamate 5-phosphate into L-glutamate 5-semialdehyde and phosphate. The product spontaneously undergoes cyclization to form 1-pyrroline-5- carboxylate	K00147	glutamate-5-semialdehyde dehydrogenase [EC:1.2.1.41]	GCA_017302435_fix	K00147	glutamate-5-semialdehyde dehydrogenase [EC:1.2.1.41]	K00147	NA	NA	NA	NA	NA	NA	NA	Aldehyde dehydrogenase family [PF00171.26]	NA	NA	NA	NA	0	PF00171	GCA_017302435	NA	NA	NA	NA	NA
MAG_92494_Ga0131788_13_276	K00147	K00147	Catalyzes the NADPH-dependent reduction of L-glutamate 5-phosphate into L-glutamate 5-semialdehyde and phosphate. The product spontaneously undergoes cyclization to form 1-pyrroline-5- carboxylate	K00147	glutamate-5-semialdehyde dehydrogenase [EC:1.2.1.41]	MAG_92494	K00147	glutamate-5-semialdehyde dehydrogenase [EC:1.2.1.41]	K00147	NA	NA	NA	NA	NA	NA	NA	Aldehyde dehydrogenase family [PF00171.26]; Acyl-CoA reductase (LuxC) [PF05893.18]	NA	NA	NA	NA	0	PF00171	MAG_92494	NA	NA	NA	NA	NA
d71_METABAT__31-contigs_d71_METABAT__31-contigs---d71_METABAT__31-contigs_c_000000000113_99	NA	K00147	Catalyzes the NADPH-dependent reduction of L-glutamate 5-phosphate into L-glutamate 5-semialdehyde and phosphate. The product spontaneously undergoes cyclization to form 1-pyrroline-5- carboxylate	NA	NA	d71_METABAT__31-contigs	K00147	glutamate-5-semialdehyde dehydrogenase [EC:1.2.1.41]	K00147	NA	NA	NA	NA	NA	NA	NA	Aldehyde dehydrogenase family [PF00171.26]	NA	NA	NA	NA	NA	NA	d71_METABAT__31-contigs	COG0014	NA	NA	NA	NA
GCA_017302435_000000000056_13	K00154	K00128	Aldehyde dehydrogenase family	K00154	coniferyl-aldehyde dehydrogenase [EC:1.2.1.68]	GCA_017302435_fix	K00154	coniferyl-aldehyde dehydrogenase [EC:1.2.1.68]	K00154	NA	NA	NA	NA	NA	NA	NA	Aldehyde dehydrogenase family [PF00171.26]; Acyl-CoA reductase (LuxC) [PF05893.18]	NA	NA	NA	NA	0	PF00171	GCA_017302435	NA	NA	NA	NA	NA
MAG_92494_Ga0131788_11_2461	K00154	K00128	Aldehyde dehydrogenase family	K00154	coniferyl-aldehyde dehydrogenase [EC:1.2.1.68]	MAG_92494	K00154	coniferyl-aldehyde dehydrogenase [EC:1.2.1.68]	K00154	NA	NA	NA	NA	NA	NA	NA	Aldehyde dehydrogenase family [PF00171.26]; Acyl-CoA reductase (LuxC) [PF05893.18]	NA	NA	NA	NA	0	PF00171	MAG_92494	NA	NA	NA	NA	NA
GCA_017302435_000000000027_43	K00163	K00163	Component of the pyruvate dehydrogenase (PDH) complex, that catalyzes the overall conversion of pyruvate to acetyl-CoA and CO(2)	K00163	pyruvate dehydrogenase E1 component [EC:1.2.4.1]	GCA_017302435_fix	K00163	pyruvate dehydrogenase E1 component [EC:1.2.4.1]	K00163	NA	NA	NA	NA	NA	NA	NA	Pyruvate dehydrogenase E1 component middle domain [PF17831.5]; Transketolase, thiamine diphosphate binding domain [PF00456.25]	NA	NA	NA	NA	0	PF17831	GCA_017302435	NA	NA	NA	NA	NA
MAG_92494_Ga0131788_13_37	K00163	K00163	Component of the pyruvate dehydrogenase (PDH) complex, that catalyzes the overall conversion of pyruvate to acetyl-CoA and CO(2)	K00163	pyruvate dehydrogenase E1 component [EC:1.2.4.1]	MAG_92494	K00163	pyruvate dehydrogenase E1 component [EC:1.2.4.1]	K00163	NA	NA	NA	NA	NA	NA	NA	Pyruvate dehydrogenase E1 component middle domain [PF17831.5]; Transketolase, thiamine diphosphate binding domain [PF00456.25]	NA	NA	NA	NA	0	PF17831	MAG_92494	NA	NA	NA	NA	NA
d71_METABAT__31-contigs_d71_METABAT__31-contigs---d71_METABAT__31-contigs_c_000000000187_112	NA	K00163	Component of the pyruvate dehydrogenase (PDH) complex, that catalyzes the overall conversion of pyruvate to acetyl-CoA and CO(2)	NA	NA	d71_METABAT__31-contigs	K00163	pyruvate dehydrogenase E1 component [EC:1.2.4.1]	K00163	NA	NA	NA	NA	NA	NA	NA	Pyruvate dehydrogenase E1 component middle domain [PF17831.5]; Transketolase, thiamine diphosphate binding domain [PF00456.25]	NA	NA	NA	NA	NA	NA	d71_METABAT__31-contigs	COG2609	NA	NA	NA	NA
GCA_017302435_000000000012_76	K00164	K00164	dehydrogenase E1 component	K00164	2-oxoglutarate dehydrogenase E1 component [EC:1.2.4.2]	GCA_017302435_fix	K00164	2-oxoglutarate dehydrogenase E1 component [EC:1.2.4.2]	K00164	NA	NA	NA	NA	NA	NA	NA	Dehydrogenase E1 component [PF00676.24]; 2-oxoglutarate dehydrogenase C-terminal [PF16870.9]; 2-oxoglutarate dehydrogenase N-terminus [PF16078.9]	NA	NA	NA	NA	0	PF00676	GCA_017302435	NA	NA	NA	NA	NA
MAG_92494_Ga0131788_12_481	K00164	K00164	dehydrogenase E1 component	NA	NA	MAG_92494	K00164	2-oxoglutarate dehydrogenase E1 component [EC:1.2.4.2]	K00164	NA	NA	NA	NA	NA	NA	NA	Dehydrogenase E1 component [PF00676.24]; 2-oxoglutarate dehydrogenase C-terminal [PF16870.9]; Transketolase, pyrimidine binding domain [PF02779.28]; 2-oxoglutarate dehydrogenase N-terminus [PF16078.9]	NA	NA	NA	NA	0	PF00676	MAG_92494	NA	NA	NA	NA	NA
d71_METABAT__31-contigs_d71_METABAT__31-contigs---d71_METABAT__31-contigs_c_000000002991_4	NA	K00164	dehydrogenase E1 component	NA	NA	d71_METABAT__31-contigs	K00164	2-oxoglutarate dehydrogenase E1 component [EC:1.2.4.2]	K00164	NA	NA	NA	NA	NA	NA	NA	Dehydrogenase E1 component [PF00676.24]; 2-oxoglutarate dehydrogenase C-terminal [PF16870.9]; 2-oxoglutarate dehydrogenase N-terminus [PF16078.9]	NA	NA	NA	NA	NA	NA	d71_METABAT__31-contigs	COG0567	NA	NA	NA	NA
GCA_017302435_000000000001_177	K00169	K00169	pyruvate flavodoxin ferredoxin oxidoreductase	K00169	pyruvate ferredoxin oxidoreductase alpha subunit [EC:1.2.7.1]	GCA_017302435_fix	K00169	pyruvate ferredoxin oxidoreductase alpha subunit [EC:1.2.7.1]	K00169	NA	NA	NA	NA	NA	NA	NA	Pyruvate flavodoxin/ferredoxin oxidoreductase, thiamine diP-bdg [PF01855.23]; Pyruvate:ferredoxin oxidoreductase core domain II [PF17147.8]	NA	NA	NA	NA	0	PF01855	GCA_017302435	NA	NA	NA	NA	NA
MAG_92494_Ga0131788_11_2344	K00169	K00169	pyruvate flavodoxin ferredoxin oxidoreductase	K00169	pyruvate ferredoxin oxidoreductase alpha subunit [EC:1.2.7.1]	MAG_92494	K00169	pyruvate ferredoxin oxidoreductase alpha subunit [EC:1.2.7.1]	K00169	NA	NA	NA	NA	NA	NA	NA	Pyruvate flavodoxin/ferredoxin oxidoreductase, thiamine diP-bdg [PF01855.23]; Pyruvate:ferredoxin oxidoreductase core domain II [PF17147.8]	NA	NA	NA	NA	0	PF01855	MAG_92494	NA	NA	NA	NA	NA
d71_METABAT__31-contigs_d71_METABAT__31-contigs---d71_METABAT__31-contigs_c_000000000123_65	NA	K00169	pyruvate flavodoxin ferredoxin oxidoreductase	NA	NA	d71_METABAT__31-contigs	K00169	pyruvate ferredoxin oxidoreductase alpha subunit [EC:1.2.7.1]	K00169	NA	NA	NA	NA	NA	NA	NA	Pyruvate flavodoxin/ferredoxin oxidoreductase, thiamine diP-bdg [PF01855.23]; Pyruvate:ferredoxin oxidoreductase core domain II [PF17147.8]	NA	NA	NA	NA	NA	NA	d71_METABAT__31-contigs	COG0674	NA	NA	NA	NA
GCA_017302435_000000000001_176	K00170	K00170	PFAM Thiamine pyrophosphate	K00170	pyruvate ferredoxin oxidoreductase beta subunit [EC:1.2.7.1]	GCA_017302435_fix	K00170	pyruvate ferredoxin oxidoreductase beta subunit [EC:1.2.7.1]	K00170	NA	NA	NA	NA	NA	NA	NA	Thiamine pyrophosphate enzyme, C-terminal TPP binding domain [PF02775.25]	NA	NA	NA	NA	0	PF02775	GCA_017302435	NA	NA	NA	NA	NA
MAG_92494_Ga0131788_11_2343	K00170	K00170	PFAM Thiamine pyrophosphate	K00170	pyruvate ferredoxin oxidoreductase beta subunit [EC:1.2.7.1]	MAG_92494	K00170	pyruvate ferredoxin oxidoreductase beta subunit [EC:1.2.7.1]	K00170	NA	NA	NA	NA	NA	NA	NA	Thiamine pyrophosphate enzyme, C-terminal TPP binding domain [PF02775.25]	NA	NA	NA	NA	0	PF02775	MAG_92494	NA	NA	NA	NA	NA
d71_METABAT__31-contigs_d71_METABAT__31-contigs---d71_METABAT__31-contigs_c_000000000123_66	NA	K00170,K18356	PFAM Thiamine pyrophosphate	NA	NA	d71_METABAT__31-contigs	K00170	pyruvate ferredoxin oxidoreductase beta subunit [EC:1.2.7.1]	K00170	NA	NA	NA	NA	NA	NA	NA	Thiamine pyrophosphate enzyme, C-terminal TPP binding domain [PF02775.25]	NA	NA	NA	NA	NA	NA	d71_METABAT__31-contigs	COG1013	NA	NA	NA	NA
GCA_017302435_000000000001_178	K00172	K00172	TIGRFAM pyruvate ketoisovalerate oxidoreductase, gamma subunit	K00172	pyruvate ferredoxin oxidoreductase gamma subunit [EC:1.2.7.1]	GCA_017302435_fix	K00172	pyruvate ferredoxin oxidoreductase gamma subunit [EC:1.2.7.1]	K00172	NA	NA	NA	NA	NA	NA	NA	Pyruvate ferredoxin/flavodoxin oxidoreductase [PF01558.22]	NA	NA	NA	NA	0	PF01558	GCA_017302435	NA	NA	NA	NA	NA
MAG_92494_Ga0131788_11_2345	K00172	K00172	TIGRFAM pyruvate ketoisovalerate oxidoreductase, gamma subunit	K00172	pyruvate ferredoxin oxidoreductase gamma subunit [EC:1.2.7.1]	MAG_92494	K00172	pyruvate ferredoxin oxidoreductase gamma subunit [EC:1.2.7.1]	K00172	NA	NA	NA	NA	NA	NA	NA	Pyruvate ferredoxin/flavodoxin oxidoreductase [PF01558.22]	NA	NA	NA	NA	0	PF01558	MAG_92494	NA	NA	NA	NA	NA
d71_METABAT__31-contigs_d71_METABAT__31-contigs---d71_METABAT__31-contigs_c_000000000123_64	NA	K00172,K18357	TIGRFAM pyruvate ketoisovalerate oxidoreductase, gamma subunit	NA	NA	d71_METABAT__31-contigs	K00172	pyruvate ferredoxin oxidoreductase gamma subunit [EC:1.2.7.1]	K00172	NA	NA	NA	NA	NA	NA	NA	Pyruvate ferredoxin/flavodoxin oxidoreductase [PF01558.22]	NA	NA	NA	NA	NA	NA	d71_METABAT__31-contigs	COG1014	NA	NA	NA	NA
GCA_017302435_000000000078_67	K00174	K00174	Pyruvate flavodoxin ferredoxin oxidoreductase domain protein	K00174	2-oxoglutarate/2-oxoacid ferredoxin oxidoreductase subunit alpha [EC:1.2.7.3 1.2.7.11]	GCA_017302435_fix	K00174	2-oxoglutarate/2-oxoacid ferredoxin oxidoreductase subunit alpha [EC:1.2.7.3 1.2.7.11]	K00174	NA	NA	NA	NA	NA	NA	NA	Pyruvate flavodoxin/ferredoxin oxidoreductase, thiamine diP-bdg [PF01855.23]; Pyruvate:ferredoxin oxidoreductase core domain II [PF17147.8]	NA	NA	NA	NA	0	PF01855	GCA_017302435	NA	NA	NA	NA	NA
MAG_92494_Ga0131788_12_15	K00174	K00174	Pyruvate flavodoxin ferredoxin oxidoreductase domain protein	K00174	2-oxoglutarate/2-oxoacid ferredoxin oxidoreductase subunit alpha [EC:1.2.7.3 1.2.7.11]	MAG_92494	K00174	2-oxoglutarate/2-oxoacid ferredoxin oxidoreductase subunit alpha [EC:1.2.7.3 1.2.7.11]	K00174	NA	NA	NA	NA	NA	NA	NA	Pyruvate flavodoxin/ferredoxin oxidoreductase, thiamine diP-bdg [PF01855.23]; Pyruvate:ferredoxin oxidoreductase core domain II [PF17147.8]	NA	NA	NA	NA	0	PF01855	MAG_92494	NA	NA	NA	NA	NA
d71_METABAT__31-contigs_d71_METABAT__31-contigs---d71_METABAT__31-contigs_c_000000000269_102	NA	K00174	Pyruvate ferredoxin oxidoreductase and related 2-oxoacid ferredoxin oxidoreductases	NA	NA	d71_METABAT__31-contigs	K00174	2-oxoglutarate/2-oxoacid ferredoxin oxidoreductase subunit alpha [EC:1.2.7.3 1.2.7.11]	K00174	NA	NA	NA	NA	NA	NA	NA	Pyruvate flavodoxin/ferredoxin oxidoreductase, thiamine diP-bdg [PF01855.23]; Pyruvate ferredoxin/flavodoxin oxidoreductase [PF01558.22]; Pyruvate:ferredoxin oxidoreductase core domain II [PF17147.8]; Transketolase, C-terminal domain [PF02780.24]	NA	NA	NA	NA	NA	NA	d71_METABAT__31-contigs	COG0674	NA	NA	NA	NA
d71_METABAT__31-contigs_d71_METABAT__31-contigs---d71_METABAT__31-contigs_c_000000001260_24	NA	K00174	Pyruvate flavodoxin/ferredoxin oxidoreductase, thiamine diP-bdg	NA	NA	d71_METABAT__31-contigs	K00174	2-oxoglutarate/2-oxoacid ferredoxin oxidoreductase subunit alpha [EC:1.2.7.3 1.2.7.11]	K00174	NA	NA	NA	NA	NA	NA	NA	Pyruvate flavodoxin/ferredoxin oxidoreductase, thiamine diP-bdg [PF01855.23]; Pyruvate ferredoxin/flavodoxin oxidoreductase [PF01558.22]	NA	NA	NA	NA	NA	NA	d71_METABAT__31-contigs	COG0674	NA	NA	NA	NA
GCA_017302435_000000000078_66	K00175	K00175	PFAM Thiamine pyrophosphate	K00175	2-oxoglutarate/2-oxoacid ferredoxin oxidoreductase subunit beta [EC:1.2.7.3 1.2.7.11]	GCA_017302435_fix	K00175	2-oxoglutarate/2-oxoacid ferredoxin oxidoreductase subunit beta [EC:1.2.7.3 1.2.7.11]	K00175	NA	NA	NA	NA	NA	NA	NA	Thiamine pyrophosphate enzyme, C-terminal TPP binding domain [PF02775.25]	NA	NA	NA	NA	0	PF02775	GCA_017302435	NA	NA	NA	NA	NA
MAG_92494_Ga0131788_12_14	K00175	K00175	PFAM Thiamine pyrophosphate	K00175	2-oxoglutarate/2-oxoacid ferredoxin oxidoreductase subunit beta [EC:1.2.7.3 1.2.7.11]	MAG_92494	K00175	2-oxoglutarate/2-oxoacid ferredoxin oxidoreductase subunit beta [EC:1.2.7.3 1.2.7.11]	K00175	NA	NA	NA	NA	NA	NA	NA	Thiamine pyrophosphate enzyme, C-terminal TPP binding domain [PF02775.25]	NA	NA	NA	NA	0	PF02775	MAG_92494	NA	NA	NA	NA	NA
d71_METABAT__31-contigs_d71_METABAT__31-contigs---d71_METABAT__31-contigs_c_000000000269_101	NA	K00175	COG1013 Pyruvate ferredoxin oxidoreductase and related 2-oxoacid ferredoxin oxidoreductases, beta subunit	NA	NA	d71_METABAT__31-contigs	K00175	2-oxoglutarate/2-oxoacid ferredoxin oxidoreductase subunit beta [EC:1.2.7.3 1.2.7.11]	K00175	NA	NA	NA	NA	NA	NA	NA	Thiamine pyrophosphate enzyme, C-terminal TPP binding domain [PF02775.25]; Pyruvate ferredoxin oxidoreductase beta subunit C terminal [PF12367.12]	NA	NA	NA	NA	NA	NA	d71_METABAT__31-contigs	COG1013	NA	NA	NA	NA
d71_METABAT__31-contigs_d71_METABAT__31-contigs---d71_METABAT__31-contigs_c_000000001260_23	NA	K00175	Thiamine pyrophosphate enzyme, C-terminal TPP binding domain	NA	NA	d71_METABAT__31-contigs	K00175	2-oxoglutarate/2-oxoacid ferredoxin oxidoreductase subunit beta [EC:1.2.7.3 1.2.7.11]	K00175	NA	NA	NA	NA	NA	NA	NA	Thiamine pyrophosphate enzyme, C-terminal TPP binding domain [PF02775.25]	NA	NA	NA	NA	NA	NA	d71_METABAT__31-contigs	COG1013	NA	NA	NA	NA
GCA_017302435_000000000027_41	K00179	K00179	indolepyruvate ferredoxin oxidoreductase	K00179	indolepyruvate ferredoxin oxidoreductase, alpha subunit [EC:1.2.7.8]	GCA_017302435_fix	K00179	indolepyruvate ferredoxin oxidoreductase, alpha subunit [EC:1.2.7.8]	K00179	NA	NA	NA	NA	NA	NA	NA	Pyruvate flavodoxin/ferredoxin oxidoreductase, thiamine diP-bdg [PF01855.23]; Thiamine pyrophosphate enzyme, C-terminal TPP binding domain [PF02775.25]; 4Fe-4S dicluster domain [PF14697.10]; 4Fe-4S dicluster domain [PF13237.10]; 4Fe-4S dicluster domain [PF12838.11]	NA	NA	NA	NA	0	PF01855	GCA_017302435	NA	NA	NA	NA	NA
GCA_017302435_000000000027_40	K00180	K00180	PFAM pyruvate ferredoxin flavodoxin oxidoreductase	K00180	indolepyruvate ferredoxin oxidoreductase, beta subunit [EC:1.2.7.8]	GCA_017302435_fix	K00180	indolepyruvate ferredoxin oxidoreductase, beta subunit [EC:1.2.7.8]	K00180	NA	NA	NA	NA	NA	NA	NA	Pyruvate ferredoxin/flavodoxin oxidoreductase [PF01558.22]	NA	NA	NA	NA	0	PF01558	GCA_017302435	NA	NA	NA	NA	NA
d71_METABAT__31-contigs_d71_METABAT__31-contigs---d71_METABAT__31-contigs_c_000000000154_90	NA	K00184	4Fe-4S dicluster domain	NA	NA	d71_METABAT__31-contigs	NA	NA	K00184	NA	NA	NA	NA	NA	NA	NA	4Fe-4S dicluster domain [PF13247.10]; 4Fe-4S dicluster domain [PF13237.10]; 4Fe-4S dicluster domain [PF12838.11]; 4Fe-4S dicluster domain [PF14697.10]; 4Fe-4S dicluster domain [PF13187.10]; 4Fe-4S dicluster domain [PF13183.10]	NA	NA	NA	NA	NA	NA	d71_METABAT__31-contigs	COG0437	NA	NA	NA	NA
d71_METABAT__31-contigs_d71_METABAT__31-contigs---d71_METABAT__31-contigs_c_000000000154_91	NA	K00185	Polysulphide reductase, NrfD	NA	NA	d71_METABAT__31-contigs	NA	NA	K00185	NA	NA	NA	NA	NA	NA	NA	Polysulphide reductase, NrfD [PF03916.18]	NA	NA	NA	NA	NA	NA	d71_METABAT__31-contigs	COG5557	NA	NA	NA	NA
MAG_92494_Ga0131788_11_913	K00196	K05796	PFAM 4Fe-4S ferredoxin, iron-sulfur binding domain protein	K00196	anaerobic carbon-monoxide dehydrogenase iron sulfur subunit	MAG_92494	K00196	anaerobic carbon-monoxide dehydrogenase iron sulfur subunit	K00196	NA	NA	NA	NA	NA	NA	NA	4Fe-4S dicluster domain [PF13247.10]; 4Fe-4S dicluster domain [PF14697.10]; 4Fe-4S dicluster domain [PF13187.10]; 4Fe-4S dicluster domain [PF13237.10]; 4Fe-4S dicluster domain [PF12838.11]; 4Fe-4S binding domain [PF12837.11]	NA	NA	NA	NA	0	PF13247	MAG_92494	NA	NA	NA	NA	NA
GCA_017302435_000000000034_116	K00208	K00208	Enoyl-(Acyl carrier protein) reductase	K00208	enoyl-[acyl-carrier protein] reductase I [EC:1.3.1.9 1.3.1.10]	GCA_017302435_fix	K00208	enoyl-[acyl-carrier protein] reductase I [EC:1.3.1.9 1.3.1.10]	K00208	NA	NA	NA	NA	NA	NA	NA	Enoyl-(Acyl carrier protein) reductase [PF13561.10]; short chain dehydrogenase [PF00106.29]	NA	NA	NA	NA	0	PF13561	GCA_017302435	NA	NA	NA	NA	NA
GCA_017302435_000000000045_31	K00208	K00208	Enoyl- acyl-carrier-protein reductase NADH	K00208	enoyl-[acyl-carrier protein] reductase I [EC:1.3.1.9 1.3.1.10]	GCA_017302435_fix	K00208	enoyl-[acyl-carrier protein] reductase I [EC:1.3.1.9 1.3.1.10]	K00208	NA	NA	NA	NA	NA	NA	NA	Enoyl-(Acyl carrier protein) reductase [PF13561.10]; short chain dehydrogenase [PF00106.29]	NA	NA	NA	NA	0	PF13561	GCA_017302435	NA	NA	NA	NA	NA
MAG_92494_Ga0131788_12_403	K00208	K00208	Enoyl-(Acyl carrier protein) reductase	K00208	enoyl-[acyl-carrier protein] reductase I [EC:1.3.1.9 1.3.1.10]	MAG_92494	K00208	enoyl-[acyl-carrier protein] reductase I [EC:1.3.1.9 1.3.1.10]	K00208	NA	NA	NA	NA	NA	NA	NA	Enoyl-(Acyl carrier protein) reductase [PF13561.10]; short chain dehydrogenase [PF00106.29]	NA	NA	NA	NA	0	PF13561	MAG_92494	NA	NA	NA	NA	NA
MAG_92494_Ga0131788_12_470	K00208	K00208	Enoyl- acyl-carrier-protein reductase NADH	K00208	enoyl-[acyl-carrier protein] reductase I [EC:1.3.1.9 1.3.1.10]	MAG_92494	K00208	enoyl-[acyl-carrier protein] reductase I [EC:1.3.1.9 1.3.1.10]	K00208	NA	NA	NA	NA	NA	NA	NA	Enoyl-(Acyl carrier protein) reductase [PF13561.10]; short chain dehydrogenase [PF00106.29]	NA	NA	NA	NA	0	PF13561	MAG_92494	NA	NA	NA	NA	NA
d71_METABAT__31-contigs_d71_METABAT__31-contigs---d71_METABAT__31-contigs_c_000000000113_17	NA	K00208	Enoyl- acyl-carrier-protein reductase NADH	NA	NA	d71_METABAT__31-contigs	K00208	enoyl-[acyl-carrier protein] reductase I [EC:1.3.1.9 1.3.1.10]	K00208	NA	NA	NA	NA	NA	NA	NA	Enoyl-(Acyl carrier protein) reductase [PF13561.10]; short chain dehydrogenase [PF00106.29]	NA	NA	NA	NA	NA	NA	d71_METABAT__31-contigs	COG0623	NA	NA	NA	NA
d71_METABAT__31-contigs_d71_METABAT__31-contigs---d71_METABAT__31-contigs_c_000000000269_2	NA	K00208	Enoyl- acyl-carrier-protein reductase NADH	NA	NA	d71_METABAT__31-contigs	K00208	enoyl-[acyl-carrier protein] reductase I [EC:1.3.1.9 1.3.1.10]	K00208	NA	NA	NA	NA	NA	NA	NA	Enoyl-(Acyl carrier protein) reductase [PF13561.10]; short chain dehydrogenase [PF00106.29]	NA	NA	NA	NA	NA	NA	d71_METABAT__31-contigs	COG0623	NA	NA	NA	NA
GCA_017302435_000000000031_47	K00215	K00215	Catalyzes the conversion of 4-hydroxy- tetrahydrodipicolinate (HTPA) to tetrahydrodipicolinate	K00215	4-hydroxy-tetrahydrodipicolinate reductase [EC:1.17.1.8]	GCA_017302435_fix	K00215	4-hydroxy-tetrahydrodipicolinate reductase [EC:1.17.1.8]	K00215	NA	NA	NA	NA	NA	NA	NA	Dihydrodipicolinate reductase, C-terminus [PF05173.18]; Dihydrodipicolinate reductase, N-terminus [PF01113.24]	NA	NA	NA	NA	0	PF05173	GCA_017302435	NA	NA	NA	NA	NA
MAG_92494_Ga0131788_11_315	K00215	K00215	Catalyzes the conversion of 4-hydroxy- tetrahydrodipicolinate (HTPA) to tetrahydrodipicolinate	K00215	4-hydroxy-tetrahydrodipicolinate reductase [EC:1.17.1.8]	MAG_92494	K00215	4-hydroxy-tetrahydrodipicolinate reductase [EC:1.17.1.8]	K00215	NA	NA	NA	NA	NA	NA	NA	Dihydrodipicolinate reductase, C-terminus [PF05173.18]; Dihydrodipicolinate reductase, N-terminus [PF01113.24]	NA	NA	NA	NA	0	PF05173	MAG_92494	NA	NA	NA	NA	NA
d71_METABAT__31-contigs_d71_METABAT__31-contigs---d71_METABAT__31-contigs_c_000000000337_49	NA	K00215	Catalyzes the conversion of 4-hydroxy- tetrahydrodipicolinate (HTPA) to tetrahydrodipicolinate	NA	NA	d71_METABAT__31-contigs	K00215	4-hydroxy-tetrahydrodipicolinate reductase [EC:1.17.1.8]	K00215	NA	NA	NA	NA	NA	NA	NA	Dihydrodipicolinate reductase, C-terminus [PF05173.18]; Dihydrodipicolinate reductase, N-terminus [PF01113.24]	NA	NA	NA	NA	NA	NA	d71_METABAT__31-contigs	COG0289	NA	NA	NA	NA
GCA_017302435_000000000074_1	K00219	K00219	NADH flavin oxidoreductase NADH oxidase	K00219	2,4-dienoyl-CoA reductase (NADPH2) [EC:1.3.1.34]	GCA_017302435_fix	K00219	2,4-dienoyl-CoA reductase (NADPH2) [EC:1.3.1.34]	K00219	NA	NA	NA	NA	NA	NA	NA	NADH:flavin oxidoreductase / NADH oxidase family [PF00724.24]; Pyridine nucleotide-disulphide oxidoreductase [PF07992.18]; Pyridine nucleotide-disulphide oxidoreductase [PF13738.10]; HI0933-like protein [PF03486.18]; Flavin-binding monooxygenase-like [PF00743.23]; NAD(P)-binding Rossmann-like domain [PF13450.10]; FAD binding domain [PF01494.23]	NA	NA	NA	NA	0	PF00724	GCA_017302435	NA	NA	NA	NA	NA
MAG_92494_Ga0131788_11_1844	K00219	K00219	NADH flavin oxidoreductase NADH oxidase	K00219	2,4-dienoyl-CoA reductase (NADPH2) [EC:1.3.1.34]	MAG_92494	K00219	2,4-dienoyl-CoA reductase (NADPH2) [EC:1.3.1.34]	K00219	NA	NA	NA	NA	NA	NA	NA	NADH:flavin oxidoreductase / NADH oxidase family [PF00724.24]; Pyridine nucleotide-disulphide oxidoreductase [PF07992.18]; Pyridine nucleotide-disulphide oxidoreductase [PF13738.10]; HI0933-like protein [PF03486.18]; Flavin-binding monooxygenase-like [PF00743.23]; NAD(P)-binding Rossmann-like domain [PF13450.10]	NA	NA	NA	NA	0	PF00724	MAG_92494	NA	NA	NA	NA	NA
d71_METABAT__31-contigs_d71_METABAT__31-contigs---d71_METABAT__31-contigs_c_000000000871_6	NA	K00219	COG1902 NADH flavin oxidoreductases, Old Yellow Enzyme family	NA	NA	d71_METABAT__31-contigs	NA	NA	K00219	NA	NA	NA	NA	NA	NA	NA	NADH:flavin oxidoreductase / NADH oxidase family [PF00724.24]; Dihydrouridine synthase (Dus) [PF01207.21]	NA	NA	NA	NA	NA	NA	d71_METABAT__31-contigs	COG1902	NA	NA	NA	NA
GCA_017302435_000000000020_18	K00228	K00228	Involved in the heme biosynthesis. Catalyzes the aerobic oxidative decarboxylation of propionate groups of rings A and B of coproporphyrinogen-III to yield the vinyl groups in protoporphyrinogen-IX	K00228	coproporphyrinogen III oxidase [EC:1.3.3.3]	GCA_017302435_fix	K00228	coproporphyrinogen III oxidase [EC:1.3.3.3]	K00228	NA	NA	NA	NA	NA	NA	NA	Coproporphyrinogen III oxidase [PF01218.22]	NA	NA	NA	NA	0	PF01218	GCA_017302435	NA	NA	NA	NA	NA
MAG_92494_Ga0131788_11_1762	K00228	K00228	Involved in the heme biosynthesis. Catalyzes the aerobic oxidative decarboxylation of propionate groups of rings A and B of coproporphyrinogen-III to yield the vinyl groups in protoporphyrinogen-IX	K00228	coproporphyrinogen III oxidase [EC:1.3.3.3]	MAG_92494	K00228	coproporphyrinogen III oxidase [EC:1.3.3.3]	K00228	NA	NA	NA	NA	NA	NA	NA	Coproporphyrinogen III oxidase [PF01218.22]	NA	NA	NA	NA	0	PF01218	MAG_92494	NA	NA	NA	NA	NA
d71_METABAT__31-contigs_d71_METABAT__31-contigs---d71_METABAT__31-contigs_c_000000000704_34	NA	K00228	Involved in the heme biosynthesis. Catalyzes the aerobic oxidative decarboxylation of propionate groups of rings A and B of coproporphyrinogen-III to yield the vinyl groups in protoporphyrinogen-IX	NA	NA	d71_METABAT__31-contigs	K00228	coproporphyrinogen III oxidase [EC:1.3.3.3]	K00228	NA	NA	NA	NA	NA	NA	NA	Coproporphyrinogen III oxidase [PF01218.22]	NA	NA	NA	NA	NA	NA	d71_METABAT__31-contigs	COG0408	NA	NA	NA	NA
GCA_017302435_000000000012_72	K00239	K00239	Belongs to the FAD-dependent oxidoreductase 2 family. FRD SDH subfamily	K00239	succinate dehydrogenase flavoprotein subunit [EC:1.3.5.1]	GCA_017302435_fix	K00239	succinate dehydrogenase flavoprotein subunit [EC:1.3.5.1]	K00239	NA	NA	NA	NA	NA	NA	NA	FAD binding domain [PF00890.28]; Fumarate reductase flavoprotein C-term [PF02910.24]	NA	NA	NA	NA	0	PF00890	GCA_017302435	NA	NA	NA	NA	NA
MAG_92494_Ga0131788_12_485	K00239	K00239	Belongs to the FAD-dependent oxidoreductase 2 family. FRD SDH subfamily	K00239	succinate dehydrogenase flavoprotein subunit [EC:1.3.5.1]	MAG_92494	K00239	succinate dehydrogenase flavoprotein subunit [EC:1.3.5.1]	K00239	NA	NA	NA	NA	NA	NA	NA	FAD binding domain [PF00890.28]; Fumarate reductase flavoprotein C-term [PF02910.24]	NA	NA	NA	NA	0	PF00890	MAG_92494	NA	NA	NA	NA	NA
d71_METABAT__31-contigs_d71_METABAT__31-contigs---d71_METABAT__31-contigs_c_000000002991_8	NA	K00239	Belongs to the FAD-dependent oxidoreductase 2 family. FRD SDH subfamily	NA	NA	d71_METABAT__31-contigs	K00239	succinate dehydrogenase flavoprotein subunit [EC:1.3.5.1]	K00239	NA	NA	NA	NA	NA	NA	NA	FAD binding domain [PF00890.28]; Fumarate reductase flavoprotein C-term [PF02910.24]	NA	NA	NA	NA	NA	NA	d71_METABAT__31-contigs	COG1053	NA	NA	NA	NA
GCA_017302435_000000000012_73	K00240	K00240	fumarate reductase iron-sulfur protein	K00240	succinate dehydrogenase iron-sulfur subunit [EC:1.3.5.1]	GCA_017302435_fix	K00240	succinate dehydrogenase iron-sulfur subunit [EC:1.3.5.1]	K00240	NA	NA	NA	NA	NA	NA	NA	2Fe-2S iron-sulfur cluster binding domain [PF13085.10]; 4Fe-4S dicluster domain [PF13183.10]; 4Fe-4S dicluster domain [PF13534.10]; 4Fe-4S dicluster domain [PF13237.10]	NA	NA	NA	NA	0	PF13085	GCA_017302435	NA	NA	NA	NA	NA
MAG_92494_Ga0131788_12_484	K00240	K00240	fumarate reductase iron-sulfur protein	K00240	succinate dehydrogenase iron-sulfur subunit [EC:1.3.5.1]	MAG_92494	K00240	succinate dehydrogenase iron-sulfur subunit [EC:1.3.5.1]	K00240	NA	NA	NA	NA	NA	NA	NA	2Fe-2S iron-sulfur cluster binding domain [PF13085.10]; 4Fe-4S dicluster domain [PF13183.10]; 4Fe-4S dicluster domain [PF13534.10]; 4Fe-4S dicluster domain [PF13237.10]	NA	NA	NA	NA	0	PF13085	MAG_92494	NA	NA	NA	NA	NA
d71_METABAT__31-contigs_d71_METABAT__31-contigs---d71_METABAT__31-contigs_c_000000002991_7	NA	K00240	fumarate reductase iron-sulfur protein	NA	NA	d71_METABAT__31-contigs	K00240	succinate dehydrogenase iron-sulfur subunit [EC:1.3.5.1]	K00240	NA	NA	NA	NA	NA	NA	NA	2Fe-2S iron-sulfur cluster binding domain [PF13085.10]; 4Fe-4S dicluster domain [PF13183.10]; 4Fe-4S dicluster domain [PF13534.10]; 4Fe-4S dicluster domain [PF13237.10]	NA	NA	NA	NA	NA	NA	d71_METABAT__31-contigs	COG0479	NA	NA	NA	NA
GCA_017302435_000000000012_70	K00241	K00241	Succinate dehydrogenase/Fumarate reductase transmembrane subunit	K00241	succinate dehydrogenase cytochrome b subunit	GCA_017302435_fix	K00241	succinate dehydrogenase cytochrome b subunit	K00241	NA	NA	NA	NA	NA	NA	NA	Succinate dehydrogenase/Fumarate reductase transmembrane subunit [PF01127.26]	NA	NA	NA	NA	0	PF01127	GCA_017302435	NA	NA	NA	NA	NA
MAG_92494_Ga0131788_12_487	K00241	K00241	Succinate dehydrogenase/Fumarate reductase transmembrane subunit	K00241	succinate dehydrogenase cytochrome b subunit	MAG_92494	K00241	succinate dehydrogenase cytochrome b subunit	K00241	NA	NA	NA	NA	NA	NA	NA	Succinate dehydrogenase/Fumarate reductase transmembrane subunit [PF01127.26]	NA	NA	NA	NA	0	PF01127	MAG_92494	NA	NA	NA	NA	NA
d71_METABAT__31-contigs_d71_METABAT__31-contigs---d71_METABAT__31-contigs_c_000000002991_10	NA	K00241	Succinate dehydrogenase/Fumarate reductase transmembrane subunit	NA	NA	d71_METABAT__31-contigs	K00241	succinate dehydrogenase cytochrome b subunit	K00241	NA	NA	NA	NA	NA	NA	NA	Succinate dehydrogenase/Fumarate reductase transmembrane subunit [PF01127.26]	NA	NA	NA	NA	NA	NA	d71_METABAT__31-contigs	COG2009	NA	NA	NA	NA
GCA_017302435_000000000012_71	K00242	K00242	Succinate dehydrogenase/Fumarate reductase transmembrane subunit	K00242	succinate dehydrogenase membrane anchor subunit	GCA_017302435_fix	K00242	succinate dehydrogenase membrane anchor subunit	K00242	NA	NA	NA	NA	NA	NA	NA	Succinate dehydrogenase/Fumarate reductase transmembrane subunit [PF01127.26]	NA	NA	NA	NA	0	PF01127	GCA_017302435	NA	NA	NA	NA	NA
MAG_92494_Ga0131788_12_486	K00242	K00242	Succinate dehydrogenase/Fumarate reductase transmembrane subunit	K00242	succinate dehydrogenase membrane anchor subunit	MAG_92494	K00242	succinate dehydrogenase membrane anchor subunit	K00242	NA	NA	NA	NA	NA	NA	NA	Succinate dehydrogenase/Fumarate reductase transmembrane subunit [PF01127.26]	NA	NA	NA	NA	0	PF01127	MAG_92494	NA	NA	NA	NA	NA
d71_METABAT__31-contigs_d71_METABAT__31-contigs---d71_METABAT__31-contigs_c_000000002991_9	NA	K00242	Succinate dehydrogenase/Fumarate reductase transmembrane subunit	NA	NA	d71_METABAT__31-contigs	K00242	succinate dehydrogenase membrane anchor subunit	K00242	NA	NA	NA	NA	NA	NA	NA	Succinate dehydrogenase/Fumarate reductase transmembrane subunit [PF01127.26]	NA	NA	NA	NA	NA	NA	d71_METABAT__31-contigs	COG2142	NA	NA	NA	NA
GCA_017302435_000000000001_89	K00244	K00244	Fumarate reductase flavoprotein C-term	K00244	succinate dehydrogenase flavoprotein subunit [EC:1.3.5.1]	GCA_017302435_fix	K00244	succinate dehydrogenase flavoprotein subunit [EC:1.3.5.1]	K00244	NA	NA	NA	NA	NA	NA	NA	FAD binding domain [PF00890.28]; Fumarate reductase flavoprotein C-term [PF02910.24]	NA	NA	NA	NA	0	PF00890	GCA_017302435	NA	NA	NA	NA	NA
GCA_017302435_000000000001_89	K00244	K00244	Fumarate reductase flavoprotein C-term	K00239	succinate dehydrogenase flavoprotein subunit [EC:1.3.5.1]	GCA_017302435_fix	K00244	succinate dehydrogenase flavoprotein subunit [EC:1.3.5.1]	K00244	NA	NA	NA	NA	NA	NA	NA	FAD binding domain [PF00890.28]; Fumarate reductase flavoprotein C-term [PF02910.24]	NA	NA	NA	NA	0	PF00890	GCA_017302435	NA	NA	NA	NA	NA
MAG_92494_Ga0131788_11_1630	K00244	K00244	Fumarate reductase flavoprotein C-term	K00244	succinate dehydrogenase flavoprotein subunit [EC:1.3.5.1]	MAG_92494	K00244	succinate dehydrogenase flavoprotein subunit [EC:1.3.5.1]	K00244	NA	NA	NA	NA	NA	NA	NA	FAD binding domain [PF00890.28]; Fumarate reductase flavoprotein C-term [PF02910.24]	NA	NA	NA	NA	0	PF00890	MAG_92494	NA	NA	NA	NA	NA
MAG_92494_Ga0131788_11_1630	K00244	K00244	Fumarate reductase flavoprotein C-term	K00239	succinate dehydrogenase flavoprotein subunit [EC:1.3.5.1]	MAG_92494	K00244	succinate dehydrogenase flavoprotein subunit [EC:1.3.5.1]	K00244	NA	NA	NA	NA	NA	NA	NA	FAD binding domain [PF00890.28]; Fumarate reductase flavoprotein C-term [PF02910.24]	NA	NA	NA	NA	0	PF00890	MAG_92494	NA	NA	NA	NA	NA
d71_METABAT__31-contigs_d71_METABAT__31-contigs---d71_METABAT__31-contigs_c_000000001174_30	NA	K00244	Fumarate reductase flavoprotein C-term	NA	NA	d71_METABAT__31-contigs	K00244	succinate dehydrogenase flavoprotein subunit [EC:1.3.5.1]	K00244	NA	NA	NA	NA	NA	NA	NA	FAD binding domain [PF00890.28]; Fumarate reductase flavoprotein C-term [PF02910.24]	NA	NA	NA	NA	NA	NA	d71_METABAT__31-contigs	COG1053	NA	NA	NA	NA
GCA_017302435_000000000001_90	K00245	K00245	2Fe-2S iron-sulfur cluster binding domain	K00245	succinate dehydrogenase iron-sulfur subunit [EC:1.3.5.1]	GCA_017302435_fix	K00245	succinate dehydrogenase iron-sulfur subunit [EC:1.3.5.1]	K00245	NA	NA	NA	NA	NA	NA	NA	2Fe-2S iron-sulfur cluster binding domain [PF13085.10]; 4Fe-4S dicluster domain [PF13183.10]; 4Fe-4S dicluster domain [PF13534.10]; 4Fe-4S dicluster domain [PF13237.10]	NA	NA	NA	NA	0	PF13085	GCA_017302435	NA	NA	NA	NA	NA
GCA_017302435_000000000001_90	K00245	K00245	2Fe-2S iron-sulfur cluster binding domain	K00240	succinate dehydrogenase iron-sulfur subunit [EC:1.3.5.1]	GCA_017302435_fix	K00245	succinate dehydrogenase iron-sulfur subunit [EC:1.3.5.1]	K00245	NA	NA	NA	NA	NA	NA	NA	2Fe-2S iron-sulfur cluster binding domain [PF13085.10]; 4Fe-4S dicluster domain [PF13183.10]; 4Fe-4S dicluster domain [PF13534.10]; 4Fe-4S dicluster domain [PF13237.10]	NA	NA	NA	NA	0	PF13085	GCA_017302435	NA	NA	NA	NA	NA
MAG_92494_Ga0131788_11_1631	K00245	K00245	2Fe-2S iron-sulfur cluster binding domain	K00245	succinate dehydrogenase iron-sulfur subunit [EC:1.3.5.1]	MAG_92494	K00245	succinate dehydrogenase iron-sulfur subunit [EC:1.3.5.1]	K00245	NA	NA	NA	NA	NA	NA	NA	2Fe-2S iron-sulfur cluster binding domain [PF13085.10]; 4Fe-4S dicluster domain [PF13183.10]; 4Fe-4S dicluster domain [PF13534.10]; 4Fe-4S dicluster domain [PF13237.10]	NA	NA	NA	NA	0	PF13085	MAG_92494	NA	NA	NA	NA	NA
MAG_92494_Ga0131788_11_1631	K00245	K00245	2Fe-2S iron-sulfur cluster binding domain	K00240	succinate dehydrogenase iron-sulfur subunit [EC:1.3.5.1]	MAG_92494	K00245	succinate dehydrogenase iron-sulfur subunit [EC:1.3.5.1]	K00245	NA	NA	NA	NA	NA	NA	NA	2Fe-2S iron-sulfur cluster binding domain [PF13085.10]; 4Fe-4S dicluster domain [PF13183.10]; 4Fe-4S dicluster domain [PF13534.10]; 4Fe-4S dicluster domain [PF13237.10]	NA	NA	NA	NA	0	PF13085	MAG_92494	NA	NA	NA	NA	NA
d71_METABAT__31-contigs_d71_METABAT__31-contigs---d71_METABAT__31-contigs_c_000000001174_31	NA	K00245	2Fe-2S iron-sulfur cluster binding domain	NA	NA	d71_METABAT__31-contigs	K00245	succinate dehydrogenase iron-sulfur subunit [EC:1.3.5.1]	K00245	NA	NA	NA	NA	NA	NA	NA	2Fe-2S iron-sulfur cluster binding domain [PF13085.10]; 4Fe-4S dicluster domain [PF13183.10]; 4Fe-4S dicluster domain [PF13534.10]; 4Fe-4S dicluster domain [PF13237.10]	NA	NA	NA	NA	NA	NA	d71_METABAT__31-contigs	COG0479	NA	NA	NA	NA
GCA_017302435_000000000001_91	K00246	K00246	Fumarate reductase subunit C	K00246	succinate dehydrogenase subunit C	GCA_017302435_fix	K00246	succinate dehydrogenase subunit C	K00246	NA	NA	NA	NA	NA	NA	NA	Fumarate reductase subunit C [PF02300.21]	NA	NA	NA	NA	0	PF02300	GCA_017302435	NA	NA	NA	NA	NA
MAG_92494_Ga0131788_11_1632	K00246	K00246	Fumarate reductase subunit C	K00246	succinate dehydrogenase subunit C	MAG_92494	K00246	succinate dehydrogenase subunit C	K00246	NA	NA	NA	NA	NA	NA	NA	Fumarate reductase subunit C [PF02300.21]	NA	NA	NA	NA	0	PF02300	MAG_92494	NA	NA	NA	NA	NA
d71_METABAT__31-contigs_d71_METABAT__31-contigs---d71_METABAT__31-contigs_c_000000001174_32	NA	K00246	Fumarate reductase subunit C	NA	NA	d71_METABAT__31-contigs	K00246	succinate dehydrogenase subunit C	K00246	NA	NA	NA	NA	NA	NA	NA	Fumarate reductase subunit C [PF02300.21]	NA	NA	NA	NA	NA	NA	d71_METABAT__31-contigs	COG3029	NA	NA	NA	NA
GCA_017302435_000000000001_92	K00247	K00247	Seems to be involved in the anchoring of the catalytic components of the fumarate reductase complex to the cytoplasmic membrane	K00247	succinate dehydrogenase subunit D	GCA_017302435_fix	K00247	succinate dehydrogenase subunit D	K00247	NA	NA	NA	NA	NA	NA	NA	Fumarate reductase subunit D [PF02313.21]	NA	NA	NA	NA	0	PF02313	GCA_017302435	NA	NA	NA	NA	NA
MAG_92494_Ga0131788_11_1633	K00247	K00247	Seems to be involved in the anchoring of the catalytic components of the fumarate reductase complex to the cytoplasmic membrane	K00247	succinate dehydrogenase subunit D	MAG_92494	K00247	succinate dehydrogenase subunit D	K00247	NA	NA	NA	NA	NA	NA	NA	Fumarate reductase subunit D [PF02313.21]	NA	NA	NA	NA	0	PF02313	MAG_92494	NA	NA	NA	NA	NA
d71_METABAT__31-contigs_d71_METABAT__31-contigs---d71_METABAT__31-contigs_c_000000001174_33	NA	K00247	Seems to be involved in the anchoring of the catalytic components of the fumarate reductase complex to the cytoplasmic membrane	NA	NA	d71_METABAT__31-contigs	K00247	succinate dehydrogenase subunit D	K00247	NA	NA	NA	NA	NA	NA	NA	Fumarate reductase subunit D [PF02313.21]	NA	NA	NA	NA	NA	NA	d71_METABAT__31-contigs	COG3080	NA	NA	NA	NA
GCA_017302435_000000000039_10	K00248	K06446	Acyl-CoA dehydrogenase, C-terminal domain	K00248	butyryl-CoA dehydrogenase [EC:1.3.8.1]	GCA_017302435_fix	K00248	butyryl-CoA dehydrogenase [EC:1.3.8.1]	K00248	NA	NA	NA	NA	NA	NA	NA	Acyl-CoA dehydrogenase, C-terminal domain [PF00441.28]; Acyl-CoA dehydrogenase, N-terminal domain [PF02771.20]; Acyl-CoA dehydrogenase, middle domain [PF02770.23]; Acyl-CoA dehydrogenase, C-terminal domain [PF08028.15]	NA	NA	NA	NA	0	PF00441	GCA_017302435	NA	NA	NA	NA	NA
GCA_017302435_000000000039_10	K00248	K06446	Acyl-CoA dehydrogenase, C-terminal domain	K00249	acyl-CoA dehydrogenase [EC:1.3.8.7]	GCA_017302435_fix	K00248	butyryl-CoA dehydrogenase [EC:1.3.8.1]	K00248	NA	NA	NA	NA	NA	NA	NA	Acyl-CoA dehydrogenase, C-terminal domain [PF00441.28]; Acyl-CoA dehydrogenase, N-terminal domain [PF02771.20]; Acyl-CoA dehydrogenase, middle domain [PF02770.23]; Acyl-CoA dehydrogenase, C-terminal domain [PF08028.15]	NA	NA	NA	NA	0	PF00441	GCA_017302435	NA	NA	NA	NA	NA
MAG_92494_Ga0131788_11_1053	K00248	K06446	Acyl-CoA dehydrogenase, C-terminal domain	K00248	butyryl-CoA dehydrogenase [EC:1.3.8.1]	MAG_92494	K00248	butyryl-CoA dehydrogenase [EC:1.3.8.1]	K00248	NA	NA	NA	NA	NA	NA	NA	Acyl-CoA dehydrogenase, C-terminal domain [PF00441.28]; Acyl-CoA dehydrogenase, N-terminal domain [PF02771.20]; Acyl-CoA dehydrogenase, middle domain [PF02770.23]; Acyl-CoA dehydrogenase, C-terminal domain [PF08028.15]	NA	NA	NA	NA	0	PF00441	MAG_92494	NA	NA	NA	NA	NA
MAG_92494_Ga0131788_11_1053	K00248	K06446	Acyl-CoA dehydrogenase, C-terminal domain	K00249	acyl-CoA dehydrogenase [EC:1.3.8.7]	MAG_92494	K00248	butyryl-CoA dehydrogenase [EC:1.3.8.1]	K00248	NA	NA	NA	NA	NA	NA	NA	Acyl-CoA dehydrogenase, C-terminal domain [PF00441.28]; Acyl-CoA dehydrogenase, N-terminal domain [PF02771.20]; Acyl-CoA dehydrogenase, middle domain [PF02770.23]; Acyl-CoA dehydrogenase, C-terminal domain [PF08028.15]	NA	NA	NA	NA	0	PF00441	MAG_92494	NA	NA	NA	NA	NA
d71_METABAT__31-contigs_d71_METABAT__31-contigs---d71_METABAT__31-contigs_c_000000001719_14	NA	K06446	Acyl-CoA dehydrogenase, C-terminal domain	NA	NA	d71_METABAT__31-contigs	K00248	butyryl-CoA dehydrogenase [EC:1.3.8.1]	K00248	NA	NA	NA	NA	NA	NA	NA	Acyl-CoA dehydrogenase, C-terminal domain [PF00441.28]; Acyl-CoA dehydrogenase, middle domain [PF02770.23]; Acyl-CoA dehydrogenase, N-terminal domain [PF02771.20]; Acyl-CoA dehydrogenase, C-terminal domain [PF08028.15]	NA	NA	NA	NA	NA	NA	d71_METABAT__31-contigs	COG1960	NA	NA	NA	NA
GCA_017302435_000000000044_12	K00249	K00249	Acyl-CoA dehydrogenase, C-terminal domain	NA	NA	GCA_017302435_fix	NA	NA	K00249	NA	NA	NA	NA	NA	NA	NA	Acyl-CoA dehydrogenase, C-terminal domain [PF00441.28]; Acyl-CoA dehydrogenase, N-terminal domain [PF02771.20]; Acyl-CoA dehydrogenase, middle domain [PF02770.23]	NA	NA	NA	NA	0	PF00441	GCA_017302435	NA	NA	NA	NA	NA
MAG_92494_Ga0131788_11_1819	K00249	K00249	Acyl-CoA dehydrogenase, C-terminal domain	NA	NA	MAG_92494	NA	NA	K00249	NA	NA	NA	NA	NA	NA	NA	Acyl-CoA dehydrogenase, C-terminal domain [PF00441.28]; Acyl-CoA dehydrogenase, N-terminal domain [PF02771.20]; Acyl-CoA dehydrogenase, middle domain [PF02770.23]	NA	NA	NA	NA	0	PF00441	MAG_92494	NA	NA	NA	NA	NA
d71_METABAT__31-contigs_d71_METABAT__31-contigs---d71_METABAT__31-contigs_c_000000000337_93	NA	K00249	PFAM Acyl-CoA dehydrogenase	NA	NA	d71_METABAT__31-contigs	NA	NA	K00249	NA	NA	NA	NA	NA	NA	NA	Acyl-CoA dehydrogenase, C-terminal domain [PF00441.28]; Acyl-CoA dehydrogenase, N-terminal domain [PF02771.20]; Acyl-CoA dehydrogenase, middle domain [PF02770.23]	NA	NA	NA	NA	NA	NA	d71_METABAT__31-contigs	COG1960	NA	NA	NA	NA
GCA_017302435_000000000057_12	K00252	K00252	Acyl-CoA dehydrogenase, C-terminal domain	K00252	glutaryl-CoA dehydrogenase [EC:1.3.8.6]	GCA_017302435_fix	K00252	glutaryl-CoA dehydrogenase [EC:1.3.8.6]	K00252	NA	NA	NA	NA	NA	NA	NA	Acyl-CoA dehydrogenase, N-terminal domain [PF02771.20]; Acyl-CoA dehydrogenase, middle domain [PF02770.23]; Acyl-CoA dehydrogenase, C-terminal domain [PF00441.28]	NA	NA	NA	NA	0	PF02771	GCA_017302435	NA	NA	NA	NA	NA
MAG_92494_Ga0131788_11_1223	K00252	K00252	Acyl-CoA dehydrogenase, C-terminal domain	K00252	glutaryl-CoA dehydrogenase [EC:1.3.8.6]	MAG_92494	K00252	glutaryl-CoA dehydrogenase [EC:1.3.8.6]	K00252	NA	NA	NA	NA	NA	NA	NA	Acyl-CoA dehydrogenase, N-terminal domain [PF02771.20]; Acyl-CoA dehydrogenase, middle domain [PF02770.23]; Acyl-CoA dehydrogenase, C-terminal domain [PF00441.28]	NA	NA	NA	NA	0	PF02771	MAG_92494	NA	NA	NA	NA	NA
GCA_017302435_000000000039_7	K00253	K00253	Acyl-CoA dehydrogenase, C-terminal domain	K00253	isovaleryl-CoA dehydrogenase [EC:1.3.8.4]	GCA_017302435_fix	K00253	isovaleryl-CoA dehydrogenase [EC:1.3.8.4]	K00253	NA	NA	NA	NA	NA	NA	NA	Acyl-CoA dehydrogenase, C-terminal domain [PF00441.28]; Acyl-CoA dehydrogenase, N-terminal domain [PF02771.20]; Acyl-CoA dehydrogenase, middle domain [PF02770.23]; Acyl-CoA dehydrogenase, C-terminal domain [PF08028.15]	NA	NA	NA	NA	0	PF00441	GCA_017302435	NA	NA	NA	NA	NA
MAG_92494_Ga0131788_11_1050	K00253	K00253	Acyl-CoA dehydrogenase, C-terminal domain	K00253	isovaleryl-CoA dehydrogenase [EC:1.3.8.4]	MAG_92494	K00253	isovaleryl-CoA dehydrogenase [EC:1.3.8.4]	K00253	NA	NA	NA	NA	NA	NA	NA	Acyl-CoA dehydrogenase, C-terminal domain [PF00441.28]; Acyl-CoA dehydrogenase, N-terminal domain [PF02771.20]; Acyl-CoA dehydrogenase, middle domain [PF02770.23]	NA	NA	NA	NA	0	PF00441	MAG_92494	NA	NA	NA	NA	NA
d71_METABAT__31-contigs_d71_METABAT__31-contigs---d71_METABAT__31-contigs_c_000000001719_13	NA	K00253	Acyl-CoA dehydrogenase, C-terminal domain	NA	NA	d71_METABAT__31-contigs	K00253	isovaleryl-CoA dehydrogenase [EC:1.3.8.4]	K00253	NA	NA	NA	NA	NA	NA	NA	Acyl-CoA dehydrogenase, C-terminal domain [PF00441.28]; Acyl-CoA dehydrogenase, N-terminal domain [PF02771.20]; Acyl-CoA dehydrogenase, middle domain [PF02770.23]; Acyl-CoA dehydrogenase, C-terminal domain [PF08028.15]	NA	NA	NA	NA	NA	NA	d71_METABAT__31-contigs	COG1960	NA	NA	NA	NA
GCA_017302435_000000000014_25	K00254	K00254	Catalyzes the conversion of dihydroorotate to orotate with quinone as electron acceptor	K00254	dihydroorotate dehydrogenase [EC:1.3.5.2]	GCA_017302435_fix	K00254	dihydroorotate dehydrogenase [EC:1.3.5.2]	K00254	NA	NA	NA	NA	NA	NA	NA	Dihydroorotate dehydrogenase [PF01180.25]	NA	NA	NA	NA	0	PF01180	GCA_017302435	NA	NA	NA	NA	NA
MAG_92494_Ga0131788_11_1456	K00254	K00254	Catalyzes the conversion of dihydroorotate to orotate with quinone as electron acceptor	K00254	dihydroorotate dehydrogenase [EC:1.3.5.2]	MAG_92494	K00254	dihydroorotate dehydrogenase [EC:1.3.5.2]	K00254	NA	NA	NA	NA	NA	NA	NA	Dihydroorotate dehydrogenase [PF01180.25]	NA	NA	NA	NA	0	PF01180	MAG_92494	NA	NA	NA	NA	NA
d71_METABAT__31-contigs_d71_METABAT__31-contigs---d71_METABAT__31-contigs_c_000000000241_10	NA	K00254	Catalyzes the conversion of dihydroorotate to orotate with quinone as electron acceptor	NA	NA	d71_METABAT__31-contigs	K00254	dihydroorotate dehydrogenase [EC:1.3.5.2]	K00254	NA	NA	NA	NA	NA	NA	NA	Dihydroorotate dehydrogenase [PF01180.25]	NA	NA	NA	NA	NA	NA	d71_METABAT__31-contigs	COG0167	NA	NA	NA	NA
GCA_017302435_000000000056_41	K00259	K00259	Alanine dehydrogenase/PNT, N-terminal domain	K00259	alanine dehydrogenase [EC:1.4.1.1]	GCA_017302435_fix	K00259	alanine dehydrogenase [EC:1.4.1.1]	K00259	NA	NA	NA	NA	NA	NA	NA	Alanine dehydrogenase/PNT, C-terminal domain [PF01262.25]; Alanine dehydrogenase/PNT, N-terminal domain [PF05222.19]	NA	NA	NA	NA	0	PF01262	GCA_017302435	NA	NA	NA	NA	NA
GCA_017302435_000000000056_41	K00259	K00259	Alanine dehydrogenase/PNT, N-terminal domain	K00324	proton-translocating NAD(P)+ transhydrogenase subunit alpha [EC:7.1.1.1]	GCA_017302435_fix	K00259	alanine dehydrogenase [EC:1.4.1.1]	K00259	NA	NA	NA	NA	NA	NA	NA	Alanine dehydrogenase/PNT, C-terminal domain [PF01262.25]; Alanine dehydrogenase/PNT, N-terminal domain [PF05222.19]	NA	NA	NA	NA	0	PF01262	GCA_017302435	NA	NA	NA	NA	NA
MAG_92494_Ga0131788_11_2010	K00259	K00259	Alanine dehydrogenase/PNT, N-terminal domain	K00259	alanine dehydrogenase [EC:1.4.1.1]	MAG_92494	K00259	alanine dehydrogenase [EC:1.4.1.1]	K00259	NA	NA	NA	NA	NA	NA	NA	Alanine dehydrogenase/PNT, C-terminal domain [PF01262.25]; Alanine dehydrogenase/PNT, N-terminal domain [PF05222.19]	NA	NA	NA	NA	0	PF01262	MAG_92494	NA	NA	NA	NA	NA
MAG_92494_Ga0131788_11_2010	K00259	K00259	Alanine dehydrogenase/PNT, N-terminal domain	K00324	proton-translocating NAD(P)+ transhydrogenase subunit alpha [EC:7.1.1.1]	MAG_92494	K00259	alanine dehydrogenase [EC:1.4.1.1]	K00259	NA	NA	NA	NA	NA	NA	NA	Alanine dehydrogenase/PNT, C-terminal domain [PF01262.25]; Alanine dehydrogenase/PNT, N-terminal domain [PF05222.19]	NA	NA	NA	NA	0	PF01262	MAG_92494	NA	NA	NA	NA	NA
MAG_92494_Ga0131788_11_1911	K00263	K00261	Glutamate/Leucine/Phenylalanine/Valine dehydrogenase	K00263	leucine dehydrogenase [EC:1.4.1.9]	MAG_92494	K00263	leucine dehydrogenase [EC:1.4.1.9]	K00263	NA	NA	NA	NA	NA	NA	NA	Glu/Leu/Phe/Val dehydrogenase, dimerisation domain [PF02812.22]; Glutamate/Leucine/Phenylalanine/Valine dehydrogenase [PF00208.25]	NA	NA	NA	NA	0	PF02812	MAG_92494	NA	NA	NA	NA	NA
GCA_017302435_000000000016_48	K00265	K00265	GXGXG motif	K00265	glutamate synthase (NADPH) large chain [EC:1.4.1.13]	GCA_017302435_fix	K00265	glutamate synthase (NADPH) large chain [EC:1.4.1.13]	K00265	MER0066040	C44	MER0066040 - glutamate synthase (NADPH) large chain (Aromatoleum aromaticum) [C44.003]#C44#{peptidase unit: 19-395}~source YP_158268~	TRUE	0.86	673	9.64E-200	Glutamine amidotransferases class-II [PF00310.25]; Glutamate synthase central domain [PF04898.18]; Conserved region in glutamate synthase [PF01645.21]; GXGXG motif [PF01493.23]	NA	NA	NA	NA	0	PF00310	GCA_017302435	NA	NA	NA	NA	NA
MAG_92494_Ga0131788_11_1305	K00265	K00265	GXGXG motif	NA	NA	MAG_92494	NA	NA	K00265	MER0066040	C44	MER0066040 - glutamate synthase (NADPH) large chain (Aromatoleum aromaticum) [C44.003]#C44#{peptidase unit: 19-395}~source YP_158268~	TRUE	0.858	672	1.80E-202	Glutamine amidotransferases class-II [PF00310.25]; Glutamate synthase central domain [PF04898.18]; Conserved region in glutamate synthase [PF01645.21]	NA	NA	NA	NA	0	PF00310	MAG_92494	NA	NA	NA	NA	NA
MAG_92494_Ga0131788_11_1306	NA	K00265	GXGXG motif	NA	NA	MAG_92494	NA	NA	K00265	NA	NA	NA	NA	NA	NA	NA	GXGXG motif [PF01493.23]	NA	NA	NA	NA	0	PF01493	MAG_92494	NA	NA	NA	NA	NA
d71_METABAT__31-contigs_d71_METABAT__31-contigs---d71_METABAT__31-contigs_c_000000000062_213	NA	K00265,K00284	GXGXG motif	NA	NA	d71_METABAT__31-contigs	K00265	glutamate synthase (NADPH) large chain [EC:1.4.1.13]	K00265	NA	NA	NA	NA	NA	NA	NA	Glutamine amidotransferases class-II [PF00310.25]; Glutamate synthase central domain [PF04898.18]; Conserved region in glutamate synthase [PF01645.21]; GXGXG motif [PF01493.23]	NA	NA	NA	NA	NA	NA	d71_METABAT__31-contigs	COG0067	NA	NA	NA	NA
GCA_017302435_000000000016_47	K00266	K00266	Dihydroprymidine dehydrogenase domain II, 4Fe-4S cluster	K00266	glutamate synthase (NADPH) small chain [EC:1.4.1.13]	GCA_017302435_fix	K00266	glutamate synthase (NADPH) small chain [EC:1.4.1.13]	K00266	NA	NA	NA	NA	NA	NA	NA	Dihydroprymidine dehydrogenase domain II, 4Fe-4S cluster [PF14691.10]; Pyridine nucleotide-disulphide oxidoreductase [PF07992.18]; Flavin-binding monooxygenase-like [PF00743.23]; NAD(P)-binding Rossmann-like domain [PF13450.10]; HI0933-like protein [PF03486.18]; FAD dependent oxidoreductase [PF12831.11]; FAD binding domain [PF01494.23]; Pyridine nucleotide-disulphide oxidoreductase [PF13738.10]; …	NA	NA	NA	NA	0	PF14691	GCA_017302435	NA	NA	NA	NA	NA
MAG_92494_Ga0131788_11_1307	K00266	K00266	Dihydroprymidine dehydrogenase domain II, 4Fe-4S cluster	K00266	glutamate synthase (NADPH) small chain [EC:1.4.1.13]	MAG_92494	K00266	glutamate synthase (NADPH) small chain [EC:1.4.1.13]	K00266	NA	NA	NA	NA	NA	NA	NA	Dihydroprymidine dehydrogenase domain II, 4Fe-4S cluster [PF14691.10]; Pyridine nucleotide-disulphide oxidoreductase [PF07992.18]; NAD(P)-binding Rossmann-like domain [PF13450.10]; Flavin-binding monooxygenase-like [PF00743.23]; HI0933-like protein [PF03486.18]; FAD dependent oxidoreductase [PF12831.11]; Pyridine nucleotide-disulphide oxidoreductase [PF13738.10]; FAD binding domain [PF01494.23]; …	NA	NA	NA	NA	0	PF14691	MAG_92494	NA	NA	NA	NA	NA
d71_METABAT__31-contigs_d71_METABAT__31-contigs---d71_METABAT__31-contigs_c_000000000062_212	NA	K00266	glutamate synthase	NA	NA	d71_METABAT__31-contigs	K00266	glutamate synthase (NADPH) small chain [EC:1.4.1.13]	K00266	NA	NA	NA	NA	NA	NA	NA	Dihydroprymidine dehydrogenase domain II, 4Fe-4S cluster [PF14691.10]; Pyridine nucleotide-disulphide oxidoreductase [PF07992.18]; Flavin-binding monooxygenase-like [PF00743.23]; NAD(P)-binding Rossmann-like domain [PF13450.10]; Pyridine nucleotide-disulphide oxidoreductase [PF13738.10]; HI0933-like protein [PF03486.18]; FAD binding domain [PF01494.23]; FAD dependent oxidoreductase [PF12831.11]; …	NA	NA	NA	NA	NA	NA	d71_METABAT__31-contigs	COG0493	NA	NA	NA	NA
d71_METABAT__31-contigs_d71_METABAT__31-contigs---d71_METABAT__31-contigs_c_000000000269_103	NA	NA	Dihydroprymidine dehydrogenase domain II, 4Fe-4S cluster	NA	NA	d71_METABAT__31-contigs	K00266	glutamate synthase (NADPH) small chain [EC:1.4.1.13]	K00266	NA	NA	NA	NA	NA	NA	NA	Dihydroprymidine dehydrogenase domain II, 4Fe-4S cluster [PF14691.10]; Pyridine nucleotide-disulphide oxidoreductase [PF07992.18]; Pyridine nucleotide-disulphide oxidoreductase [PF13738.10]; Flavin-binding monooxygenase-like [PF00743.23]; NAD(P)-binding Rossmann-like domain [PF13450.10]; FAD binding domain [PF01494.23]; HI0933-like protein [PF03486.18]	NA	NA	NA	NA	NA	NA	d71_METABAT__31-contigs	COG0493	NA	NA	NA	NA
d71_METABAT__31-contigs_d71_METABAT__31-contigs---d71_METABAT__31-contigs_c_000000000269_104	NA	K00266,K00528,K02823	2 iron, 2 sulfur cluster binding	NA	NA	d71_METABAT__31-contigs	NA	NA	K00266	NA	NA	NA	NA	NA	NA	NA	Iron-sulfur cluster binding domain of dihydroorotate dehydrogenase B [PF10418.13]; Oxidoreductase FAD-binding domain [PF00970.28]	NA	NA	NA	NA	NA	NA	d71_METABAT__31-contigs	COG0543	NA	NA	NA	NA
GCA_017302435_000000000012_89	K00275	K00275	Catalyzes the oxidation of either pyridoxine 5'- phosphate (PNP) or pyridoxamine 5'-phosphate (PMP) into pyridoxal 5'-phosphate (PLP)	K00275	pyridoxamine 5'-phosphate oxidase [EC:1.4.3.5]	GCA_017302435_fix	K00275	pyridoxamine 5'-phosphate oxidase [EC:1.4.3.5]	K00275	NA	NA	NA	NA	NA	NA	NA	Pyridoxine 5'-phosphate oxidase C-terminal dimerisation region [PF10590.13]; Pyridoxamine 5'-phosphate oxidase [PF01243.24]; Pyridoxamine 5'-phosphate oxidase [PF12766.11]	NA	NA	NA	NA	0	PF10590	GCA_017302435	NA	NA	NA	NA	NA
MAG_92494_Ga0131788_11_1586	K00275	K00275	Catalyzes the oxidation of either pyridoxine 5'- phosphate (PNP) or pyridoxamine 5'-phosphate (PMP) into pyridoxal 5'-phosphate (PLP)	K00275	pyridoxamine 5'-phosphate oxidase [EC:1.4.3.5]	MAG_92494	K00275	pyridoxamine 5'-phosphate oxidase [EC:1.4.3.5]	K00275	NA	NA	NA	NA	NA	NA	NA	Pyridoxine 5'-phosphate oxidase C-terminal dimerisation region [PF10590.13]; Pyridoxamine 5'-phosphate oxidase [PF01243.24]; Pyridoxamine 5'-phosphate oxidase [PF12766.11]	NA	NA	NA	NA	0	PF10590	MAG_92494	NA	NA	NA	NA	NA
GCA_017302435_000000000007_43	K00278	K00278	Catalyzes the oxidation of L-aspartate to iminoaspartate	K00278	L-aspartate oxidase [EC:1.4.3.16]	GCA_017302435_fix	K00278	L-aspartate oxidase [EC:1.4.3.16]	K00278	NA	NA	NA	NA	NA	NA	NA	FAD binding domain [PF00890.28]; Fumarate reductase flavoprotein C-term [PF02910.24]; FAD dependent oxidoreductase [PF01266.28]	NA	NA	NA	NA	0	PF00890	GCA_017302435	NA	NA	NA	NA	NA
MAG_92494_Ga0131788_12_363	K00278	K00278	Catalyzes the oxidation of L-aspartate to iminoaspartate	K00278	L-aspartate oxidase [EC:1.4.3.16]	MAG_92494	K00278	L-aspartate oxidase [EC:1.4.3.16]	K00278	NA	NA	NA	NA	NA	NA	NA	FAD binding domain [PF00890.28]; Fumarate reductase flavoprotein C-term [PF02910.24]	NA	NA	NA	NA	0	PF00890	MAG_92494	NA	NA	NA	NA	NA
d71_METABAT__31-contigs_d71_METABAT__31-contigs---d71_METABAT__31-contigs_c_000000000723_22	NA	K00278	Catalyzes the oxidation of L-aspartate to iminoaspartate	NA	NA	d71_METABAT__31-contigs	K00278	L-aspartate oxidase [EC:1.4.3.16]	K00278	NA	NA	NA	NA	NA	NA	NA	FAD binding domain [PF00890.28]; Fumarate reductase flavoprotein C-term [PF02910.24]; FAD dependent oxidoreductase [PF01266.28]	NA	NA	NA	NA	NA	NA	d71_METABAT__31-contigs	COG0029	NA	NA	NA	NA
GCA_017302435_000000000019_34	K00281	K00281	The glycine cleavage system catalyzes the degradation of glycine. The P protein binds the alpha-amino group of glycine through its pyridoxal phosphate cofactor	K00281	glycine cleavage system P protein (glycine dehydrogenase) [EC:1.4.4.2]	GCA_017302435_fix	K00281	glycine cleavage system P protein (glycine dehydrogenase) [EC:1.4.4.2]	K00281	NA	NA	NA	NA	NA	NA	NA	Glycine cleavage system P-protein [PF02347.20]; Glycine dehydrogenase, C-terminal domain [PF21478.1]	NA	NA	NA	NA	0	PF02347	GCA_017302435	NA	NA	NA	NA	NA
MAG_92494_Ga0131788_14_117	K00281	K00281	The glycine cleavage system catalyzes the degradation of glycine. The P protein binds the alpha-amino group of glycine through its pyridoxal phosphate cofactor	K00281	glycine cleavage system P protein (glycine dehydrogenase) [EC:1.4.4.2]	MAG_92494	K00281	glycine cleavage system P protein (glycine dehydrogenase) [EC:1.4.4.2]	K00281	NA	NA	NA	NA	NA	NA	NA	Glycine cleavage system P-protein [PF02347.20]; Glycine dehydrogenase, C-terminal domain [PF21478.1]; Beta-eliminating lyase [PF01212.25]	NA	NA	NA	NA	0	PF02347	MAG_92494	NA	NA	NA	NA	NA
d71_METABAT__31-contigs_d71_METABAT__31-contigs---d71_METABAT__31-contigs_c_000000000039_203	NA	K00281	The glycine cleavage system catalyzes the degradation of glycine. The P protein binds the alpha-amino group of glycine through its pyridoxal phosphate cofactor	NA	NA	d71_METABAT__31-contigs	K00281	glycine cleavage system P protein (glycine dehydrogenase) [EC:1.4.4.2]	K00281	NA	NA	NA	NA	NA	NA	NA	Glycine cleavage system P-protein [PF02347.20]; Glycine dehydrogenase, C-terminal domain [PF21478.1]; Aminotransferase class I and II [PF00155.25]	NA	NA	NA	NA	NA	NA	d71_METABAT__31-contigs	COG0403	NA	NA	NA	NA
GCA_017302435_000000000001_85	K00285	K00285	FAD dependent oxidoreductase	K00285	D-amino-acid dehydrogenase [EC:1.4.5.1]	GCA_017302435_fix	K00285	D-amino-acid dehydrogenase [EC:1.4.5.1]	K00285	NA	NA	NA	NA	NA	NA	NA	FAD dependent oxidoreductase [PF01266.28]; Pyridine nucleotide-disulphide oxidoreductase [PF07992.18]	NA	NA	NA	NA	0	PF01266	GCA_017302435	NA	NA	NA	NA	NA
MAG_92494_Ga0131788_11_1627	K00285	K00285	FAD dependent oxidoreductase	K00285	D-amino-acid dehydrogenase [EC:1.4.5.1]	MAG_92494	K00285	D-amino-acid dehydrogenase [EC:1.4.5.1]	K00285	NA	NA	NA	NA	NA	NA	NA	FAD dependent oxidoreductase [PF01266.28]; NAD(P)-binding Rossmann-like domain [PF13450.10]; FAD binding domain [PF01494.23]	NA	NA	NA	NA	0	PF01266	MAG_92494	NA	NA	NA	NA	NA
MAG_92494_Ga0131788_13_52	K00285	K00285	D-amino acid dehydrogenase	K00285	D-amino-acid dehydrogenase [EC:1.4.5.1]	MAG_92494	K00285	D-amino-acid dehydrogenase [EC:1.4.5.1]	K00285	NA	NA	NA	NA	NA	NA	NA	FAD dependent oxidoreductase [PF01266.28]	NA	NA	NA	NA	0	PF01266	MAG_92494	NA	NA	NA	NA	NA
d71_METABAT__31-contigs_d71_METABAT__31-contigs---d71_METABAT__31-contigs_c_000000001174_28	NA	K00285	FAD dependent oxidoreductase	NA	NA	d71_METABAT__31-contigs	K00285	D-amino-acid dehydrogenase [EC:1.4.5.1]	K00285	NA	NA	NA	NA	NA	NA	NA	FAD dependent oxidoreductase [PF01266.28]	NA	NA	NA	NA	NA	NA	d71_METABAT__31-contigs	COG0665	NA	NA	NA	NA
GCA_017302435_000000000034_70	K00286	K00286	Catalyzes the reduction of 1-pyrroline-5-carboxylate (PCA) to L-proline	K00286	pyrroline-5-carboxylate reductase [EC:1.5.1.2]	GCA_017302435_fix	K00286	pyrroline-5-carboxylate reductase [EC:1.5.1.2]	K00286	NA	NA	NA	NA	NA	NA	NA	Pyrroline-5-carboxylate reductase dimerisation [PF14748.10]; NADP oxidoreductase coenzyme F420-dependent [PF03807.21]	NA	NA	NA	NA	0	PF14748	GCA_017302435	NA	NA	NA	NA	NA
MAG_92494_Ga0131788_11_34	K00286	K00286	Catalyzes the reduction of 1-pyrroline-5-carboxylate (PCA) to L-proline	K00286	pyrroline-5-carboxylate reductase [EC:1.5.1.2]	MAG_92494	K00286	pyrroline-5-carboxylate reductase [EC:1.5.1.2]	K00286	NA	NA	NA	NA	NA	NA	NA	Pyrroline-5-carboxylate reductase dimerisation [PF14748.10]; NADP oxidoreductase coenzyme F420-dependent [PF03807.21]	NA	NA	NA	NA	0	PF14748	MAG_92494	NA	NA	NA	NA	NA
d71_METABAT__31-contigs_d71_METABAT__31-contigs---d71_METABAT__31-contigs_c_000000000062_64	NA	K00286	Catalyzes the reduction of 1-pyrroline-5-carboxylate (PCA) to L-proline	NA	NA	d71_METABAT__31-contigs	K00286	pyrroline-5-carboxylate reductase [EC:1.5.1.2]	K00286	NA	NA	NA	NA	NA	NA	NA	Pyrroline-5-carboxylate reductase dimerisation [PF14748.10]; NADP oxidoreductase coenzyme F420-dependent [PF03807.21]	NA	NA	NA	NA	NA	NA	d71_METABAT__31-contigs	COG0345	NA	NA	NA	NA
GCA_017302435_000000000029_12	K00287	K00287	Key enzyme in folate metabolism. Catalyzes an essential reaction for de novo glycine and purine synthesis, and for DNA precursor synthesis	K00287	dihydrofolate reductase [EC:1.5.1.3]	GCA_017302435_fix	K00287	dihydrofolate reductase [EC:1.5.1.3]	K00287	NA	NA	NA	NA	NA	NA	NA	Dihydrofolate reductase [PF00186.23]	NA	NA	NA	NA	0	PF00186	GCA_017302435	NA	NA	NA	NA	NA
MAG_92494_Ga0131788_11_647	K00287	K00287	Key enzyme in folate metabolism. Catalyzes an essential reaction for de novo glycine and purine synthesis, and for DNA precursor synthesis	K00287	dihydrofolate reductase [EC:1.5.1.3]	MAG_92494	K00287	dihydrofolate reductase [EC:1.5.1.3]	K00287	NA	NA	NA	NA	NA	NA	NA	Dihydrofolate reductase [PF00186.23]	NA	NA	NA	NA	0	PF00186	MAG_92494	NA	NA	NA	NA	NA
d71_METABAT__31-contigs_d71_METABAT__31-contigs---d71_METABAT__31-contigs_c_000000000113_59	NA	K00287	Key enzyme in folate metabolism. Catalyzes an essential reaction for de novo glycine and purine synthesis, and for DNA precursor synthesis	NA	NA	d71_METABAT__31-contigs	K00287	dihydrofolate reductase [EC:1.5.1.3]	K00287	NA	NA	NA	NA	NA	NA	NA	Dihydrofolate reductase [PF00186.23]	NA	NA	NA	NA	NA	NA	d71_METABAT__31-contigs	COG0262	NA	NA	NA	NA
GCA_017302435_000000000003_44	K00297	K00297	Methylenetetrahydrofolate reductase	K00297	methylenetetrahydrofolate reductase (NADH) [EC:1.5.1.54]	GCA_017302435_fix	K00297	methylenetetrahydrofolate reductase (NADH) [EC:1.5.1.54]	K00297	NA	NA	NA	NA	NA	NA	NA	Methylenetetrahydrofolate reductase [PF02219.21]	NA	NA	NA	NA	0	PF02219	GCA_017302435	NA	NA	NA	NA	NA
MAG_92494_Ga0131788_11_962	K00297	K00297	Methylenetetrahydrofolate reductase	K00297	methylenetetrahydrofolate reductase (NADH) [EC:1.5.1.54]	MAG_92494	K00297	methylenetetrahydrofolate reductase (NADH) [EC:1.5.1.54]	K00297	NA	NA	NA	NA	NA	NA	NA	Methylenetetrahydrofolate reductase [PF02219.21]	NA	NA	NA	NA	0	PF02219	MAG_92494	NA	NA	NA	NA	NA
d71_METABAT__31-contigs_d71_METABAT__31-contigs---d71_METABAT__31-contigs_c_000000000062_3	NA	K00297	5,10-methylenetetrahydrofolate reductase	NA	NA	d71_METABAT__31-contigs	K00297	methylenetetrahydrofolate reductase (NADH) [EC:1.5.1.54]	K00297	NA	NA	NA	NA	NA	NA	NA	Methylenetetrahydrofolate reductase [PF02219.21]	NA	NA	NA	NA	NA	NA	d71_METABAT__31-contigs	COG0685	NA	NA	NA	NA
GCA_017302435_000000000008_30	K00311	K00311	Electron transfer flavoprotein-ubiquinone oxidoreductase, 4Fe-4S	K00311	electron-transferring-flavoprotein dehydrogenase [EC:1.5.5.1]	GCA_017302435_fix	K00311	electron-transferring-flavoprotein dehydrogenase [EC:1.5.5.1]	K00311	NA	NA	NA	NA	NA	NA	NA	Electron transfer flavoprotein-ubiquinone oxidoreductase, 4Fe-4S [PF05187.17]; ETF-QO, ubiquinone-binding [PF21162.1]; FAD binding domain [PF01494.23]; FAD binding domain [PF00890.28]; Pyridine nucleotide-disulphide oxidoreductase [PF13738.10]; HI0933-like protein [PF03486.18]; Lycopene cyclase protein [PF05834.16]; Flavin-binding monooxygenase-like [PF00743.23]; NAD(P)-binding Rossmann-like doma…	NA	NA	NA	NA	0	PF05187	GCA_017302435	NA	NA	NA	NA	NA
MAG_92494_Ga0131788_12_441	K00311	K00311	Electron transfer flavoprotein-ubiquinone oxidoreductase, 4Fe-4S	K00311	electron-transferring-flavoprotein dehydrogenase [EC:1.5.5.1]	MAG_92494	K00311	electron-transferring-flavoprotein dehydrogenase [EC:1.5.5.1]	K00311	NA	NA	NA	NA	NA	NA	NA	Electron transfer flavoprotein-ubiquinone oxidoreductase, 4Fe-4S [PF05187.17]; ETF-QO, ubiquinone-binding [PF21162.1]; FAD binding domain [PF01494.23]; FAD binding domain [PF00890.28]; Pyridine nucleotide-disulphide oxidoreductase [PF13738.10]; HI0933-like protein [PF03486.18]; Flavin-binding monooxygenase-like [PF00743.23]; FAD dependent oxidoreductase [PF01266.28]; Lycopene cyclase protein [PF0…	NA	NA	NA	NA	0	PF05187	MAG_92494	NA	NA	NA	NA	NA
d71_METABAT__31-contigs_d71_METABAT__31-contigs---d71_METABAT__31-contigs_c_000000000086_156	NA	K00311	Electron transfer flavoprotein-ubiquinone oxidoreductase	NA	NA	d71_METABAT__31-contigs	K00311	electron-transferring-flavoprotein dehydrogenase [EC:1.5.5.1]	K00311	NA	NA	NA	NA	NA	NA	NA	Electron transfer flavoprotein-ubiquinone oxidoreductase, 4Fe-4S [PF05187.17]; ETF-QO, ubiquinone-binding [PF21162.1]; FAD binding domain [PF01494.23]; FAD binding domain [PF00890.28]; HI0933-like protein [PF03486.18]; Pyridine nucleotide-disulphide oxidoreductase [PF13738.10]; FAD dependent oxidoreductase [PF12831.11]; NAD(P)-binding Rossmann-like domain [PF13450.10]; Flavin-binding monooxygenas…	NA	NA	NA	NA	NA	NA	d71_METABAT__31-contigs	COG0644	NA	NA	NA	NA
GCA_017302435_000000000005_98	NA	K00324	The transhydrogenation between NADH and NADP is coupled to respiration and ATP hydrolysis and functions as a proton pump across the membrane	K00324	proton-translocating NAD(P)+ transhydrogenase subunit alpha [EC:7.1.1.1]	GCA_017302435_fix	K00324	proton-translocating NAD(P)+ transhydrogenase subunit alpha [EC:7.1.1.1]	K00324	NA	NA	NA	NA	NA	NA	NA	Alanine dehydrogenase/PNT, N-terminal domain [PF05222.19]	NA	NA	NA	NA	0	PF05222	GCA_017302435	NA	NA	NA	NA	NA
GCA_017302435_000000000016_1	K00324	K00324	The transhydrogenation between NADH and NADP is coupled to respiration and ATP hydrolysis and functions as a proton pump across the membrane	K00324	proton-translocating NAD(P)+ transhydrogenase subunit alpha [EC:7.1.1.1]	GCA_017302435_fix	K00324	proton-translocating NAD(P)+ transhydrogenase subunit alpha [EC:7.1.1.1]	K00324	NA	NA	NA	NA	NA	NA	NA	Alanine dehydrogenase/PNT, C-terminal domain [PF01262.25]; 4TM region of pyridine nucleotide transhydrogenase, mitoch [PF12769.11]; Alanine dehydrogenase/PNT, N-terminal domain [PF05222.19]	NA	NA	NA	NA	0	PF01262	GCA_017302435	NA	NA	NA	NA	NA
MAG_92494_Ga0131788_11_1304	K00324	K00324	The transhydrogenation between NADH and NADP is coupled to respiration and ATP hydrolysis and functions as a proton pump across the membrane	K00324	proton-translocating NAD(P)+ transhydrogenase subunit alpha [EC:7.1.1.1]	MAG_92494	K00324	proton-translocating NAD(P)+ transhydrogenase subunit alpha [EC:7.1.1.1]	K00324	NA	NA	NA	NA	NA	NA	NA	Alanine dehydrogenase/PNT, C-terminal domain [PF01262.25]; Alanine dehydrogenase/PNT, N-terminal domain [PF05222.19]; 4TM region of pyridine nucleotide transhydrogenase, mitoch [PF12769.11]	NA	NA	NA	NA	0	PF01262	MAG_92494	NA	NA	NA	NA	NA
d71_METABAT__31-contigs_d71_METABAT__31-contigs---d71_METABAT__31-contigs_c_000000000062_172	NA	K00324	The transhydrogenation between NADH and NADP is coupled to respiration and ATP hydrolysis and functions as a proton pump across the membrane	NA	NA	d71_METABAT__31-contigs	K00324	proton-translocating NAD(P)+ transhydrogenase subunit alpha [EC:7.1.1.1]	K00324	NA	NA	NA	NA	NA	NA	NA	Alanine dehydrogenase/PNT, C-terminal domain [PF01262.25]; Alanine dehydrogenase/PNT, N-terminal domain [PF05222.19]; 4TM region of pyridine nucleotide transhydrogenase, mitoch [PF12769.11]	NA	NA	NA	NA	NA	NA	d71_METABAT__31-contigs	COG3288	NA	NA	NA	NA
GCA_017302435_000000000016_2	K00325	K00325	The transhydrogenation between NADH and NADP is coupled to respiration and ATP hydrolysis and functions as a proton pump across the membrane	K00325	proton-translocating NAD(P)+ transhydrogenase subunit beta [EC:7.1.1.1]	GCA_017302435_fix	K00325	proton-translocating NAD(P)+ transhydrogenase subunit beta [EC:7.1.1.1]	K00325	NA	NA	NA	NA	NA	NA	NA	NAD(P) transhydrogenase beta subunit [PF02233.20]	NA	NA	NA	NA	0	PF02233	GCA_017302435	NA	NA	NA	NA	NA
MAG_92494_Ga0131788_11_1303	K00325	K00325	The transhydrogenation between NADH and NADP is coupled to respiration and ATP hydrolysis and functions as a proton pump across the membrane	K00325	proton-translocating NAD(P)+ transhydrogenase subunit beta [EC:7.1.1.1]	MAG_92494	K00325	proton-translocating NAD(P)+ transhydrogenase subunit beta [EC:7.1.1.1]	K00325	NA	NA	NA	NA	NA	NA	NA	NAD(P) transhydrogenase beta subunit [PF02233.20]	NA	NA	NA	NA	0	PF02233	MAG_92494	NA	NA	NA	NA	NA
d71_METABAT__31-contigs_d71_METABAT__31-contigs---d71_METABAT__31-contigs_c_000000000062_173	NA	K00325	The transhydrogenation between NADH and NADP is coupled to respiration and ATP hydrolysis and functions as a proton pump across the membrane	NA	NA	d71_METABAT__31-contigs	K00325	proton-translocating NAD(P)+ transhydrogenase subunit beta [EC:7.1.1.1]	K00325	NA	NA	NA	NA	NA	NA	NA	NAD(P) transhydrogenase beta subunit [PF02233.20]	NA	NA	NA	NA	NA	NA	d71_METABAT__31-contigs	COG1282	NA	NA	NA	NA
GCA_017302435_000000000018_27	NA	K00329	NAD(P)H-binding	NA	NA	GCA_017302435_fix	NA	NA	K00329	NA	NA	NA	NA	NA	NA	NA	NAD dependent epimerase/dehydratase family [PF01370.25]; 3-beta hydroxysteroid dehydrogenase/isomerase family [PF01073.23]; NmrA-like family [PF05368.17]; NAD(P)H-binding [PF13460.10]; RmlD substrate binding domain [PF04321.21]; GDP-mannose 4,6 dehydratase [PF16363.9]; Saccharopine dehydrogenase NADP binding domain [PF03435.22]; Male sterility protein [PF07993.16]	NA	NA	NA	NA	0	PF01370	GCA_017302435	NA	NA	NA	NA	NA
MAG_92494_Ga0131788_11_687	NA	K00329	NAD(P)H-binding	NA	NA	MAG_92494	NA	NA	K00329	NA	NA	NA	NA	NA	NA	NA	NAD dependent epimerase/dehydratase family [PF01370.25]; 3-beta hydroxysteroid dehydrogenase/isomerase family [PF01073.23]; NmrA-like family [PF05368.17]; NAD(P)H-binding [PF13460.10]; RmlD substrate binding domain [PF04321.21]; GDP-mannose 4,6 dehydratase [PF16363.9]; Saccharopine dehydrogenase NADP binding domain [PF03435.22]	NA	NA	NA	NA	0	PF01370	MAG_92494	NA	NA	NA	NA	NA
d71_METABAT__31-contigs_d71_METABAT__31-contigs---d71_METABAT__31-contigs_c_000000000154_49	NA	K00329,K00356	NAD(P)H-binding	NA	NA	d71_METABAT__31-contigs	NA	NA	K00329	NA	NA	NA	NA	NA	NA	NA	3-beta hydroxysteroid dehydrogenase/isomerase family [PF01073.23]; NAD dependent epimerase/dehydratase family [PF01370.25]; RmlD substrate binding domain [PF04321.21]; NmrA-like family [PF05368.17]; NAD(P)H-binding [PF13460.10]; GDP-mannose 4,6 dehydratase [PF16363.9]; Saccharopine dehydrogenase NADP binding domain [PF03435.22]	NA	NA	NA	NA	NA	NA	d71_METABAT__31-contigs	COG0702	NA	NA	NA	NA
GCA_017302435_000000000010_43	K00330	K00330	NDH-1 shuttles electrons from NADH, via FMN and iron- sulfur (Fe-S) centers, to quinones in the respiratory chain. The immediate electron acceptor for the enzyme in this species is believed to be ubiquinone. Couples the redox reaction to proton translocation (for every two electrons transferred, four hydrogen ions are translocated across the cytoplasmic membrane), and thus conserves the redox ene…	K00330	NADH-quinone oxidoreductase subunit A [EC:7.1.1.2]	GCA_017302435_fix	K00330	NADH-quinone oxidoreductase subunit A [EC:7.1.1.2]	K00330	NA	NA	NA	NA	NA	NA	NA	NADH-ubiquinone/plastoquinone oxidoreductase, chain 3 [PF00507.23]	NA	NA	NA	NA	0	PF00507	GCA_017302435	NA	NA	NA	NA	NA
MAG_92494_Ga0131788_11_357	K00330	K00330	NDH-1 shuttles electrons from NADH, via FMN and iron- sulfur (Fe-S) centers, to quinones in the respiratory chain. The immediate electron acceptor for the enzyme in this species is believed to be ubiquinone. Couples the redox reaction to proton translocation (for every two electrons transferred, four hydrogen ions are translocated across the cytoplasmic membrane), and thus conserves the redox ene…	K00330	NADH-quinone oxidoreductase subunit A [EC:7.1.1.2]	MAG_92494	K00330	NADH-quinone oxidoreductase subunit A [EC:7.1.1.2]	K00330	NA	NA	NA	NA	NA	NA	NA	NADH-ubiquinone/plastoquinone oxidoreductase, chain 3 [PF00507.23]	NA	NA	NA	NA	0	PF00507	MAG_92494	NA	NA	NA	NA	NA
d71_METABAT__31-contigs_d71_METABAT__31-contigs---d71_METABAT__31-contigs_c_000000000337_24	NA	K00330	NDH-1 shuttles electrons from NADH, via FMN and iron- sulfur (Fe-S) centers, to quinones in the respiratory chain. The immediate electron acceptor for the enzyme in this species is believed to be ubiquinone. Couples the redox reaction to proton translocation (for every two electrons transferred, four hydrogen ions are translocated across the cytoplasmic membrane), and thus conserves the redox ene…	NA	NA	d71_METABAT__31-contigs	K00330	NADH-quinone oxidoreductase subunit A [EC:7.1.1.2]	K00330	NA	NA	NA	NA	NA	NA	NA	NADH-ubiquinone/plastoquinone oxidoreductase, chain 3 [PF00507.23]	NA	NA	NA	NA	NA	NA	d71_METABAT__31-contigs	COG0838	NA	NA	NA	NA
GCA_017302435_000000000010_42	K00331	K00331	NDH-1 shuttles electrons from NADH, via FMN and iron- sulfur (Fe-S) centers, to quinones in the respiratory chain. The immediate electron acceptor for the enzyme in this species is believed to be ubiquinone. Couples the redox reaction to proton translocation (for every two electrons transferred, four hydrogen ions are translocated across the cytoplasmic membrane), and thus conserves the redox ene…	K00331	NADH-quinone oxidoreductase subunit B [EC:7.1.1.2]	GCA_017302435_fix	K00331	NADH-quinone oxidoreductase subunit B [EC:7.1.1.2]	K00331	NA	NA	NA	NA	NA	NA	NA	NADH ubiquinone oxidoreductase, 20 Kd subunit [PF01058.26]	NA	NA	NA	NA	0	PF01058	GCA_017302435	NA	NA	NA	NA	NA
MAG_92494_Ga0131788_11_356	K00331	K00331	NDH-1 shuttles electrons from NADH, via FMN and iron- sulfur (Fe-S) centers, to quinones in the respiratory chain. The immediate electron acceptor for the enzyme in this species is believed to be ubiquinone. Couples the redox reaction to proton translocation (for every two electrons transferred, four hydrogen ions are translocated across the cytoplasmic membrane), and thus conserves the redox ene…	K00331	NADH-quinone oxidoreductase subunit B [EC:7.1.1.2]	MAG_92494	K00331	NADH-quinone oxidoreductase subunit B [EC:7.1.1.2]	K00331	NA	NA	NA	NA	NA	NA	NA	NADH ubiquinone oxidoreductase, 20 Kd subunit [PF01058.26]	NA	NA	NA	NA	0	PF01058	MAG_92494	NA	NA	NA	NA	NA
d71_METABAT__31-contigs_d71_METABAT__31-contigs---d71_METABAT__31-contigs_c_000000000337_23	NA	K00331	NDH-1 shuttles electrons from NADH, via FMN and iron- sulfur (Fe-S) centers, to quinones in the respiratory chain. The immediate electron acceptor for the enzyme in this species is believed to be ubiquinone. Couples the redox reaction to proton translocation (for every two electrons transferred, four hydrogen ions are translocated across the cytoplasmic membrane), and thus conserves the redox ene…	NA	NA	d71_METABAT__31-contigs	K00331	NADH-quinone oxidoreductase subunit B [EC:7.1.1.2]	K00331	NA	NA	NA	NA	NA	NA	NA	NADH ubiquinone oxidoreductase, 20 Kd subunit [PF01058.26]	NA	NA	NA	NA	NA	NA	d71_METABAT__31-contigs	COG0377	NA	NA	NA	NA
GCA_017302435_000000000010_41	K00332	K00332	NDH-1 shuttles electrons from NADH, via FMN and iron- sulfur (Fe-S) centers, to quinones in the respiratory chain. The immediate electron acceptor for the enzyme in this species is believed to be ubiquinone. Couples the redox reaction to proton translocation (for every two electrons transferred, four hydrogen ions are translocated across the cytoplasmic membrane), and thus conserves the redox ene…	K00332	NADH-quinone oxidoreductase subunit C [EC:7.1.1.2]	GCA_017302435_fix	K00332	NADH-quinone oxidoreductase subunit C [EC:7.1.1.2]	K00332	NA	NA	NA	NA	NA	NA	NA	Respiratory-chain NADH dehydrogenase, 30 Kd subunit [PF00329.23]	NA	NA	NA	NA	0	PF00329	GCA_017302435	NA	NA	NA	NA	NA
MAG_92494_Ga0131788_11_355	K00332	K00332	NDH-1 shuttles electrons from NADH, via FMN and iron- sulfur (Fe-S) centers, to quinones in the respiratory chain. The immediate electron acceptor for the enzyme in this species is believed to be ubiquinone. Couples the redox reaction to proton translocation (for every two electrons transferred, four hydrogen ions are translocated across the cytoplasmic membrane), and thus conserves the redox ene…	K00332	NADH-quinone oxidoreductase subunit C [EC:7.1.1.2]	MAG_92494	K00332	NADH-quinone oxidoreductase subunit C [EC:7.1.1.2]	K00332	NA	NA	NA	NA	NA	NA	NA	Respiratory-chain NADH dehydrogenase, 30 Kd subunit [PF00329.23]	NA	NA	NA	NA	0	PF00329	MAG_92494	NA	NA	NA	NA	NA
d71_METABAT__31-contigs_d71_METABAT__31-contigs---d71_METABAT__31-contigs_c_000000000337_22	NA	K00332	NDH-1 shuttles electrons from NADH, via FMN and iron- sulfur (Fe-S) centers, to quinones in the respiratory chain. The immediate electron acceptor for the enzyme in this species is believed to be ubiquinone. Couples the redox reaction to proton translocation (for every two electrons transferred, four hydrogen ions are translocated across the cytoplasmic membrane), and thus conserves the redox ene…	NA	NA	d71_METABAT__31-contigs	K00332	NADH-quinone oxidoreductase subunit C [EC:7.1.1.2]	K00332	NA	NA	NA	NA	NA	NA	NA	Respiratory-chain NADH dehydrogenase, 30 Kd subunit [PF00329.23]	NA	NA	NA	NA	NA	NA	d71_METABAT__31-contigs	COG0852	NA	NA	NA	NA
GCA_017302435_000000000010_40	K00333	K00333	NDH-1 shuttles electrons from NADH, via FMN and iron- sulfur (Fe-S) centers, to quinones in the respiratory chain. The immediate electron acceptor for the enzyme in this species is believed to be ubiquinone. Couples the redox reaction to proton translocation (for every two electrons transferred, four hydrogen ions are translocated across the cytoplasmic membrane), and thus conserves the redox ene…	K00333	NADH-quinone oxidoreductase subunit D [EC:7.1.1.2]	GCA_017302435_fix	K00333	NADH-quinone oxidoreductase subunit D [EC:7.1.1.2]	K00333	NA	NA	NA	NA	NA	NA	NA	Respiratory-chain NADH dehydrogenase, 49 Kd subunit [PF00346.23]	NA	NA	NA	NA	0	PF00346	GCA_017302435	NA	NA	NA	NA	NA
MAG_92494_Ga0131788_11_354	K00333	K00333	NDH-1 shuttles electrons from NADH, via FMN and iron- sulfur (Fe-S) centers, to quinones in the respiratory chain. The immediate electron acceptor for the enzyme in this species is believed to be ubiquinone. Couples the redox reaction to proton translocation (for every two electrons transferred, four hydrogen ions are translocated across the cytoplasmic membrane), and thus conserves the redox ene…	K00333	NADH-quinone oxidoreductase subunit D [EC:7.1.1.2]	MAG_92494	K00333	NADH-quinone oxidoreductase subunit D [EC:7.1.1.2]	K00333	NA	NA	NA	NA	NA	NA	NA	Respiratory-chain NADH dehydrogenase, 49 Kd subunit [PF00346.23]	NA	NA	NA	NA	0	PF00346	MAG_92494	NA	NA	NA	NA	NA
d71_METABAT__31-contigs_d71_METABAT__31-contigs---d71_METABAT__31-contigs_c_000000000337_21	NA	K00333	NDH-1 shuttles electrons from NADH, via FMN and iron- sulfur (Fe-S) centers, to quinones in the respiratory chain. The immediate electron acceptor for the enzyme in this species is believed to be ubiquinone. Couples the redox reaction to proton translocation (for every two electrons transferred, four hydrogen ions are translocated across the cytoplasmic membrane), and thus conserves the redox ene…	NA	NA	d71_METABAT__31-contigs	K00333	NADH-quinone oxidoreductase subunit D [EC:7.1.1.2]	K00333	NA	NA	NA	NA	NA	NA	NA	Respiratory-chain NADH dehydrogenase, 49 Kd subunit [PF00346.23]	NA	NA	NA	NA	NA	NA	d71_METABAT__31-contigs	COG0649	NA	NA	NA	NA
GCA_017302435_000000000010_39	K00334	K00334	NADH dehydrogenase I subunit E	K00334	NADH-quinone oxidoreductase subunit E [EC:7.1.1.2]	GCA_017302435_fix	K00334	NADH-quinone oxidoreductase subunit E [EC:7.1.1.2]	K00334	NA	NA	NA	NA	NA	NA	NA	Thioredoxin-like [2Fe-2S] ferredoxin [PF01257.23]	NA	NA	NA	NA	0	PF01257	GCA_017302435	NA	NA	NA	NA	NA
MAG_92494_Ga0131788_11_353	K00334	K00334	NADH dehydrogenase I subunit E	K00334	NADH-quinone oxidoreductase subunit E [EC:7.1.1.2]	MAG_92494	K00334	NADH-quinone oxidoreductase subunit E [EC:7.1.1.2]	K00334	NA	NA	NA	NA	NA	NA	NA	Thioredoxin-like [2Fe-2S] ferredoxin [PF01257.23]	NA	NA	NA	NA	0	PF01257	MAG_92494	NA	NA	NA	NA	NA
d71_METABAT__31-contigs_d71_METABAT__31-contigs---d71_METABAT__31-contigs_c_000000000337_20	NA	K00334	NADH dehydrogenase I subunit E	NA	NA	d71_METABAT__31-contigs	K00334	NADH-quinone oxidoreductase subunit E [EC:7.1.1.2]	K00334	NA	NA	NA	NA	NA	NA	NA	Thioredoxin-like [2Fe-2S] ferredoxin [PF01257.23]	NA	NA	NA	NA	NA	NA	d71_METABAT__31-contigs	COG1905	NA	NA	NA	NA
GCA_017302435_000000000010_38	K00335	K00335	NDH-1 shuttles electrons from NADH, via FMN and iron- sulfur (Fe-S) centers, to quinones in the respiratory chain	K00335	NADH-quinone oxidoreductase subunit F [EC:7.1.1.2]	GCA_017302435_fix	K00335	NADH-quinone oxidoreductase subunit F [EC:7.1.1.2]	K00335	NA	NA	NA	NA	NA	NA	NA	Respiratory-chain NADH dehydrogenase 51 Kd subunit [PF01512.21]; NADH-ubiquinone oxidoreductase-F iron-sulfur binding region [PF10589.13]; SLBB domain [PF10531.13]	NA	NA	NA	NA	0	PF01512	GCA_017302435	NA	NA	NA	NA	NA
MAG_92494_Ga0131788_11_352	K00335	K00335	NDH-1 shuttles electrons from NADH, via FMN and iron- sulfur (Fe-S) centers, to quinones in the respiratory chain	K00335	NADH-quinone oxidoreductase subunit F [EC:7.1.1.2]	MAG_92494	K00335	NADH-quinone oxidoreductase subunit F [EC:7.1.1.2]	K00335	NA	NA	NA	NA	NA	NA	NA	Respiratory-chain NADH dehydrogenase 51 Kd subunit [PF01512.21]; NADH-ubiquinone oxidoreductase-F iron-sulfur binding region [PF10589.13]; SLBB domain [PF10531.13]	NA	NA	NA	NA	0	PF01512	MAG_92494	NA	NA	NA	NA	NA
d71_METABAT__31-contigs_d71_METABAT__31-contigs---d71_METABAT__31-contigs_c_000000000337_19	NA	K00335	NDH-1 shuttles electrons from NADH, via FMN and iron- sulfur (Fe-S) centers, to quinones in the respiratory chain	NA	NA	d71_METABAT__31-contigs	K00335	NADH-quinone oxidoreductase subunit F [EC:7.1.1.2]	K00335	NA	NA	NA	NA	NA	NA	NA	Respiratory-chain NADH dehydrogenase 51 Kd subunit [PF01512.21]; NADH-ubiquinone oxidoreductase-F iron-sulfur binding region [PF10589.13]; SLBB domain [PF10531.13]	NA	NA	NA	NA	NA	NA	d71_METABAT__31-contigs	COG1894	NA	NA	NA	NA
GCA_017302435_000000000010_37	K00336	K00336	NADH-quinone oxidoreductase	K00336	NADH-quinone oxidoreductase subunit G [EC:7.1.1.2]	GCA_017302435_fix	K00336	NADH-quinone oxidoreductase subunit G [EC:7.1.1.2]	K00336	NA	NA	NA	NA	NA	NA	NA	Molybdopterin oxidoreductase [PF00384.26]; 2Fe-2S iron-sulfur cluster binding domain [PF13510.10]; NADH-ubiquinone oxidoreductase-G iron-sulfur binding region [PF10588.13]	NA	NA	NA	NA	0	PF00384	GCA_017302435	NA	NA	NA	NA	NA
MAG_92494_Ga0131788_11_351	K00336	K00336	NADH-quinone oxidoreductase	K00336	NADH-quinone oxidoreductase subunit G [EC:7.1.1.2]	MAG_92494	K00336	NADH-quinone oxidoreductase subunit G [EC:7.1.1.2]	K00336	NA	NA	NA	NA	NA	NA	NA	Molybdopterin oxidoreductase [PF00384.26]; 2Fe-2S iron-sulfur cluster binding domain [PF13510.10]; NADH-ubiquinone oxidoreductase-G iron-sulfur binding region [PF10588.13]	NA	NA	NA	NA	0	PF00384	MAG_92494	NA	NA	NA	NA	NA
d71_METABAT__31-contigs_d71_METABAT__31-contigs---d71_METABAT__31-contigs_c_000000000337_18	NA	K00336	NADH-quinone oxidoreductase	NA	NA	d71_METABAT__31-contigs	K00336	NADH-quinone oxidoreductase subunit G [EC:7.1.1.2]	K00336	NA	NA	NA	NA	NA	NA	NA	Molybdopterin oxidoreductase [PF00384.26]; 2Fe-2S iron-sulfur cluster binding domain [PF13510.10]; NADH-ubiquinone oxidoreductase-G iron-sulfur binding region [PF10588.13]	NA	NA	NA	NA	NA	NA	d71_METABAT__31-contigs	COG1034	NA	NA	NA	NA
GCA_017302435_000000000010_36	K00337	K00337	NDH-1 shuttles electrons from NADH, via FMN and iron- sulfur (Fe-S) centers, to quinones in the respiratory chain. The immediate electron acceptor for the enzyme in this species is believed to be ubiquinone. Couples the redox reaction to proton translocation (for every two electrons transferred, four hydrogen ions are translocated across the cytoplasmic membrane), and thus conserves the redox ene…	K00337	NADH-quinone oxidoreductase subunit H [EC:7.1.1.2]	GCA_017302435_fix	K00337	NADH-quinone oxidoreductase subunit H [EC:7.1.1.2]	K00337	NA	NA	NA	NA	NA	NA	NA	NADH dehydrogenase [PF00146.25]	NA	NA	NA	NA	0	PF00146	GCA_017302435	NA	NA	NA	NA	NA
MAG_92494_Ga0131788_11_350	K00337	K00337	NDH-1 shuttles electrons from NADH, via FMN and iron- sulfur (Fe-S) centers, to quinones in the respiratory chain. The immediate electron acceptor for the enzyme in this species is believed to be ubiquinone. Couples the redox reaction to proton translocation (for every two electrons transferred, four hydrogen ions are translocated across the cytoplasmic membrane), and thus conserves the redox ene…	K00337	NADH-quinone oxidoreductase subunit H [EC:7.1.1.2]	MAG_92494	K00337	NADH-quinone oxidoreductase subunit H [EC:7.1.1.2]	K00337	NA	NA	NA	NA	NA	NA	NA	NADH dehydrogenase [PF00146.25]	NA	NA	NA	NA	0	PF00146	MAG_92494	NA	NA	NA	NA	NA
d71_METABAT__31-contigs_d71_METABAT__31-contigs---d71_METABAT__31-contigs_c_000000000337_17	NA	K00337	NDH-1 shuttles electrons from NADH, via FMN and iron- sulfur (Fe-S) centers, to quinones in the respiratory chain. The immediate electron acceptor for the enzyme in this species is believed to be ubiquinone. Couples the redox reaction to proton translocation (for every two electrons transferred, four hydrogen ions are translocated across the cytoplasmic membrane), and thus conserves the redox ene…	NA	NA	d71_METABAT__31-contigs	K00337	NADH-quinone oxidoreductase subunit H [EC:7.1.1.2]	K00337	NA	NA	NA	NA	NA	NA	NA	NADH dehydrogenase [PF00146.25]	NA	NA	NA	NA	NA	NA	d71_METABAT__31-contigs	COG1005	NA	NA	NA	NA
GCA_017302435_000000000010_35	K00338	K00338	NDH-1 shuttles electrons from NADH, via FMN and iron- sulfur (Fe-S) centers, to quinones in the respiratory chain. The immediate electron acceptor for the enzyme in this species is believed to be ubiquinone. Couples the redox reaction to proton translocation (for every two electrons transferred, four hydrogen ions are translocated across the cytoplasmic membrane), and thus conserves the redox ene…	K00338	NADH-quinone oxidoreductase subunit I [EC:7.1.1.2]	GCA_017302435_fix	K00338	NADH-quinone oxidoreductase subunit I [EC:7.1.1.2]	K00338	NA	NA	NA	NA	NA	NA	NA	4Fe-4S dicluster domain [PF12838.11]; 4Fe-4S dicluster domain [PF13237.10]; 4Fe-4S dicluster domain [PF14697.10]; 4Fe-4S dicluster domain [PF13187.10]; 4Fe-4S dicluster domain [PF13183.10]; 4Fe-4S dicluster domain [PF13247.10]; 4Fe-4S binding domain [PF00037.31]	NA	NA	NA	NA	0	PF12838	GCA_017302435	NA	NA	NA	NA	NA
MAG_92494_Ga0131788_11_349	K00338	K00338	NDH-1 shuttles electrons from NADH, via FMN and iron- sulfur (Fe-S) centers, to quinones in the respiratory chain. The immediate electron acceptor for the enzyme in this species is believed to be ubiquinone. Couples the redox reaction to proton translocation (for every two electrons transferred, four hydrogen ions are translocated across the cytoplasmic membrane), and thus conserves the redox ene…	K00338	NADH-quinone oxidoreductase subunit I [EC:7.1.1.2]	MAG_92494	K00338	NADH-quinone oxidoreductase subunit I [EC:7.1.1.2]	K00338	NA	NA	NA	NA	NA	NA	NA	4Fe-4S dicluster domain [PF12838.11]; 4Fe-4S dicluster domain [PF13237.10]; 4Fe-4S dicluster domain [PF14697.10]; 4Fe-4S dicluster domain [PF13187.10]; 4Fe-4S dicluster domain [PF13183.10]; 4Fe-4S dicluster domain [PF13247.10]; 4Fe-4S binding domain [PF00037.31]; 4Fe-4S dicluster domain [PF13746.10]	NA	NA	NA	NA	0	PF12838	MAG_92494	NA	NA	NA	NA	NA
d71_METABAT__31-contigs_d71_METABAT__31-contigs---d71_METABAT__31-contigs_c_000000000337_16	NA	K00338	NDH-1 shuttles electrons from NADH, via FMN and iron- sulfur (Fe-S) centers, to quinones in the respiratory chain. The immediate electron acceptor for the enzyme in this species is believed to be ubiquinone. Couples the redox reaction to proton translocation (for every two electrons transferred, four hydrogen ions are translocated across the cytoplasmic membrane), and thus conserves the redox ene…	NA	NA	d71_METABAT__31-contigs	K00338	NADH-quinone oxidoreductase subunit I [EC:7.1.1.2]	K00338	NA	NA	NA	NA	NA	NA	NA	4Fe-4S dicluster domain [PF12838.11]; 4Fe-4S dicluster domain [PF14697.10]; 4Fe-4S dicluster domain [PF13187.10]; 4Fe-4S dicluster domain [PF13237.10]; 4Fe-4S dicluster domain [PF13183.10]; 4Fe-4S binding domain [PF00037.31]; 4Fe-4S dicluster domain [PF13247.10]; 4Fe-4S dicluster domain [PF13534.10]	NA	NA	NA	NA	NA	NA	d71_METABAT__31-contigs	COG1143	NA	NA	NA	NA
GCA_017302435_000000000010_34	K00339	K00339	Belongs to the complex I subunit 6 family	K00339	NADH-quinone oxidoreductase subunit J [EC:7.1.1.2]	GCA_017302435_fix	K00339	NADH-quinone oxidoreductase subunit J [EC:7.1.1.2]	K00339	NA	NA	NA	NA	NA	NA	NA	NADH-ubiquinone/plastoquinone oxidoreductase chain 6 [PF00499.24]	NA	NA	NA	NA	0	PF00499	GCA_017302435	NA	NA	NA	NA	NA
MAG_92494_Ga0131788_11_348	K00339	K00339	Belongs to the complex I subunit 6 family	K00339	NADH-quinone oxidoreductase subunit J [EC:7.1.1.2]	MAG_92494	K00339	NADH-quinone oxidoreductase subunit J [EC:7.1.1.2]	K00339	NA	NA	NA	NA	NA	NA	NA	NADH-ubiquinone/plastoquinone oxidoreductase chain 6 [PF00499.24]	NA	NA	NA	NA	0	PF00499	MAG_92494	NA	NA	NA	NA	NA
d71_METABAT__31-contigs_d71_METABAT__31-contigs---d71_METABAT__31-contigs_c_000000000337_15	NA	K00339	Belongs to the complex I subunit 6 family	NA	NA	d71_METABAT__31-contigs	K00339	NADH-quinone oxidoreductase subunit J [EC:7.1.1.2]	K00339	NA	NA	NA	NA	NA	NA	NA	NADH-ubiquinone/plastoquinone oxidoreductase chain 6 [PF00499.24]	NA	NA	NA	NA	NA	NA	d71_METABAT__31-contigs	COG0839	NA	NA	NA	NA
GCA_017302435_000000000010_33	K00340	K00340	NDH-1 shuttles electrons from NADH, via FMN and iron- sulfur (Fe-S) centers, to quinones in the respiratory chain. The immediate electron acceptor for the enzyme in this species is believed to be ubiquinone. Couples the redox reaction to proton translocation (for every two electrons transferred, four hydrogen ions are translocated across the cytoplasmic membrane), and thus conserves the redox ene…	K00340	NADH-quinone oxidoreductase subunit K [EC:7.1.1.2]	GCA_017302435_fix	K00340	NADH-quinone oxidoreductase subunit K [EC:7.1.1.2]	K00340	NA	NA	NA	NA	NA	NA	NA	NADH-ubiquinone/plastoquinone oxidoreductase chain 4L [PF00420.28]	NA	NA	NA	NA	0	PF00420	GCA_017302435	NA	NA	NA	NA	NA
MAG_92494_Ga0131788_11_347	K00340	K00340	NDH-1 shuttles electrons from NADH, via FMN and iron- sulfur (Fe-S) centers, to quinones in the respiratory chain. The immediate electron acceptor for the enzyme in this species is believed to be ubiquinone. Couples the redox reaction to proton translocation (for every two electrons transferred, four hydrogen ions are translocated across the cytoplasmic membrane), and thus conserves the redox ene…	K00340	NADH-quinone oxidoreductase subunit K [EC:7.1.1.2]	MAG_92494	K00340	NADH-quinone oxidoreductase subunit K [EC:7.1.1.2]	K00340	NA	NA	NA	NA	NA	NA	NA	NADH-ubiquinone/plastoquinone oxidoreductase chain 4L [PF00420.28]	NA	NA	NA	NA	0	PF00420	MAG_92494	NA	NA	NA	NA	NA
d71_METABAT__31-contigs_d71_METABAT__31-contigs---d71_METABAT__31-contigs_c_000000000337_14	NA	K00340	NDH-1 shuttles electrons from NADH, via FMN and iron- sulfur (Fe-S) centers, to quinones in the respiratory chain. The immediate electron acceptor for the enzyme in this species is believed to be ubiquinone. Couples the redox reaction to proton translocation (for every two electrons transferred, four hydrogen ions are translocated across the cytoplasmic membrane), and thus conserves the redox ene…	NA	NA	d71_METABAT__31-contigs	K00340	NADH-quinone oxidoreductase subunit K [EC:7.1.1.2]	K00340	NA	NA	NA	NA	NA	NA	NA	NADH-ubiquinone/plastoquinone oxidoreductase chain 4L [PF00420.28]	NA	NA	NA	NA	NA	NA	d71_METABAT__31-contigs	COG0713	NA	NA	NA	NA
GCA_017302435_000000000010_32	K00341	K00341	Energy production and conversion Inorganic ion transport and metabolism	K00341	NADH-quinone oxidoreductase subunit L [EC:7.1.1.2]	GCA_017302435_fix	K00341	NADH-quinone oxidoreductase subunit L [EC:7.1.1.2]	K00341	NA	NA	NA	NA	NA	NA	NA	Proton-conducting membrane transporter [PF00361.24]; NADH dehydrogenase subunit 5 C-terminus [PF06455.15]; NADH-dehyrogenase subunit F, TMs, (complex I) C-terminus [PF01010.23]; NADH-Ubiquinone oxidoreductase (complex I), chain 5 N-terminus [PF00662.24]	NA	NA	NA	NA	0	PF00361	GCA_017302435	NA	NA	NA	NA	NA
MAG_92494_Ga0131788_11_346	K00341	K00341	Energy production and conversion Inorganic ion transport and metabolism	K00341	NADH-quinone oxidoreductase subunit L [EC:7.1.1.2]	MAG_92494	K00341	NADH-quinone oxidoreductase subunit L [EC:7.1.1.2]	K00341	NA	NA	NA	NA	NA	NA	NA	Proton-conducting membrane transporter [PF00361.24]; NADH dehydrogenase subunit 5 C-terminus [PF06455.15]; NADH-dehyrogenase subunit F, TMs, (complex I) C-terminus [PF01010.23]; NADH-Ubiquinone oxidoreductase (complex I), chain 5 N-terminus [PF00662.24]	NA	NA	NA	NA	0	PF00361	MAG_92494	NA	NA	NA	NA	NA
d71_METABAT__31-contigs_d71_METABAT__31-contigs---d71_METABAT__31-contigs_c_000000000337_13	NA	K00341	Energy production and conversion Inorganic ion transport and metabolism	NA	NA	d71_METABAT__31-contigs	K00341	NADH-quinone oxidoreductase subunit L [EC:7.1.1.2]	K00341	NA	NA	NA	NA	NA	NA	NA	Proton-conducting membrane transporter [PF00361.24]; NADH dehydrogenase subunit 5 C-terminus [PF06455.15]; NADH-dehyrogenase subunit F, TMs, (complex I) C-terminus [PF01010.23]; NADH-Ubiquinone oxidoreductase (complex I), chain 5 N-terminus [PF00662.24]	NA	NA	NA	NA	NA	NA	d71_METABAT__31-contigs	COG1009	NA	NA	NA	NA
GCA_017302435_000000000010_31	K00342	K00342	NADH dehydrogenase	K00342	NADH-quinone oxidoreductase subunit M [EC:7.1.1.2]	GCA_017302435_fix	K00342	NADH-quinone oxidoreductase subunit M [EC:7.1.1.2]	K00342	NA	NA	NA	NA	NA	NA	NA	Proton-conducting membrane transporter [PF00361.24]; NADH-ubiquinone oxidoreductase chain 4, amino terminus [PF01059.21]	NA	NA	NA	NA	0	PF00361	GCA_017302435	NA	NA	NA	NA	NA
GCA_017302435_000000000013_55	K00342	K00342	Proton-conducting membrane transporter	NA	NA	GCA_017302435_fix	NA	NA	K00342	NA	NA	NA	NA	NA	NA	NA	Proton-conducting membrane transporter [PF00361.24]; NADH-ubiquinone oxidoreductase chain 4, amino terminus [PF01059.21]	NA	NA	NA	NA	0	PF00361	GCA_017302435	NA	NA	NA	NA	NA
GCA_017302435_000000000013_56	K00342	K00342	Proton-conducting membrane transporter	NA	NA	GCA_017302435_fix	NA	NA	K00342	NA	NA	NA	NA	NA	NA	NA	Proton-conducting membrane transporter [PF00361.24]	NA	NA	NA	NA	0	PF00361	GCA_017302435	NA	NA	NA	NA	NA
GCA_017302435_000000000013_59	K00342	K00342	Proton-conducting membrane transporter	NA	NA	GCA_017302435_fix	NA	NA	K00342	NA	NA	NA	NA	NA	NA	NA	Proton-conducting membrane transporter [PF00361.24]; NADH-ubiquinone oxidoreductase chain 4, amino terminus [PF01059.21]	NA	NA	NA	NA	0	PF00361	GCA_017302435	NA	NA	NA	NA	NA
MAG_92494_Ga0131788_11_345	K00342	K00342	NADH dehydrogenase	K00342	NADH-quinone oxidoreductase subunit M [EC:7.1.1.2]	MAG_92494	K00342	NADH-quinone oxidoreductase subunit M [EC:7.1.1.2]	K00342	NA	NA	NA	NA	NA	NA	NA	Proton-conducting membrane transporter [PF00361.24]; NADH-ubiquinone oxidoreductase chain 4, amino terminus [PF01059.21]	NA	NA	NA	NA	0	PF00361	MAG_92494	NA	NA	NA	NA	NA
MAG_92494_Ga0131788_11_492	K00342	K00342	Proton-conducting membrane transporter	NA	NA	MAG_92494	NA	NA	K00342	NA	NA	NA	NA	NA	NA	NA	Proton-conducting membrane transporter [PF00361.24]; NADH-ubiquinone oxidoreductase chain 4, amino terminus [PF01059.21]	NA	NA	NA	NA	0	PF00361	MAG_92494	NA	NA	NA	NA	NA
MAG_92494_Ga0131788_11_495	K00342	K00342	Proton-conducting membrane transporter	NA	NA	MAG_92494	NA	NA	K00342	NA	NA	NA	NA	NA	NA	NA	Proton-conducting membrane transporter [PF00361.24]	NA	NA	NA	NA	0	PF00361	MAG_92494	NA	NA	NA	NA	NA
MAG_92494_Ga0131788_11_496	K00342	K00342	Proton-conducting membrane transporter	NA	NA	MAG_92494	NA	NA	K00342	NA	NA	NA	NA	NA	NA	NA	Proton-conducting membrane transporter [PF00361.24]; NADH-ubiquinone oxidoreductase chain 4, amino terminus [PF01059.21]	NA	NA	NA	NA	0	PF00361	MAG_92494	NA	NA	NA	NA	NA
d71_METABAT__31-contigs_d71_METABAT__31-contigs---d71_METABAT__31-contigs_c_000000000337_12	NA	K00342	NADH dehydrogenase	NA	NA	d71_METABAT__31-contigs	K00342	NADH-quinone oxidoreductase subunit M [EC:7.1.1.2]	K00342	NA	NA	NA	NA	NA	NA	NA	Proton-conducting membrane transporter [PF00361.24]; NADH-ubiquinone oxidoreductase chain 4, amino terminus [PF01059.21]	NA	NA	NA	NA	NA	NA	d71_METABAT__31-contigs	COG1008	NA	NA	NA	NA
GCA_017302435_000000000010_30	K00343	K00343	NDH-1 shuttles electrons from NADH, via FMN and iron- sulfur (Fe-S) centers, to quinones in the respiratory chain. The immediate electron acceptor for the enzyme in this species is believed to be ubiquinone. Couples the redox reaction to proton translocation (for every two electrons transferred, four hydrogen ions are translocated across the cytoplasmic membrane), and thus conserves the redox ene…	K00343	NADH-quinone oxidoreductase subunit N [EC:7.1.1.2]	GCA_017302435_fix	K00343	NADH-quinone oxidoreductase subunit N [EC:7.1.1.2]	K00343	NA	NA	NA	NA	NA	NA	NA	Proton-conducting membrane transporter [PF00361.24]	NA	NA	NA	NA	0	PF00361	GCA_017302435	NA	NA	NA	NA	NA
MAG_92494_Ga0131788_11_344	K00343	K00343	NDH-1 shuttles electrons from NADH, via FMN and iron- sulfur (Fe-S) centers, to quinones in the respiratory chain. The immediate electron acceptor for the enzyme in this species is believed to be ubiquinone. Couples the redox reaction to proton translocation (for every two electrons transferred, four hydrogen ions are translocated across the cytoplasmic membrane), and thus conserves the redox ene…	K00343	NADH-quinone oxidoreductase subunit N [EC:7.1.1.2]	MAG_92494	K00343	NADH-quinone oxidoreductase subunit N [EC:7.1.1.2]	K00343	NA	NA	NA	NA	NA	NA	NA	Proton-conducting membrane transporter [PF00361.24]	NA	NA	NA	NA	0	PF00361	MAG_92494	NA	NA	NA	NA	NA
d71_METABAT__31-contigs_d71_METABAT__31-contigs---d71_METABAT__31-contigs_c_000000000337_11	NA	K00343	NDH-1 shuttles electrons from NADH, via FMN and iron- sulfur (Fe-S) centers, to quinones in the respiratory chain. The immediate electron acceptor for the enzyme in this species is believed to be ubiquinone. Couples the redox reaction to proton translocation (for every two electrons transferred, four hydrogen ions are translocated across the cytoplasmic membrane), and thus conserves the redox ene…	NA	NA	d71_METABAT__31-contigs	K00343	NADH-quinone oxidoreductase subunit N [EC:7.1.1.2]	K00343	NA	NA	NA	NA	NA	NA	NA	Proton-conducting membrane transporter [PF00361.24]	NA	NA	NA	NA	NA	NA	d71_METABAT__31-contigs	COG1007	NA	NA	NA	NA
GCA_017302435_000000000001_166	K00344	K00344	Zinc-binding dehydrogenase	K00344	NADPH:quinone reductase [EC:1.6.5.5]	GCA_017302435_fix	K00344	NADPH:quinone reductase [EC:1.6.5.5]	K00344	NA	NA	NA	NA	NA	NA	NA	Zinc-binding dehydrogenase [PF00107.30]; Zinc-binding dehydrogenase [PF13602.10]; Alcohol dehydrogenase GroES-like domain [PF08240.16]	NA	NA	NA	NA	0	PF00107	GCA_017302435	NA	NA	NA	NA	NA
GCA_017302435_000000000018_32	K00344	K00344	Zinc-binding dehydrogenase	K00344	NADPH:quinone reductase [EC:1.6.5.5]	GCA_017302435_fix	K00344	NADPH:quinone reductase [EC:1.6.5.5]	K00344	NA	NA	NA	NA	NA	NA	NA	Zinc-binding dehydrogenase [PF00107.30]; Zinc-binding dehydrogenase [PF13602.10]; Alcohol dehydrogenase GroES-like domain [PF08240.16]	NA	NA	NA	NA	0	PF00107	GCA_017302435	NA	NA	NA	NA	NA
MAG_92494_Ga0131788_11_544	K00344	K00344	Zinc-binding dehydrogenase	K00344	NADPH:quinone reductase [EC:1.6.5.5]	MAG_92494	K00344	NADPH:quinone reductase [EC:1.6.5.5]	K00344	NA	NA	NA	NA	NA	NA	NA	Zinc-binding dehydrogenase [PF00107.30]; Zinc-binding dehydrogenase [PF13602.10]; Alcohol dehydrogenase GroES-like domain [PF08240.16]	NA	NA	NA	NA	0	PF00107	MAG_92494	NA	NA	NA	NA	NA
MAG_92494_Ga0131788_11_2356	K00344	K00344	Zinc-binding dehydrogenase	K00344	NADPH:quinone reductase [EC:1.6.5.5]	MAG_92494	K00344	NADPH:quinone reductase [EC:1.6.5.5]	K00344	NA	NA	NA	NA	NA	NA	NA	Zinc-binding dehydrogenase [PF00107.30]; Zinc-binding dehydrogenase [PF13602.10]; Alcohol dehydrogenase GroES-like domain [PF08240.16]	NA	NA	NA	NA	0	PF00107	MAG_92494	NA	NA	NA	NA	NA
MAG_92494_Ga0131788_12_561	K00344	K00344	Alcohol dehydrogenase zinc-binding domain protein	NA	NA	MAG_92494	NA	NA	K00344	NA	NA	NA	NA	NA	NA	NA	Zinc-binding dehydrogenase [PF13602.10]; Zinc-binding dehydrogenase [PF00107.30]; Alcohol dehydrogenase GroES-like domain [PF08240.16]	NA	NA	NA	NA	0	PF13602	MAG_92494	NA	NA	NA	NA	NA
d71_METABAT__31-contigs_d71_METABAT__31-contigs---d71_METABAT__31-contigs_c_000000000086_155	NA	K00344	Zinc-binding dehydrogenase	NA	NA	d71_METABAT__31-contigs	K00344	NADPH:quinone reductase [EC:1.6.5.5]	K00344	NA	NA	NA	NA	NA	NA	NA	Zinc-binding dehydrogenase [PF00107.30]; Zinc-binding dehydrogenase [PF13602.10]; Alcohol dehydrogenase GroES-like domain [PF08240.16]	NA	NA	NA	NA	NA	NA	d71_METABAT__31-contigs	COG0604	NA	NA	NA	NA
d71_METABAT__31-contigs_d71_METABAT__31-contigs---d71_METABAT__31-contigs_c_000000000113_30	NA	K00344	Zinc-binding dehydrogenase	NA	NA	d71_METABAT__31-contigs	K00344	NADPH:quinone reductase [EC:1.6.5.5]	K00344	NA	NA	NA	NA	NA	NA	NA	Zinc-binding dehydrogenase [PF00107.30]; Zinc-binding dehydrogenase [PF13602.10]; Alcohol dehydrogenase GroES-like domain [PF08240.16]	NA	NA	NA	NA	NA	NA	d71_METABAT__31-contigs	COG0604	NA	NA	NA	NA
d71_METABAT__31-contigs_d71_METABAT__31-contigs---d71_METABAT__31-contigs_c_000000000319_13	NA	K00344	Alcohol dehydrogenase zinc-binding domain protein	NA	NA	d71_METABAT__31-contigs	K00344	NADPH:quinone reductase [EC:1.6.5.5]	K00344	NA	NA	NA	NA	NA	NA	NA	Zinc-binding dehydrogenase [PF13602.10]; Zinc-binding dehydrogenase [PF00107.30]; Alcohol dehydrogenase GroES-like domain [PF08240.16]	NA	NA	NA	NA	NA	NA	d71_METABAT__31-contigs	COG0604	NA	NA	NA	NA
GCA_017302435_000000000023_59	NA	NA	Flavodoxin-like fold	K00355	NAD(P)H dehydrogenase (quinone) [EC:1.6.5.2]	GCA_017302435_fix	K00355	NAD(P)H dehydrogenase (quinone) [EC:1.6.5.2]	K00355	NA	NA	NA	NA	NA	NA	NA	Flavodoxin-like fold [PF02525.21]; UbiA prenyltransferase family [PF01040.22]; NADPH-dependent FMN reductase [PF03358.19]	NA	NA	NA	NA	0	PF02525	GCA_017302435	NA	NA	NA	NA	NA
d71_METABAT__31-contigs_d71_METABAT__31-contigs---d71_METABAT__31-contigs_c_000000000039_204	NA	K00364	Catalyzes the irreversible NADPH-dependent deamination of GMP to IMP. It functions in the conversion of nucleobase, nucleoside and nucleotide derivatives of G to A nucleotides, and in maintaining the intracellular balance of A and G nucleotides	NA	NA	d71_METABAT__31-contigs	K00364	GMP reductase [EC:1.7.1.7]	K00364	NA	NA	NA	NA	NA	NA	NA	IMP dehydrogenase / GMP reductase domain [PF00478.29]; Conserved region in glutamate synthase [PF01645.21]	NA	NA	NA	NA	NA	NA	d71_METABAT__31-contigs	COG0516	NA	NA	NA	NA
GCA_017302435_000000000054_9	K00370	K00370	Belongs to the prokaryotic molybdopterin-containing oxidoreductase family	K00370	nitrate reductase / nitrite oxidoreductase, alpha subunit [EC:1.7.5.1 1.7.99.-]	GCA_017302435_fix	K00370	nitrate reductase / nitrite oxidoreductase, alpha subunit [EC:1.7.5.1 1.7.99.-]	K00370	NA	NA	NA	NA	NA	NA	NA	Molybdopterin oxidoreductase [PF00384.26]; Respiratory nitrate reductase alpha N-terminal [PF14710.10]; Molydopterin dinucleotide binding domain [PF01568.25]	NA	NA	NA	NA	0	PF00384	GCA_017302435	NA	NA	NA	NA	NA
d71_METABAT__31-contigs_d71_METABAT__31-contigs---d71_METABAT__31-contigs_c_000000000241_29	NA	K00370,K17050	Belongs to the prokaryotic molybdopterin-containing oxidoreductase family	NA	NA	d71_METABAT__31-contigs	K00370	nitrate reductase / nitrite oxidoreductase, alpha subunit [EC:1.7.5.1 1.7.99.-]	K00370	NA	NA	NA	NA	NA	NA	NA	Molybdopterin oxidoreductase [PF00384.26]; Respiratory nitrate reductase alpha N-terminal [PF14710.10]; Molydopterin dinucleotide binding domain [PF01568.25]	NA	NA	NA	NA	NA	NA	d71_METABAT__31-contigs	COG5013	NA	NA	NA	NA
GCA_017302435_000000000054_8	K00371	K00371	Nitrate reductase beta subunit	K00371	nitrate reductase / nitrite oxidoreductase, beta subunit [EC:1.7.5.1 1.7.99.-]	GCA_017302435_fix	K00371	nitrate reductase / nitrite oxidoreductase, beta subunit [EC:1.7.5.1 1.7.99.-]	K00371	NA	NA	NA	NA	NA	NA	NA	4Fe-4S dicluster domain [PF13247.10]; Respiratory nitrate reductase beta C-terminal [PF14711.10]; 4Fe-4S dicluster domain [PF13237.10]	NA	NA	NA	NA	1	PF13247	GCA_017302435	NA	NA	NA	NA	NA
d71_METABAT__31-contigs_d71_METABAT__31-contigs---d71_METABAT__31-contigs_c_000000000241_28	NA	K00371,K17051	Nitrate reductase beta subunit	NA	NA	d71_METABAT__31-contigs	K00371	nitrate reductase / nitrite oxidoreductase, beta subunit [EC:1.7.5.1 1.7.99.-]	K00371	NA	NA	NA	NA	NA	NA	NA	4Fe-4S dicluster domain [PF13247.10]; Respiratory nitrate reductase beta C-terminal [PF14711.10]; 4Fe-4S dicluster domain [PF13237.10]	NA	NA	NA	NA	NA	NA	d71_METABAT__31-contigs	COG1140	NA	NA	NA	NA
MAG_92494_Ga0131788_13_55	K00372	K00372	Belongs to the prokaryotic molybdopterin-containing oxidoreductase family	K00372	assimilatory nitrate reductase catalytic subunit [EC:1.7.99.-]	MAG_92494	K00372	assimilatory nitrate reductase catalytic subunit [EC:1.7.99.-]	K00372	NA	NA	NA	NA	NA	NA	NA	Molybdopterin oxidoreductase [PF00384.26]; Molydopterin dinucleotide binding domain [PF01568.25]; Molybdopterin oxidoreductase Fe4S4 domain [PF04879.20]; BFD-like [2Fe-2S] binding domain [PF04324.19]	NA	NA	NA	NA	0	PF00384	MAG_92494	NA	NA	NA	NA	NA
d71_METABAT__31-contigs_d71_METABAT__31-contigs---d71_METABAT__31-contigs_c_000000000269_61	NA	K00372	Belongs to the prokaryotic molybdopterin-containing oxidoreductase family	NA	NA	d71_METABAT__31-contigs	K00372	assimilatory nitrate reductase catalytic subunit [EC:1.7.99.-]	K00372	NA	NA	NA	NA	NA	NA	NA	Molybdopterin oxidoreductase [PF00384.26]; Molydopterin dinucleotide binding domain [PF01568.25]; Molybdopterin oxidoreductase Fe4S4 domain [PF04879.20]; BFD-like [2Fe-2S] binding domain [PF04324.19]	NA	NA	NA	NA	NA	NA	d71_METABAT__31-contigs	COG0243	NA	NA	NA	NA
GCA_017302435_000000000054_7	K00373	K00373	TIGRFAM nitrate reductase molybdenum cofactor assembly chaperone	K00373	nitrate reductase molybdenum cofactor assembly chaperone NarJ/NarW	GCA_017302435_fix	K00373	nitrate reductase molybdenum cofactor assembly chaperone NarJ/NarW	K00373	NA	NA	NA	NA	NA	NA	NA	Nitrate reductase delta subunit [PF02613.19]	NA	NA	NA	NA	0	PF02613	GCA_017302435	NA	NA	NA	NA	NA
d71_METABAT__31-contigs_d71_METABAT__31-contigs---d71_METABAT__31-contigs_c_000000000241_27	NA	K00373	TIGRFAM nitrate reductase molybdenum cofactor assembly chaperone	NA	NA	d71_METABAT__31-contigs	K00373	nitrate reductase molybdenum cofactor assembly chaperone NarJ/NarW	K00373	NA	NA	NA	NA	NA	NA	NA	Nitrate reductase delta subunit [PF02613.19]	NA	NA	NA	NA	NA	NA	d71_METABAT__31-contigs	COG2180	NA	NA	NA	NA
GCA_017302435_000000000054_6	K00374	K00374	Nitrate reductase	K00374	nitrate reductase gamma subunit [EC:1.7.5.1 1.7.99.-]	GCA_017302435_fix	K00374	nitrate reductase gamma subunit [EC:1.7.5.1 1.7.99.-]	K00374	NA	NA	NA	NA	NA	NA	NA	Nitrate reductase gamma subunit [PF02665.18]	NA	NA	NA	NA	0	PF02665	GCA_017302435	NA	NA	NA	NA	NA
d71_METABAT__31-contigs_d71_METABAT__31-contigs---d71_METABAT__31-contigs_c_000000000241_26	NA	K00374	Nitrate reductase gamma subunit	NA	NA	d71_METABAT__31-contigs	K00374	nitrate reductase gamma subunit [EC:1.7.5.1 1.7.99.-]	K00374	NA	NA	NA	NA	NA	NA	NA	Nitrate reductase gamma subunit [PF02665.18]	NA	NA	NA	NA	NA	NA	d71_METABAT__31-contigs	COG2181	NA	NA	NA	NA
MAG_92494_Ga0131788_11_136	K00375	K00375	helix_turn_helix gluconate operon transcriptional repressor	K00375	GntR family transcriptional regulator / MocR family aminotransferase	MAG_92494	K00375	GntR family transcriptional regulator / MocR family aminotransferase	K00375	NA	NA	NA	NA	NA	NA	NA	Aminotransferase class I and II [PF00155.25]; Bacterial regulatory proteins, gntR family [PF00392.25]	NA	NA	NA	NA	0	PF00155	MAG_92494	NA	NA	NA	NA	NA
MAG_92494_Ga0131788_11_2174	K00375	K00375	helix_turn_helix gluconate operon transcriptional repressor	K00375	GntR family transcriptional regulator / MocR family aminotransferase	MAG_92494	K00375	GntR family transcriptional regulator / MocR family aminotransferase	K00375	NA	NA	NA	NA	NA	NA	NA	Aminotransferase class I and II [PF00155.25]; Bacterial regulatory proteins, gntR family [PF00392.25]	NA	NA	NA	NA	0	PF00155	MAG_92494	NA	NA	NA	NA	NA
MAG_92494_Ga0131788_12_419	K00376	K00376	Nitrous-oxide reductase is part of a bacterial respiratory system which is activated under anaerobic conditions in the presence of nitrate or nitrous oxide	K00376	nitrous-oxide reductase [EC:1.7.2.4]	MAG_92494	K00376	nitrous-oxide reductase [EC:1.7.2.4]	K00376	NA	NA	NA	NA	NA	NA	NA	Nitrous oxide reductase propeller repeat [PF18764.5]; Cupredoxin-like domain [PF13473.10]; Cytochrome C oxidase subunit II, periplasmic domain [PF00116.24]	NA	NA	NA	NA	0	PF18764	MAG_92494	NA	NA	NA	NA	NA
GCA_017302435_000000000019_20	K00381	K00381	Nitrite and sulphite reductase 4Fe-4S domain	K00381	sulfite reductase (NADPH) hemoprotein beta-component [EC:1.8.1.2]	GCA_017302435_fix	K00381	sulfite reductase (NADPH) hemoprotein beta-component [EC:1.8.1.2]	K00381	NA	NA	NA	NA	NA	NA	NA	Nitrite and sulphite reductase 4Fe-4S domain [PF01077.26]; Nitrite/Sulfite reductase ferredoxin-like half domain [PF03460.21]	NA	NA	NA	NA	0	PF01077	GCA_017302435	NA	NA	NA	NA	NA
MAG_92494_Ga0131788_14_102	K00381	K00381	Nitrite and sulphite reductase 4Fe-4S domain	K00381	sulfite reductase (NADPH) hemoprotein beta-component [EC:1.8.1.2]	MAG_92494	K00381	sulfite reductase (NADPH) hemoprotein beta-component [EC:1.8.1.2]	K00381	NA	NA	NA	NA	NA	NA	NA	Nitrite and sulphite reductase 4Fe-4S domain [PF01077.26]; Nitrite/Sulfite reductase ferredoxin-like half domain [PF03460.21]	NA	NA	NA	NA	0	PF01077	MAG_92494	NA	NA	NA	NA	NA
d71_METABAT__31-contigs_d71_METABAT__31-contigs---d71_METABAT__31-contigs_c_000000000083_104	NA	K00381,K00392	Nitrite and sulphite reductase 4Fe-4S domain	NA	NA	d71_METABAT__31-contigs	K00381	sulfite reductase (NADPH) hemoprotein beta-component [EC:1.8.1.2]	K00381	NA	NA	NA	NA	NA	NA	NA	Nitrite and sulphite reductase 4Fe-4S domain [PF01077.26]; Nitrite/Sulfite reductase ferredoxin-like half domain [PF03460.21]	NA	NA	NA	NA	NA	NA	d71_METABAT__31-contigs	COG0155	NA	NA	NA	NA
GCA_017302435_000000000012_78	K00382	K00382	Protein involved in oxidation-reduction process	K00382	dihydrolipoyl dehydrogenase [EC:1.8.1.4]	GCA_017302435_fix	K00382	dihydrolipoyl dehydrogenase [EC:1.8.1.4]	K00382	NA	NA	NA	NA	NA	NA	NA	Pyridine nucleotide-disulphide oxidoreductase [PF07992.18]; Pyridine nucleotide-disulphide oxidoreductase, dimerisation domain [PF02852.26]; Pyridine nucleotide-disulphide oxidoreductase [PF00070.31]; FAD dependent oxidoreductase [PF12831.11]	NA	NA	NA	NA	0	PF07992	GCA_017302435	NA	NA	NA	NA	NA
GCA_017302435_000000000027_45	K00382	K00382	Energy production and conversion	K00382	dihydrolipoyl dehydrogenase [EC:1.8.1.4]	GCA_017302435_fix	K00382	dihydrolipoyl dehydrogenase [EC:1.8.1.4]	K00382	NA	NA	NA	NA	NA	NA	NA	Pyridine nucleotide-disulphide oxidoreductase [PF07992.18]; Pyridine nucleotide-disulphide oxidoreductase, dimerisation domain [PF02852.26]; Biotin-requiring enzyme [PF00364.26]; Pyridine nucleotide-disulphide oxidoreductase [PF00070.31]; FAD dependent oxidoreductase [PF12831.11]	NA	NA	NA	NA	0	PF07992	GCA_017302435	NA	NA	NA	NA	NA
MAG_92494_Ga0131788_11_614	K00382	K00382	dihydrolipoamide dehydrogenase	NA	NA	MAG_92494	NA	NA	K00382	NA	NA	NA	NA	NA	NA	NA	Pyridine nucleotide-disulphide oxidoreductase [PF07992.18]; Pyridine nucleotide-disulphide oxidoreductase, dimerisation domain [PF02852.26]; L-lysine 6-monooxygenase/L-ornithine 5-monooxygenase [PF13434.10]	NA	NA	NA	NA	0	PF07992	MAG_92494	NA	NA	NA	NA	NA
MAG_92494_Ga0131788_12_479	K00382	K00382	Protein involved in oxidation-reduction process	K00382	dihydrolipoyl dehydrogenase [EC:1.8.1.4]	MAG_92494	K00382	dihydrolipoyl dehydrogenase [EC:1.8.1.4]	K00382	NA	NA	NA	NA	NA	NA	NA	Pyridine nucleotide-disulphide oxidoreductase [PF07992.18]; Pyridine nucleotide-disulphide oxidoreductase, dimerisation domain [PF02852.26]; Pyridine nucleotide-disulphide oxidoreductase [PF00070.31]; FAD dependent oxidoreductase [PF12831.11]; HI0933-like protein [PF03486.18]	NA	NA	NA	NA	0	PF07992	MAG_92494	NA	NA	NA	NA	NA
MAG_92494_Ga0131788_13_35	K00382	K00382	Energy production and conversion	K00382	dihydrolipoyl dehydrogenase [EC:1.8.1.4]	MAG_92494	K00382	dihydrolipoyl dehydrogenase [EC:1.8.1.4]	K00382	NA	NA	NA	NA	NA	NA	NA	Pyridine nucleotide-disulphide oxidoreductase [PF07992.18]; Pyridine nucleotide-disulphide oxidoreductase, dimerisation domain [PF02852.26]; Biotin-requiring enzyme [PF00364.26]; Pyridine nucleotide-disulphide oxidoreductase [PF00070.31]; FAD dependent oxidoreductase [PF12831.11]	NA	NA	NA	NA	0	PF07992	MAG_92494	NA	NA	NA	NA	NA
d71_METABAT__31-contigs_d71_METABAT__31-contigs---d71_METABAT__31-contigs_c_000000000187_114	NA	K00382	COG1249 Pyruvate 2-oxoglutarate dehydrogenase complex, dihydrolipoamide dehydrogenase (E3) component, and related enzymes	NA	NA	d71_METABAT__31-contigs	K00382	dihydrolipoyl dehydrogenase [EC:1.8.1.4]	K00382	NA	NA	NA	NA	NA	NA	NA	Pyridine nucleotide-disulphide oxidoreductase, dimerisation domain [PF02852.26]; Pyridine nucleotide-disulphide oxidoreductase [PF07992.18]; Biotin-requiring enzyme [PF00364.26]; FAD dependent oxidoreductase [PF12831.11]; Pyridine nucleotide-disulphide oxidoreductase [PF00070.31]	NA	NA	NA	NA	NA	NA	d71_METABAT__31-contigs	COG1249	NA	NA	NA	NA
d71_METABAT__31-contigs_d71_METABAT__31-contigs---d71_METABAT__31-contigs_c_000000002991_2	NA	K00382	COG1249 Pyruvate 2-oxoglutarate dehydrogenase complex, dihydrolipoamide dehydrogenase (E3) component, and related enzymes	NA	NA	d71_METABAT__31-contigs	K00382	dihydrolipoyl dehydrogenase [EC:1.8.1.4]	K00382	NA	NA	NA	NA	NA	NA	NA	Pyridine nucleotide-disulphide oxidoreductase [PF07992.18]; Pyridine nucleotide-disulphide oxidoreductase, dimerisation domain [PF02852.26]; Pyridine nucleotide-disulphide oxidoreductase [PF00070.31]; FAD dependent oxidoreductase [PF12831.11]	NA	NA	NA	NA	NA	NA	d71_METABAT__31-contigs	COG1249	NA	NA	NA	NA
MAG_92494_Ga0131788_11_406	K00383	K00383	Belongs to the class-I pyridine nucleotide-disulfide oxidoreductase family	K00383	glutathione reductase (NADPH) [EC:1.8.1.7]	MAG_92494	K00383	glutathione reductase (NADPH) [EC:1.8.1.7]	K00383	NA	NA	NA	NA	NA	NA	NA	Pyridine nucleotide-disulphide oxidoreductase [PF07992.18]; Pyridine nucleotide-disulphide oxidoreductase, dimerisation domain [PF02852.26]; Pyridine nucleotide-disulphide oxidoreductase [PF00070.31]; Pyridine nucleotide-disulphide oxidoreductase [PF13738.10]	NA	NA	NA	NA	0	PF07992	MAG_92494	NA	NA	NA	NA	NA
d71_METABAT__31-contigs_d71_METABAT__31-contigs---d71_METABAT__31-contigs_c_000000000113_2	NA	K00383	Belongs to the class-I pyridine nucleotide-disulfide oxidoreductase family	NA	NA	d71_METABAT__31-contigs	K00383	glutathione reductase (NADPH) [EC:1.8.1.7]	K00383	NA	NA	NA	NA	NA	NA	NA	Pyridine nucleotide-disulphide oxidoreductase [PF07992.18]; Pyridine nucleotide-disulphide oxidoreductase, dimerisation domain [PF02852.26]; Pyridine nucleotide-disulphide oxidoreductase [PF00070.31]; Pyridine nucleotide-disulphide oxidoreductase [PF13738.10]; L-lysine 6-monooxygenase/L-ornithine 5-monooxygenase [PF13434.10]	NA	NA	NA	NA	NA	NA	d71_METABAT__31-contigs	COG1249	NA	NA	NA	NA
GCA_017302435_000000000003_90	NA	K00384	Posttranslational modification, protein turnover, chaperones Energy production and conversion	NA	NA	GCA_017302435_fix	NA	NA	K00384	NA	NA	NA	NA	NA	NA	NA	Thioredoxin [PF00085.24]	NA	NA	NA	NA	0	PF00085	GCA_017302435	NA	NA	NA	NA	NA
GCA_017302435_000000000045_42	K00384	K00384	Belongs to the class-II pyridine nucleotide-disulfide oxidoreductase family	K00384	thioredoxin reductase (NADPH) [EC:1.8.1.9]	GCA_017302435_fix	K00384	thioredoxin reductase (NADPH) [EC:1.8.1.9]	K00384	NA	NA	NA	NA	NA	NA	NA	Pyridine nucleotide-disulphide oxidoreductase [PF07992.18]; Pyridine nucleotide-disulphide oxidoreductase [PF13738.10]; Pyridine nucleotide-disulphide oxidoreductase [PF00070.31]; Flavin-binding monooxygenase-like [PF00743.23]	NA	NA	NA	NA	0	PF07992	GCA_017302435	NA	NA	NA	NA	NA
GCA_017302435_000000000078_22	NA	K00384	Glutaredoxin-like domain (DUF836)	NA	NA	GCA_017302435_fix	NA	NA	K00384	NA	NA	NA	NA	NA	NA	NA	Glutaredoxin-like domain (DUF836) [PF05768.18]	NA	NA	NA	NA	0	PF05768	GCA_017302435	NA	NA	NA	NA	NA
MAG_92494_Ga0131788_11_1062	NA	K00384	Posttranslational modification, protein turnover, chaperones Energy production and conversion	NA	NA	MAG_92494	NA	NA	K00384	NA	NA	NA	NA	NA	NA	NA	Thioredoxin [PF00085.24]	NA	NA	NA	NA	0	PF00085	MAG_92494	NA	NA	NA	NA	NA
MAG_92494_Ga0131788_12_112	K00384	K00384	Belongs to the class-II pyridine nucleotide-disulfide oxidoreductase family	K00384	thioredoxin reductase (NADPH) [EC:1.8.1.9]	MAG_92494	K00384	thioredoxin reductase (NADPH) [EC:1.8.1.9]	K00384	NA	NA	NA	NA	NA	NA	NA	Pyridine nucleotide-disulphide oxidoreductase [PF07992.18]; Pyridine nucleotide-disulphide oxidoreductase [PF13738.10]; Flavin-binding monooxygenase-like [PF00743.23]; Pyridine nucleotide-disulphide oxidoreductase [PF00070.31]	NA	NA	NA	NA	0	PF07992	MAG_92494	NA	NA	NA	NA	NA
MAG_92494_Ga0131788_12_359	NA	K00384	Glutaredoxin-like domain (DUF836)	NA	NA	MAG_92494	NA	NA	K00384	NA	NA	NA	NA	NA	NA	NA	Glutaredoxin-like domain (DUF836) [PF05768.18]	NA	NA	NA	NA	0	PF05768	MAG_92494	NA	NA	NA	NA	NA
d71_METABAT__31-contigs_d71_METABAT__31-contigs---d71_METABAT__31-contigs_c_000000003224_7	NA	K00384	Belongs to the class-II pyridine nucleotide-disulfide oxidoreductase family	NA	NA	d71_METABAT__31-contigs	K00384	thioredoxin reductase (NADPH) [EC:1.8.1.9]	K00384	NA	NA	NA	NA	NA	NA	NA	Pyridine nucleotide-disulphide oxidoreductase [PF07992.18]; Pyridine nucleotide-disulphide oxidoreductase [PF13738.10]; Flavin-binding monooxygenase-like [PF00743.23]; Pyridine nucleotide-disulphide oxidoreductase [PF00070.31]	NA	NA	NA	NA	NA	NA	d71_METABAT__31-contigs	COG0492	NA	NA	NA	NA
GCA_017302435_000000000019_22	K00390	K00390	Reduction of activated sulfate into sulfite	K00390	phosphoadenosine phosphosulfate reductase [EC:1.8.4.8 1.8.4.10]	GCA_017302435_fix	K00390	phosphoadenosine phosphosulfate reductase [EC:1.8.4.8 1.8.4.10]	K00390	NA	NA	NA	NA	NA	NA	NA	Phosphoadenosine phosphosulfate reductase family [PF01507.23]	NA	NA	NA	NA	0	PF01507	GCA_017302435	NA	NA	NA	NA	NA
MAG_92494_Ga0131788_14_104	K00390	K00390	Reduction of activated sulfate into sulfite	K00390	phosphoadenosine phosphosulfate reductase [EC:1.8.4.8 1.8.4.10]	MAG_92494	K00390	phosphoadenosine phosphosulfate reductase [EC:1.8.4.8 1.8.4.10]	K00390	NA	NA	NA	NA	NA	NA	NA	Phosphoadenosine phosphosulfate reductase family [PF01507.23]	NA	NA	NA	NA	0	PF01507	MAG_92494	NA	NA	NA	NA	NA
d71_METABAT__31-contigs_d71_METABAT__31-contigs---d71_METABAT__31-contigs_c_000000000083_106	NA	K00390	Reduction of activated sulfate into sulfite	NA	NA	d71_METABAT__31-contigs	K00390	phosphoadenosine phosphosulfate reductase [EC:1.8.4.8 1.8.4.10]	K00390	NA	NA	NA	NA	NA	NA	NA	Phosphoadenosine phosphosulfate reductase family [PF01507.23]	NA	NA	NA	NA	NA	NA	d71_METABAT__31-contigs	COG0175	NA	NA	NA	NA
GCA_017302435_000000000001_142	K00404	K00404	Belongs to the heme-copper respiratory oxidase family	K00404	cytochrome c oxidase cbb3-type subunit I [EC:7.1.1.9]	GCA_017302435_fix	K00404	cytochrome c oxidase cbb3-type subunit I [EC:7.1.1.9]	K00404	NA	NA	NA	NA	NA	NA	NA	Cytochrome C and Quinol oxidase polypeptide I [PF00115.24]	NA	NA	NA	NA	0	PF00115	GCA_017302435	NA	NA	NA	NA	NA
MAG_92494_Ga0131788_11_2321	K00404	K00404	Belongs to the heme-copper respiratory oxidase family	K00404	cytochrome c oxidase cbb3-type subunit I [EC:7.1.1.9]	MAG_92494	K00404	cytochrome c oxidase cbb3-type subunit I [EC:7.1.1.9]	K00404	NA	NA	NA	NA	NA	NA	NA	Cytochrome C and Quinol oxidase polypeptide I [PF00115.24]	NA	NA	NA	NA	0	PF00115	MAG_92494	NA	NA	NA	NA	NA
d71_METABAT__31-contigs_d71_METABAT__31-contigs---d71_METABAT__31-contigs_c_000000000106_114	NA	K00404	Belongs to the heme-copper respiratory oxidase family	NA	NA	d71_METABAT__31-contigs	K00404	cytochrome c oxidase cbb3-type subunit I [EC:7.1.1.9]	K00404	NA	NA	NA	NA	NA	NA	NA	Cytochrome C and Quinol oxidase polypeptide I [PF00115.24]	NA	NA	NA	NA	NA	NA	d71_METABAT__31-contigs	COG3278	NA	NA	NA	NA
GCA_017302435_000000000001_143	K00405	K00405	Cytochrome C oxidase, mono-heme subunit/FixO	K00405	cytochrome c oxidase cbb3-type subunit II	GCA_017302435_fix	K00405	cytochrome c oxidase cbb3-type subunit II	K00405	NA	NA	NA	NA	NA	NA	NA	Cytochrome C oxidase, mono-heme subunit/FixO [PF02433.19]	NA	NA	NA	NA	1	PF02433	GCA_017302435	NA	NA	NA	NA	NA
MAG_92494_Ga0131788_11_2322	K00405	K00405	Cytochrome C oxidase, mono-heme subunit/FixO	K00405	cytochrome c oxidase cbb3-type subunit II	MAG_92494	K00405	cytochrome c oxidase cbb3-type subunit II	K00405	NA	NA	NA	NA	NA	NA	NA	Cytochrome C oxidase, mono-heme subunit/FixO [PF02433.19]	NA	NA	NA	NA	1	PF02433	MAG_92494	NA	NA	NA	NA	NA
d71_METABAT__31-contigs_d71_METABAT__31-contigs---d71_METABAT__31-contigs_c_000000000106_113	NA	K00405	Cytochrome C oxidase, mono-heme subunit/FixO	NA	NA	d71_METABAT__31-contigs	K00405	cytochrome c oxidase cbb3-type subunit II	K00405	NA	NA	NA	NA	NA	NA	NA	Cytochrome C oxidase, mono-heme subunit/FixO [PF02433.19]	NA	NA	NA	NA	NA	NA	d71_METABAT__31-contigs	COG2993	NA	NA	NA	NA
GCA_017302435_000000000001_145	K00406	K00406	C-type cytochrome. Part of the cbb3-type cytochrome c oxidase complex	K00406	cytochrome c oxidase cbb3-type subunit III	GCA_017302435_fix	K00406	cytochrome c oxidase cbb3-type subunit III	K00406	NA	NA	NA	NA	NA	NA	NA	N-terminal domain of cytochrome oxidase-cbb3, FixP [PF14715.10]; Cytochrome C oxidase, cbb3-type, subunit III [PF13442.10]; Cytochrome c [PF00034.25]; Di-haem oxidoreductase, putative peroxidase [PF06537.15]	NA	NA	NA	NA	2	PF14715	GCA_017302435	NA	NA	NA	NA	NA
MAG_92494_Ga0131788_11_2324	K00406	K00406	C-type cytochrome. Part of the cbb3-type cytochrome c oxidase complex	K00406	cytochrome c oxidase cbb3-type subunit III	MAG_92494	K00406	cytochrome c oxidase cbb3-type subunit III	K00406	NA	NA	NA	NA	NA	NA	NA	N-terminal domain of cytochrome oxidase-cbb3, FixP [PF14715.10]; Cytochrome C oxidase, cbb3-type, subunit III [PF13442.10]; Cytochrome c [PF00034.25]	NA	NA	NA	NA	2	PF14715	MAG_92494	NA	NA	NA	NA	NA
d71_METABAT__31-contigs_d71_METABAT__31-contigs---d71_METABAT__31-contigs_c_000000000106_111	NA	K00406	C-type cytochrome. Part of the cbb3-type cytochrome c oxidase complex	NA	NA	d71_METABAT__31-contigs	K00406	cytochrome c oxidase cbb3-type subunit III	K00406	NA	NA	NA	NA	NA	NA	NA	N-terminal domain of cytochrome oxidase-cbb3, FixP [PF14715.10]; Cytochrome C oxidase, cbb3-type, subunit III [PF13442.10]; Cytochrome c [PF00034.25]	NA	NA	NA	NA	NA	NA	d71_METABAT__31-contigs	COG2010	NA	NA	NA	NA
GCA_017302435_000000000001_144	K00407	K00407	Cbb3-type cytochrome oxidase	K00407	cytochrome c oxidase cbb3-type subunit IV	GCA_017302435_fix	K00407	cytochrome c oxidase cbb3-type subunit IV	K00407	NA	NA	NA	NA	NA	NA	NA	Cbb3-type cytochrome oxidase component FixQ [PF05545.15]	NA	NA	NA	NA	0	PF05545	GCA_017302435	NA	NA	NA	NA	NA
GCA_017302435_000000000056_87	K00407	NA	NA	K00407	cytochrome c oxidase cbb3-type subunit IV	GCA_017302435_fix	K00407	cytochrome c oxidase cbb3-type subunit IV	K00407	NA	NA	NA	NA	NA	NA	NA	Cbb3-type cytochrome oxidase component FixQ [PF05545.15]	NA	NA	NA	NA	0	PF05545	GCA_017302435	NA	NA	NA	NA	NA
MAG_92494_Ga0131788_11_1798	K00407	NA	NA	K00407	cytochrome c oxidase cbb3-type subunit IV	MAG_92494	K00407	cytochrome c oxidase cbb3-type subunit IV	K00407	NA	NA	NA	NA	NA	NA	NA	Cbb3-type cytochrome oxidase component FixQ [PF05545.15]	NA	NA	NA	NA	0	PF05545	MAG_92494	NA	NA	NA	NA	NA
MAG_92494_Ga0131788_11_2323	K00407	K00407	Cbb3-type cytochrome oxidase	K00407	cytochrome c oxidase cbb3-type subunit IV	MAG_92494	K00407	cytochrome c oxidase cbb3-type subunit IV	K00407	NA	NA	NA	NA	NA	NA	NA	Cbb3-type cytochrome oxidase component FixQ [PF05545.15]	NA	NA	NA	NA	0	PF05545	MAG_92494	NA	NA	NA	NA	NA
d71_METABAT__31-contigs_d71_METABAT__31-contigs---d71_METABAT__31-contigs_c_000000000106_112	NA	K00407	Cbb3-type cytochrome oxidase	NA	NA	d71_METABAT__31-contigs	K00407	cytochrome c oxidase cbb3-type subunit IV	K00407	NA	NA	NA	NA	NA	NA	NA	Cbb3-type cytochrome oxidase component FixQ [PF05545.15]	NA	NA	NA	NA	NA	NA	d71_METABAT__31-contigs	COG4736	NA	NA	NA	NA
GCA_017302435_000000000018_60	K00411	K00411	Component of the ubiquinol-cytochrome c reductase complex (complex III or cytochrome b-c1 complex), which is a respiratory chain that generates an electrochemical potential coupled to ATP synthesis	K00411	ubiquinol-cytochrome c reductase iron-sulfur subunit [EC:7.1.1.8]	GCA_017302435_fix	K00411	ubiquinol-cytochrome c reductase iron-sulfur subunit [EC:7.1.1.8]	K00411	NA	NA	NA	NA	NA	NA	NA	Rieske [2Fe-2S] domain [PF00355.30]	NA	NA	NA	NA	0	PF00355	GCA_017302435	NA	NA	NA	NA	NA
GCA_017302435_000000000079_5	K00411	K00411	Component of the ubiquinol-cytochrome c reductase complex (complex III or cytochrome b-c1 complex), which is a respiratory chain that generates an electrochemical potential coupled to ATP synthesis	K00411	ubiquinol-cytochrome c reductase iron-sulfur subunit [EC:7.1.1.8]	GCA_017302435_fix	K00411	ubiquinol-cytochrome c reductase iron-sulfur subunit [EC:7.1.1.8]	K00411	NA	NA	NA	NA	NA	NA	NA	Rieske [2Fe-2S] domain [PF00355.30]; Ubiquitinol-cytochrome C reductase Fe-S subunit TAT signal [PF10399.13]	NA	NA	NA	NA	0	PF00355	GCA_017302435	NA	NA	NA	NA	NA
MAG_92494_Ga0131788_11_925	K00411	K00411	Component of the ubiquinol-cytochrome c reductase complex (complex III or cytochrome b-c1 complex), which is a respiratory chain that generates an electrochemical potential coupled to ATP synthesis	K00411	ubiquinol-cytochrome c reductase iron-sulfur subunit [EC:7.1.1.8]	MAG_92494	K00411	ubiquinol-cytochrome c reductase iron-sulfur subunit [EC:7.1.1.8]	K00411	NA	NA	NA	NA	NA	NA	NA	Rieske [2Fe-2S] domain [PF00355.30]; Ubiquitinol-cytochrome C reductase Fe-S subunit TAT signal [PF10399.13]	NA	NA	NA	NA	0	PF00355	MAG_92494	NA	NA	NA	NA	NA
d71_METABAT__31-contigs_d71_METABAT__31-contigs---d71_METABAT__31-contigs_c_000000000269_56	NA	K00411	Component of the ubiquinol-cytochrome c reductase complex (complex III or cytochrome b-c1 complex), which is a respiratory chain that generates an electrochemical potential coupled to ATP synthesis	NA	NA	d71_METABAT__31-contigs	K00411	ubiquinol-cytochrome c reductase iron-sulfur subunit [EC:7.1.1.8]	K00411	NA	NA	NA	NA	NA	NA	NA	Rieske [2Fe-2S] domain [PF00355.30]; Ubiquitinol-cytochrome C reductase Fe-S subunit TAT signal [PF10399.13]	NA	NA	NA	NA	NA	NA	d71_METABAT__31-contigs	COG0723	NA	NA	NA	NA
d71_METABAT__31-contigs_d71_METABAT__31-contigs---d71_METABAT__31-contigs_c_000000000737_20	NA	K00411	Component of the ubiquinol-cytochrome c reductase complex (complex III or cytochrome b-c1 complex), which is a respiratory chain that generates an electrochemical potential coupled to ATP synthesis	NA	NA	d71_METABAT__31-contigs	K00411	ubiquinol-cytochrome c reductase iron-sulfur subunit [EC:7.1.1.8]	K00411	NA	NA	NA	NA	NA	NA	NA	Rieske [2Fe-2S] domain [PF00355.30]	NA	NA	NA	NA	NA	NA	d71_METABAT__31-contigs	COG0723	NA	NA	NA	NA
GCA_017302435_000000000079_6	K00412	K00412	Component of the ubiquinol-cytochrome c reductase complex (complex III or cytochrome b-c1 complex), which is a respiratory chain that generates an electrochemical potential coupled to ATP synthesis	K00412	ubiquinol-cytochrome c reductase cytochrome b subunit	GCA_017302435_fix	K00412	ubiquinol-cytochrome c reductase cytochrome b subunit	K00412	NA	NA	NA	NA	NA	NA	NA	Cytochrome b/b6/petB [PF00033.23]; Cytochrome b(N-terminal)/b6/petB [PF13631.10]; Cytochrome b(C-terminal)/b6/petD [PF00032.21]	NA	NA	NA	NA	0	PF00033	GCA_017302435	NA	NA	NA	NA	NA
MAG_92494_Ga0131788_11_926	K00412	K00412	Component of the ubiquinol-cytochrome c reductase complex (complex III or cytochrome b-c1 complex), which is a respiratory chain that generates an electrochemical potential coupled to ATP synthesis	K00412	ubiquinol-cytochrome c reductase cytochrome b subunit	MAG_92494	K00412	ubiquinol-cytochrome c reductase cytochrome b subunit	K00412	NA	NA	NA	NA	NA	NA	NA	Cytochrome b/b6/petB [PF00033.23]; Cytochrome b(N-terminal)/b6/petB [PF13631.10]; Cytochrome b(C-terminal)/b6/petD [PF00032.21]	NA	NA	NA	NA	0	PF00033	MAG_92494	NA	NA	NA	NA	NA
d71_METABAT__31-contigs_d71_METABAT__31-contigs---d71_METABAT__31-contigs_c_000000000269_57	NA	K00412	Component of the ubiquinol-cytochrome c reductase complex (complex III or cytochrome b-c1 complex), which is a respiratory chain that generates an electrochemical potential coupled to ATP synthesis	NA	NA	d71_METABAT__31-contigs	K00412	ubiquinol-cytochrome c reductase cytochrome b subunit	K00412	NA	NA	NA	NA	NA	NA	NA	Cytochrome b/b6/petB [PF00033.23]; Cytochrome b(N-terminal)/b6/petB [PF13631.10]; Cytochrome b(C-terminal)/b6/petD [PF00032.21]	NA	NA	NA	NA	NA	NA	d71_METABAT__31-contigs	COG1290	NA	NA	NA	NA
GCA_017302435_000000000079_7	K00413	K00413	Cytochrome C1 family	K00413	ubiquinol-cytochrome c reductase cytochrome c1 subunit	GCA_017302435_fix	K00413	ubiquinol-cytochrome c reductase cytochrome c1 subunit	K00413	NA	NA	NA	NA	NA	NA	NA	Cytochrome C1 family [PF02167.19]	NA	NA	NA	NA	1	PF02167	GCA_017302435	NA	NA	NA	NA	NA
MAG_92494_Ga0131788_11_927	K00413	K00413	Cytochrome C1 family	K00413	ubiquinol-cytochrome c reductase cytochrome c1 subunit	MAG_92494	K00413	ubiquinol-cytochrome c reductase cytochrome c1 subunit	K00413	NA	NA	NA	NA	NA	NA	NA	Cytochrome C1 family [PF02167.19]	NA	NA	NA	NA	1	PF02167	MAG_92494	NA	NA	NA	NA	NA
d71_METABAT__31-contigs_d71_METABAT__31-contigs---d71_METABAT__31-contigs_c_000000000269_58	NA	K00413	Cytochrome C1 family	NA	NA	d71_METABAT__31-contigs	K00413	ubiquinol-cytochrome c reductase cytochrome c1 subunit	K00413	NA	NA	NA	NA	NA	NA	NA	Cytochrome C1 family [PF02167.19]	NA	NA	NA	NA	NA	NA	d71_METABAT__31-contigs	COG2857	NA	NA	NA	NA
d71_METABAT__31-contigs_d71_METABAT__31-contigs---d71_METABAT__31-contigs_c_000000000269_81	NA	K00425	Cytochrome bd terminal oxidase subunit I	NA	NA	d71_METABAT__31-contigs	K00425	cytochrome bd ubiquinol oxidase subunit I [EC:7.1.1.7]	K00425	NA	NA	NA	NA	NA	NA	NA	Cytochrome bd terminal oxidase subunit I [PF01654.21]	NA	NA	NA	NA	NA	NA	d71_METABAT__31-contigs	COG1271	NA	NA	NA	NA
d71_METABAT__31-contigs_d71_METABAT__31-contigs---d71_METABAT__31-contigs_c_000000000269_82	NA	K00426	Cytochrome bd-I oxidase subunit II	NA	NA	d71_METABAT__31-contigs	K00426	cytochrome bd ubiquinol oxidase subunit II [EC:7.1.1.7]	K00426	NA	NA	NA	NA	NA	NA	NA	Cytochrome bd terminal oxidase subunit II [PF02322.19]	NA	NA	NA	NA	NA	NA	d71_METABAT__31-contigs	COG1294	NA	NA	NA	NA
GCA_017302435_000000000017_57	NA	K00428	cytochrome C peroxidase	K00428	cytochrome c peroxidase [EC:1.11.1.5]	GCA_017302435_fix	K00428	cytochrome c peroxidase [EC:1.11.1.5]	K00428	NA	NA	NA	NA	NA	NA	NA	Di-haem cytochrome c peroxidase [PF03150.18]; Di-haem oxidoreductase, putative peroxidase [PF06537.15]	NA	NA	NA	NA	2	PF03150	GCA_017302435	NA	NA	NA	NA	NA
GCA_017302435_000000000018_43	K00428	K00428	cytochrome c peroxidase	K00428	cytochrome c peroxidase [EC:1.11.1.5]	GCA_017302435_fix	K00428	cytochrome c peroxidase [EC:1.11.1.5]	K00428	NA	NA	NA	NA	NA	NA	NA	Di-haem cytochrome c peroxidase [PF03150.18]; Di-haem oxidoreductase, putative peroxidase [PF06537.15]	NA	NA	NA	NA	0	PF03150	GCA_017302435	NA	NA	NA	NA	NA
GCA_017302435_000000000019_35	K00432	K00432	Glutathione peroxidase	K00432	glutathione peroxidase [EC:1.11.1.9]	GCA_017302435_fix	K00432	glutathione peroxidase [EC:1.11.1.9]	K00432	NA	NA	NA	NA	NA	NA	NA	Glutathione peroxidase [PF00255.23]	NA	NA	NA	NA	0	PF00255	GCA_017302435	NA	NA	NA	NA	NA
MAG_92494_Ga0131788_14_119	K00432	K00432	Glutathione peroxidase	K00432	glutathione peroxidase [EC:1.11.1.9]	MAG_92494	K00432	glutathione peroxidase [EC:1.11.1.9]	K00432	NA	NA	NA	NA	NA	NA	NA	Glutathione peroxidase [PF00255.23]; Redoxin [PF08534.14]	NA	NA	NA	NA	0	PF00255	MAG_92494	NA	NA	NA	NA	NA
d71_METABAT__31-contigs_d71_METABAT__31-contigs---d71_METABAT__31-contigs_c_000000000039_205	NA	K00432	Glutathione peroxidase	NA	NA	d71_METABAT__31-contigs	K00432	glutathione peroxidase [EC:1.11.1.9]	K00432	NA	NA	NA	NA	NA	NA	NA	Glutathione peroxidase [PF00255.23]	NA	NA	NA	NA	NA	NA	d71_METABAT__31-contigs	COG0386	NA	NA	NA	NA
GCA_017302435_000000000023_61	NA	K00433	PFAM alpha beta hydrolase fold	K00433	non-heme chloroperoxidase [EC:1.11.1.10]	GCA_017302435_fix	K00433	non-heme chloroperoxidase [EC:1.11.1.10]	K00433	MER0093761	S33	MER0093761 - PF3D7_1410100 g.p. ({Plasmodium falciparum}) (Methylobacterium radiotolerans) [S33.B15]#S33#{peptidase unit: 1-264}~source ACB27233~	FALSE	0.61	316	7.94E-96	alpha/beta hydrolase fold [PF00561.24]; Serine aminopeptidase, S33 [PF12146.12]; Alpha/beta hydrolase family [PF12697.11]; Lipase (class 2) [PF01674.22]; TAP-like protein [PF08386.14]; Prolyl oligopeptidase family [PF00326.25]	NA	NA	NA	NA	0	PF00561	GCA_017302435	NA	NA	NA	NA	NA
GCA_017302435_000000000075_2	NA	NA	Alpha/beta hydrolase family	K00433	non-heme chloroperoxidase [EC:1.11.1.10]	GCA_017302435_fix	K00433	non-heme chloroperoxidase [EC:1.11.1.10]	K00433	MER0499393	S33	MER0499393 - family S33 unassigned peptidases (Azoarcus sp. KH32C) [S33.UPW]#S33#{peptidase unit: 23-274}~source YP_007553646~	FALSE	0.659	331	6.06E-101	Serine aminopeptidase, S33 [PF12146.12]; alpha/beta hydrolase fold [PF00561.24]; Alpha/beta hydrolase family [PF12697.11]	NA	NA	NA	NA	0	PF12146	GCA_017302435	NA	NA	NA	NA	NA
GCA_017302435_000000000078_57	NA	K00433	Alpha beta hydrolase	NA	NA	GCA_017302435_fix	NA	NA	K00433	MER0197772	S33	MER0197772 - family S33 unassigned peptidases (Azospirillum sp. B510) [S33.UPW]#S33#{peptidase unit: 4-252}~source BAI72233~	FALSE	0.421	186	4.20E-51	alpha/beta hydrolase fold [PF00561.24]; Serine aminopeptidase, S33 [PF12146.12]; Alpha/beta hydrolase family [PF12697.11]	NA	NA	NA	NA	0	PF00561	GCA_017302435	NA	NA	NA	NA	NA
MAG_92494_Ga0131788_11_1694	NA	K00433	Alpha beta hydrolase	NA	NA	MAG_92494	NA	NA	K00433	MER0094248	S33	MER0094248 - family S33 unassigned peptidases (Thauera sp. MZ1T) [S33.UPW]#S33#{peptidase unit: 1-255}~source ACK53470~	FALSE	0.438	193	1.50E-53	alpha/beta hydrolase fold [PF00561.24]; Serine aminopeptidase, S33 [PF12146.12]; Alpha/beta hydrolase family [PF12697.11]; X-Pro dipeptidyl-peptidase (S15 family) [PF02129.22]	NA	NA	NA	NA	0	PF00561	MAG_92494	NA	NA	NA	NA	NA
MAG_92494_Ga0131788_11_2154	NA	NA	Alpha/beta hydrolase family	NA	NA	MAG_92494	K00433	non-heme chloroperoxidase [EC:1.11.1.10]	K00433	MER0499393	S33	MER0499393 - family S33 unassigned peptidases (Azoarcus sp. KH32C) [S33.UPW]#S33#{peptidase unit: 23-274}~source YP_007553646~	FALSE	0.674	340	5.96E-104	Serine aminopeptidase, S33 [PF12146.12]; alpha/beta hydrolase fold [PF00561.24]; Alpha/beta hydrolase family [PF12697.11]; Serine hydrolase [PF06821.17]; Alpha/beta hydrolase of unknown function (DUF915) [PF06028.15]	NA	NA	NA	NA	0	PF12146	MAG_92494	NA	NA	NA	NA	NA
MAG_92494_Ga0131788_11_2538	NA	K00433	Alpha beta hydrolase	NA	NA	MAG_92494	NA	NA	K00433	MER0094248	S33	MER0094248 - family S33 unassigned peptidases (Thauera sp. MZ1T) [S33.UPW]#S33#{peptidase unit: 1-255}~source ACK53470~	FALSE	0.453	199	1.26E-55	alpha/beta hydrolase fold [PF00561.24]; Serine aminopeptidase, S33 [PF12146.12]; Alpha/beta hydrolase family [PF12697.11]	NA	NA	NA	NA	0	PF00561	MAG_92494	NA	NA	NA	NA	NA
MAG_92494_Ga0131788_12_107	NA	K00433	Alpha beta hydrolase	NA	NA	MAG_92494	NA	NA	K00433	MER0094248	S33	MER0094248 - family S33 unassigned peptidases (Thauera sp. MZ1T) [S33.UPW]#S33#{peptidase unit: 1-255}~source ACK53470~	FALSE	0.388	166	8.59E-44	alpha/beta hydrolase fold [PF00561.24]; Serine aminopeptidase, S33 [PF12146.12]; Alpha/beta hydrolase family [PF12697.11]; TAP-like protein [PF08386.14]; Prolyl oligopeptidase family [PF00326.25]; Alpha/beta hydrolase domain [PF20408.2]	NA	NA	NA	NA	0	PF00561	MAG_92494	NA	NA	NA	NA	NA
d71_METABAT__31-contigs_d71_METABAT__31-contigs---d71_METABAT__31-contigs_c_000000000062_59	NA	K00433	Alpha beta hydrolase	NA	NA	d71_METABAT__31-contigs	NA	NA	K00433	NA	NA	NA	NA	NA	NA	NA	alpha/beta hydrolase fold [PF00561.24]; Serine aminopeptidase, S33 [PF12146.12]; Alpha/beta hydrolase family [PF12697.11]; Lipase (class 2) [PF01674.22]	NA	NA	NA	NA	NA	NA	d71_METABAT__31-contigs	COG2267	NA	NA	NA	NA
GCA_017302435_000000000016_14	K00436	K00436	Belongs to the NiFe NiFeSe hydrogenase large subunit family	K00436	NAD-reducing hydrogenase large subunit [EC:1.12.1.2]	GCA_017302435_fix	K00436	NAD-reducing hydrogenase large subunit [EC:1.12.1.2]	K00436	NA	NA	NA	NA	NA	NA	NA	Nickel-dependent hydrogenase [PF00374.23]	NA	NA	NA	NA	0	PF00374	GCA_017302435	NA	NA	NA	NA	NA
MAG_92494_Ga0131788_11_1337	K00436	K00436	Belongs to the NiFe NiFeSe hydrogenase large subunit family	K00436	NAD-reducing hydrogenase large subunit [EC:1.12.1.2]	MAG_92494	K00436	NAD-reducing hydrogenase large subunit [EC:1.12.1.2]	K00436	NA	NA	NA	NA	NA	NA	NA	Nickel-dependent hydrogenase [PF00374.23]	NA	NA	NA	NA	0	PF00374	MAG_92494	NA	NA	NA	NA	NA
d71_METABAT__31-contigs_d71_METABAT__31-contigs---d71_METABAT__31-contigs_c_000000000187_60	NA	K00436	Belongs to the NiFe NiFeSe hydrogenase large subunit family	NA	NA	d71_METABAT__31-contigs	K00436	NAD-reducing hydrogenase large subunit [EC:1.12.1.2]	K00436	NA	NA	NA	NA	NA	NA	NA	Nickel-dependent hydrogenase [PF00374.23]	NA	NA	NA	NA	NA	NA	d71_METABAT__31-contigs	COG3259	NA	NA	NA	NA
GCA_017302435_000000000012_64	K00459	K00459	Nitronate monooxygenase	K00459	nitronate monooxygenase [EC:1.13.12.16]	GCA_017302435_fix	K00459	nitronate monooxygenase [EC:1.13.12.16]	K00459	NA	NA	NA	NA	NA	NA	NA	Nitronate monooxygenase [PF03060.19]	NA	NA	NA	NA	0	PF03060	GCA_017302435	NA	NA	NA	NA	NA
MAG_92494_Ga0131788_12_493	K00459	K00459	Nitronate monooxygenase	K00459	nitronate monooxygenase [EC:1.13.12.16]	MAG_92494	K00459	nitronate monooxygenase [EC:1.13.12.16]	K00459	NA	NA	NA	NA	NA	NA	NA	Nitronate monooxygenase [PF03060.19]	NA	NA	NA	NA	0	PF03060	MAG_92494	NA	NA	NA	NA	NA
d71_METABAT__31-contigs_d71_METABAT__31-contigs---d71_METABAT__31-contigs_c_000000000144_92	NA	K00459	Protein of unknown function (DUF561)	NA	NA	d71_METABAT__31-contigs	K00459	nitronate monooxygenase [EC:1.13.12.16]	K00459	NA	NA	NA	NA	NA	NA	NA	Nitronate monooxygenase [PF03060.19]	NA	NA	NA	NA	NA	NA	d71_METABAT__31-contigs	COG2070	NA	NA	NA	NA
d71_METABAT__31-contigs_d71_METABAT__31-contigs---d71_METABAT__31-contigs_c_000000001260_17	NA	K00459	Nitronate monooxygenase	NA	NA	d71_METABAT__31-contigs	K00459	nitronate monooxygenase [EC:1.13.12.16]	K00459	NA	NA	NA	NA	NA	NA	NA	Nitronate monooxygenase [PF03060.19]	NA	NA	NA	NA	NA	NA	d71_METABAT__31-contigs	COG2070	NA	NA	NA	NA
GCA_017302435_000000000023_53	K00507	K00507	Fatty acid desaturase	K00507	stearoyl-CoA desaturase (Delta-9 desaturase) [EC:1.14.19.1]	GCA_017302435_fix	K00507	stearoyl-CoA desaturase (Delta-9 desaturase) [EC:1.14.19.1]	K00507	NA	NA	NA	NA	NA	NA	NA	Transposase [PF01610.21]; Fatty acid desaturase [PF00487.28]	NA	NA	NA	NA	0	PF01610	GCA_017302435	NA	NA	NA	NA	NA
GCA_017302435_000000000025_50	K00507	K00507	Fatty acid desaturase	K00507	stearoyl-CoA desaturase (Delta-9 desaturase) [EC:1.14.19.1]	GCA_017302435_fix	K00507	stearoyl-CoA desaturase (Delta-9 desaturase) [EC:1.14.19.1]	K00507	NA	NA	NA	NA	NA	NA	NA	Transposase [PF01610.21]; Fatty acid desaturase [PF00487.28]	NA	NA	NA	NA	0	PF01610	GCA_017302435	NA	NA	NA	NA	NA
MAG_92494_Ga0131788_11_2243	K00507	K00507	Fatty acid desaturase	K00507	stearoyl-CoA desaturase (Delta-9 desaturase) [EC:1.14.19.1]	MAG_92494	K00507	stearoyl-CoA desaturase (Delta-9 desaturase) [EC:1.14.19.1]	K00507	NA	NA	NA	NA	NA	NA	NA	Fatty acid desaturase [PF00487.28]; Transposase [PF01610.21]	NA	NA	NA	NA	0	PF00487	MAG_92494	NA	NA	NA	NA	NA
d71_METABAT__31-contigs_d71_METABAT__31-contigs---d71_METABAT__31-contigs_c_000000000871_15	NA	K00507	Fatty acid desaturase	NA	NA	d71_METABAT__31-contigs	K00507	stearoyl-CoA desaturase (Delta-9 desaturase) [EC:1.14.19.1]	K00507	NA	NA	NA	NA	NA	NA	NA	Transposase [PF01610.21]; Fatty acid desaturase [PF00487.28]	NA	NA	NA	NA	NA	NA	d71_METABAT__31-contigs	COG1398	NA	NA	NA	NA
GCA_017302435_000000000001_129	K00523	K00523	Coenzyme metabolism Energy production and conversion	K00523	CDP-4-dehydro-6-deoxyglucose reductase, E3 [EC:1.17.1.1]	GCA_017302435_fix	K00523	CDP-4-dehydro-6-deoxyglucose reductase, E3 [EC:1.17.1.1]	K00523	NA	NA	NA	NA	NA	NA	NA	Oxidoreductase FAD-binding domain [PF00970.28]; Oxidoreductase NAD-binding domain [PF00175.25]; 2Fe-2S iron-sulfur cluster binding domain [PF00111.31]	NA	NA	NA	NA	0	PF00970	GCA_017302435	NA	NA	NA	NA	NA
GCA_017302435_000000000045_18	K00523	NA	Cytochrome b(N-terminal)/b6/petB	K00523	CDP-4-dehydro-6-deoxyglucose reductase, E3 [EC:1.17.1.1]	GCA_017302435_fix	K00523	CDP-4-dehydro-6-deoxyglucose reductase, E3 [EC:1.17.1.1]	K00523	NA	NA	NA	NA	NA	NA	NA	Cytochrome b/b6/petB [PF00033.23]; Oxidoreductase FAD-binding domain [PF00970.28]; Oxidoreductase NAD-binding domain [PF00175.25]; 2Fe-2S iron-sulfur cluster binding domain [PF00111.31]; Cytochrome b(N-terminal)/b6/petB [PF13631.10]	NA	NA	NA	NA	0	PF00033	GCA_017302435	NA	NA	NA	NA	NA
MAG_92494_Ga0131788_11_41	K00523	K00523	Coenzyme metabolism Energy production and conversion	K00523	CDP-4-dehydro-6-deoxyglucose reductase, E3 [EC:1.17.1.1]	MAG_92494	K00523	CDP-4-dehydro-6-deoxyglucose reductase, E3 [EC:1.17.1.1]	K00523	NA	NA	NA	NA	NA	NA	NA	Oxidoreductase FAD-binding domain [PF00970.28]; Oxidoreductase NAD-binding domain [PF00175.25]; 2Fe-2S iron-sulfur cluster binding domain [PF00111.31]	NA	NA	NA	NA	0	PF00970	MAG_92494	NA	NA	NA	NA	NA
MAG_92494_Ga0131788_12_637	K00523	NA	Cytochrome b(N-terminal)/b6/petB	K00523	CDP-4-dehydro-6-deoxyglucose reductase, E3 [EC:1.17.1.1]	MAG_92494	K00523	CDP-4-dehydro-6-deoxyglucose reductase, E3 [EC:1.17.1.1]	K00523	NA	NA	NA	NA	NA	NA	NA	Cytochrome b/b6/petB [PF00033.23]; Oxidoreductase FAD-binding domain [PF00970.28]; Oxidoreductase NAD-binding domain [PF00175.25]; 2Fe-2S iron-sulfur cluster binding domain [PF00111.31]; Cytochrome b(N-terminal)/b6/petB [PF13631.10]	NA	NA	NA	NA	0	PF00033	MAG_92494	NA	NA	NA	NA	NA
d71_METABAT__31-contigs_d71_METABAT__31-contigs---d71_METABAT__31-contigs_c_000000000062_121	NA	K00523	Coenzyme metabolism Energy production and conversion	NA	NA	d71_METABAT__31-contigs	K00523	CDP-4-dehydro-6-deoxyglucose reductase, E3 [EC:1.17.1.1]	K00523	NA	NA	NA	NA	NA	NA	NA	Oxidoreductase FAD-binding domain [PF00970.28]; Oxidoreductase NAD-binding domain [PF00175.25]; 2Fe-2S iron-sulfur cluster binding domain [PF00111.31]; FAD-binding domain [PF08022.16]	NA	NA	NA	NA	NA	NA	d71_METABAT__31-contigs	COG0543	NA	NA	NA	NA
d71_METABAT__31-contigs_d71_METABAT__31-contigs---d71_METABAT__31-contigs_c_000000000119_85	NA	NA	Cytochrome b(N-terminal)/b6/petB	NA	NA	d71_METABAT__31-contigs	K00523	CDP-4-dehydro-6-deoxyglucose reductase, E3 [EC:1.17.1.1]	K00523	NA	NA	NA	NA	NA	NA	NA	Cytochrome b/b6/petB [PF00033.23]; Oxidoreductase FAD-binding domain [PF00970.28]; Oxidoreductase NAD-binding domain [PF00175.25]; 2Fe-2S iron-sulfur cluster binding domain [PF00111.31]; Cytochrome b(N-terminal)/b6/petB [PF13631.10]	NA	NA	NA	NA	NA	NA	d71_METABAT__31-contigs	COG0543	NA	NA	NA	NA
GCA_017302435_000000000016_19	K00525	K00525	Catalyzes the reduction of ribonucleotides to deoxyribonucleotides. May function to provide a pool of deoxyribonucleotide precursors for DNA repair during oxygen limitation and or for immediate growth after restoration of oxygen	K00525	ribonucleoside-diphosphate reductase alpha chain [EC:1.17.4.1]	GCA_017302435_fix	K00525	ribonucleoside-diphosphate reductase alpha chain [EC:1.17.4.1]	K00525	NA	NA	NA	NA	NA	NA	NA	Ribonucleotide reductase, barrel domain [PF02867.19]	NA	NA	NA	NA	0	PF02867	GCA_017302435	NA	NA	NA	NA	NA
MAG_92494_Ga0131788_11_1332	K00525	K00525	Catalyzes the reduction of ribonucleotides to deoxyribonucleotides. May function to provide a pool of deoxyribonucleotide precursors for DNA repair during oxygen limitation and or for immediate growth after restoration of oxygen	K00525	ribonucleoside-diphosphate reductase alpha chain [EC:1.17.4.1]	MAG_92494	K00525	ribonucleoside-diphosphate reductase alpha chain [EC:1.17.4.1]	K00525	NA	NA	NA	NA	NA	NA	NA	Ribonucleotide reductase, barrel domain [PF02867.19]; Ribonucleotide reductase, all-alpha domain [PF00317.25]	NA	NA	NA	NA	0	PF02867	MAG_92494	NA	NA	NA	NA	NA
d71_METABAT__31-contigs_d71_METABAT__31-contigs---d71_METABAT__31-contigs_c_000000000083_180	NA	K00525	Catalyzes the reduction of ribonucleotides to deoxyribonucleotides. May function to provide a pool of deoxyribonucleotide precursors for DNA repair during oxygen limitation and or for immediate growth after restoration of oxygen	NA	NA	d71_METABAT__31-contigs	K00525	ribonucleoside-diphosphate reductase alpha chain [EC:1.17.4.1]	K00525	NA	NA	NA	NA	NA	NA	NA	Ribonucleotide reductase, barrel domain [PF02867.19]; Ribonucleotide reductase, all-alpha domain [PF00317.25]	NA	NA	NA	NA	NA	NA	d71_METABAT__31-contigs	COG0209	NA	NA	NA	NA
GCA_017302435_000000000056_69	K00528	K00528	Oxidoreductase NAD-binding domain	K00528	ferredoxin/flavodoxin---NADP+ reductase [EC:1.18.1.2 1.19.1.1]	GCA_017302435_fix	K00528	ferredoxin/flavodoxin---NADP+ reductase [EC:1.18.1.2 1.19.1.1]	K00528	NA	NA	NA	NA	NA	NA	NA	Oxidoreductase FAD-binding domain [PF00970.28]; Oxidoreductase NAD-binding domain [PF00175.25]	NA	NA	NA	NA	0	PF00970	GCA_017302435	NA	NA	NA	NA	NA
MAG_92494_Ga0131788_11_2358	K00528	K00528	ferredoxin--nadp reductase	NA	NA	MAG_92494	K00528	ferredoxin/flavodoxin---NADP+ reductase [EC:1.18.1.2 1.19.1.1]	K00528	NA	NA	NA	NA	NA	NA	NA	Oxidoreductase FAD-binding domain [PF00970.28]; Oxidoreductase NAD-binding domain [PF00175.25]	NA	NA	NA	NA	0	PF00970	MAG_92494	NA	NA	NA	NA	NA
MAG_92494_Ga0131788_12_78	K00528	K00528	Oxidoreductase NAD-binding domain	K00528	ferredoxin/flavodoxin---NADP+ reductase [EC:1.18.1.2 1.19.1.1]	MAG_92494	K00528	ferredoxin/flavodoxin---NADP+ reductase [EC:1.18.1.2 1.19.1.1]	K00528	NA	NA	NA	NA	NA	NA	NA	Oxidoreductase FAD-binding domain [PF00970.28]; Oxidoreductase NAD-binding domain [PF00175.25]	NA	NA	NA	NA	0	PF00970	MAG_92494	NA	NA	NA	NA	NA
d71_METABAT__31-contigs_d71_METABAT__31-contigs---d71_METABAT__31-contigs_c_000000000039_217	NA	K00528	Oxidoreductase NAD-binding domain	NA	NA	d71_METABAT__31-contigs	K00528	ferredoxin/flavodoxin---NADP+ reductase [EC:1.18.1.2 1.19.1.1]	K00528	NA	NA	NA	NA	NA	NA	NA	Oxidoreductase NAD-binding domain [PF00175.25]; Oxidoreductase FAD-binding domain [PF00970.28]	NA	NA	NA	NA	NA	NA	d71_METABAT__31-contigs	COG0543	NA	NA	NA	NA
d71_METABAT__31-contigs_d71_METABAT__31-contigs---d71_METABAT__31-contigs_c_000000000062_199	NA	NA	Patatin phospholipase	NA	NA	d71_METABAT__31-contigs	K00529	3-phenylpropionate/trans-cinnamate dioxygenase ferredoxin reductase component [EC:1.18.1.3]	K00529	NA	NA	NA	NA	NA	NA	NA	Pyridine nucleotide-disulphide oxidoreductase [PF07992.18]; Patatin phospholipase [PF12536.12]; Patatin-like phospholipase [PF01734.26]; Pyridine nucleotide-disulphide oxidoreductase [PF00070.31]; Reductase C-terminal [PF14759.10]	NA	NA	NA	NA	NA	NA	d71_METABAT__31-contigs	COG0446	NA	NA	NA	NA
GCA_017302435_000000000042_13	K00537	K00537	ArsC family	K00537	arsenate reductase (glutaredoxin) [EC:1.20.4.1]	GCA_017302435_fix	K00537	arsenate reductase (glutaredoxin) [EC:1.20.4.1]	K00537	NA	NA	NA	NA	NA	NA	NA	ArsC family [PF03960.19]	NA	NA	NA	NA	0	PF03960	GCA_017302435	NA	NA	NA	NA	NA
MAG_92494_Ga0131788_11_793	K00537	K00537	ArsC family	K00537	arsenate reductase (glutaredoxin) [EC:1.20.4.1]	MAG_92494	K00537	arsenate reductase (glutaredoxin) [EC:1.20.4.1]	K00537	NA	NA	NA	NA	NA	NA	NA	ArsC family [PF03960.19]	NA	NA	NA	NA	0	PF03960	MAG_92494	NA	NA	NA	NA	NA
MAG_92494_Ga0131788_11_1275	NA	K00537	ArsC family	NA	NA	MAG_92494	K00537	arsenate reductase (glutaredoxin) [EC:1.20.4.1]	K00537	NA	NA	NA	NA	NA	NA	NA	ArsC family [PF03960.19]	NA	NA	NA	NA	0	PF03960	MAG_92494	NA	NA	NA	NA	NA
d71_METABAT__31-contigs_d71_METABAT__31-contigs---d71_METABAT__31-contigs_c_000000000039_225	NA	K00537	Belongs to the ArsC family	NA	NA	d71_METABAT__31-contigs	NA	NA	K00537	NA	NA	NA	NA	NA	NA	NA	ArsC family [PF03960.19]	NA	NA	NA	NA	NA	NA	d71_METABAT__31-contigs	COG1393	NA	NA	NA	NA
d71_METABAT__31-contigs_d71_METABAT__31-contigs---d71_METABAT__31-contigs_c_000000000144_127	NA	K00537	ArsC family	NA	NA	d71_METABAT__31-contigs	K00537	arsenate reductase (glutaredoxin) [EC:1.20.4.1]	K00537	NA	NA	NA	NA	NA	NA	NA	ArsC family [PF03960.19]	NA	NA	NA	NA	NA	NA	d71_METABAT__31-contigs	COG1393	NA	NA	NA	NA
GCA_017302435_000000000003_76	NA	K00547	Homocysteine S-methyltransferase	NA	NA	GCA_017302435_fix	NA	NA	K00547	NA	NA	NA	NA	NA	NA	NA	Homocysteine S-methyltransferase [PF02574.20]	NA	NA	NA	NA	0	PF02574	GCA_017302435	NA	NA	NA	NA	NA
GCA_017302435_000000000018_58	K00548	K00548	B12 binding domain	K00548	5-methyltetrahydrofolate--homocysteine methyltransferase [EC:2.1.1.13]	GCA_017302435_fix	K00548	5-methyltetrahydrofolate--homocysteine methyltransferase [EC:2.1.1.13]	K00548	NA	NA	NA	NA	NA	NA	NA	Vitamin B12 dependent methionine synthase, activation domain [PF02965.21]; Homocysteine S-methyltransferase [PF02574.20]; Pterin binding enzyme [PF00809.26]; B12 binding domain [PF02607.21]	NA	NA	NA	NA	0	PF02965	GCA_017302435	NA	NA	NA	NA	NA
MAG_92494_Ga0131788_11_799	K00548	K00548	B12 binding domain	K00548	5-methyltetrahydrofolate--homocysteine methyltransferase [EC:2.1.1.13]	MAG_92494	K00548	5-methyltetrahydrofolate--homocysteine methyltransferase [EC:2.1.1.13]	K00548	NA	NA	NA	NA	NA	NA	NA	Vitamin B12 dependent methionine synthase, activation domain [PF02965.21]	NA	NA	NA	NA	0	PF02965	MAG_92494	NA	NA	NA	NA	NA
d71_METABAT__31-contigs_d71_METABAT__31-contigs---d71_METABAT__31-contigs_c_000000000119_130	NA	K00548	B12 binding domain	NA	NA	d71_METABAT__31-contigs	K00548	5-methyltetrahydrofolate--homocysteine methyltransferase [EC:2.1.1.13]	K00548	NA	NA	NA	NA	NA	NA	NA	Vitamin B12 dependent methionine synthase, activation domain [PF02965.21]; Homocysteine S-methyltransferase [PF02574.20]; Pterin binding enzyme [PF00809.26]; B12 binding domain [PF02607.21]	NA	NA	NA	NA	NA	NA	d71_METABAT__31-contigs	COG0646	NA	NA	NA	NA
GCA_017302435_000000000074_10	K00554	K00554	Belongs to the RNA methyltransferase TrmD family	K00554	tRNA (guanine37-N1)-methyltransferase [EC:2.1.1.228]	GCA_017302435_fix	K00554	tRNA (guanine37-N1)-methyltransferase [EC:2.1.1.228]	K00554	NA	NA	NA	NA	NA	NA	NA	tRNA (Guanine-1)-methyltransferase [PF01746.25]	NA	NA	NA	NA	0	PF01746	GCA_017302435	NA	NA	NA	NA	NA
MAG_92494_Ga0131788_11_261	K00554	K00554	Belongs to the RNA methyltransferase TrmD family	K00554	tRNA (guanine37-N1)-methyltransferase [EC:2.1.1.228]	MAG_92494	K00554	tRNA (guanine37-N1)-methyltransferase [EC:2.1.1.228]	K00554	NA	NA	NA	NA	NA	NA	NA	tRNA (Guanine-1)-methyltransferase [PF01746.25]	NA	NA	NA	NA	0	PF01746	MAG_92494	NA	NA	NA	NA	NA
d71_METABAT__31-contigs_d71_METABAT__31-contigs---d71_METABAT__31-contigs_c_000000000871_36	NA	K00554	Belongs to the RNA methyltransferase TrmD family	NA	NA	d71_METABAT__31-contigs	K00554	tRNA (guanine37-N1)-methyltransferase [EC:2.1.1.228]	K00554	NA	NA	NA	NA	NA	NA	NA	tRNA (Guanine-1)-methyltransferase [PF01746.25]	NA	NA	NA	NA	NA	NA	d71_METABAT__31-contigs	COG0336	NA	NA	NA	NA
d71_METABAT__31-contigs_d71_METABAT__31-contigs---d71_METABAT__31-contigs_c_000000000951_25	NA	K00558	PFAM C-5 cytosine-specific DNA methylase	NA	NA	d71_METABAT__31-contigs	K00558	DNA (cytosine-5)-methyltransferase 1 [EC:2.1.1.37]	K00558	NA	NA	NA	NA	NA	NA	NA	C-5 cytosine-specific DNA methylase [PF00145.21]	NA	NA	NA	NA	NA	NA	d71_METABAT__31-contigs	COG0270	NA	NA	NA	NA
GCA_017302435_000000000029_11	K00560	K00560	Catalyzes the reductive methylation of 2'-deoxyuridine- 5'-monophosphate (dUMP) to 2'-deoxythymidine-5'-monophosphate (dTMP) while utilizing 5,10-methylenetetrahydrofolate (mTHF) as the methyl donor and reductant in the reaction, yielding dihydrofolate (DHF) as a by-product. This enzymatic reaction provides an intracellular de novo source of dTMP, an essential precursor for DNA biosynthesis	K00560	thymidylate synthase [EC:2.1.1.45]	GCA_017302435_fix	K00560	thymidylate synthase [EC:2.1.1.45]	K00560	NA	NA	NA	NA	NA	NA	NA	Thymidylate synthase [PF00303.23]	NA	NA	NA	NA	0	PF00303	GCA_017302435	NA	NA	NA	NA	NA
MAG_92494_Ga0131788_11_646	K00560	K00560	Catalyzes the reductive methylation of 2'-deoxyuridine- 5'-monophosphate (dUMP) to 2'-deoxythymidine-5'-monophosphate (dTMP) while utilizing 5,10-methylenetetrahydrofolate (mTHF) as the methyl donor and reductant in the reaction, yielding dihydrofolate (DHF) as a by-product. This enzymatic reaction provides an intracellular de novo source of dTMP, an essential precursor for DNA biosynthesis	K00560	thymidylate synthase [EC:2.1.1.45]	MAG_92494	K00560	thymidylate synthase [EC:2.1.1.45]	K00560	NA	NA	NA	NA	NA	NA	NA	Thymidylate synthase [PF00303.23]	NA	NA	NA	NA	0	PF00303	MAG_92494	NA	NA	NA	NA	NA
d71_METABAT__31-contigs_d71_METABAT__31-contigs---d71_METABAT__31-contigs_c_000000000113_60	NA	K00560	Catalyzes the reductive methylation of 2'-deoxyuridine- 5'-monophosphate (dUMP) to 2'-deoxythymidine-5'-monophosphate (dTMP) while utilizing 5,10-methylenetetrahydrofolate (mTHF) as the methyl donor and reductant in the reaction, yielding dihydrofolate (DHF) as a by-product. This enzymatic reaction provides an intracellular de novo source of dTMP, an essential precursor for DNA biosynthesis	NA	NA	d71_METABAT__31-contigs	K00560	thymidylate synthase [EC:2.1.1.45]	K00560	NA	NA	NA	NA	NA	NA	NA	Thymidylate synthase [PF00303.23]	NA	NA	NA	NA	NA	NA	d71_METABAT__31-contigs	COG0207	NA	NA	NA	NA
GCA_017302435_000000000028_35	K00563	K00563	Methyltransferase domain	K00563	23S rRNA (guanine745-N1)-methyltransferase [EC:2.1.1.187]	GCA_017302435_fix	K00563	23S rRNA (guanine745-N1)-methyltransferase [EC:2.1.1.187]	K00563	NA	NA	NA	NA	NA	NA	NA	RlmA, N-terminal [PF21302.1]; ubiE/COQ5 methyltransferase family [PF01209.22]; Methyltransferase domain [PF13649.10]; Methyltransferase domain [PF08241.16]; Methyltransferase domain [PF13847.10]; Methyltransferase domain [PF13489.10]; Methyltransferase domain [PF08242.16]	NA	NA	NA	NA	0	PF21302	GCA_017302435	NA	NA	NA	NA	NA
MAG_92494_Ga0131788_11_404	K00563	K00563	Methyltransferase domain	K00563	23S rRNA (guanine745-N1)-methyltransferase [EC:2.1.1.187]	MAG_92494	K00563	23S rRNA (guanine745-N1)-methyltransferase [EC:2.1.1.187]	K00563	NA	NA	NA	NA	NA	NA	NA	RlmA, N-terminal [PF21302.1]; ubiE/COQ5 methyltransferase family [PF01209.22]; Methyltransferase domain [PF13649.10]; Methyltransferase domain [PF13847.10]; Methyltransferase domain [PF08241.16]	NA	NA	NA	NA	0	PF21302	MAG_92494	NA	NA	NA	NA	NA
GCA_017302435_000000000009_27	K00566	K00566	Catalyzes the 2-thiolation of uridine at the wobble position (U34) of tRNA, leading to the formation of s(2)U34	K00566	tRNA-uridine 2-sulfurtransferase [EC:2.8.1.13]	GCA_017302435_fix	K00566	tRNA-uridine 2-sulfurtransferase [EC:2.8.1.13]	K00566	NA	NA	NA	NA	NA	NA	NA	tRNA methyl transferase HUP domain [PF03054.20]; Aminomethyltransferase beta-barrel domain [PF20258.2]; tRNA methyl transferase PRC-barrel domain [PF20259.2]; NAD synthase [PF02540.21]; Thiamine biosynthesis protein (ThiI) [PF02568.18]	NA	NA	NA	NA	0	PF03054	GCA_017302435	NA	NA	NA	NA	NA
MAG_92494_Ga0131788_13_17	K00566	K00566	Catalyzes the 2-thiolation of uridine at the wobble position (U34) of tRNA, leading to the formation of s(2)U34	K00566	tRNA-uridine 2-sulfurtransferase [EC:2.8.1.13]	MAG_92494	K00566	tRNA-uridine 2-sulfurtransferase [EC:2.8.1.13]	K00566	NA	NA	NA	NA	NA	NA	NA	tRNA methyl transferase HUP domain [PF03054.20]; Aminomethyltransferase beta-barrel domain [PF20258.2]; tRNA methyl transferase PRC-barrel domain [PF20259.2]; NAD synthase [PF02540.21]; Thiamine biosynthesis protein (ThiI) [PF02568.18]	NA	NA	NA	NA	0	PF03054	MAG_92494	NA	NA	NA	NA	NA
d71_METABAT__31-contigs_d71_METABAT__31-contigs---d71_METABAT__31-contigs_c_000000000951_33	NA	K00566	Catalyzes the 2-thiolation of uridine at the wobble position (U34) of tRNA, leading to the formation of s(2)U34	NA	NA	d71_METABAT__31-contigs	K00566	tRNA-uridine 2-sulfurtransferase [EC:2.8.1.13]	K00566	NA	NA	NA	NA	NA	NA	NA	tRNA methyl transferase HUP domain [PF03054.20]; Aminomethyltransferase beta-barrel domain [PF20258.2]; tRNA methyl transferase PRC-barrel domain [PF20259.2]; NAD synthase [PF02540.21]	NA	NA	NA	NA	NA	NA	d71_METABAT__31-contigs	COG0482	NA	NA	NA	NA
GCA_017302435_000000000012_12	K00567	K00567	6-O-methylguanine DNA methyltransferase, DNA binding domain	NA	NA	GCA_017302435_fix	NA	NA	K00567	NA	NA	NA	NA	NA	NA	NA	6-O-methylguanine DNA methyltransferase, DNA binding domain [PF01035.24]	NA	NA	NA	NA	0	PF01035	GCA_017302435	NA	NA	NA	NA	NA
MAG_92494_Ga0131788_13_274	K00567	K00567	6-O-methylguanine DNA methyltransferase, DNA binding domain	NA	NA	MAG_92494	NA	NA	K00567	NA	NA	NA	NA	NA	NA	NA	6-O-methylguanine DNA methyltransferase, DNA binding domain [PF01035.24]	NA	NA	NA	NA	0	PF01035	MAG_92494	NA	NA	NA	NA	NA
d71_METABAT__31-contigs_d71_METABAT__31-contigs---d71_METABAT__31-contigs_c_000000000113_100	NA	K00567	6-O-methylguanine DNA methyltransferase, DNA binding domain	NA	NA	d71_METABAT__31-contigs	NA	NA	K00567	NA	NA	NA	NA	NA	NA	NA	6-O-methylguanine DNA methyltransferase, DNA binding domain [PF01035.24]	NA	NA	NA	NA	NA	NA	d71_METABAT__31-contigs	COG0350	NA	NA	NA	NA
GCA_017302435_000000000011_11	NA	K00568	3-demethylubiquinone-9 3-methyltransferase	NA	NA	GCA_017302435_fix	NA	NA	K00568	NA	NA	NA	NA	NA	NA	NA	3-demethylubiquinone-9 3-methyltransferase [PF06983.17]	NA	NA	NA	NA	0	PF06983	GCA_017302435	NA	NA	NA	NA	NA
GCA_017302435_000000000012_84	K00568	K00568	O-methyltransferase that catalyzes the 2 O-methylation steps in the ubiquinone biosynthetic pathway	K00568	2-polyprenyl-6-hydroxyphenyl methylase / 3-demethylubiquinone-9 3-methyltransferase [EC:2.1.1.222 2.1.1.64]	GCA_017302435_fix	K00568	2-polyprenyl-6-hydroxyphenyl methylase / 3-demethylubiquinone-9 3-methyltransferase [EC:2.1.1.222 2.1.1.64]	K00568	NA	NA	NA	NA	NA	NA	NA	Methyltransferase domain [PF13489.10]; Methyltransferase domain [PF08241.16]; Methyltransferase domain [PF13847.10]; Methyltransferase domain [PF08242.16]; Methyltransferase domain [PF13649.10]; Protein of unknown function (DUF1698) [PF08003.15]; Mycolic acid cyclopropane synthetase [PF02353.24]; ubiE/COQ5 methyltransferase family [PF01209.22]; Ribosomal protein L11 methyltransferase (PrmA) [PF06…	NA	NA	NA	NA	0	PF13489	GCA_017302435	NA	NA	NA	NA	NA
GCA_017302435_000000000015_40	NA	K00568	Mycolic acid cyclopropane synthetase	NA	NA	GCA_017302435_fix	NA	NA	K00568	NA	NA	NA	NA	NA	NA	NA	Methyltransferase domain [PF13489.10]	NA	NA	NA	NA	0	PF13489	GCA_017302435	NA	NA	NA	NA	NA
MAG_92494_Ga0131788_11_1581	K00568	K00568	O-methyltransferase that catalyzes the 2 O-methylation steps in the ubiquinone biosynthetic pathway	K00568	2-polyprenyl-6-hydroxyphenyl methylase / 3-demethylubiquinone-9 3-methyltransferase [EC:2.1.1.222 2.1.1.64]	MAG_92494	K00568	2-polyprenyl-6-hydroxyphenyl methylase / 3-demethylubiquinone-9 3-methyltransferase [EC:2.1.1.222 2.1.1.64]	K00568	NA	NA	NA	NA	NA	NA	NA	Methyltransferase domain [PF13489.10]; Methyltransferase domain [PF08241.16]; Methyltransferase domain [PF13847.10]; ubiE/COQ5 methyltransferase family [PF01209.22]; Methyltransferase domain [PF08242.16]; Methyltransferase domain [PF13649.10]; Protein of unknown function (DUF1698) [PF08003.15]; Mycolic acid cyclopropane synthetase [PF02353.24]; Nodulation protein S (NodS) [PF05401.15]; Ribosomal …	NA	NA	NA	NA	0	PF13489	MAG_92494	NA	NA	NA	NA	NA
d71_METABAT__31-contigs_d71_METABAT__31-contigs---d71_METABAT__31-contigs_c_000000000106_13	NA	K00568	O-methyltransferase that catalyzes the 2 O-methylation steps in the ubiquinone biosynthetic pathway	NA	NA	d71_METABAT__31-contigs	K00568	2-polyprenyl-6-hydroxyphenyl methylase / 3-demethylubiquinone-9 3-methyltransferase [EC:2.1.1.222 2.1.1.64]	K00568	NA	NA	NA	NA	NA	NA	NA	Methyltransferase domain [PF13489.10]; Methyltransferase domain [PF08241.16]; Methyltransferase domain [PF13847.10]; Methyltransferase domain [PF13649.10]; Mycolic acid cyclopropane synthetase [PF02353.24]; Methyltransferase domain [PF08242.16]; Protein of unknown function (DUF1698) [PF08003.15]; ubiE/COQ5 methyltransferase family [PF01209.22]; Ribosomal protein L11 methyltransferase (PrmA) [PF06…	NA	NA	NA	NA	NA	NA	d71_METABAT__31-contigs	COG2227	NA	NA	NA	NA
d71_METABAT__31-contigs_d71_METABAT__31-contigs---d71_METABAT__31-contigs_c_000000001719_28	NA	K00569	methyltransferase activity	NA	NA	d71_METABAT__31-contigs	K00569	thiopurine S-methyltransferase [EC:2.1.1.67]	K00569	NA	NA	NA	NA	NA	NA	NA	Thiopurine S-methyltransferase (TPMT) [PF05724.15]	NA	NA	NA	NA	NA	NA	d71_METABAT__31-contigs	COG0500	NA	NA	NA	NA
GCA_017302435_000000000037_15	K00570	K00570	ubiE/COQ5 methyltransferase family	NA	NA	GCA_017302435_fix	NA	NA	K00570	NA	NA	NA	NA	NA	NA	NA	ubiE/COQ5 methyltransferase family [PF01209.22]; Methyltransferase domain [PF08241.16]; Methyltransferase domain [PF13847.10]; Methyltransferase domain [PF13649.10]; Methyltransferase domain [PF13489.10]; Methionine biosynthesis protein MetW [PF07021.16]	NA	NA	NA	NA	0	PF01209	GCA_017302435	NA	NA	NA	NA	NA
d71_METABAT__31-contigs_d71_METABAT__31-contigs---d71_METABAT__31-contigs_c_000000000319_58	NA	K00571,K00590	DNA methylase	NA	NA	d71_METABAT__31-contigs	NA	NA	K00571	NA	NA	NA	NA	NA	NA	NA	DNA methylase [PF01555.22]	NA	NA	NA	NA	NA	NA	d71_METABAT__31-contigs	COG0863	NA	NA	NA	NA
GCA_017302435_000000000006_27	K00573	K00573	Protein-L-isoaspartate(D-aspartate) O-methyltransferase (PCMT)	K00573	protein-L-isoaspartate(D-aspartate) O-methyltransferase [EC:2.1.1.77]	GCA_017302435_fix	K00573	protein-L-isoaspartate(D-aspartate) O-methyltransferase [EC:2.1.1.77]	K00573	NA	NA	NA	NA	NA	NA	NA	Protein-L-isoaspartate(D-aspartate) O-methyltransferase (PCMT) [PF01135.23]; Methyltransferase domain [PF13847.10]; Methyltransferase small domain [PF05175.18]; Ribosomal RNA adenine dimethylase [PF00398.24]; O-methyltransferase [PF01596.21]; Methyltransferase domain [PF13489.10]; tRNA methyltransferase complex GCD14 subunit [PF08704.14]	NA	NA	NA	NA	0	PF01135	GCA_017302435	NA	NA	NA	NA	NA
GCA_017302435_000000000006_45	K00573	K00573	Catalyzes the methyl esterification of L-isoaspartyl residues in peptides and proteins that result from spontaneous decomposition of normal L-aspartyl and L-asparaginyl residues. It plays a role in the repair and or degradation of damaged proteins	K00573	protein-L-isoaspartate(D-aspartate) O-methyltransferase [EC:2.1.1.77]	GCA_017302435_fix	K00573	protein-L-isoaspartate(D-aspartate) O-methyltransferase [EC:2.1.1.77]	K00573	NA	NA	NA	NA	NA	NA	NA	Protein-L-isoaspartate(D-aspartate) O-methyltransferase (PCMT) [PF01135.23]; tRNA methyltransferase complex GCD14 subunit [PF08704.14]; O-methyltransferase [PF01596.21]; Methyltransferase domain [PF13649.10]; Ribosomal RNA adenine dimethylase [PF00398.24]; Methyltransferase small domain [PF05175.18]	NA	NA	NA	NA	0	PF01135	GCA_017302435	NA	NA	NA	NA	NA
GCA_017302435_000000000025_23	K00573	K00573	Catalyzes the methyl esterification of L-isoaspartyl residues in peptides and proteins that result from spontaneous decomposition of normal L-aspartyl and L-asparaginyl residues. It plays a role in the repair and or degradation of damaged proteins	K00573	protein-L-isoaspartate(D-aspartate) O-methyltransferase [EC:2.1.1.77]	GCA_017302435_fix	K00573	protein-L-isoaspartate(D-aspartate) O-methyltransferase [EC:2.1.1.77]	K00573	NA	NA	NA	NA	NA	NA	NA	Protein-L-isoaspartate(D-aspartate) O-methyltransferase (PCMT) [PF01135.23]; Methyltransferase domain [PF13847.10]; Methyltransferase domain [PF13489.10]; Methyltransferase domain [PF08241.16]; tRNA methyltransferase complex GCD14 subunit [PF08704.14]; ubiE/COQ5 methyltransferase family [PF01209.22]; Methyltransferase small domain [PF05175.18]; Mycolic acid cyclopropane synthetase [PF02353.24]	NA	NA	NA	NA	0	PF01135	GCA_017302435	NA	NA	NA	NA	NA
GCA_017302435_000000000034_143	K00573	K00573	Catalyzes the methyl esterification of L-isoaspartyl residues in peptides and proteins that result from spontaneous decomposition of normal L-aspartyl and L-asparaginyl residues. It plays a role in the repair and or degradation of damaged proteins	K00573	protein-L-isoaspartate(D-aspartate) O-methyltransferase [EC:2.1.1.77]	GCA_017302435_fix	K00573	protein-L-isoaspartate(D-aspartate) O-methyltransferase [EC:2.1.1.77]	K00573	NA	NA	NA	NA	NA	NA	NA	Protein-L-isoaspartate(D-aspartate) O-methyltransferase (PCMT) [PF01135.23]	NA	NA	NA	NA	0	PF01135	GCA_017302435	NA	NA	NA	NA	NA
MAG_92494_Ga0131788_11_1388	K00573	K00573	Protein-L-isoaspartate(D-aspartate) O-methyltransferase (PCMT)	K00573	protein-L-isoaspartate(D-aspartate) O-methyltransferase [EC:2.1.1.77]	MAG_92494	K00573	protein-L-isoaspartate(D-aspartate) O-methyltransferase [EC:2.1.1.77]	K00573	NA	NA	NA	NA	NA	NA	NA	Protein-L-isoaspartate(D-aspartate) O-methyltransferase (PCMT) [PF01135.23]; Methyltransferase domain [PF13847.10]; O-methyltransferase [PF01596.21]; Methyltransferase small domain [PF05175.18]; Ribosomal protein L11 methyltransferase (PrmA) [PF06325.17]; Methyltransferase domain [PF13489.10]; tRNA methyltransferase complex GCD14 subunit [PF08704.14]; Mycolic acid cyclopropane synthetase [PF02353…	NA	NA	NA	NA	0	PF01135	MAG_92494	NA	NA	NA	NA	NA
MAG_92494_Ga0131788_11_1646	K00573	K00573	Catalyzes the methyl esterification of L-isoaspartyl residues in peptides and proteins that result from spontaneous decomposition of normal L-aspartyl and L-asparaginyl residues. It plays a role in the repair and or degradation of damaged proteins	K00573	protein-L-isoaspartate(D-aspartate) O-methyltransferase [EC:2.1.1.77]	MAG_92494	K00573	protein-L-isoaspartate(D-aspartate) O-methyltransferase [EC:2.1.1.77]	K00573	NA	NA	NA	NA	NA	NA	NA	Protein-L-isoaspartate(D-aspartate) O-methyltransferase (PCMT) [PF01135.23]; Nodulation protein S (NodS) [PF05401.15]	NA	NA	NA	NA	0	PF01135	MAG_92494	NA	NA	NA	NA	NA
MAG_92494_Ga0131788_11_2181	K00573	K00573	Catalyzes the methyl esterification of L-isoaspartyl residues in peptides and proteins that result from spontaneous decomposition of normal L-aspartyl and L-asparaginyl residues. It plays a role in the repair and or degradation of damaged proteins	K00573	protein-L-isoaspartate(D-aspartate) O-methyltransferase [EC:2.1.1.77]	MAG_92494	K00573	protein-L-isoaspartate(D-aspartate) O-methyltransferase [EC:2.1.1.77]	K00573	NA	NA	NA	NA	NA	NA	NA	Protein-L-isoaspartate(D-aspartate) O-methyltransferase (PCMT) [PF01135.23]; Methyltransferase domain [PF13847.10]; Ribosomal RNA adenine dimethylase [PF00398.24]; Methyltransferase domain [PF13489.10]; Methyltransferase domain [PF08241.16]; tRNA methyltransferase complex GCD14 subunit [PF08704.14]; Mycolic acid cyclopropane synthetase [PF02353.24]; Methyltransferase small domain [PF05175.18]; ub…	NA	NA	NA	NA	0	PF01135	MAG_92494	NA	NA	NA	NA	NA
d71_METABAT__31-contigs_d71_METABAT__31-contigs---d71_METABAT__31-contigs_c_000000000086_133	NA	K00573	Protein-L-isoaspartate(D-aspartate) O-methyltransferase (PCMT)	NA	NA	d71_METABAT__31-contigs	K00573	protein-L-isoaspartate(D-aspartate) O-methyltransferase [EC:2.1.1.77]	K00573	NA	NA	NA	NA	NA	NA	NA	Protein-L-isoaspartate(D-aspartate) O-methyltransferase (PCMT) [PF01135.23]; O-methyltransferase [PF01596.21]; Methyltransferase domain [PF13847.10]; Methyltransferase small domain [PF05175.18]; Ribosomal RNA adenine dimethylase [PF00398.24]; Methyltransferase domain [PF13489.10]; ubiE/COQ5 methyltransferase family [PF01209.22]; Methyltransferase domain [PF08241.16]; Ribosomal protein L11 methylt…	NA	NA	NA	NA	NA	NA	d71_METABAT__31-contigs	COG2518	NA	NA	NA	NA
d71_METABAT__31-contigs_d71_METABAT__31-contigs---d71_METABAT__31-contigs_c_000000000737_13	NA	K00573	Catalyzes the methyl esterification of L-isoaspartyl residues in peptides and proteins that result from spontaneous decomposition of normal L-aspartyl and L-asparaginyl residues. It plays a role in the repair and or degradation of damaged proteins	NA	NA	d71_METABAT__31-contigs	K00573	protein-L-isoaspartate(D-aspartate) O-methyltransferase [EC:2.1.1.77]	K00573	NA	NA	NA	NA	NA	NA	NA	Protein-L-isoaspartate(D-aspartate) O-methyltransferase (PCMT) [PF01135.23]	NA	NA	NA	NA	NA	NA	d71_METABAT__31-contigs	COG2518	NA	NA	NA	NA
GCA_017302435_000000000003_85	K00574	K00574	Mycolic acid cyclopropane synthetase	K00574	cyclopropane-fatty-acyl-phospholipid synthase [EC:2.1.1.79]	GCA_017302435_fix	K00574	cyclopropane-fatty-acyl-phospholipid synthase [EC:2.1.1.79]	K00574	NA	NA	NA	NA	NA	NA	NA	Mycolic acid cyclopropane synthetase [PF02353.24]; Methyltransferase domain [PF13489.10]; Methyltransferase domain [PF13847.10]; Methyltransferase domain [PF13649.10]; ubiE/COQ5 methyltransferase family [PF01209.22]; Methyltransferase small domain [PF05175.18]; Methyltransferase domain [PF08241.16]; Methyltransferase domain [PF08242.16]; Protein-L-isoaspartate(D-aspartate) O-methyltransferase (PC…	NA	NA	NA	NA	0	PF02353	GCA_017302435	NA	NA	NA	NA	NA
MAG_92494_Ga0131788_11_1812	K00574	K00574	Mycolic acid cyclopropane synthetase	K00574	cyclopropane-fatty-acyl-phospholipid synthase [EC:2.1.1.79]	MAG_92494	K00574	cyclopropane-fatty-acyl-phospholipid synthase [EC:2.1.1.79]	K00574	NA	NA	NA	NA	NA	NA	NA	Mycolic acid cyclopropane synthetase [PF02353.24]; Methyltransferase domain [PF13489.10]; Methyltransferase domain [PF13649.10]; Methyltransferase domain [PF13847.10]; Protein-L-isoaspartate(D-aspartate) O-methyltransferase (PCMT) [PF01135.23]; Methyltransferase small domain [PF05175.18]; Methyltransferase domain [PF08241.16]; ubiE/COQ5 methyltransferase family [PF01209.22]; N-6 DNA Methylase [PF…	NA	NA	NA	NA	0	PF02353	MAG_92494	NA	NA	NA	NA	NA
d71_METABAT__31-contigs_d71_METABAT__31-contigs---d71_METABAT__31-contigs_c_000000000086_93	NA	K00574	Cyclopropane fatty acid synthase	NA	NA	d71_METABAT__31-contigs	K00574	cyclopropane-fatty-acyl-phospholipid synthase [EC:2.1.1.79]	K00574	NA	NA	NA	NA	NA	NA	NA	Mycolic acid cyclopropane synthetase [PF02353.24]; Methyltransferase domain [PF13489.10]; Methyltransferase domain [PF13649.10]; Methyltransferase domain [PF08241.16]; Methyltransferase domain [PF13847.10]; ubiE/COQ5 methyltransferase family [PF01209.22]	NA	NA	NA	NA	NA	NA	d71_METABAT__31-contigs	COG2230	NA	NA	NA	NA
d71_METABAT__31-contigs_d71_METABAT__31-contigs---d71_METABAT__31-contigs_c_000000000091_42	NA	K00574	cyclopropane-fatty-acyl-phospholipid synthase	NA	NA	d71_METABAT__31-contigs	NA	NA	K00574	NA	NA	NA	NA	NA	NA	NA	Methyltransferase domain [PF13649.10]; Methyltransferase domain [PF13847.10]; Methyltransferase domain [PF08241.16]	NA	NA	NA	NA	NA	NA	d71_METABAT__31-contigs	COG2230	NA	NA	NA	NA
d71_METABAT__31-contigs_d71_METABAT__31-contigs---d71_METABAT__31-contigs_c_000000000241_13	NA	K00574	cyclopropane-fatty-acyl-phospholipid synthase	NA	NA	d71_METABAT__31-contigs	K00574	cyclopropane-fatty-acyl-phospholipid synthase [EC:2.1.1.79]	K00574	NA	NA	NA	NA	NA	NA	NA	Mycolic acid cyclopropane synthetase [PF02353.24]; Methyltransferase domain [PF13847.10]; Methyltransferase domain [PF13649.10]; Methyltransferase domain [PF13489.10]; Histone methylation protein DOT1 [PF08123.17]; Methyltransferase domain [PF08241.16]; Methyltransferase small domain [PF05175.18]; Methyltransferase domain [PF08242.16]; ubiE/COQ5 methyltransferase family [PF01209.22]	NA	NA	NA	NA	NA	NA	d71_METABAT__31-contigs	COG2230	NA	NA	NA	NA
MAG_92494_Ga0131788_13_345	K00575	K00575	Methylation of the membrane-bound methyl-accepting chemotaxis proteins (MCP) to form gamma-glutamyl methyl ester residues in MCP	K00575	chemotaxis protein methyltransferase CheR [EC:2.1.1.80]	MAG_92494	K00575	chemotaxis protein methyltransferase CheR [EC:2.1.1.80]	K00575	NA	NA	NA	NA	NA	NA	NA	CheR methyltransferase, SAM binding domain [PF01739.22]; CheR methyltransferase, all-alpha domain [PF03705.19]	NA	NA	NA	NA	0	PF01739	MAG_92494	NA	NA	NA	NA	NA
d71_METABAT__31-contigs_d71_METABAT__31-contigs---d71_METABAT__31-contigs_c_000000000144_76	NA	K00575	Methylation of the membrane-bound methyl-accepting chemotaxis proteins (MCP) to form gamma-glutamyl methyl ester residues in MCP	NA	NA	d71_METABAT__31-contigs	K00575	chemotaxis protein methyltransferase CheR [EC:2.1.1.80]	K00575	NA	NA	NA	NA	NA	NA	NA	CheR methyltransferase, SAM binding domain [PF01739.22]; CheR methyltransferase, all-alpha domain [PF03705.19]	NA	NA	NA	NA	NA	NA	d71_METABAT__31-contigs	COG1352	NA	NA	NA	NA
GCA_017302435_000000000019_10	K00595	K00595	precorrin-6y C5,15-methyltransferase	K00595	precorrin-6B C5,15-methyltransferase / cobalt-precorrin-6B C5,C15-methyltransferase [EC:2.1.1.132 2.1.1.289 2.1.1.196]	GCA_017302435_fix	K00595	precorrin-6B C5,15-methyltransferase / cobalt-precorrin-6B C5,C15-methyltransferase [EC:2.1.1.132 2.1.1.289 2.1.1.196]	K00595	NA	NA	NA	NA	NA	NA	NA	Tetrapyrrole (Corrin/Porphyrin) Methylases [PF00590.24]; Protein-L-isoaspartate(D-aspartate) O-methyltransferase (PCMT) [PF01135.23]; Methyltransferase domain [PF13847.10]; Methyltransferase small domain [PF05175.18]; Methyltransferase domain [PF12847.11]	NA	NA	NA	NA	0	PF00590	GCA_017302435	NA	NA	NA	NA	NA
d71_METABAT__31-contigs_d71_METABAT__31-contigs---d71_METABAT__31-contigs_c_000000000062_152	NA	K00595	precorrin-6y C5,15-methyltransferase	NA	NA	d71_METABAT__31-contigs	K00595	precorrin-6B C5,15-methyltransferase / cobalt-precorrin-6B C5,C15-methyltransferase [EC:2.1.1.132 2.1.1.289 2.1.1.196]	K00595	NA	NA	NA	NA	NA	NA	NA	Tetrapyrrole (Corrin/Porphyrin) Methylases [PF00590.24]; Protein-L-isoaspartate(D-aspartate) O-methyltransferase (PCMT) [PF01135.23]; Conserved hypothetical protein 95 [PF03602.19]; Methyltransferase small domain [PF05175.18]	NA	NA	NA	NA	NA	NA	d71_METABAT__31-contigs	COG2241	NA	NA	NA	NA
GCA_017302435_000000000068_3	K00598	K00598	Catalyzes the S-adenosylmethionine monomethyl esterification of trans-aconitate	K00598	trans-aconitate 2-methyltransferase [EC:2.1.1.144]	GCA_017302435_fix	K00598	trans-aconitate 2-methyltransferase [EC:2.1.1.144]	K00598	NA	NA	NA	NA	NA	NA	NA	Methyltransferase domain [PF13489.10]; Methyltransferase domain [PF13847.10]; Methyltransferase domain [PF08242.16]; Methyltransferase domain [PF13649.10]; Methyltransferase domain [PF08241.16]; ubiE/COQ5 methyltransferase family [PF01209.22]; Methyltransferase small domain [PF05175.18]; Protein-L-isoaspartate(D-aspartate) O-methyltransferase (PCMT) [PF01135.23]; Methyltransferase domain [PF13679…	NA	NA	NA	NA	0	PF13489	GCA_017302435	NA	NA	NA	NA	NA
MAG_92494_Ga0131788_11_844	K00598	K00598	Catalyzes the S-adenosylmethionine monomethyl esterification of trans-aconitate	K00598	trans-aconitate 2-methyltransferase [EC:2.1.1.144]	MAG_92494	K00598	trans-aconitate 2-methyltransferase [EC:2.1.1.144]	K00598	NA	NA	NA	NA	NA	NA	NA	Methyltransferase domain [PF13489.10]; Methyltransferase domain [PF13847.10]; Methyltransferase domain [PF08242.16]; Methyltransferase domain [PF13649.10]; Methyltransferase domain [PF08241.16]; Methyltransferase small domain [PF05175.18]; ubiE/COQ5 methyltransferase family [PF01209.22]; Protein-L-isoaspartate(D-aspartate) O-methyltransferase (PCMT) [PF01135.23]; Tellurite resistance protein TehB…	NA	NA	NA	NA	0	PF13489	MAG_92494	NA	NA	NA	NA	NA
GCA_017302435_000000000016_44	K00600	K00600	Catalyzes the reversible interconversion of serine and glycine with tetrahydrofolate (THF) serving as the one-carbon carrier. This reaction serves as the major source of one-carbon groups required for the biosynthesis of purines, thymidylate, methionine, and other important biomolecules. Also exhibits THF- independent aldolase activity toward beta-hydroxyamino acids, producing glycine and aldehyd…	K00600	glycine hydroxymethyltransferase [EC:2.1.2.1]	GCA_017302435_fix	K00600	glycine hydroxymethyltransferase [EC:2.1.2.1]	K00600	NA	NA	NA	NA	NA	NA	NA	Serine hydroxymethyltransferase [PF00464.23]; Aminotransferase class-V [PF00266.23]; Orn/Lys/Arg decarboxylase, major domain [PF01276.24]; Beta-eliminating lyase [PF01212.25]	NA	NA	NA	NA	0	PF00464	GCA_017302435	NA	NA	NA	NA	NA
MAG_92494_Ga0131788_11_1407	K00600	K00600	Catalyzes the reversible interconversion of serine and glycine with tetrahydrofolate (THF) serving as the one-carbon carrier. This reaction serves as the major source of one-carbon groups required for the biosynthesis of purines, thymidylate, methionine, and other important biomolecules. Also exhibits THF- independent aldolase activity toward beta-hydroxyamino acids, producing glycine and aldehyd…	K00600	glycine hydroxymethyltransferase [EC:2.1.2.1]	MAG_92494	K00600	glycine hydroxymethyltransferase [EC:2.1.2.1]	K00600	NA	NA	NA	NA	NA	NA	NA	Serine hydroxymethyltransferase [PF00464.23]; Aminotransferase class-V [PF00266.23]; Orn/Lys/Arg decarboxylase, major domain [PF01276.24]	NA	NA	NA	NA	0	PF00464	MAG_92494	NA	NA	NA	NA	NA
d71_METABAT__31-contigs_d71_METABAT__31-contigs---d71_METABAT__31-contigs_c_000000000062_219	NA	K00600	Catalyzes the reversible interconversion of serine and glycine with tetrahydrofolate (THF) serving as the one-carbon carrier. This reaction serves as the major source of one-carbon groups required for the biosynthesis of purines, thymidylate, methionine, and other important biomolecules. Also exhibits THF- independent aldolase activity toward beta-hydroxyamino acids, producing glycine and aldehyd…	NA	NA	d71_METABAT__31-contigs	K00600	glycine hydroxymethyltransferase [EC:2.1.2.1]	K00600	NA	NA	NA	NA	NA	NA	NA	Serine hydroxymethyltransferase [PF00464.23]; Aminotransferase class-V [PF00266.23]	NA	NA	NA	NA	NA	NA	d71_METABAT__31-contigs	COG0112	NA	NA	NA	NA
GCA_017302435_000000000020_20	K00602	K00602	Bifunctional purine biosynthesis protein PurH	K00602	phosphoribosylaminoimidazolecarboxamide formyltransferase / IMP cyclohydrolase [EC:2.1.2.3 3.5.4.10]	GCA_017302435_fix	K00602	phosphoribosylaminoimidazolecarboxamide formyltransferase / IMP cyclohydrolase [EC:2.1.2.3 3.5.4.10]	K00602	NA	NA	NA	NA	NA	NA	NA	AICARFT/IMPCHase bienzyme [PF01808.22]; MGS-like domain [PF02142.26]; Phosphoribosylglycinamide synthetase, N domain [PF02844.19]	NA	NA	NA	NA	0	PF01808	GCA_017302435	NA	NA	NA	NA	NA
MAG_92494_Ga0131788_11_1764	K00602	K00602	Bifunctional purine biosynthesis protein PurH	K00602	phosphoribosylaminoimidazolecarboxamide formyltransferase / IMP cyclohydrolase [EC:2.1.2.3 3.5.4.10]	MAG_92494	K00602	phosphoribosylaminoimidazolecarboxamide formyltransferase / IMP cyclohydrolase [EC:2.1.2.3 3.5.4.10]	K00602	NA	NA	NA	NA	NA	NA	NA	AICARFT/IMPCHase bienzyme [PF01808.22]; MGS-like domain [PF02142.26]; Phosphoribosylglycinamide synthetase, N domain [PF02844.19]	NA	NA	NA	NA	0	PF01808	MAG_92494	NA	NA	NA	NA	NA
d71_METABAT__31-contigs_d71_METABAT__31-contigs---d71_METABAT__31-contigs_c_000000000704_36	NA	K00602	Bifunctional purine biosynthesis protein PurH	NA	NA	d71_METABAT__31-contigs	K00602	phosphoribosylaminoimidazolecarboxamide formyltransferase / IMP cyclohydrolase [EC:2.1.2.3 3.5.4.10]	K00602	NA	NA	NA	NA	NA	NA	NA	AICARFT/IMPCHase bienzyme [PF01808.22]; MGS-like domain [PF02142.26]; Phosphoribosylglycinamide synthetase, N domain [PF02844.19]	NA	NA	NA	NA	NA	NA	d71_METABAT__31-contigs	COG0138	NA	NA	NA	NA
GCA_017302435_000000000067_86	K00604	K00604	Attaches a formyl group to the free amino group of methionyl-tRNA(fMet). The formyl group appears to play a dual role in the initiator identity of N-formylmethionyl-tRNA by promoting its recognition by IF2 and preventing the misappropriation of this tRNA by the elongation apparatus	K00604	methionyl-tRNA formyltransferase [EC:2.1.2.9]	GCA_017302435_fix	K00604	methionyl-tRNA formyltransferase [EC:2.1.2.9]	K00604	NA	NA	NA	NA	NA	NA	NA	Formyl transferase [PF00551.23]; Formyl transferase, C-terminal domain [PF02911.22]	NA	NA	NA	NA	0	PF00551	GCA_017302435	NA	NA	NA	NA	NA
MAG_92494_Ga0131788_11_862	K00604	K00604	Attaches a formyl group to the free amino group of methionyl-tRNA(fMet). The formyl group appears to play a dual role in the initiator identity of N-formylmethionyl-tRNA by promoting its recognition by IF2 and preventing the misappropriation of this tRNA by the elongation apparatus	K00604	methionyl-tRNA formyltransferase [EC:2.1.2.9]	MAG_92494	K00604	methionyl-tRNA formyltransferase [EC:2.1.2.9]	K00604	NA	NA	NA	NA	NA	NA	NA	Formyl transferase [PF00551.23]; Formyl transferase, C-terminal domain [PF02911.22]	NA	NA	NA	NA	0	PF00551	MAG_92494	NA	NA	NA	NA	NA
MAG_92494_Ga0131788_11_2478	K00604	K00604	Formyl transferase, C-terminal domain	NA	NA	MAG_92494	NA	NA	K00604	NA	NA	NA	NA	NA	NA	NA	Formyl transferase [PF00551.23]; Formyl transferase, C-terminal domain [PF02911.22]	NA	NA	NA	NA	0	PF00551	MAG_92494	NA	NA	NA	NA	NA
d71_METABAT__31-contigs_d71_METABAT__31-contigs---d71_METABAT__31-contigs_c_000000000086_112	NA	K00604	Attaches a formyl group to the free amino group of methionyl-tRNA(fMet). The formyl group appears to play a dual role in the initiator identity of N-formylmethionyl-tRNA by promoting its recognition by IF2 and preventing the misappropriation of this tRNA by the elongation apparatus	NA	NA	d71_METABAT__31-contigs	K00604	methionyl-tRNA formyltransferase [EC:2.1.2.9]	K00604	NA	NA	NA	NA	NA	NA	NA	Formyl transferase [PF00551.23]; Formyl transferase, C-terminal domain [PF02911.22]	NA	NA	NA	NA	NA	NA	d71_METABAT__31-contigs	COG0223	NA	NA	NA	NA
GCA_017302435_000000000019_32	K00605	K00605	The glycine cleavage system catalyzes the degradation of glycine	K00605	glycine cleavage system T protein (aminomethyltransferase) [EC:2.1.2.10]	GCA_017302435_fix	K00605	glycine cleavage system T protein (aminomethyltransferase) [EC:2.1.2.10]	K00605	NA	NA	NA	NA	NA	NA	NA	Aminomethyltransferase folate-binding domain [PF01571.25]; Glycine cleavage T-protein C-terminal barrel domain [PF08669.15]	NA	NA	NA	NA	0	PF01571	GCA_017302435	NA	NA	NA	NA	NA
MAG_92494_Ga0131788_14_115	K00605	K00605	The glycine cleavage system catalyzes the degradation of glycine	K00605	glycine cleavage system T protein (aminomethyltransferase) [EC:2.1.2.10]	MAG_92494	K00605	glycine cleavage system T protein (aminomethyltransferase) [EC:2.1.2.10]	K00605	NA	NA	NA	NA	NA	NA	NA	Aminomethyltransferase folate-binding domain [PF01571.25]; Glycine cleavage T-protein C-terminal barrel domain [PF08669.15]	NA	NA	NA	NA	0	PF01571	MAG_92494	NA	NA	NA	NA	NA
d71_METABAT__31-contigs_d71_METABAT__31-contigs---d71_METABAT__31-contigs_c_000000000039_201	NA	K00605	The glycine cleavage system catalyzes the degradation of glycine	NA	NA	d71_METABAT__31-contigs	K00605	glycine cleavage system T protein (aminomethyltransferase) [EC:2.1.2.10]	K00605	NA	NA	NA	NA	NA	NA	NA	Aminomethyltransferase folate-binding domain [PF01571.25]; Glycine cleavage T-protein C-terminal barrel domain [PF08669.15]	NA	NA	NA	NA	NA	NA	d71_METABAT__31-contigs	COG0404	NA	NA	NA	NA
GCA_017302435_000000000045_52	K00606	K00606	Catalyzes the reversible reaction in which hydroxymethyl group from 5,10-methylenetetrahydrofolate is transferred onto alpha-ketoisovalerate to form ketopantoate	K00606	3-methyl-2-oxobutanoate hydroxymethyltransferase [EC:2.1.2.11]	GCA_017302435_fix	K00606	3-methyl-2-oxobutanoate hydroxymethyltransferase [EC:2.1.2.11]	K00606	NA	NA	NA	NA	NA	NA	NA	Ketopantoate hydroxymethyltransferase [PF02548.19]	NA	NA	NA	NA	0	PF02548	GCA_017302435	NA	NA	NA	NA	NA
MAG_92494_Ga0131788_12_9	K00606	K00606	Catalyzes the reversible reaction in which hydroxymethyl group from 5,10-methylenetetrahydrofolate is transferred onto alpha-ketoisovalerate to form ketopantoate	K00606	3-methyl-2-oxobutanoate hydroxymethyltransferase [EC:2.1.2.11]	MAG_92494	K00606	3-methyl-2-oxobutanoate hydroxymethyltransferase [EC:2.1.2.11]	K00606	NA	NA	NA	NA	NA	NA	NA	Ketopantoate hydroxymethyltransferase [PF02548.19]	NA	NA	NA	NA	0	PF02548	MAG_92494	NA	NA	NA	NA	NA
d71_METABAT__31-contigs_d71_METABAT__31-contigs---d71_METABAT__31-contigs_c_000000000062_16	NA	K00606	Catalyzes the reversible reaction in which hydroxymethyl group from 5,10-methylenetetrahydrofolate is transferred onto alpha-ketoisovalerate to form ketopantoate	NA	NA	d71_METABAT__31-contigs	K00606	3-methyl-2-oxobutanoate hydroxymethyltransferase [EC:2.1.2.11]	K00606	NA	NA	NA	NA	NA	NA	NA	Ketopantoate hydroxymethyltransferase [PF02548.19]	NA	NA	NA	NA	NA	NA	d71_METABAT__31-contigs	COG0413	NA	NA	NA	NA
GCA_017302435_000000000034_66	K00609	K00609	Aspartate/ornithine carbamoyltransferase, Asp/Orn binding domain	K00609	aspartate carbamoyltransferase catalytic subunit [EC:2.1.3.2]	GCA_017302435_fix	K00609	aspartate carbamoyltransferase catalytic subunit [EC:2.1.3.2]	K00609	NA	NA	NA	NA	NA	NA	NA	Aspartate/ornithine carbamoyltransferase, carbamoyl-P binding domain [PF02729.25]; Aspartate/ornithine carbamoyltransferase, Asp/Orn binding domain [PF00185.28]	NA	NA	NA	NA	0	PF02729	GCA_017302435	NA	NA	NA	NA	NA
MAG_92494_Ga0131788_11_30	K00609	K00609	Aspartate/ornithine carbamoyltransferase, Asp/Orn binding domain	K00609	aspartate carbamoyltransferase catalytic subunit [EC:2.1.3.2]	MAG_92494	K00609	aspartate carbamoyltransferase catalytic subunit [EC:2.1.3.2]	K00609	NA	NA	NA	NA	NA	NA	NA	Aspartate/ornithine carbamoyltransferase, Asp/Orn binding domain [PF00185.28]; Aspartate/ornithine carbamoyltransferase, carbamoyl-P binding domain [PF02729.25]	NA	NA	NA	NA	0	PF00185	MAG_92494	NA	NA	NA	NA	NA
d71_METABAT__31-contigs_d71_METABAT__31-contigs---d71_METABAT__31-contigs_c_000000000062_68	NA	K00609	Aspartate/ornithine carbamoyltransferase, Asp/Orn binding domain	NA	NA	d71_METABAT__31-contigs	K00609	aspartate carbamoyltransferase catalytic subunit [EC:2.1.3.2]	K00609	NA	NA	NA	NA	NA	NA	NA	Aspartate/ornithine carbamoyltransferase, Asp/Orn binding domain [PF00185.28]; Aspartate/ornithine carbamoyltransferase, carbamoyl-P binding domain [PF02729.25]	NA	NA	NA	NA	NA	NA	d71_METABAT__31-contigs	COG0540	NA	NA	NA	NA
GCA_017302435_000000000039_22	K00611	K00611	Reversibly catalyzes the transfer of the carbamoyl group from carbamoyl phosphate (CP) to the N(epsilon) atom of ornithine (ORN) to produce L-citrulline	K00611	ornithine carbamoyltransferase [EC:2.1.3.3]	GCA_017302435_fix	K00611	ornithine carbamoyltransferase [EC:2.1.3.3]	K00611	NA	NA	NA	NA	NA	NA	NA	Aspartate/ornithine carbamoyltransferase, Asp/Orn binding domain [PF00185.28]; Aspartate/ornithine carbamoyltransferase, carbamoyl-P binding domain [PF02729.25]	NA	NA	NA	NA	0	PF00185	GCA_017302435	NA	NA	NA	NA	NA
MAG_92494_Ga0131788_11_103	K00611	K00611	Reversibly catalyzes the transfer of the carbamoyl group from carbamoyl phosphate (CP) to the N(epsilon) atom of ornithine (ORN) to produce L-citrulline	K00611	ornithine carbamoyltransferase [EC:2.1.3.3]	MAG_92494	K00611	ornithine carbamoyltransferase [EC:2.1.3.3]	K00611	NA	NA	NA	NA	NA	NA	NA	Aspartate/ornithine carbamoyltransferase, Asp/Orn binding domain [PF00185.28]; Aspartate/ornithine carbamoyltransferase, carbamoyl-P binding domain [PF02729.25]	NA	NA	NA	NA	0	PF00185	MAG_92494	NA	NA	NA	NA	NA
d71_METABAT__31-contigs_d71_METABAT__31-contigs---d71_METABAT__31-contigs_c_000000000106_39	NA	K00611	Reversibly catalyzes the transfer of the carbamoyl group from carbamoyl phosphate (CP) to the N(epsilon) atom of ornithine (ORN) to produce L-citrulline	NA	NA	d71_METABAT__31-contigs	K00611	ornithine carbamoyltransferase [EC:2.1.3.3]	K00611	NA	NA	NA	NA	NA	NA	NA	Aspartate/ornithine carbamoyltransferase, Asp/Orn binding domain [PF00185.28]; Aspartate/ornithine carbamoyltransferase, carbamoyl-P binding domain [PF02729.25]	NA	NA	NA	NA	NA	NA	d71_METABAT__31-contigs	COG0078	NA	NA	NA	NA
GCA_017302435_000000000088_44	K00612	K00612	Carbamoyltransferase C-terminus	K00612	carbamoyltransferase [EC:2.1.3.-]	GCA_017302435_fix	K00612	carbamoyltransferase [EC:2.1.3.-]	K00612	NA	NA	NA	NA	NA	NA	NA	Carbamoyltransferase C-terminus [PF16861.9]; Carbamoyltransferase N-terminus [PF02543.19]	NA	NA	NA	NA	0	PF16861	GCA_017302435	NA	NA	NA	NA	NA
MAG_92494_Ga0131788_11_2190	K00612	K00612	Carbamoyltransferase C-terminus	K00612	carbamoyltransferase [EC:2.1.3.-]	MAG_92494	K00612	carbamoyltransferase [EC:2.1.3.-]	K00612	NA	NA	NA	NA	NA	NA	NA	Carbamoyltransferase N-terminus [PF02543.19]; Carbamoyltransferase C-terminus [PF16861.9]	NA	NA	NA	NA	0	PF02543	MAG_92494	NA	NA	NA	NA	NA
d71_METABAT__31-contigs_d71_METABAT__31-contigs---d71_METABAT__31-contigs_c_000000000704_19	NA	K00612	Carbamoyltransferase C-terminus	NA	NA	d71_METABAT__31-contigs	K00612	carbamoyltransferase [EC:2.1.3.-]	K00612	NA	NA	NA	NA	NA	NA	NA	Carbamoyltransferase C-terminus [PF16861.9]; Carbamoyltransferase N-terminus [PF02543.19]	NA	NA	NA	NA	NA	NA	d71_METABAT__31-contigs	COG2192	NA	NA	NA	NA
GCA_017302435_000000000003_33	K00615	K00615	Catalyzes the transfer of a two-carbon ketol group from a ketose donor to an aldose acceptor, via a covalent intermediate with the cofactor thiamine pyrophosphate	K00615	transketolase [EC:2.2.1.1]	GCA_017302435_fix	K00615	transketolase [EC:2.2.1.1]	K00615	NA	NA	NA	NA	NA	NA	NA	Transketolase, thiamine diphosphate binding domain [PF00456.25]; Transketolase, pyrimidine binding domain [PF02779.28]; Transketolase, C-terminal domain [PF02780.24]; 1-deoxy-D-xylulose-5-phosphate synthase [PF13292.10]; Dehydrogenase E1 component [PF00676.24]	NA	NA	NA	NA	0	PF00456	GCA_017302435	NA	NA	NA	NA	NA
GCA_017302435_000000000017_9	K00615	K00615	Catalyzes the transfer of a two-carbon ketol group from a ketose donor to an aldose acceptor, via a covalent intermediate with the cofactor thiamine pyrophosphate	K00615	transketolase [EC:2.2.1.1]	GCA_017302435_fix	K00615	transketolase [EC:2.2.1.1]	K00615	NA	NA	NA	NA	NA	NA	NA	Transketolase, thiamine diphosphate binding domain [PF00456.25]; Transketolase, pyrimidine binding domain [PF02779.28]; Transketolase, C-terminal domain [PF02780.24]; Dehydrogenase E1 component [PF00676.24]; 1-deoxy-D-xylulose-5-phosphate synthase [PF13292.10]	NA	NA	NA	NA	0	PF00456	GCA_017302435	NA	NA	NA	NA	NA
MAG_92494_Ga0131788_11_973	K00615	K00615	Catalyzes the transfer of a two-carbon ketol group from a ketose donor to an aldose acceptor, via a covalent intermediate with the cofactor thiamine pyrophosphate	K00615	transketolase [EC:2.2.1.1]	MAG_92494	K00615	transketolase [EC:2.2.1.1]	K00615	NA	NA	NA	NA	NA	NA	NA	Transketolase, thiamine diphosphate binding domain [PF00456.25]; Transketolase, pyrimidine binding domain [PF02779.28]; Transketolase, C-terminal domain [PF02780.24]; 1-deoxy-D-xylulose-5-phosphate synthase [PF13292.10]; Dehydrogenase E1 component [PF00676.24]	NA	NA	NA	NA	0	PF00456	MAG_92494	NA	NA	NA	NA	NA
MAG_92494_Ga0131788_11_1790	K00615	K00615	Catalyzes the transfer of a two-carbon ketol group from a ketose donor to an aldose acceptor, via a covalent intermediate with the cofactor thiamine pyrophosphate	K00615	transketolase [EC:2.2.1.1]	MAG_92494	K00615	transketolase [EC:2.2.1.1]	K00615	NA	NA	NA	NA	NA	NA	NA	Transketolase, thiamine diphosphate binding domain [PF00456.25]; Transketolase, pyrimidine binding domain [PF02779.28]; Transketolase, C-terminal domain [PF02780.24]; Dehydrogenase E1 component [PF00676.24]	NA	NA	NA	NA	0	PF00456	MAG_92494	NA	NA	NA	NA	NA
d71_METABAT__31-contigs_d71_METABAT__31-contigs---d71_METABAT__31-contigs_c_000000000123_103	NA	K00615	Transaldolase is important for the balance of metabolites in the pentose-phosphate pathway	NA	NA	d71_METABAT__31-contigs	K00615	transketolase [EC:2.2.1.1]	K00615	NA	NA	NA	NA	NA	NA	NA	Transketolase, thiamine diphosphate binding domain [PF00456.25]; Transketolase, pyrimidine binding domain [PF02779.28]; Transketolase, C-terminal domain [PF02780.24]; Dehydrogenase E1 component [PF00676.24]; 1-deoxy-D-xylulose-5-phosphate synthase [PF13292.10]	NA	NA	NA	NA	NA	NA	d71_METABAT__31-contigs	COG0021	NA	NA	NA	NA
MAG_92494_Ga0131788_11_952	NA	K00619	GCN5-related N-acetyltransferase	NA	NA	MAG_92494	NA	NA	K00619	NA	NA	NA	NA	NA	NA	NA	Acetyltransferase (GNAT) domain [PF13673.11]	NA	NA	NA	NA	0	PF13673	MAG_92494	NA	NA	NA	NA	NA
GCA_017302435_000000000037_16	K00620	K00620	Catalyzes two activities which are involved in the cyclic version of arginine biosynthesis the synthesis of N- acetylglutamate from glutamate and acetyl-CoA as the acetyl donor, and of ornithine by transacetylation between N(2)-acetylornithine and glutamate	K00620	glutamate N-acetyltransferase / amino-acid N-acetyltransferase [EC:2.3.1.35 2.3.1.1]	GCA_017302435_fix	K00620	glutamate N-acetyltransferase / amino-acid N-acetyltransferase [EC:2.3.1.35 2.3.1.1]	K00620	MER1103442	T05	MER1103442 - family T5 unassigned peptidases (Accumulibacter sp. BA-91) [T05.UPW]#T05#{peptidase unit: 193-412}~source A0A080LSD5~	TRUE	0.796	361	9.42E-109	ArgJ family [PF01960.22]	NA	NA	NA	NA	0	PF01960	GCA_017302435	NA	NA	NA	NA	NA
MAG_92494_Ga0131788_11_1403	K00620	K00620	Catalyzes two activities which are involved in the cyclic version of arginine biosynthesis the synthesis of N- acetylglutamate from glutamate and acetyl-CoA as the acetyl donor, and of ornithine by transacetylation between N(2)-acetylornithine and glutamate	K00620	glutamate N-acetyltransferase / amino-acid N-acetyltransferase [EC:2.3.1.35 2.3.1.1]	MAG_92494	K00620	glutamate N-acetyltransferase / amino-acid N-acetyltransferase [EC:2.3.1.35 2.3.1.1]	K00620	MER1103487	T05	MER1103487 - family T5 unassigned peptidases (Accumulibacter sp. BA-93) [T05.UPW]#T05#{peptidase unit: 193-412}~source A0A011PN11~	TRUE	0.931	431	3.92E-133	ArgJ family [PF01960.22]	NA	NA	NA	NA	0	PF01960	MAG_92494	NA	NA	NA	NA	NA
d71_METABAT__31-contigs_d71_METABAT__31-contigs---d71_METABAT__31-contigs_c_000000001036_31	NA	K00620	Catalyzes two activities which are involved in the cyclic version of arginine biosynthesis the synthesis of N- acetylglutamate from glutamate and acetyl-CoA as the acetyl donor, and of ornithine by transacetylation between N(2)-acetylornithine and glutamate	NA	NA	d71_METABAT__31-contigs	K00620	glutamate N-acetyltransferase / amino-acid N-acetyltransferase [EC:2.3.1.35 2.3.1.1]	K00620	NA	NA	NA	NA	NA	NA	NA	ArgJ family [PF01960.22]	NA	NA	NA	NA	NA	NA	d71_METABAT__31-contigs	COG1364	NA	NA	NA	NA
GCA_017302435_000000000016_18	K00625	K00625	phosphate	K00625	phosphate acetyltransferase [EC:2.3.1.8]	GCA_017302435_fix	K00625	phosphate acetyltransferase [EC:2.3.1.8]	K00625	NA	NA	NA	NA	NA	NA	NA	Phosphate acetyl/butaryl transferase [PF01515.23]; MaoC like domain [PF01575.23]; N-terminal half of MaoC dehydratase [PF13452.10]	NA	NA	NA	NA	0	PF01515	GCA_017302435	NA	NA	NA	NA	NA
GCA_017302435_000000000016_18	K00625	K00625	phosphate	K00634	phosphate butyryltransferase [EC:2.3.1.19]	GCA_017302435_fix	K00625	phosphate acetyltransferase [EC:2.3.1.8]	K00625	NA	NA	NA	NA	NA	NA	NA	Phosphate acetyl/butaryl transferase [PF01515.23]; MaoC like domain [PF01575.23]; N-terminal half of MaoC dehydratase [PF13452.10]	NA	NA	NA	NA	0	PF01515	GCA_017302435	NA	NA	NA	NA	NA
GCA_017302435_000000000034_118	K00625	K00625	phosphate	K00625	phosphate acetyltransferase [EC:2.3.1.8]	GCA_017302435_fix	K00625	phosphate acetyltransferase [EC:2.3.1.8]	K00625	NA	NA	NA	NA	NA	NA	NA	Phosphate acetyl/butaryl transferase [PF01515.23]; MaoC like domain [PF01575.23]; N-terminal half of MaoC dehydratase [PF13452.10]	NA	NA	NA	NA	0	PF01515	GCA_017302435	NA	NA	NA	NA	NA
GCA_017302435_000000000034_118	K00625	K00625	phosphate	K00634	phosphate butyryltransferase [EC:2.3.1.19]	GCA_017302435_fix	K00625	phosphate acetyltransferase [EC:2.3.1.8]	K00625	NA	NA	NA	NA	NA	NA	NA	Phosphate acetyl/butaryl transferase [PF01515.23]; MaoC like domain [PF01575.23]; N-terminal half of MaoC dehydratase [PF13452.10]	NA	NA	NA	NA	0	PF01515	GCA_017302435	NA	NA	NA	NA	NA
MAG_92494_Ga0131788_11_1333	K00625	K00625	phosphate	K00625	phosphate acetyltransferase [EC:2.3.1.8]	MAG_92494	K00625	phosphate acetyltransferase [EC:2.3.1.8]	K00625	NA	NA	NA	NA	NA	NA	NA	Phosphate acetyl/butaryl transferase [PF01515.23]; MaoC like domain [PF01575.23]; N-terminal half of MaoC dehydratase [PF13452.10]	NA	NA	NA	NA	0	PF01515	MAG_92494	NA	NA	NA	NA	NA
MAG_92494_Ga0131788_11_1333	K00625	K00625	phosphate	K00634	phosphate butyryltransferase [EC:2.3.1.19]	MAG_92494	K00625	phosphate acetyltransferase [EC:2.3.1.8]	K00625	NA	NA	NA	NA	NA	NA	NA	Phosphate acetyl/butaryl transferase [PF01515.23]; MaoC like domain [PF01575.23]; N-terminal half of MaoC dehydratase [PF13452.10]	NA	NA	NA	NA	0	PF01515	MAG_92494	NA	NA	NA	NA	NA
MAG_92494_Ga0131788_12_395	K00625	K00625	phosphate	K00625	phosphate acetyltransferase [EC:2.3.1.8]	MAG_92494	K00625	phosphate acetyltransferase [EC:2.3.1.8]	K00625	NA	NA	NA	NA	NA	NA	NA	Phosphate acetyl/butaryl transferase [PF01515.23]	NA	NA	NA	NA	0	PF01515	MAG_92494	NA	NA	NA	NA	NA
MAG_92494_Ga0131788_12_395	K00625	K00625	phosphate	K00634	phosphate butyryltransferase [EC:2.3.1.19]	MAG_92494	K00625	phosphate acetyltransferase [EC:2.3.1.8]	K00625	NA	NA	NA	NA	NA	NA	NA	Phosphate acetyl/butaryl transferase [PF01515.23]	NA	NA	NA	NA	0	PF01515	MAG_92494	NA	NA	NA	NA	NA
d71_METABAT__31-contigs_d71_METABAT__31-contigs---d71_METABAT__31-contigs_c_000000000083_179	NA	K00625,K00634	phosphate	NA	NA	d71_METABAT__31-contigs	K00625	phosphate acetyltransferase [EC:2.3.1.8]	K00625	NA	NA	NA	NA	NA	NA	NA	Phosphate acetyl/butaryl transferase [PF01515.23]; MaoC like domain [PF01575.23]	NA	NA	NA	NA	NA	NA	d71_METABAT__31-contigs	COG0280	NA	NA	NA	NA
d71_METABAT__31-contigs_d71_METABAT__31-contigs---d71_METABAT__31-contigs_c_000000000113_19	NA	K00625	PFAM phosphate acetyl butaryl transferase	NA	NA	d71_METABAT__31-contigs	K00625	phosphate acetyltransferase [EC:2.3.1.8]	K00625	NA	NA	NA	NA	NA	NA	NA	Phosphate acetyl/butaryl transferase [PF01515.23]	NA	NA	NA	NA	NA	NA	d71_METABAT__31-contigs	COG0280	NA	NA	NA	NA
GCA_017302435_000000000004_49	K00626	K00626	Thiolase, C-terminal domain	K00626	acetyl-CoA C-acetyltransferase [EC:2.3.1.9]	GCA_017302435_fix	K00626	acetyl-CoA C-acetyltransferase [EC:2.3.1.9]	K00626	NA	NA	NA	NA	NA	NA	NA	Thiolase, N-terminal domain [PF00108.27]; Thiolase, C-terminal domain [PF02803.22]	NA	NA	NA	NA	0	PF00108	GCA_017302435	NA	NA	NA	NA	NA
GCA_017302435_000000000012_167	K00626	K00626	Catalyzes the synthesis of acetoacetyl coenzyme A from two molecules of acetyl coenzyme A. It can also act as a thiolase, catalyzing the reverse reaction and generating two-carbon units from the four-carbon product of fatty acid oxidation	NA	NA	GCA_017302435_fix	K00626	acetyl-CoA C-acetyltransferase [EC:2.3.1.9]	K00626	NA	NA	NA	NA	NA	NA	NA	Thiolase, N-terminal domain [PF00108.27]; Thiolase, C-terminal domain [PF02803.22]; Beta-ketoacyl synthase, N-terminal domain [PF00109.30]	NA	NA	NA	NA	0	PF00108	GCA_017302435	NA	NA	NA	NA	NA
GCA_017302435_000000000078_106	K00626	K00626	Thiolase, C-terminal domain	NA	NA	GCA_017302435_fix	K00626	acetyl-CoA C-acetyltransferase [EC:2.3.1.9]	K00626	NA	NA	NA	NA	NA	NA	NA	Thiolase, N-terminal domain [PF00108.27]; Thiolase, C-terminal domain [PF02803.22]	NA	NA	NA	NA	0	PF00108	GCA_017302435	NA	NA	NA	NA	NA
MAG_92494_Ga0131788_11_1991	K00626	K00626	Catalyzes the synthesis of acetoacetyl coenzyme A from two molecules of acetyl coenzyme A. It can also act as a thiolase, catalyzing the reverse reaction and generating two-carbon units from the four-carbon product of fatty acid oxidation	NA	NA	MAG_92494	K00626	acetyl-CoA C-acetyltransferase [EC:2.3.1.9]	K00626	NA	NA	NA	NA	NA	NA	NA	Thiolase, N-terminal domain [PF00108.27]; Thiolase, C-terminal domain [PF02803.22]; Beta-ketoacyl synthase, N-terminal domain [PF00109.30]	NA	NA	NA	NA	0	PF00108	MAG_92494	NA	NA	NA	NA	NA
MAG_92494_Ga0131788_11_2176	K00626	K00626	Thiolase, C-terminal domain	K00626	acetyl-CoA C-acetyltransferase [EC:2.3.1.9]	MAG_92494	K00626	acetyl-CoA C-acetyltransferase [EC:2.3.1.9]	K00626	NA	NA	NA	NA	NA	NA	NA	Thiolase, N-terminal domain [PF00108.27]; Thiolase, C-terminal domain [PF02803.22]	NA	NA	NA	NA	0	PF00108	MAG_92494	NA	NA	NA	NA	NA
MAG_92494_Ga0131788_12_247	K00626	K00626	Thiolase, C-terminal domain	NA	NA	MAG_92494	K00626	acetyl-CoA C-acetyltransferase [EC:2.3.1.9]	K00626	NA	NA	NA	NA	NA	NA	NA	Thiolase, N-terminal domain [PF00108.27]; Thiolase, C-terminal domain [PF02803.22]	NA	NA	NA	NA	0	PF00108	MAG_92494	NA	NA	NA	NA	NA
d71_METABAT__31-contigs_d71_METABAT__31-contigs---d71_METABAT__31-contigs_c_000000000106_28	NA	K00626	Thiolase, C-terminal domain	NA	NA	d71_METABAT__31-contigs	K00626	acetyl-CoA C-acetyltransferase [EC:2.3.1.9]	K00626	NA	NA	NA	NA	NA	NA	NA	Thiolase, N-terminal domain [PF00108.27]; Thiolase, C-terminal domain [PF02803.22]	NA	NA	NA	NA	NA	NA	d71_METABAT__31-contigs	COG0183	NA	NA	NA	NA
GCA_017302435_000000000027_44	K00627	K00382	acetyltransferase component of pyruvate dehydrogenase complex	K00627	pyruvate dehydrogenase E2 component (dihydrolipoyllysine-residue acetyltransferase) [EC:2.3.1.12]	GCA_017302435_fix	K00627	pyruvate dehydrogenase E2 component (dihydrolipoyllysine-residue acetyltransferase) [EC:2.3.1.12]	K00627	NA	NA	NA	NA	NA	NA	NA	2-oxoacid dehydrogenases acyltransferase (catalytic domain) [PF00198.27]; Biotin-requiring enzyme [PF00364.26]; e3 binding domain [PF02817.21]	NA	NA	NA	NA	0	PF00198	GCA_017302435	NA	NA	NA	NA	NA
MAG_92494_Ga0131788_13_36	K00627	K00382	acetyltransferase component of pyruvate dehydrogenase complex	K00627	pyruvate dehydrogenase E2 component (dihydrolipoyllysine-residue acetyltransferase) [EC:2.3.1.12]	MAG_92494	K00627	pyruvate dehydrogenase E2 component (dihydrolipoyllysine-residue acetyltransferase) [EC:2.3.1.12]	K00627	NA	NA	NA	NA	NA	NA	NA	2-oxoacid dehydrogenases acyltransferase (catalytic domain) [PF00198.27]; Biotin-requiring enzyme [PF00364.26]; e3 binding domain [PF02817.21]	NA	NA	NA	NA	0	PF00198	MAG_92494	NA	NA	NA	NA	NA
d71_METABAT__31-contigs_d71_METABAT__31-contigs---d71_METABAT__31-contigs_c_000000000187_113	NA	K00382,K00627	acetyltransferase component of pyruvate dehydrogenase complex	NA	NA	d71_METABAT__31-contigs	K00627	pyruvate dehydrogenase E2 component (dihydrolipoyllysine-residue acetyltransferase) [EC:2.3.1.12]	K00627	NA	NA	NA	NA	NA	NA	NA	2-oxoacid dehydrogenases acyltransferase (catalytic domain) [PF00198.27]; Biotin-requiring enzyme [PF00364.26]; e3 binding domain [PF02817.21]	NA	NA	NA	NA	NA	NA	d71_METABAT__31-contigs	COG0508	NA	NA	NA	NA
GCA_017302435_000000000041_20	K00631	K00631	Belongs to the GPAT DAPAT family	K00631	glycerol-3-phosphate O-acyltransferase [EC:2.3.1.15]	GCA_017302435_fix	K00631	glycerol-3-phosphate O-acyltransferase [EC:2.3.1.15]	K00631	NA	NA	NA	NA	NA	NA	NA	Glycerol-3-phosphate acyltransferase C-terminal region [PF19277.3]; Acyltransferase [PF01553.25]	NA	NA	NA	NA	0	PF19277	GCA_017302435	NA	NA	NA	NA	NA
MAG_92494_Ga0131788_11_990	K00631	K00631	Belongs to the GPAT DAPAT family	K00631	glycerol-3-phosphate O-acyltransferase [EC:2.3.1.15]	MAG_92494	K00631	glycerol-3-phosphate O-acyltransferase [EC:2.3.1.15]	K00631	NA	NA	NA	NA	NA	NA	NA	Glycerol-3-phosphate acyltransferase C-terminal region [PF19277.3]; Acyltransferase [PF01553.25]	NA	NA	NA	NA	0	PF19277	MAG_92494	NA	NA	NA	NA	NA
d71_METABAT__31-contigs_d71_METABAT__31-contigs---d71_METABAT__31-contigs_c_000000000123_78	NA	K00631	Belongs to the GPAT DAPAT family	NA	NA	d71_METABAT__31-contigs	K00631	glycerol-3-phosphate O-acyltransferase [EC:2.3.1.15]	K00631	NA	NA	NA	NA	NA	NA	NA	Glycerol-3-phosphate acyltransferase C-terminal region [PF19277.3]; Acyltransferase [PF01553.25]	NA	NA	NA	NA	NA	NA	d71_METABAT__31-contigs	COG2937	NA	NA	NA	NA
GCA_017302435_000000000012_175	K00632	K00632	Thiolase, C-terminal domain	K00632	acetyl-CoA acyltransferase [EC:2.3.1.16]	GCA_017302435_fix	K00632	acetyl-CoA acyltransferase [EC:2.3.1.16]	K00632	NA	NA	NA	NA	NA	NA	NA	Thiolase, N-terminal domain [PF00108.27]; Thiolase, C-terminal domain [PF02803.22]; PRMT5 arginine-N-methyltransferase [PF05185.20]	NA	NA	NA	NA	0	PF00108	GCA_017302435	NA	NA	NA	NA	NA
MAG_92494_Ga0131788_11_1995	K00632	K00632	Thiolase, C-terminal domain	NA	NA	MAG_92494	K00632	acetyl-CoA acyltransferase [EC:2.3.1.16]	K00632	NA	NA	NA	NA	NA	NA	NA	Thiolase, N-terminal domain [PF00108.27]; Thiolase, C-terminal domain [PF02803.22]; PRMT5 arginine-N-methyltransferase [PF05185.20]	NA	NA	NA	NA	0	PF00108	MAG_92494	NA	NA	NA	NA	NA
GCA_017302435_000000000009_8	K00635	NA	Protein of unknown function (DUF1298)	K00635	diacylglycerol O-acyltransferase / wax synthase [EC:2.3.1.20 2.3.1.75]	GCA_017302435_fix	K00635	diacylglycerol O-acyltransferase / wax synthase [EC:2.3.1.20 2.3.1.75]	K00635	NA	NA	NA	NA	NA	NA	NA	Wax ester synthase/diacylglycerol acyltransferase catalytic domain [PF03007.20]; WS/DGAT C-terminal domain [PF06974.17]	NA	NA	NA	NA	0	PF03007	GCA_017302435	NA	NA	NA	NA	NA
GCA_017302435_000000000034_99	K00635	NA	Protein of unknown function (DUF1298)	K00635	diacylglycerol O-acyltransferase / wax synthase [EC:2.3.1.20 2.3.1.75]	GCA_017302435_fix	K00635	diacylglycerol O-acyltransferase / wax synthase [EC:2.3.1.20 2.3.1.75]	K00635	NA	NA	NA	NA	NA	NA	NA	Wax ester synthase/diacylglycerol acyltransferase catalytic domain [PF03007.20]; WS/DGAT C-terminal domain [PF06974.17]; Condensation domain [PF00668.24]	NA	NA	NA	NA	0	PF03007	GCA_017302435	NA	NA	NA	NA	NA
GCA_017302435_000000000056_21	K00635	NA	TIGRFAM acyltransferase, WS DGAT MGAT	K00635	diacylglycerol O-acyltransferase / wax synthase [EC:2.3.1.20 2.3.1.75]	GCA_017302435_fix	K00635	diacylglycerol O-acyltransferase / wax synthase [EC:2.3.1.20 2.3.1.75]	K00635	NA	NA	NA	NA	NA	NA	NA	Wax ester synthase/diacylglycerol acyltransferase catalytic domain [PF03007.20]; WS/DGAT C-terminal domain [PF06974.17]	NA	NA	NA	NA	0	PF03007	GCA_017302435	NA	NA	NA	NA	NA
MAG_92494_Ga0131788_11_2408	K00635	NA	Protein of unknown function (DUF1298)	K00635	diacylglycerol O-acyltransferase / wax synthase [EC:2.3.1.20 2.3.1.75]	MAG_92494	K00635	diacylglycerol O-acyltransferase / wax synthase [EC:2.3.1.20 2.3.1.75]	K00635	NA	NA	NA	NA	NA	NA	NA	Wax ester synthase/diacylglycerol acyltransferase catalytic domain [PF03007.20]; WS/DGAT C-terminal domain [PF06974.17]	NA	NA	NA	NA	0	PF03007	MAG_92494	NA	NA	NA	NA	NA
MAG_92494_Ga0131788_14_82	K00635	NA	Protein of unknown function (DUF1298)	K00635	diacylglycerol O-acyltransferase / wax synthase [EC:2.3.1.20 2.3.1.75]	MAG_92494	K00635	diacylglycerol O-acyltransferase / wax synthase [EC:2.3.1.20 2.3.1.75]	K00635	NA	NA	NA	NA	NA	NA	NA	Wax ester synthase/diacylglycerol acyltransferase catalytic domain [PF03007.20]; WS/DGAT C-terminal domain [PF06974.17]; Condensation domain [PF00668.24]	NA	NA	NA	NA	0	PF03007	MAG_92494	NA	NA	NA	NA	NA
MAG_92494_Ga0131788_11_1425	NA	K00638	Bacterial transferase hexapeptide (six repeats)	NA	NA	MAG_92494	NA	NA	K00638	NA	NA	NA	NA	NA	NA	NA	Dynactin subunit 5 [PF21711.1]	NA	NA	NA	NA	0	PF21711	MAG_92494	NA	NA	NA	NA	NA
GCA_017302435_000000000024_34	K00640	K00640	Bacterial transferase hexapeptide (six repeats)	K00640	serine O-acetyltransferase [EC:2.3.1.30]	GCA_017302435_fix	K00640	serine O-acetyltransferase [EC:2.3.1.30]	K00640	NA	NA	NA	NA	NA	NA	NA	Serine acetyltransferase, N-terminal [PF06426.18]	NA	NA	NA	NA	0	PF06426	GCA_017302435	NA	NA	NA	NA	NA
GCA_017302435_000000000045_104	K00640	K00640	Bacterial transferase hexapeptide (six repeats)	K00640	serine O-acetyltransferase [EC:2.3.1.30]	GCA_017302435_fix	K00640	serine O-acetyltransferase [EC:2.3.1.30]	K00640	NA	NA	NA	NA	NA	NA	NA	Serine acetyltransferase, N-terminal [PF06426.18]	NA	NA	NA	NA	0	PF06426	GCA_017302435	NA	NA	NA	NA	NA
MAG_92494_Ga0131788_11_2013	K00640	K00640	Bacterial transferase hexapeptide (six repeats)	K00640	serine O-acetyltransferase [EC:2.3.1.30]	MAG_92494	K00640	serine O-acetyltransferase [EC:2.3.1.30]	K00640	NA	NA	NA	NA	NA	NA	NA	Serine acetyltransferase, N-terminal [PF06426.18]	NA	NA	NA	NA	0	PF06426	MAG_92494	NA	NA	NA	NA	NA
d71_METABAT__31-contigs_d71_METABAT__31-contigs---d71_METABAT__31-contigs_c_000000000640_18	NA	K00640	Bacterial transferase hexapeptide (six repeats)	NA	NA	d71_METABAT__31-contigs	K00640	serine O-acetyltransferase [EC:2.3.1.30]	K00640	NA	NA	NA	NA	NA	NA	NA	Serine acetyltransferase, N-terminal [PF06426.18]	NA	NA	NA	NA	NA	NA	d71_METABAT__31-contigs	COG1045	NA	NA	NA	NA
d71_METABAT__31-contigs_d71_METABAT__31-contigs---d71_METABAT__31-contigs_c_000000001062_37	NA	K00640	Bacterial transferase hexapeptide (six repeats)	NA	NA	d71_METABAT__31-contigs	K00640	serine O-acetyltransferase [EC:2.3.1.30]	K00640	NA	NA	NA	NA	NA	NA	NA	Serine acetyltransferase, N-terminal [PF06426.18]	NA	NA	NA	NA	NA	NA	d71_METABAT__31-contigs	COG1045	NA	NA	NA	NA
GCA_017302435_000000000002_8	K00641	K00641	Transfers a succinyl group from succinyl-CoA to L- homoserine, forming succinyl-L-homoserine	K00641	homoserine O-acetyltransferase/O-succinyltransferase [EC:2.3.1.31 2.3.1.46]	GCA_017302435_fix	K00641	homoserine O-acetyltransferase/O-succinyltransferase [EC:2.3.1.31 2.3.1.46]	K00641	MER0039664	S33	MER0039664 - family S33 unassigned peptidases (Aromatoleum aromaticum) [S33.UPW]#S33#{peptidase unit: 1-375}~source YP_158602-1~	TRUE	0.807	606	1.12E-194	alpha/beta hydrolase fold [PF00561.24]	NA	NA	NA	NA	0	PF00561	GCA_017302435	NA	NA	NA	NA	NA
GCA_017302435_000000000045_109	K00641	K00641	Transfers an acetyl group from acetyl-CoA to L- homoserine, forming acetyl-L-homoserine	K00641	homoserine O-acetyltransferase/O-succinyltransferase [EC:2.3.1.31 2.3.1.46]	GCA_017302435_fix	K00641	homoserine O-acetyltransferase/O-succinyltransferase [EC:2.3.1.31 2.3.1.46]	K00641	MER0064313	S33	MER0064313 - family S33 unassigned peptidases (Anaeromyxobacter sp. Fw109-5) [S33.UPW]#S33#{peptidase unit: 35-358}~source YP_001379615~	TRUE	0.592	381	2.34E-116	alpha/beta hydrolase fold [PF00561.24]	NA	NA	NA	NA	0	PF00561	GCA_017302435	NA	NA	NA	NA	NA
MAG_92494_Ga0131788_13_238	K00641	K00641	Transfers a succinyl group from succinyl-CoA to L- homoserine, forming succinyl-L-homoserine	K00641	homoserine O-acetyltransferase/O-succinyltransferase [EC:2.3.1.31 2.3.1.46]	MAG_92494	K00641	homoserine O-acetyltransferase/O-succinyltransferase [EC:2.3.1.31 2.3.1.46]	K00641	MER0213157	S33	MER0213157 - family S33 unassigned peptidases (Thauera sp. MZ1T) [S33.UPW]#S33#{peptidase unit: 4-378}~source YP_002891020~	TRUE	0.778	589	1.83E-188	alpha/beta hydrolase fold [PF00561.24]	NA	NA	NA	NA	0	PF00561	MAG_92494	NA	NA	NA	NA	NA
d71_METABAT__31-contigs_d71_METABAT__31-contigs---d71_METABAT__31-contigs_c_000000000367_47	NA	K00641	Transfers a succinyl group from succinyl-CoA to L- homoserine, forming succinyl-L-homoserine	NA	NA	d71_METABAT__31-contigs	K00641	homoserine O-acetyltransferase/O-succinyltransferase [EC:2.3.1.31 2.3.1.46]	K00641	NA	NA	NA	NA	NA	NA	NA	alpha/beta hydrolase fold [PF00561.24]	NA	NA	NA	NA	NA	NA	d71_METABAT__31-contigs	COG2021	NA	NA	NA	NA
GCA_017302435_000000000007_48	K00645	K00645	malonyl CoA-acyl carrier protein transacylase	K00645	[acyl-carrier-protein] S-malonyltransferase [EC:2.3.1.39]	GCA_017302435_fix	K00645	[acyl-carrier-protein] S-malonyltransferase [EC:2.3.1.39]	K00645	NA	NA	NA	NA	NA	NA	NA	Acyl transferase domain [PF00698.25]	NA	NA	NA	NA	0	PF00698	GCA_017302435	NA	NA	NA	NA	NA
MAG_92494_Ga0131788_12_368	K00645	K00645	malonyl CoA-acyl carrier protein transacylase	K00645	[acyl-carrier-protein] S-malonyltransferase [EC:2.3.1.39]	MAG_92494	K00645	[acyl-carrier-protein] S-malonyltransferase [EC:2.3.1.39]	K00645	NA	NA	NA	NA	NA	NA	NA	Acyl transferase domain [PF00698.25]	NA	NA	NA	NA	0	PF00698	MAG_92494	NA	NA	NA	NA	NA
d71_METABAT__31-contigs_d71_METABAT__31-contigs---d71_METABAT__31-contigs_c_000000000723_27	NA	K00645,K13935,K15355	malonyl CoA-acyl carrier protein transacylase	NA	NA	d71_METABAT__31-contigs	K00645	[acyl-carrier-protein] S-malonyltransferase [EC:2.3.1.39]	K00645	NA	NA	NA	NA	NA	NA	NA	Acyl transferase domain [PF00698.25]	NA	NA	NA	NA	NA	NA	d71_METABAT__31-contigs	COG0331	NA	NA	NA	NA
GCA_017302435_000000000007_49	K00648	K00648	Catalyzes the condensation reaction of fatty acid synthesis by the addition to an acyl acceptor of two carbons from malonyl-ACP. Catalyzes the first condensation reaction which initiates fatty acid synthesis and may therefore play a role in governing the total rate of fatty acid production. Possesses both acetoacetyl-ACP synthase and acetyl transacylase activities. Its substrate specificity deter…	K00648	3-oxoacyl-[acyl-carrier-protein] synthase III [EC:2.3.1.180]	GCA_017302435_fix	K00648	3-oxoacyl-[acyl-carrier-protein] synthase III [EC:2.3.1.180]	K00648	NA	NA	NA	NA	NA	NA	NA	3-Oxoacyl-[acyl-carrier-protein (ACP)] synthase III C terminal [PF08541.14]; 3-Oxoacyl-[acyl-carrier-protein (ACP)] synthase III [PF08545.14]; Chalcone and stilbene synthases, N-terminal domain [PF00195.23]; Thiolase, N-terminal domain [PF00108.27]	NA	NA	NA	NA	0	PF08541	GCA_017302435	NA	NA	NA	NA	NA
GCA_017302435_000000000078_25	K11381	K00648	Catalyzes the condensation reaction of fatty acid synthesis by the addition to an acyl acceptor of two carbons from malonyl-ACP. Catalyzes the first condensation reaction which initiates fatty acid synthesis and may therefore play a role in governing the total rate of fatty acid production. Possesses both acetoacetyl-ACP synthase and acetyl transacylase activities. Its substrate specificity deter…	K00648	3-oxoacyl-[acyl-carrier-protein] synthase III [EC:2.3.1.180]	GCA_017302435_fix	K11381	2-oxoisovalerate dehydrogenase E1 component [EC:1.2.4.4]	K00648	NA	NA	NA	NA	NA	NA	NA	Dehydrogenase E1 component [PF00676.24]; Transketolase, pyrimidine binding domain [PF02779.28]; Transketolase, C-terminal domain [PF02780.24]; 3-Oxoacyl-[acyl-carrier-protein (ACP)] synthase III C terminal [PF08541.14]; 3-Oxoacyl-[acyl-carrier-protein (ACP)] synthase III [PF08545.14]; Biotin-requiring enzyme [PF00364.26]; Chalcone and stilbene synthases, N-terminal domain [PF00195.23]	NA	NA	NA	NA	0	PF00676	GCA_017302435	NA	NA	NA	NA	NA
MAG_92494_Ga0131788_12_369	K00648	K00648	Catalyzes the condensation reaction of fatty acid synthesis by the addition to an acyl acceptor of two carbons from malonyl-ACP. Catalyzes the first condensation reaction which initiates fatty acid synthesis and may therefore play a role in governing the total rate of fatty acid production. Possesses both acetoacetyl-ACP synthase and acetyl transacylase activities. Its substrate specificity deter…	K00648	3-oxoacyl-[acyl-carrier-protein] synthase III [EC:2.3.1.180]	MAG_92494	K00648	3-oxoacyl-[acyl-carrier-protein] synthase III [EC:2.3.1.180]	K00648	NA	NA	NA	NA	NA	NA	NA	3-Oxoacyl-[acyl-carrier-protein (ACP)] synthase III C terminal [PF08541.14]; 3-Oxoacyl-[acyl-carrier-protein (ACP)] synthase III [PF08545.14]; Chalcone and stilbene synthases, N-terminal domain [PF00195.23]; Thiolase, N-terminal domain [PF00108.27]	NA	NA	NA	NA	0	PF08541	MAG_92494	NA	NA	NA	NA	NA
d71_METABAT__31-contigs_d71_METABAT__31-contigs---d71_METABAT__31-contigs_c_000000000723_28	NA	K00648	Catalyzes the condensation reaction of fatty acid synthesis by the addition to an acyl acceptor of two carbons from malonyl-ACP. Catalyzes the first condensation reaction which initiates fatty acid synthesis and may therefore play a role in governing the total rate of fatty acid production. Possesses both acetoacetyl-ACP synthase and acetyl transacylase activities. Its substrate specificity deter…	NA	NA	d71_METABAT__31-contigs	K00648	3-oxoacyl-[acyl-carrier-protein] synthase III [EC:2.3.1.180]	K00648	NA	NA	NA	NA	NA	NA	NA	3-Oxoacyl-[acyl-carrier-protein (ACP)] synthase III C terminal [PF08541.14]; 3-Oxoacyl-[acyl-carrier-protein (ACP)] synthase III [PF08545.14]; Chalcone and stilbene synthases, N-terminal domain [PF00195.23]; Thiolase, N-terminal domain [PF00108.27]	NA	NA	NA	NA	NA	NA	d71_METABAT__31-contigs	COG0332	NA	NA	NA	NA
GCA_017302435_000000000063_8	K00652	K00652	Catalyzes the decarboxylative condensation of pimeloyl- acyl-carrier protein and L-alanine to produce 8-amino-7- oxononanoate (AON), acyl-carrier protein , and carbon dioxide	K00652	8-amino-7-oxononanoate synthase [EC:2.3.1.47]	GCA_017302435_fix	K00652	8-amino-7-oxononanoate synthase [EC:2.3.1.47]	K00652	MER0501945	U32	MER0501945 - family U32 unassigned peptidases (Chthonomonas calidirosea) [U32.UPW]#U32#{peptidase unit: 148-232}~source YP_008089209~	FALSE	0.532	84	1.12E-15	Aminotransferase class I and II [PF00155.25]	NA	NA	NA	NA	0	PF00155	GCA_017302435	NA	NA	NA	NA	NA
MAG_92494_Ga0131788_12_243	K00652	K00652	Catalyzes the decarboxylative condensation of pimeloyl- acyl-carrier protein and L-alanine to produce 8-amino-7- oxononanoate (AON), acyl-carrier protein , and carbon dioxide	K00652	8-amino-7-oxononanoate synthase [EC:2.3.1.47]	MAG_92494	K00652	8-amino-7-oxononanoate synthase [EC:2.3.1.47]	K00652	MER0501945	U32	MER0501945 - family U32 unassigned peptidases (Chthonomonas calidirosea) [U32.UPW]#U32#{peptidase unit: 148-232}~source YP_008089209~	FALSE	0.558	82	6.33E-15	Aminotransferase class I and II [PF00155.25]	NA	NA	NA	NA	0	PF00155	MAG_92494	NA	NA	NA	NA	NA
d71_METABAT__31-contigs_d71_METABAT__31-contigs---d71_METABAT__31-contigs_c_000000000269_96	NA	K00652	Catalyzes the decarboxylative condensation of pimeloyl- acyl-carrier protein and L-alanine to produce 8-amino-7- oxononanoate (AON), acyl-carrier protein , and carbon dioxide	NA	NA	d71_METABAT__31-contigs	K00652	8-amino-7-oxononanoate synthase [EC:2.3.1.47]	K00652	NA	NA	NA	NA	NA	NA	NA	Aminotransferase class I and II [PF00155.25]; Aminotransferase class-V [PF00266.23]; Cys/Met metabolism PLP-dependent enzyme [PF01053.24]	NA	NA	NA	NA	NA	NA	d71_METABAT__31-contigs	COG0156	NA	NA	NA	NA
GCA_017302435_000000000062_14	K00655	K00655	1-acyl-sn-glycerol-3-phosphate acyltransferase	K00655	1-acyl-sn-glycerol-3-phosphate acyltransferase [EC:2.3.1.51]	GCA_017302435_fix	K00655	1-acyl-sn-glycerol-3-phosphate acyltransferase [EC:2.3.1.51]	K00655	NA	NA	NA	NA	NA	NA	NA	Acyltransferase [PF01553.25]	NA	NA	NA	NA	0	PF01553	GCA_017302435	NA	NA	NA	NA	NA
MAG_92494_Ga0131788_11_1897	K00655	K00655	1-acyl-sn-glycerol-3-phosphate acyltransferase	K00655	1-acyl-sn-glycerol-3-phosphate acyltransferase [EC:2.3.1.51]	MAG_92494	K00655	1-acyl-sn-glycerol-3-phosphate acyltransferase [EC:2.3.1.51]	K00655	NA	NA	NA	NA	NA	NA	NA	Acyltransferase [PF01553.25]; Acyltransferase [PF19576.3]	NA	NA	NA	NA	0	PF01553	MAG_92494	NA	NA	NA	NA	NA
d71_METABAT__31-contigs_d71_METABAT__31-contigs---d71_METABAT__31-contigs_c_000000000062_98	NA	K00655	acyltransferase	NA	NA	d71_METABAT__31-contigs	NA	NA	K00655	NA	NA	NA	NA	NA	NA	NA	Acyltransferase [PF01553.25]	NA	NA	NA	NA	NA	NA	d71_METABAT__31-contigs	COG0204	NA	NA	NA	NA
d71_METABAT__31-contigs_d71_METABAT__31-contigs---d71_METABAT__31-contigs_c_000000000615_53	NA	K00655	1-acyl-sn-glycerol-3-phosphate acyltransferase	NA	NA	d71_METABAT__31-contigs	K00655	1-acyl-sn-glycerol-3-phosphate acyltransferase [EC:2.3.1.51]	K00655	NA	NA	NA	NA	NA	NA	NA	Acyltransferase [PF01553.25]	NA	NA	NA	NA	NA	NA	d71_METABAT__31-contigs	COG0204	NA	NA	NA	NA
GCA_017302435_000000000012_77	K00658	K00658	The 2-oxoglutarate dehydrogenase complex catalyzes the overall conversion of 2-oxoglutarate to succinyl-CoA and CO(2)	K00658	2-oxoglutarate dehydrogenase E2 component (dihydrolipoamide succinyltransferase) [EC:2.3.1.61]	GCA_017302435_fix	K00658	2-oxoglutarate dehydrogenase E2 component (dihydrolipoamide succinyltransferase) [EC:2.3.1.61]	K00658	NA	NA	NA	NA	NA	NA	NA	2-oxoacid dehydrogenases acyltransferase (catalytic domain) [PF00198.27]; Biotin-requiring enzyme [PF00364.26]; e3 binding domain [PF02817.21]	NA	NA	NA	NA	0	PF00198	GCA_017302435	NA	NA	NA	NA	NA
MAG_92494_Ga0131788_12_480	K00658	K00658	The 2-oxoglutarate dehydrogenase complex catalyzes the overall conversion of 2-oxoglutarate to succinyl-CoA and CO(2)	K00658	2-oxoglutarate dehydrogenase E2 component (dihydrolipoamide succinyltransferase) [EC:2.3.1.61]	MAG_92494	K00658	2-oxoglutarate dehydrogenase E2 component (dihydrolipoamide succinyltransferase) [EC:2.3.1.61]	K00658	NA	NA	NA	NA	NA	NA	NA	2-oxoacid dehydrogenases acyltransferase (catalytic domain) [PF00198.27]; Biotin-requiring enzyme [PF00364.26]; e3 binding domain [PF02817.21]	NA	NA	NA	NA	0	PF00198	MAG_92494	NA	NA	NA	NA	NA
d71_METABAT__31-contigs_d71_METABAT__31-contigs---d71_METABAT__31-contigs_c_000000002991_3	NA	K00658	The 2-oxoglutarate dehydrogenase complex catalyzes the overall conversion of 2-oxoglutarate to succinyl-CoA and CO(2)	NA	NA	d71_METABAT__31-contigs	K00658	2-oxoglutarate dehydrogenase E2 component (dihydrolipoamide succinyltransferase) [EC:2.3.1.61]	K00658	NA	NA	NA	NA	NA	NA	NA	2-oxoacid dehydrogenases acyltransferase (catalytic domain) [PF00198.27]; Biotin-requiring enzyme [PF00364.26]; e3 binding domain [PF02817.21]	NA	NA	NA	NA	NA	NA	d71_METABAT__31-contigs	COG0508	NA	NA	NA	NA
GCA_017302435_000000000015_37	K00638	NA	Hexapeptide repeat of succinyl-transferase	K00661	maltose O-acetyltransferase [EC:2.3.1.79]	GCA_017302435_fix	K00661	maltose O-acetyltransferase [EC:2.3.1.79]	K00661	NA	NA	NA	NA	NA	NA	NA	Dynactin subunit 5 [PF21711.1]; Bacterial transferase hexapeptide (six repeats) [PF00132.28]; Hexapeptide repeat of succinyl-transferase [PF14602.10]	NA	NA	NA	NA	0	PF21711	GCA_017302435	NA	NA	NA	NA	NA
MAG_92494_Ga0131788_11_200	K00638	K00661	Bacterial transferase hexapeptide (six repeats)	NA	NA	MAG_92494	NA	NA	K00661	NA	NA	NA	NA	NA	NA	NA	Dynactin subunit 5 [PF21711.1]	NA	NA	NA	NA	0	PF21711	MAG_92494	NA	NA	NA	NA	NA
d71_METABAT__31-contigs_d71_METABAT__31-contigs---d71_METABAT__31-contigs_c_000000000319_40	NA	K00666	PFAM AMP-dependent synthetase and ligase	NA	NA	d71_METABAT__31-contigs	NA	NA	K00666	NA	NA	NA	NA	NA	NA	NA	AMP-binding enzyme [PF00501.32]; AMP-binding enzyme C-terminal domain [PF13193.10]	NA	NA	NA	NA	NA	NA	d71_METABAT__31-contigs	COG0318	NA	NA	NA	NA
GCA_017302435_000000000049_14	K00674	K00674	Belongs to the transferase hexapeptide repeat family	K00674	2,3,4,5-tetrahydropyridine-2,6-dicarboxylate N-succinyltransferase [EC:2.3.1.117]	GCA_017302435_fix	K00674	2,3,4,5-tetrahydropyridine-2,6-dicarboxylate N-succinyltransferase [EC:2.3.1.117]	K00674	NA	NA	NA	NA	NA	NA	NA	Tetrahydrodipicolinate N-succinyltransferase N-terminal [PF14805.10]; Hexapeptide repeat of succinyl-transferase [PF14602.10]	NA	NA	NA	NA	0	PF14805	GCA_017302435	NA	NA	NA	NA	NA
MAG_92494_Ga0131788_11_383	K00674	K00674	Belongs to the transferase hexapeptide repeat family	K00674	2,3,4,5-tetrahydropyridine-2,6-dicarboxylate N-succinyltransferase [EC:2.3.1.117]	MAG_92494	K00674	2,3,4,5-tetrahydropyridine-2,6-dicarboxylate N-succinyltransferase [EC:2.3.1.117]	K00674	NA	NA	NA	NA	NA	NA	NA	Tetrahydrodipicolinate N-succinyltransferase N-terminal [PF14805.10]; Hexapeptide repeat of succinyl-transferase [PF14602.10]	NA	NA	NA	NA	0	PF14805	MAG_92494	NA	NA	NA	NA	NA
d71_METABAT__31-contigs_d71_METABAT__31-contigs---d71_METABAT__31-contigs_c_000000000083_28	NA	K00674	Belongs to the transferase hexapeptide repeat family	NA	NA	d71_METABAT__31-contigs	K00674	2,3,4,5-tetrahydropyridine-2,6-dicarboxylate N-succinyltransferase [EC:2.3.1.117]	K00674	NA	NA	NA	NA	NA	NA	NA	Tetrahydrodipicolinate N-succinyltransferase N-terminal [PF14805.10]; Hexapeptide repeat of succinyl-transferase [PF14602.10]	NA	NA	NA	NA	NA	NA	d71_METABAT__31-contigs	COG2171	NA	NA	NA	NA
GCA_017302435_000000000008_70	K00677	K00677	Involved in the biosynthesis of lipid A, a phosphorylated glycolipid that anchors the lipopolysaccharide to the outer membrane of the cell	K00677	UDP-N-acetylglucosamine acyltransferase [EC:2.3.1.129]	GCA_017302435_fix	K00677	UDP-N-acetylglucosamine acyltransferase [EC:2.3.1.129]	K00677	NA	NA	NA	NA	NA	NA	NA	Udp N-acetylglucosamine O-acyltransferase; Domain 2 [PF13720.10]; Bacterial transferase hexapeptide (six repeats) [PF00132.28]; Dynactin subunit 5 [PF21711.1]	NA	NA	NA	NA	0	PF13720	GCA_017302435	NA	NA	NA	NA	NA
MAG_92494_Ga0131788_11_2303	K00677	K00677	Involved in the biosynthesis of lipid A, a phosphorylated glycolipid that anchors the lipopolysaccharide to the outer membrane of the cell	K00677	UDP-N-acetylglucosamine acyltransferase [EC:2.3.1.129]	MAG_92494	K00677	UDP-N-acetylglucosamine acyltransferase [EC:2.3.1.129]	K00677	NA	NA	NA	NA	NA	NA	NA	Udp N-acetylglucosamine O-acyltransferase; Domain 2 [PF13720.10]; Bacterial transferase hexapeptide (six repeats) [PF00132.28]; Dynactin subunit 5 [PF21711.1]	NA	NA	NA	NA	0	PF13720	MAG_92494	NA	NA	NA	NA	NA
d71_METABAT__31-contigs_d71_METABAT__31-contigs---d71_METABAT__31-contigs_c_000000000187_81	NA	K00677	Involved in the biosynthesis of lipid A, a phosphorylated glycolipid that anchors the lipopolysaccharide to the outer membrane of the cell	NA	NA	d71_METABAT__31-contigs	K00677	UDP-N-acetylglucosamine acyltransferase [EC:2.3.1.129]	K00677	NA	NA	NA	NA	NA	NA	NA	Udp N-acetylglucosamine O-acyltransferase; Domain 2 [PF13720.10]; Bacterial transferase hexapeptide (six repeats) [PF00132.28]; Dynactin subunit 5 [PF21711.1]	NA	NA	NA	NA	NA	NA	d71_METABAT__31-contigs	COG1043	NA	NA	NA	NA
GCA_017302435_000000000017_1	K00681	K00681	Gamma-glutamyltranspeptidase	NA	NA	GCA_017302435_fix	NA	NA	K00681	MER1100280	T03	MER1100280 - family T3 unassigned peptidases (Accumulibacter sp. SK-01) [T03.UPW]#T03#{peptidase unit: 45-575}~source A0A084XVB0~	TRUE	0.779	461	6.93E-145	Gamma-glutamyltranspeptidase [PF01019.25]	NA	NA	NA	NA	0	PF01019	GCA_017302435	NA	NA	NA	NA	NA
GCA_017302435_000000000042_20	K00681	K00681	gamma-glutamyltransferase	NA	NA	GCA_017302435_fix	NA	NA	K00681	MER1100976	T03	MER1100976 - gamma-glutamyltransferase ({Synechocystis}-type) (Accumulibacter sp. SK-02) [T03.013]#T03#{peptidase unit: 4-476}~source A0A080M4E7~	TRUE	0.794	768	3.86E-247	Gamma-glutamyltranspeptidase [PF01019.25]	NA	NA	NA	NA	0	PF01019	GCA_017302435	NA	NA	NA	NA	NA
MAG_92494_Ga0131788_11_720	K00681	K00681	Gamma-glutamyltranspeptidase	K00681	gamma-glutamyltranspeptidase / glutathione hydrolase [EC:2.3.2.2 3.4.19.13]	MAG_92494	K00681	gamma-glutamyltranspeptidase / glutathione hydrolase [EC:2.3.2.2 3.4.19.13]	K00681	MER1099790	T03	MER1099790 - family T3 unassigned peptidases (Accumulibacter sp. BA-93) [T03.UPW]#T03#{peptidase unit: 56-579}~source A0A011PV71~	TRUE	0.953	1051	0	Gamma-glutamyltranspeptidase [PF01019.25]	NA	NA	NA	NA	0	PF01019	MAG_92494	NA	NA	NA	NA	NA
MAG_92494_Ga0131788_11_2045	K00681	K00681	gamma-glutamyltransferase	NA	NA	MAG_92494	NA	NA	K00681	MER1099391	T03	MER1099391 - gamma-glutamyltransferase ({Synechocystis}-type) (Accumulibacter sp. BA-93) [T03.013]#T03#{peptidase unit: 5-457}~source A0A011QN77~	TRUE	0.949	904	7.79E-295	Gamma-glutamyltranspeptidase [PF01019.25]	NA	NA	NA	NA	0	PF01019	MAG_92494	NA	NA	NA	NA	NA
d71_METABAT__31-contigs_d71_METABAT__31-contigs---d71_METABAT__31-contigs_c_000000000144_3	NA	K00681	Gamma-glutamyltranspeptidase	NA	NA	d71_METABAT__31-contigs	K00681	gamma-glutamyltranspeptidase / glutathione hydrolase [EC:2.3.2.2 3.4.19.13]	K00681	NA	NA	NA	NA	NA	NA	NA	Gamma-glutamyltranspeptidase [PF01019.25]	NA	NA	NA	NA	NA	NA	d71_METABAT__31-contigs	COG0405	NA	NA	NA	NA
GCA_017302435_000000000034_19	K00684	K00684	Functions in the N-end rule pathway of protein degradation where it conjugates Leu, Phe and, less efficiently, Met from aminoacyl-tRNAs to the N-termini of proteins containing an N-terminal arginine or lysine	K00684	leucyl/phenylalanyl-tRNA---protein transferase [EC:2.3.2.6]	GCA_017302435_fix	K00684	leucyl/phenylalanyl-tRNA---protein transferase [EC:2.3.2.6]	K00684	NA	NA	NA	NA	NA	NA	NA	Leucyl/phenylalanyl-tRNA protein transferase [PF03588.18]	NA	NA	NA	NA	0	PF03588	GCA_017302435	NA	NA	NA	NA	NA
MAG_92494_Ga0131788_12_596	K00684	K00684	Functions in the N-end rule pathway of protein degradation where it conjugates Leu, Phe and, less efficiently, Met from aminoacyl-tRNAs to the N-termini of proteins containing an N-terminal arginine or lysine	K00684	leucyl/phenylalanyl-tRNA---protein transferase [EC:2.3.2.6]	MAG_92494	K00684	leucyl/phenylalanyl-tRNA---protein transferase [EC:2.3.2.6]	K00684	NA	NA	NA	NA	NA	NA	NA	Leucyl/phenylalanyl-tRNA protein transferase [PF03588.18]	NA	NA	NA	NA	0	PF03588	MAG_92494	NA	NA	NA	NA	NA
d71_METABAT__31-contigs_d71_METABAT__31-contigs---d71_METABAT__31-contigs_c_000000000367_31	NA	K00684	Functions in the N-end rule pathway of protein degradation where it conjugates Leu, Phe and, less efficiently, Met from aminoacyl-tRNAs to the N-termini of proteins containing an N-terminal arginine or lysine	NA	NA	d71_METABAT__31-contigs	K00684	leucyl/phenylalanyl-tRNA---protein transferase [EC:2.3.2.6]	K00684	NA	NA	NA	NA	NA	NA	NA	Leucyl/phenylalanyl-tRNA protein transferase [PF03588.18]	NA	NA	NA	NA	NA	NA	d71_METABAT__31-contigs	COG2360	NA	NA	NA	NA
GCA_017302435_000000000006_51	K00688	K00688	Phosphorylase is an important allosteric enzyme in carbohydrate metabolism. Enzymes from different sources differ in their regulatory mechanisms and in their natural substrates. However, all known phosphorylases share catalytic and structural properties	K00688	glycogen phosphorylase [EC:2.4.1.1]	GCA_017302435_fix	K00688	glycogen phosphorylase [EC:2.4.1.1]	K00688	NA	NA	NA	NA	NA	NA	NA	Carbohydrate phosphorylase [PF00343.24]	GT35	GT35 glycogen or starch phosphorylase (EC 2.4.1.1).	2.4.1.1	GT35.hmm	0	PF00343	GCA_017302435	NA	NA	NA	NA	NA
GCA_017302435_000000000023_152	K00688	K00688	Phosphorylase is an important allosteric enzyme in carbohydrate metabolism. Enzymes from different sources differ in their regulatory mechanisms and in their natural substrates. However, all known phosphorylases share catalytic and structural properties	K00688	glycogen phosphorylase [EC:2.4.1.1]	GCA_017302435_fix	K00688	glycogen phosphorylase [EC:2.4.1.1]	K00688	NA	NA	NA	NA	NA	NA	NA	Carbohydrate phosphorylase [PF00343.24]	GT35	GT35 glycogen or starch phosphorylase (EC 2.4.1.1).	2.4.1.1	GT35.hmm	0	PF00343	GCA_017302435	NA	NA	NA	NA	NA
MAG_92494_Ga0131788_11_1271	K00688	K00688	Phosphorylase is an important allosteric enzyme in carbohydrate metabolism. Enzymes from different sources differ in their regulatory mechanisms and in their natural substrates. However, all known phosphorylases share catalytic and structural properties	K00688	glycogen phosphorylase [EC:2.4.1.1]	MAG_92494	K00688	glycogen phosphorylase [EC:2.4.1.1]	K00688	NA	NA	NA	NA	NA	NA	NA	Carbohydrate phosphorylase [PF00343.24]	GT35	GT35 glycogen or starch phosphorylase (EC 2.4.1.1).	2.4.1.1	GT35.hmm	0	PF00343	MAG_92494	NA	NA	NA	NA	NA
MAG_92494_Ga0131788_12_59	K00688	K00688	Phosphorylase is an important allosteric enzyme in carbohydrate metabolism. Enzymes from different sources differ in their regulatory mechanisms and in their natural substrates. However, all known phosphorylases share catalytic and structural properties	K00688	glycogen phosphorylase [EC:2.4.1.1]	MAG_92494	K00688	glycogen phosphorylase [EC:2.4.1.1]	K00688	NA	NA	NA	NA	NA	NA	NA	Carbohydrate phosphorylase [PF00343.24]	GT35	GT35 glycogen or starch phosphorylase (EC 2.4.1.1).	2.4.1.1	GT35.hmm	0	PF00343	MAG_92494	NA	NA	NA	NA	NA
d71_METABAT__31-contigs_d71_METABAT__31-contigs---d71_METABAT__31-contigs_c_000000000106_150	NA	K00688	Phosphorylase is an important allosteric enzyme in carbohydrate metabolism. Enzymes from different sources differ in their regulatory mechanisms and in their natural substrates. However, all known phosphorylases share catalytic and structural properties	NA	NA	d71_METABAT__31-contigs	K00688	glycogen phosphorylase [EC:2.4.1.1]	K00688	NA	NA	NA	NA	NA	NA	NA	Carbohydrate phosphorylase [PF00343.24]	NA	NA	NA	NA	NA	NA	d71_METABAT__31-contigs	COG0058	NA	NA	NA	NA
d71_METABAT__31-contigs_d71_METABAT__31-contigs---d71_METABAT__31-contigs_c_000000000319_95	NA	K00688,K15760,K16157,K16242,K18223,K22353,K22357	monooxygenase activity	NA	NA	d71_METABAT__31-contigs	NA	NA	K00688	NA	NA	NA	NA	NA	NA	NA	YHS domain [PF04945.17]; Heavy metal binding domain [PF19335.3]	NA	NA	NA	NA	NA	NA	d71_METABAT__31-contigs	COG3350	NA	NA	NA	NA
GCA_017302435_000000000011_29	NA	K00694	cellulose synthase	NA	NA	GCA_017302435_fix	NA	NA	K00694	NA	NA	NA	NA	NA	NA	NA	Glycosyltransferase like family 2 [PF13641.10]; Glycosyl transferase family group 2 [PF13632.10]; Glycosyl hydrolases family 17 [PF00332.22]; Glycosyl transferase family 21 [PF13506.10]; Cellulose synthase [PF03552.18]; Glycosyl transferase family 2 [PF00535.30]; Glycosyltransferase like family 2 [PF10111.13]	GT2_Glycos_transf_2; GT2_Glyco_tranf_2_3; GT2_Glyco_trans_2_3	GT2 cellulose synthase (EC 2.4.1.12); chitin synthase (EC 2.4.1.16); dolichyl-phosphate beta-D-mannosyltransferase (EC 2.4.1.83); dolichyl-phosphate beta-glucosyltransferase (EC 2.4.1.117); N-acetylglucosaminyltransferase (EC 2.4.1.-); N-acetylgalactosaminyltransferase (EC 2.4.1.-); hyaluronan synthase (EC 2.4.1.212); chitin oligosaccharide synthase (EC 2.4.1.-); beta-1,3-glucan synthase (EC 2.4.…	NA	GT2_Glyco_tranf_2_3.hmm	0	PF13641	GCA_017302435	NA	NA	NA	NA	NA
GCA_017302435_000000000006_50	K00700	K00700	Catalyzes the formation of the alpha-1,6-glucosidic linkages in glycogen by scission of a 1,4-alpha-linked oligosaccharide from growing alpha-1,4-glucan chains and the subsequent attachment of the oligosaccharide to the alpha-1,6 position	K00700	1,4-alpha-glucan branching enzyme [EC:2.4.1.18]	GCA_017302435_fix	K00700	1,4-alpha-glucan branching enzyme [EC:2.4.1.18]	K00700	NA	NA	NA	NA	NA	NA	NA	Alpha amylase, catalytic domain [PF00128.28]; Alpha amylase, C-terminal all-beta domain [PF02806.22]; Carbohydrate-binding module 48 (Isoamylase N-terminal domain) [PF02922.22]	CBM48; GH13; GH13_10; GH13_3; GH13_8; GH13_9	CBM48 Modules of approx. 100 residues with glycogen-binding function, appended to GH13 modules. Also found in the beta subunit (glycogen-binding) of AMP-activated protein kinases (AMPK); GH13 alpha-amylase (EC 3.2.1.1); pullulanase (EC 3.2.1.41); cyclomaltodextrin glucanotransferase (EC 2.4.1.19); cyclomaltodextrinase (EC 3.2.1.54); trehalose-6-phosphate hydrolase (EC 3.2.1.93); oligo-alpha-gluco…	; 2.4.1.25,2.4.1.-,3.2.1.1,3.2.1.133,3.2.1.135,3.2.1.20,3.2.1.2,3.2.1.41,3.2.1.54; 3.2.1.1,3.2.1.141; 2.4.99.16; 2.4.1.18,3.2.1.1; 2.4.1.18	GH13_9.hmm	0	PF00128	GCA_017302435	NA	NA	NA	NA	NA
GCA_017302435_000000000032_32	K00700	K00700	Catalyzes the formation of the alpha-1,6-glucosidic linkages in glycogen by scission of a 1,4-alpha-linked oligosaccharide from growing alpha-1,4-glucan chains and the subsequent attachment of the oligosaccharide to the alpha-1,6 position	K00700	1,4-alpha-glucan branching enzyme [EC:2.4.1.18]	GCA_017302435_fix	K00700	1,4-alpha-glucan branching enzyme [EC:2.4.1.18]	K00700	NA	NA	NA	NA	NA	NA	NA	Alpha amylase, catalytic domain [PF00128.28]; Alpha amylase, C-terminal all-beta domain [PF02806.22]; Carbohydrate-binding module 48 (Isoamylase N-terminal domain) [PF02922.22]	CBM48; GH13; GH13_10; GH13_11; GH13_14; GH13_36; GH13_3; GH13_8; GH13_9	CBM48 Modules of approx. 100 residues with glycogen-binding function, appended to GH13 modules. Also found in the beta subunit (glycogen-binding) of AMP-activated protein kinases (AMPK); GH13 alpha-amylase (EC 3.2.1.1); pullulanase (EC 3.2.1.41); cyclomaltodextrin glucanotransferase (EC 2.4.1.19); cyclomaltodextrinase (EC 3.2.1.54); trehalose-6-phosphate hydrolase (EC 3.2.1.93); oligo-alpha-gluco…	; 2.4.1.25,2.4.1.-,3.2.1.1,3.2.1.133,3.2.1.135,3.2.1.20,3.2.1.2,3.2.1.41,3.2.1.54; 3.2.1.1,3.2.1.141; 2.4.1.25,3.2.1.20,3.2.1.68; 3.2.1.1,3.2.1.20,3.2.1.41,3.2.1.68; 2.4.99.16; 3.2.1.1,3.2.1.133,3.2.1.54,3.2.1.135; 2.4.1.18,3.2.1.1; 2.4.1.18	GH13_9.hmm	0	PF00128	GCA_017302435	NA	NA	NA	NA	NA
GCA_017302435_000000000052_16	K00700	K00700	Catalyzes the formation of the alpha-1,6-glucosidic linkages in glycogen by scission of a 1,4-alpha-linked oligosaccharide from growing alpha-1,4-glucan chains and the subsequent attachment of the oligosaccharide to the alpha-1,6 position	K00700	1,4-alpha-glucan branching enzyme [EC:2.4.1.18]	GCA_017302435_fix	K00700	1,4-alpha-glucan branching enzyme [EC:2.4.1.18]	K00700	NA	NA	NA	NA	NA	NA	NA	Alpha amylase, C-terminal all-beta domain [PF02806.22]; Alpha amylase, catalytic domain [PF00128.28]; Carbohydrate-binding module 48 (Isoamylase N-terminal domain) [PF02922.22]; Glycogen recognition site of AMP-activated protein kinase [PF16561.9]	CBM48; GH13; GH13_10; GH13_11; GH13_3; GH13_8; GH13_9	CBM48 Modules of approx. 100 residues with glycogen-binding function, appended to GH13 modules. Also found in the beta subunit (glycogen-binding) of AMP-activated protein kinases (AMPK); GH13 alpha-amylase (EC 3.2.1.1); pullulanase (EC 3.2.1.41); cyclomaltodextrin glucanotransferase (EC 2.4.1.19); cyclomaltodextrinase (EC 3.2.1.54); trehalose-6-phosphate hydrolase (EC 3.2.1.93); oligo-alpha-gluco…	; 2.4.1.25,2.4.1.-,3.2.1.1,3.2.1.133,3.2.1.135,3.2.1.20,3.2.1.2,3.2.1.41,3.2.1.54; 3.2.1.1,3.2.1.141; 2.4.1.25,3.2.1.20,3.2.1.68; 2.4.99.16; 2.4.1.18,3.2.1.1; 2.4.1.18	GH13_9.hmm	0	PF02806	GCA_017302435	NA	NA	NA	NA	NA
MAG_92494_Ga0131788_11_900	K00700	K00700	Catalyzes the formation of the alpha-1,6-glucosidic linkages in glycogen by scission of a 1,4-alpha-linked oligosaccharide from growing alpha-1,4-glucan chains and the subsequent attachment of the oligosaccharide to the alpha-1,6 position	K00700	1,4-alpha-glucan branching enzyme [EC:2.4.1.18]	MAG_92494	K00700	1,4-alpha-glucan branching enzyme [EC:2.4.1.18]	K00700	NA	NA	NA	NA	NA	NA	NA	Alpha amylase, C-terminal all-beta domain [PF02806.22]; Alpha amylase, catalytic domain [PF00128.28]; Carbohydrate-binding module 48 (Isoamylase N-terminal domain) [PF02922.22]	GH13; GH13_10; GH13_11; GH13_14; GH13_36; GH13_3; GH13_8; GH13_9	GH13 alpha-amylase (EC 3.2.1.1); pullulanase (EC 3.2.1.41); cyclomaltodextrin glucanotransferase (EC 2.4.1.19); cyclomaltodextrinase (EC 3.2.1.54); trehalose-6-phosphate hydrolase (EC 3.2.1.93); oligo-alpha-glucosidase (EC 3.2.1.10); maltogenic amylase (EC 3.2.1.133); neopullulanase (EC 3.2.1.135); alpha-glucosidase (EC 3.2.1.20); maltotetraose-forming alpha-amylase (EC 3.2.1.60); isoamylase (EC …	2.4.1.25,2.4.1.-,3.2.1.1,3.2.1.133,3.2.1.135,3.2.1.20,3.2.1.2,3.2.1.41,3.2.1.54; 3.2.1.1,3.2.1.141; 2.4.1.25,3.2.1.20,3.2.1.68; 3.2.1.1,3.2.1.20,3.2.1.41,3.2.1.68; 2.4.99.16; 3.2.1.1,3.2.1.133,3.2.1.54,3.2.1.135; 2.4.1.18,3.2.1.1; 2.4.1.18	GH13_9.hmm	0	PF02806	MAG_92494	NA	NA	NA	NA	NA
MAG_92494_Ga0131788_11_1269	K00700	K00700	Catalyzes the formation of the alpha-1,6-glucosidic linkages in glycogen by scission of a 1,4-alpha-linked oligosaccharide from growing alpha-1,4-glucan chains and the subsequent attachment of the oligosaccharide to the alpha-1,6 position	K00700	1,4-alpha-glucan branching enzyme [EC:2.4.1.18]	MAG_92494	K00700	1,4-alpha-glucan branching enzyme [EC:2.4.1.18]	K00700	NA	NA	NA	NA	NA	NA	NA	Alpha amylase, C-terminal all-beta domain [PF02806.22]; Alpha amylase, catalytic domain [PF00128.28]	GH13_8; GH13_9	GH13 alpha-amylase (EC 3.2.1.1); pullulanase (EC 3.2.1.41); cyclomaltodextrin glucanotransferase (EC 2.4.1.19); cyclomaltodextrinase (EC 3.2.1.54); trehalose-6-phosphate hydrolase (EC 3.2.1.93); oligo-alpha-glucosidase (EC 3.2.1.10); maltogenic amylase (EC 3.2.1.133); neopullulanase (EC 3.2.1.135); alpha-glucosidase (EC 3.2.1.20); maltotetraose-forming alpha-amylase (EC 3.2.1.60); isoamylase (EC …	2.4.1.18,3.2.1.1; 2.4.1.18	GH13_9.hmm	0	PF02806	MAG_92494	NA	NA	NA	NA	NA
MAG_92494_Ga0131788_11_1270	K00700	K00700	Catalyzes the formation of the alpha-1,6-glucosidic linkages in glycogen by scission of a 1,4-alpha-linked oligosaccharide from growing alpha-1,4-glucan chains and the subsequent attachment of the oligosaccharide to the alpha-1,6 position	K00700	1,4-alpha-glucan branching enzyme [EC:2.4.1.18]	MAG_92494	K00700	1,4-alpha-glucan branching enzyme [EC:2.4.1.18]	K00700	NA	NA	NA	NA	NA	NA	NA	Carbohydrate-binding module 48 (Isoamylase N-terminal domain) [PF02922.22]; Alpha amylase, catalytic domain [PF00128.28]; Glycogen recognition site of AMP-activated protein kinase [PF16561.9]	CBM48	CBM48 Modules of approx. 100 residues with glycogen-binding function, appended to GH13 modules. Also found in the beta subunit (glycogen-binding) of AMP-activated protein kinases (AMPK)	NA	CBM48.hmm	0	PF02922	MAG_92494	NA	NA	NA	NA	NA
MAG_92494_Ga0131788_11_2487	K00700	K00700	Catalyzes the formation of the alpha-1,6-glucosidic linkages in glycogen by scission of a 1,4-alpha-linked oligosaccharide from growing alpha-1,4-glucan chains and the subsequent attachment of the oligosaccharide to the alpha-1,6 position	K00700	1,4-alpha-glucan branching enzyme [EC:2.4.1.18]	MAG_92494	K00700	1,4-alpha-glucan branching enzyme [EC:2.4.1.18]	K00700	NA	NA	NA	NA	NA	NA	NA	Alpha amylase, catalytic domain [PF00128.28]; Alpha amylase, C-terminal all-beta domain [PF02806.22]; Carbohydrate-binding module 48 (Isoamylase N-terminal domain) [PF02922.22]	CBM48; GH13; GH13_10; GH13_11; GH13_14; GH13_3; GH13_8; GH13_9	CBM48 Modules of approx. 100 residues with glycogen-binding function, appended to GH13 modules. Also found in the beta subunit (glycogen-binding) of AMP-activated protein kinases (AMPK); GH13 alpha-amylase (EC 3.2.1.1); pullulanase (EC 3.2.1.41); cyclomaltodextrin glucanotransferase (EC 2.4.1.19); cyclomaltodextrinase (EC 3.2.1.54); trehalose-6-phosphate hydrolase (EC 3.2.1.93); oligo-alpha-gluco…	; 2.4.1.25,2.4.1.-,3.2.1.1,3.2.1.133,3.2.1.135,3.2.1.20,3.2.1.2,3.2.1.41,3.2.1.54; 3.2.1.1,3.2.1.141; 2.4.1.25,3.2.1.20,3.2.1.68; 3.2.1.1,3.2.1.20,3.2.1.41,3.2.1.68; 2.4.99.16; 2.4.1.18,3.2.1.1; 2.4.1.18	GH13_9.hmm	0	PF00128	MAG_92494	NA	NA	NA	NA	NA
d71_METABAT__31-contigs_d71_METABAT__31-contigs---d71_METABAT__31-contigs_c_000000000106_151	NA	K00700	Catalyzes the formation of the alpha-1,6-glucosidic linkages in glycogen by scission of a 1,4-alpha-linked oligosaccharide from growing alpha-1,4-glucan chains and the subsequent attachment of the oligosaccharide to the alpha-1,6 position	NA	NA	d71_METABAT__31-contigs	K00700	1,4-alpha-glucan branching enzyme [EC:2.4.1.18]	K00700	NA	NA	NA	NA	NA	NA	NA	Alpha amylase, catalytic domain [PF00128.28]; Alpha amylase, C-terminal all-beta domain [PF02806.22]; Carbohydrate-binding module 48 (Isoamylase N-terminal domain) [PF02922.22]	NA	NA	NA	NA	NA	NA	d71_METABAT__31-contigs	COG0296	NA	NA	NA	NA
d71_METABAT__31-contigs_d71_METABAT__31-contigs---d71_METABAT__31-contigs_c_000000001161_27	NA	K00700	Catalyzes the formation of the alpha-1,6-glucosidic linkages in glycogen by scission of a 1,4-alpha-linked oligosaccharide from growing alpha-1,4-glucan chains and the subsequent attachment of the oligosaccharide to the alpha-1,6 position	NA	NA	d71_METABAT__31-contigs	K00700	1,4-alpha-glucan branching enzyme [EC:2.4.1.18]	K00700	NA	NA	NA	NA	NA	NA	NA	Alpha amylase, C-terminal all-beta domain [PF02806.22]; Alpha amylase, catalytic domain [PF00128.28]; Carbohydrate-binding module 48 (Isoamylase N-terminal domain) [PF02922.22]	NA	NA	NA	NA	NA	NA	d71_METABAT__31-contigs	COG0296	NA	NA	NA	NA
GCA_017302435_000000000078_87	K00703	K00703	Synthesizes alpha-1,4-glucan chains using ADP-glucose	K00703	starch synthase [EC:2.4.1.21]	GCA_017302435_fix	K00703	starch synthase [EC:2.4.1.21]	K00703	NA	NA	NA	NA	NA	NA	NA	Starch synthase catalytic domain [PF08323.15]; Glycosyl transferases group 1 [PF00534.24]; Glycosyl transferases group 1 [PF13692.10]; Family 4 Glycosyltransferase in conflict systems [PF20706.1]	GT5	GT5 UDP-Glc: glycogen glucosyltransferase (EC 2.4.1.11); ADP-Glc: starch glucosyltransferase (EC 2.4.1.21); NDP-Glc: starch glucosyltransferase (EC 2.4.1.242); UDP-Glc: alpha-1,3-glucan synthase (EC 2.4.1.183) UDP-Glc: alpha-1,4-glucan synthase (EC 2.4.1.-)	2.4.1.11,2.4.1.183,2.4.1.21,2.4.1.-,2.4.1.242	GT5.hmm	0	PF08323	GCA_017302435	NA	NA	NA	NA	NA
MAG_92494_Ga0131788_12_264	K00703	K00703	Synthesizes alpha-1,4-glucan chains using ADP-glucose	K00703	starch synthase [EC:2.4.1.21]	MAG_92494	K00703	starch synthase [EC:2.4.1.21]	K00703	NA	NA	NA	NA	NA	NA	NA	Starch synthase catalytic domain [PF08323.15]; Glycosyl transferases group 1 [PF00534.24]; Glycosyl transferases group 1 [PF13692.10]; Family 4 Glycosyltransferase in conflict systems [PF20706.1]	GT5	GT5 UDP-Glc: glycogen glucosyltransferase (EC 2.4.1.11); ADP-Glc: starch glucosyltransferase (EC 2.4.1.21); NDP-Glc: starch glucosyltransferase (EC 2.4.1.242); UDP-Glc: alpha-1,3-glucan synthase (EC 2.4.1.183) UDP-Glc: alpha-1,4-glucan synthase (EC 2.4.1.-)	2.4.1.11,2.4.1.183,2.4.1.21,2.4.1.-,2.4.1.242	GT5.hmm	0	PF08323	MAG_92494	NA	NA	NA	NA	NA
d71_METABAT__31-contigs_d71_METABAT__31-contigs---d71_METABAT__31-contigs_c_000000000106_155	NA	K00703	Synthesizes alpha-1,4-glucan chains using ADP-glucose	NA	NA	d71_METABAT__31-contigs	K00703	starch synthase [EC:2.4.1.21]	K00703	NA	NA	NA	NA	NA	NA	NA	Starch synthase catalytic domain [PF08323.15]; Glycosyl transferases group 1 [PF00534.24]; Glycosyl transferases group 1 [PF13692.10]; Family 4 Glycosyltransferase in conflict systems [PF20706.1]	NA	NA	NA	NA	NA	NA	d71_METABAT__31-contigs	COG0297	NA	NA	NA	NA
GCA_017302435_000000000072_8	K00705	K00705	4-alpha-glucanotransferase	K00705	4-alpha-glucanotransferase [EC:2.4.1.25]	GCA_017302435_fix	K00705	4-alpha-glucanotransferase [EC:2.4.1.25]	K00705	NA	NA	NA	NA	NA	NA	NA	4-alpha-glucanotransferase [PF02446.21]	GH77	GH77 amylomaltase or 4-alpha-glucanotransferase (EC 2.4.1.25)	2.4.1.25	GH77.hmm	0	PF02446	GCA_017302435	NA	NA	NA	NA	NA
MAG_92494_Ga0131788_11_895	K00705/K06044	K00705	4-alpha-glucanotransferase	K00705	4-alpha-glucanotransferase [EC:2.4.1.25]	MAG_92494	K06044	(1->4)-alpha-D-glucan 1-alpha-D-glucosylmutase [EC:5.4.99.15]	K00705	NA	NA	NA	NA	NA	NA	NA	4-alpha-glucanotransferase [PF02446.21]; Alpha amylase, catalytic domain [PF00128.28]; MalQ N-terminal beta sandwich domain [PF21226.1]	GH13; GH77; GH13_26	GH13 alpha-amylase (EC 3.2.1.1); pullulanase (EC 3.2.1.41); cyclomaltodextrin glucanotransferase (EC 2.4.1.19); cyclomaltodextrinase (EC 3.2.1.54); trehalose-6-phosphate hydrolase (EC 3.2.1.93); oligo-alpha-glucosidase (EC 3.2.1.10); maltogenic amylase (EC 3.2.1.133); neopullulanase (EC 3.2.1.135); alpha-glucosidase (EC 3.2.1.20); maltotetraose-forming alpha-amylase (EC 3.2.1.60); isoamylase (EC …	2.4.1.25,2.4.1.-,3.2.1.1,3.2.1.133,3.2.1.135,3.2.1.20,3.2.1.2,3.2.1.41,3.2.1.54; 5.4.99.15; 2.4.1.25	GH77.hmm	0	PF02446	MAG_92494	NA	NA	NA	NA	NA
MAG_92494_Ga0131788_12_392	K00705	K00705	4-alpha-glucanotransferase	K00705	4-alpha-glucanotransferase [EC:2.4.1.25]	MAG_92494	K00705	4-alpha-glucanotransferase [EC:2.4.1.25]	K00705	NA	NA	NA	NA	NA	NA	NA	4-alpha-glucanotransferase [PF02446.21]	GH77	GH77 amylomaltase or 4-alpha-glucanotransferase (EC 2.4.1.25)	2.4.1.25	GH77.hmm	0	PF02446	MAG_92494	NA	NA	NA	NA	NA
d71_METABAT__31-contigs_d71_METABAT__31-contigs---d71_METABAT__31-contigs_c_000000000106_153	NA	K00705	4-alpha-glucanotransferase	NA	NA	d71_METABAT__31-contigs	K00705	4-alpha-glucanotransferase [EC:2.4.1.25]	K00705	NA	NA	NA	NA	NA	NA	NA	4-alpha-glucanotransferase [PF02446.21]	NA	NA	NA	NA	NA	NA	d71_METABAT__31-contigs	COG1640	NA	NA	NA	NA
d71_METABAT__31-contigs_d71_METABAT__31-contigs---d71_METABAT__31-contigs_c_000000000704_8	NA	NA	Glycosyltransferase like family 2	NA	NA	d71_METABAT__31-contigs	K00721	dolichol-phosphate mannosyltransferase [EC:2.4.1.83]	K00721	NA	NA	NA	NA	NA	NA	NA	Glycosyl transferase family 2 [PF00535.30]; Glycosyltransferase like family 2 [PF13641.10]	NA	NA	NA	NA	NA	NA	d71_METABAT__31-contigs	COG0463	NA	NA	NA	NA
d71_METABAT__31-contigs_d71_METABAT__31-contigs---d71_METABAT__31-contigs_c_000000000113_164	NA	K00721,K20534	PFAM Glycosyl transferase family 2	NA	NA	d71_METABAT__31-contigs	NA	NA	K00721	NA	NA	NA	NA	NA	NA	NA	Glycosyl transferase family 2 [PF00535.30]	NA	NA	NA	NA	NA	NA	d71_METABAT__31-contigs	COG0463	NA	NA	NA	NA
GCA_017302435_000000000008_71	K00748	K00748	Condensation of UDP-2,3-diacylglucosamine and 2,3- diacylglucosamine-1-phosphate to form lipid A disaccharide, a precursor of lipid A, a phosphorylated glycolipid that anchors the lipopolysaccharide to the outer membrane of the cell	K00748	lipid-A-disaccharide synthase [EC:2.4.1.182]	GCA_017302435_fix	K00748	lipid-A-disaccharide synthase [EC:2.4.1.182]	K00748	NA	NA	NA	NA	NA	NA	NA	Lipid-A-disaccharide synthetase [PF02684.19]	GT19	GT19 lipid-A-disaccharide synthase (EC 2.4.1.182).	2.4.1.182	GT19.hmm	0	PF02684	GCA_017302435	NA	NA	NA	NA	NA
MAG_92494_Ga0131788_11_2304	K00748	K00748	Condensation of UDP-2,3-diacylglucosamine and 2,3- diacylglucosamine-1-phosphate to form lipid A disaccharide, a precursor of lipid A, a phosphorylated glycolipid that anchors the lipopolysaccharide to the outer membrane of the cell	K00748	lipid-A-disaccharide synthase [EC:2.4.1.182]	MAG_92494	K00748	lipid-A-disaccharide synthase [EC:2.4.1.182]	K00748	NA	NA	NA	NA	NA	NA	NA	Lipid-A-disaccharide synthetase [PF02684.19]	GT19	GT19 lipid-A-disaccharide synthase (EC 2.4.1.182).	2.4.1.182	GT19.hmm	0	PF02684	MAG_92494	NA	NA	NA	NA	NA
d71_METABAT__31-contigs_d71_METABAT__31-contigs---d71_METABAT__31-contigs_c_000000000187_80	NA	K00748	Condensation of UDP-2,3-diacylglucosamine and 2,3- diacylglucosamine-1-phosphate to form lipid A disaccharide, a precursor of lipid A, a phosphorylated glycolipid that anchors the lipopolysaccharide to the outer membrane of the cell	NA	NA	d71_METABAT__31-contigs	K00748	lipid-A-disaccharide synthase [EC:2.4.1.182]	K00748	NA	NA	NA	NA	NA	NA	NA	Lipid-A-disaccharide synthetase [PF02684.19]	NA	NA	NA	NA	NA	NA	d71_METABAT__31-contigs	COG0763	NA	NA	NA	NA
GCA_017302435_000000000049_21	K00760	K00760	Phosphoribosyl transferase domain	K00760	hypoxanthine phosphoribosyltransferase [EC:2.4.2.8]	GCA_017302435_fix	K00760	hypoxanthine phosphoribosyltransferase [EC:2.4.2.8]	K00760	NA	NA	NA	NA	NA	NA	NA	Phosphoribosyl transferase domain [PF00156.31]	NA	NA	NA	NA	0	PF00156	GCA_017302435	NA	NA	NA	NA	NA
MAG_92494_Ga0131788_11_375	K00760	K00760	Phosphoribosyl transferase domain	K00760	hypoxanthine phosphoribosyltransferase [EC:2.4.2.8]	MAG_92494	K00760	hypoxanthine phosphoribosyltransferase [EC:2.4.2.8]	K00760	NA	NA	NA	NA	NA	NA	NA	Phosphoribosyl transferase domain [PF00156.31]	NA	NA	NA	NA	0	PF00156	MAG_92494	NA	NA	NA	NA	NA
d71_METABAT__31-contigs_d71_METABAT__31-contigs---d71_METABAT__31-contigs_c_000000000187_100	NA	K00760	Phosphoribosyl transferase domain	NA	NA	d71_METABAT__31-contigs	K00760	hypoxanthine phosphoribosyltransferase [EC:2.4.2.8]	K00760	NA	NA	NA	NA	NA	NA	NA	Phosphoribosyl transferase domain [PF00156.31]; Phosphoribosyl synthetase-associated domain [PF14572.10]	NA	NA	NA	NA	NA	NA	d71_METABAT__31-contigs	COG0634	NA	NA	NA	NA
GCA_017302435_000000000078_42	K00762	K00762	Catalyzes the transfer of a ribosyl phosphate group from 5-phosphoribose 1-diphosphate to orotate, leading to the formation of orotidine monophosphate (OMP)	K00762	orotate phosphoribosyltransferase [EC:2.4.2.10]	GCA_017302435_fix	K00762	orotate phosphoribosyltransferase [EC:2.4.2.10]	K00762	NA	NA	NA	NA	NA	NA	NA	Phosphoribosyl transferase domain [PF00156.31]	NA	NA	NA	NA	0	PF00156	GCA_017302435	NA	NA	NA	NA	NA
MAG_92494_Ga0131788_13_230	K00762	K00762	Catalyzes the transfer of a ribosyl phosphate group from 5-phosphoribose 1-diphosphate to orotate, leading to the formation of orotidine monophosphate (OMP)	K00762	orotate phosphoribosyltransferase [EC:2.4.2.10]	MAG_92494	K00762	orotate phosphoribosyltransferase [EC:2.4.2.10]	K00762	NA	NA	NA	NA	NA	NA	NA	Phosphoribosyl transferase domain [PF00156.31]	NA	NA	NA	NA	0	PF00156	MAG_92494	NA	NA	NA	NA	NA
d71_METABAT__31-contigs_d71_METABAT__31-contigs---d71_METABAT__31-contigs_c_000000000367_55	NA	K00762	Catalyzes the transfer of a ribosyl phosphate group from 5-phosphoribose 1-diphosphate to orotate, leading to the formation of orotidine monophosphate (OMP)	NA	NA	d71_METABAT__31-contigs	K00762	orotate phosphoribosyltransferase [EC:2.4.2.10]	K00762	NA	NA	NA	NA	NA	NA	NA	Phosphoribosyl transferase domain [PF00156.31]	NA	NA	NA	NA	NA	NA	d71_METABAT__31-contigs	COG0461	NA	NA	NA	NA
GCA_017302435_000000000031_22	K00764	K00764	Catalyzes the formation of phosphoribosylamine from phosphoribosylpyrophosphate (PRPP) and glutamine	K00764	amidophosphoribosyltransferase [EC:2.4.2.14]	GCA_017302435_fix	K00764	amidophosphoribosyltransferase [EC:2.4.2.14]	K00764	MER0284069	C44	MER0284069 - amidophosphoribosyltransferase precursor (Azospira oryzae) [C44.001]#C44#{peptidase unit: 2-253}~source YP_005029359~	TRUE	0.778	402	2.03E-121	Glutamine amidotransferase domain [PF13522.10]; Glutamine amidotransferase domain [PF13537.10]; Phosphoribosyl transferase domain [PF00156.31]	NA	NA	NA	NA	0	PF13522	GCA_017302435	NA	NA	NA	NA	NA
MAG_92494_Ga0131788_11_1714	K00764	K00764	Catalyzes the formation of phosphoribosylamine from phosphoribosylpyrophosphate (PRPP) and glutamine	K00764	amidophosphoribosyltransferase [EC:2.4.2.14]	MAG_92494	K00764	amidophosphoribosyltransferase [EC:2.4.2.14]	K00764	MER0284069	C44	MER0284069 - amidophosphoribosyltransferase precursor (Azospira oryzae) [C44.001]#C44#{peptidase unit: 2-253}~source YP_005029359~	TRUE	0.783	405	1.61E-122	Glutamine amidotransferase domain [PF13522.10]; Glutamine amidotransferase domain [PF13537.10]; Phosphoribosyl transferase domain [PF00156.31]	NA	NA	NA	NA	0	PF13522	MAG_92494	NA	NA	NA	NA	NA
d71_METABAT__31-contigs_d71_METABAT__31-contigs---d71_METABAT__31-contigs_c_000000000039_245	NA	K00764	Catalyzes the formation of phosphoribosylamine from phosphoribosylpyrophosphate (PRPP) and glutamine	NA	NA	d71_METABAT__31-contigs	K00764	amidophosphoribosyltransferase [EC:2.4.2.14]	K00764	NA	NA	NA	NA	NA	NA	NA	Glutamine amidotransferase domain [PF13522.10]; Phosphoribosyl transferase domain [PF00156.31]; Glutamine amidotransferase domain [PF13537.10]; Glutamine amidotransferases class-II [PF13230.10]	NA	NA	NA	NA	NA	NA	d71_METABAT__31-contigs	COG0034	NA	NA	NA	NA
GCA_017302435_000000000002_31	K00765	K00765	Catalyzes the condensation of ATP and 5-phosphoribose 1- diphosphate to form N'-(5'-phosphoribosyl)-ATP (PR-ATP). Has a crucial role in the pathway because the rate of histidine biosynthesis seems to be controlled primarily by regulation of HisG enzymatic activity	K00765	ATP phosphoribosyltransferase [EC:2.4.2.17]	GCA_017302435_fix	K00765	ATP phosphoribosyltransferase [EC:2.4.2.17]	K00765	NA	NA	NA	NA	NA	NA	NA	ATP phosphoribosyltransferase [PF01634.22]; HisG, C-terminal domain [PF08029.15]	NA	NA	NA	NA	0	PF01634	GCA_017302435	NA	NA	NA	NA	NA
GCA_017302435_000000000018_23	K00765	K00765	Catalyzes the condensation of ATP and 5-phosphoribose 1- diphosphate to form N'-(5'-phosphoribosyl)-ATP (PR-ATP). Has a crucial role in the pathway because the rate of histidine biosynthesis seems to be controlled primarily by regulation of HisG enzymatic activity	K00765	ATP phosphoribosyltransferase [EC:2.4.2.17]	GCA_017302435_fix	K00765	ATP phosphoribosyltransferase [EC:2.4.2.17]	K00765	NA	NA	NA	NA	NA	NA	NA	ATP phosphoribosyltransferase [PF01634.22]	NA	NA	NA	NA	0	PF01634	GCA_017302435	NA	NA	NA	NA	NA
MAG_92494_Ga0131788_11_439	K00765	K00765	Catalyzes the condensation of ATP and 5-phosphoribose 1- diphosphate to form N'-(5'-phosphoribosyl)-ATP (PR-ATP). Has a crucial role in the pathway because the rate of histidine biosynthesis seems to be controlled primarily by regulation of HisG enzymatic activity	K00765	ATP phosphoribosyltransferase [EC:2.4.2.17]	MAG_92494	K00765	ATP phosphoribosyltransferase [EC:2.4.2.17]	K00765	NA	NA	NA	NA	NA	NA	NA	ATP phosphoribosyltransferase [PF01634.22]	NA	NA	NA	NA	0	PF01634	MAG_92494	NA	NA	NA	NA	NA
d71_METABAT__31-contigs_d71_METABAT__31-contigs---d71_METABAT__31-contigs_c_000000000154_106	NA	K00765	Catalyzes the condensation of ATP and 5-phosphoribose 1- diphosphate to form N'-(5'-phosphoribosyl)-ATP (PR-ATP). Has a crucial role in the pathway because the rate of histidine biosynthesis seems to be controlled primarily by regulation of HisG enzymatic activity	NA	NA	d71_METABAT__31-contigs	K00765	ATP phosphoribosyltransferase [EC:2.4.2.17]	K00765	NA	NA	NA	NA	NA	NA	NA	ATP phosphoribosyltransferase [PF01634.22]	NA	NA	NA	NA	NA	NA	d71_METABAT__31-contigs	COG0040	NA	NA	NA	NA
GCA_017302435_000000000006_39	K00766	K00766	Catalyzes the transfer of the phosphoribosyl group of 5- phosphorylribose-1-pyrophosphate (PRPP) to anthranilate to yield N-(5'-phosphoribosyl)-anthranilate (PRA)	K00766	anthranilate phosphoribosyltransferase [EC:2.4.2.18]	GCA_017302435_fix	K00766	anthranilate phosphoribosyltransferase [EC:2.4.2.18]	K00766	NA	NA	NA	NA	NA	NA	NA	Glycosyl transferase family, a/b domain [PF00591.25]; Glycosyl transferase family, helical bundle domain [PF02885.21]	NA	NA	NA	NA	0	PF00591	GCA_017302435	NA	NA	NA	NA	NA
GCA_017302435_000000000028_28	NA	K00766	Glycosyl transferase family, helical bundle domain	NA	NA	GCA_017302435_fix	NA	NA	K00766	NA	NA	NA	NA	NA	NA	NA	Glycosyl transferase family, a/b domain [PF00591.25]; Glycosyl transferase family, helical bundle domain [PF02885.21]	NA	NA	NA	NA	0	PF00591	GCA_017302435	NA	NA	NA	NA	NA
MAG_92494_Ga0131788_11_1394	K00766	K00766	Catalyzes the transfer of the phosphoribosyl group of 5- phosphorylribose-1-pyrophosphate (PRPP) to anthranilate to yield N-(5'-phosphoribosyl)-anthranilate (PRA)	K00766	anthranilate phosphoribosyltransferase [EC:2.4.2.18]	MAG_92494	K00766	anthranilate phosphoribosyltransferase [EC:2.4.2.18]	K00766	NA	NA	NA	NA	NA	NA	NA	Glycosyl transferase family, a/b domain [PF00591.25]; Glycosyl transferase family, helical bundle domain [PF02885.21]	NA	NA	NA	NA	0	PF00591	MAG_92494	NA	NA	NA	NA	NA
MAG_92494_Ga0131788_13_56	NA	K00766	Glycosyl transferase family, helical bundle domain	NA	NA	MAG_92494	NA	NA	K00766	NA	NA	NA	NA	NA	NA	NA	Glycosyl transferase family, a/b domain [PF00591.25]; Glycosyl transferase family, helical bundle domain [PF02885.21]	NA	NA	NA	NA	0	PF00591	MAG_92494	NA	NA	NA	NA	NA
d71_METABAT__31-contigs_d71_METABAT__31-contigs---d71_METABAT__31-contigs_c_000000000091_122	NA	K00766	Catalyzes the transfer of the phosphoribosyl group of 5- phosphorylribose-1-pyrophosphate (PRPP) to anthranilate to yield N-(5'-phosphoribosyl)-anthranilate (PRA)	NA	NA	d71_METABAT__31-contigs	K00766	anthranilate phosphoribosyltransferase [EC:2.4.2.18]	K00766	NA	NA	NA	NA	NA	NA	NA	Glycosyl transferase family, a/b domain [PF00591.25]; Glycosyl transferase family, helical bundle domain [PF02885.21]	NA	NA	NA	NA	NA	NA	d71_METABAT__31-contigs	COG0547	NA	NA	NA	NA
GCA_017302435_000000000033_14	K00767	K00767	Quinolinate phosphoribosyl transferase, C-terminal domain	K00767	nicotinate-nucleotide pyrophosphorylase (carboxylating) [EC:2.4.2.19]	GCA_017302435_fix	K00767	nicotinate-nucleotide pyrophosphorylase (carboxylating) [EC:2.4.2.19]	K00767	NA	NA	NA	NA	NA	NA	NA	Quinolinate phosphoribosyl transferase, C-terminal domain [PF01729.23]; Quinolinate phosphoribosyl transferase, N-terminal domain [PF02749.20]	NA	NA	NA	NA	0	PF01729	GCA_017302435	NA	NA	NA	NA	NA
MAG_92494_Ga0131788_11_1216	K00767	K00767	Quinolinate phosphoribosyl transferase, C-terminal domain	K00767	nicotinate-nucleotide pyrophosphorylase (carboxylating) [EC:2.4.2.19]	MAG_92494	K00767	nicotinate-nucleotide pyrophosphorylase (carboxylating) [EC:2.4.2.19]	K00767	NA	NA	NA	NA	NA	NA	NA	Quinolinate phosphoribosyl transferase, C-terminal domain [PF01729.23]; Quinolinate phosphoribosyl transferase, N-terminal domain [PF02749.20]	NA	NA	NA	NA	0	PF01729	MAG_92494	NA	NA	NA	NA	NA
d71_METABAT__31-contigs_d71_METABAT__31-contigs---d71_METABAT__31-contigs_c_000000000337_59	NA	K00767	Quinolinate phosphoribosyl transferase, C-terminal domain	NA	NA	d71_METABAT__31-contigs	K00767	nicotinate-nucleotide pyrophosphorylase (carboxylating) [EC:2.4.2.19]	K00767	NA	NA	NA	NA	NA	NA	NA	Quinolinate phosphoribosyl transferase, C-terminal domain [PF01729.23]; Quinolinate phosphoribosyl transferase, N-terminal domain [PF02749.20]	NA	NA	NA	NA	NA	NA	d71_METABAT__31-contigs	COG0157	NA	NA	NA	NA
GCA_017302435_000000000034_127	K00768	K00768	Catalyzes the synthesis of alpha-ribazole-5'-phosphate from nicotinate mononucleotide (NAMN) and 5,6- dimethylbenzimidazole (DMB)	K00768	nicotinate-nucleotide--dimethylbenzimidazole phosphoribosyltransferase [EC:2.4.2.21]	GCA_017302435_fix	K00768	nicotinate-nucleotide--dimethylbenzimidazole phosphoribosyltransferase [EC:2.4.2.21]	K00768	NA	NA	NA	NA	NA	NA	NA	Phosphoribosyltransferase [PF02277.21]	NA	NA	NA	NA	1	PF02277	GCA_017302435	NA	NA	NA	NA	NA
MAG_92494_Ga0131788_11_1686	K00768	K00768	Catalyzes the synthesis of alpha-ribazole-5'-phosphate from nicotinate mononucleotide (NAMN) and 5,6- dimethylbenzimidazole (DMB)	K00768	nicotinate-nucleotide--dimethylbenzimidazole phosphoribosyltransferase [EC:2.4.2.21]	MAG_92494	K00768	nicotinate-nucleotide--dimethylbenzimidazole phosphoribosyltransferase [EC:2.4.2.21]	K00768	NA	NA	NA	NA	NA	NA	NA	Phosphoribosyltransferase [PF02277.21]	NA	NA	NA	NA	1	PF02277	MAG_92494	NA	NA	NA	NA	NA
d71_METABAT__31-contigs_d71_METABAT__31-contigs---d71_METABAT__31-contigs_c_000000000154_60	NA	K00768	Catalyzes the synthesis of alpha-ribazole-5'-phosphate from nicotinate mononucleotide (NAMN) and 5,6- dimethylbenzimidazole (DMB)	NA	NA	d71_METABAT__31-contigs	K00768	nicotinate-nucleotide--dimethylbenzimidazole phosphoribosyltransferase [EC:2.4.2.21]	K00768	NA	NA	NA	NA	NA	NA	NA	Phosphoribosyltransferase [PF02277.21]	NA	NA	NA	NA	NA	NA	d71_METABAT__31-contigs	COG2038	NA	NA	NA	NA
GCA_017302435_000000000001_173	K00773	K00773	Catalyzes the base-exchange of a guanine (G) residue with the queuine precursor 7-aminomethyl-7-deazaguanine (PreQ1) at position 34 (anticodon wobble position) in tRNAs with GU(N) anticodons (tRNA-Asp, -Asn, -His and -Tyr). Catalysis occurs through a double-displacement mechanism. The nucleophile active site attacks the C1' of nucleotide 34 to detach the guanine base from the RNA, forming a coval…	K00773	queuine tRNA-ribosyltransferase [EC:2.4.2.29]	GCA_017302435_fix	K00773	queuine tRNA-ribosyltransferase [EC:2.4.2.29]	K00773	NA	NA	NA	NA	NA	NA	NA	Queuine tRNA-ribosyltransferase [PF01702.22]	NA	NA	NA	NA	0	PF01702	GCA_017302435	NA	NA	NA	NA	NA
MAG_92494_Ga0131788_11_2340	K00773	K00773	Catalyzes the base-exchange of a guanine (G) residue with the queuine precursor 7-aminomethyl-7-deazaguanine (PreQ1) at position 34 (anticodon wobble position) in tRNAs with GU(N) anticodons (tRNA-Asp, -Asn, -His and -Tyr). Catalysis occurs through a double-displacement mechanism. The nucleophile active site attacks the C1' of nucleotide 34 to detach the guanine base from the RNA, forming a coval…	K00773	queuine tRNA-ribosyltransferase [EC:2.4.2.29]	MAG_92494	K00773	queuine tRNA-ribosyltransferase [EC:2.4.2.29]	K00773	NA	NA	NA	NA	NA	NA	NA	Queuine tRNA-ribosyltransferase [PF01702.22]	NA	NA	NA	NA	0	PF01702	MAG_92494	NA	NA	NA	NA	NA
d71_METABAT__31-contigs_d71_METABAT__31-contigs---d71_METABAT__31-contigs_c_000000000119_170	NA	K00773	Catalyzes the base-exchange of a guanine (G) residue with the queuine precursor 7-aminomethyl-7-deazaguanine (PreQ1) at position 34 (anticodon wobble position) in tRNAs with GU(N) anticodons (tRNA-Asp, -Asn, -His and -Tyr). Catalysis occurs through a double-displacement mechanism. The nucleophile active site attacks the C1' of nucleotide 34 to detach the guanine base from the RNA, forming a coval…	NA	NA	d71_METABAT__31-contigs	K00773	queuine tRNA-ribosyltransferase [EC:2.4.2.29]	K00773	NA	NA	NA	NA	NA	NA	NA	Queuine tRNA-ribosyltransferase [PF01702.22]	NA	NA	NA	NA	NA	NA	d71_METABAT__31-contigs	COG0343	NA	NA	NA	NA
GCA_017302435_000000000019_52	K00782	K00782	LUD domain	K00782	L-lactate dehydrogenase complex protein LldG	GCA_017302435_fix	K00782	L-lactate dehydrogenase complex protein LldG	K00782	NA	NA	NA	NA	NA	NA	NA	LUD domain [PF02589.19]	NA	NA	NA	NA	0	PF02589	GCA_017302435	NA	NA	NA	NA	NA
MAG_92494_Ga0131788_14_139	K00782	K00782	LUD domain	K00782	L-lactate dehydrogenase complex protein LldG	MAG_92494	K00782	L-lactate dehydrogenase complex protein LldG	K00782	NA	NA	NA	NA	NA	NA	NA	LUD domain [PF02589.19]	NA	NA	NA	NA	0	PF02589	MAG_92494	NA	NA	NA	NA	NA
d71_METABAT__31-contigs_d71_METABAT__31-contigs---d71_METABAT__31-contigs_c_000000000187_23	NA	K00782	LUD domain	NA	NA	d71_METABAT__31-contigs	K00782	L-lactate dehydrogenase complex protein LldG	K00782	NA	NA	NA	NA	NA	NA	NA	LUD domain [PF02589.19]	NA	NA	NA	NA	NA	NA	d71_METABAT__31-contigs	COG1556	NA	NA	NA	NA
GCA_017302435_000000000013_34	K00783	K00783	Specifically methylates the pseudouridine at position 1915 (m3Psi1915) in 23S rRNA	K00783	23S rRNA (pseudouridine1915-N3)-methyltransferase [EC:2.1.1.177]	GCA_017302435_fix	K00783	23S rRNA (pseudouridine1915-N3)-methyltransferase [EC:2.1.1.177]	K00783	NA	NA	NA	NA	NA	NA	NA	Predicted SPOUT methyltransferase [PF02590.21]	NA	NA	NA	NA	0	PF02590	GCA_017302435	NA	NA	NA	NA	NA
MAG_92494_Ga0131788_11_1358	K00783	K00783	Specifically methylates the pseudouridine at position 1915 (m3Psi1915) in 23S rRNA	K00783	23S rRNA (pseudouridine1915-N3)-methyltransferase [EC:2.1.1.177]	MAG_92494	K00783	23S rRNA (pseudouridine1915-N3)-methyltransferase [EC:2.1.1.177]	K00783	NA	NA	NA	NA	NA	NA	NA	Predicted SPOUT methyltransferase [PF02590.21]	NA	NA	NA	NA	0	PF02590	MAG_92494	NA	NA	NA	NA	NA
d71_METABAT__31-contigs_d71_METABAT__31-contigs---d71_METABAT__31-contigs_c_000000004951_2	NA	K00783	Specifically methylates the pseudouridine at position 1915 (m3Psi1915) in 23S rRNA	NA	NA	d71_METABAT__31-contigs	K00783	23S rRNA (pseudouridine1915-N3)-methyltransferase [EC:2.1.1.177]	K00783	NA	NA	NA	NA	NA	NA	NA	Predicted SPOUT methyltransferase [PF02590.21]	NA	NA	NA	NA	NA	NA	d71_METABAT__31-contigs	COG1576	NA	NA	NA	NA
GCA_017302435_000000000032_39	K00784	K00784	Beta-lactamase superfamily domain	K00784	ribonuclease Z [EC:3.1.26.11]	GCA_017302435_fix	K00784	ribonuclease Z [EC:3.1.26.11]	K00784	NA	NA	NA	NA	NA	NA	NA	Beta-lactamase superfamily domain [PF12706.11]	NA	NA	NA	NA	0	PF12706	GCA_017302435	NA	NA	NA	NA	NA
MAG_92494_Ga0131788_11_1426	NA	K00786	Glycosyltransferase Family 4	NA	NA	MAG_92494	NA	NA	K00786	NA	NA	NA	NA	NA	NA	NA	Glycosyl transferases group 1 [PF00534.24]; Glycosyl transferases group 1 [PF13692.10]; Family 4 Glycosyltransferase in conflict systems [PF20706.1]	GT4	GT4 sucrose synthase (EC 2.4.1.13); sucrose-phosphate synthase (EC 2.4.1.14); alpha-glucosyltransferase (EC 2.4.1.52); lipopolysaccharide N-acetylglucosaminyltransferase (EC 2.4.1.56); phosphatidylinositol alpha-mannosyltransferase (EC 2.4.1.57); GDP-Man: Man1GlcNAc2-PP-dolichol alpha-1,3-mannosyltransferase (EC 2.4.1.132); GDP-Man: Man3GlcNAc2-PP-dolichol/Man4GlcNAc2-PP-dolichol alpha-1,2-mannos…	2.4.1.131,2.4.1.13,2.4.1.14,2.4.1.157,2.4.1.198,2.4.1.208,2.4.1.21,2.4.1.231,2.4.1.241,2.4.1.245,2.4.1.252,2.4.1.257,2.4.1.270,2.4.1.283,2.4.1.285,2.4.1.290,2.4.1.342,2.4.1.57,2.4.1.-,2.4.2.-,2.4.1.132	GT4.hmm	0	PF00534	MAG_92494	NA	NA	NA	NA	NA
d71_METABAT__31-contigs_d71_METABAT__31-contigs---d71_METABAT__31-contigs_c_000000000123_56	NA	K00786	Dolichyl-phosphate-mannose-protein mannosyltransferase	NA	NA	d71_METABAT__31-contigs	NA	NA	K00786	NA	NA	NA	NA	NA	NA	NA	Dolichyl-phosphate-mannose-protein mannosyltransferase [PF13231.10]	NA	NA	NA	NA	NA	NA	d71_METABAT__31-contigs	COG1807	NA	NA	NA	NA
GCA_017302435_000000000034_54	K00788	K00788	Condenses 4-methyl-5-(beta-hydroxyethyl)thiazole monophosphate (THZ-P) and 2-methyl-4-amino-5-hydroxymethyl pyrimidine pyrophosphate (HMP-PP) to form thiamine monophosphate (TMP)	K00788	thiamine-phosphate pyrophosphorylase [EC:2.5.1.3]	GCA_017302435_fix	K00788	thiamine-phosphate pyrophosphorylase [EC:2.5.1.3]	K00788	NA	NA	NA	NA	NA	NA	NA	Thiamine monophosphate synthase [PF02581.21]	NA	NA	NA	NA	0	PF02581	GCA_017302435	NA	NA	NA	NA	NA
MAG_92494_Ga0131788_11_52	K00788	K00788	Condenses 4-methyl-5-(beta-hydroxyethyl)thiazole monophosphate (THZ-P) and 2-methyl-4-amino-5-hydroxymethyl pyrimidine pyrophosphate (HMP-PP) to form thiamine monophosphate (TMP)	K00788	thiamine-phosphate pyrophosphorylase [EC:2.5.1.3]	MAG_92494	K00788	thiamine-phosphate pyrophosphorylase [EC:2.5.1.3]	K00788	NA	NA	NA	NA	NA	NA	NA	Thiamine monophosphate synthase [PF02581.21]	NA	NA	NA	NA	0	PF02581	MAG_92494	NA	NA	NA	NA	NA
d71_METABAT__31-contigs_d71_METABAT__31-contigs---d71_METABAT__31-contigs_c_000000000062_78	NA	K00788	Condenses 4-methyl-5-(beta-hydroxyethyl)thiazole monophosphate (THZ-P) and 2-methyl-4-amino-5-hydroxymethyl pyrimidine pyrophosphate (HMP-PP) to form thiamine monophosphate (TMP)	NA	NA	d71_METABAT__31-contigs	K00788	thiamine-phosphate pyrophosphorylase [EC:2.5.1.3]	K00788	NA	NA	NA	NA	NA	NA	NA	Thiamine monophosphate synthase [PF02581.21]	NA	NA	NA	NA	NA	NA	d71_METABAT__31-contigs	COG0352	NA	NA	NA	NA
GCA_017302435_000000000047_3	K00789	K00789	Catalyzes the formation of S-adenosylmethionine (AdoMet) from methionine and ATP. The overall synthetic reaction is composed of two sequential steps, AdoMet formation and the subsequent tripolyphosphate hydrolysis which occurs prior to release of AdoMet from the enzyme	K00789	S-adenosylmethionine synthetase [EC:2.5.1.6]	GCA_017302435_fix	K00789	S-adenosylmethionine synthetase [EC:2.5.1.6]	K00789	NA	NA	NA	NA	NA	NA	NA	S-adenosylmethionine synthetase, C-terminal domain [PF02773.20]; S-adenosylmethionine synthetase, central domain [PF02772.20]; S-adenosylmethionine synthetase, N-terminal domain [PF00438.24]	NA	NA	NA	NA	0	PF02773	GCA_017302435	NA	NA	NA	NA	NA
MAG_92494_Ga0131788_11_1286	K00789	K00789	Catalyzes the formation of S-adenosylmethionine (AdoMet) from methionine and ATP. The overall synthetic reaction is composed of two sequential steps, AdoMet formation and the subsequent tripolyphosphate hydrolysis which occurs prior to release of AdoMet from the enzyme	K00789	S-adenosylmethionine synthetase [EC:2.5.1.6]	MAG_92494	K00789	S-adenosylmethionine synthetase [EC:2.5.1.6]	K00789	NA	NA	NA	NA	NA	NA	NA	S-adenosylmethionine synthetase, C-terminal domain [PF02773.20]; S-adenosylmethionine synthetase, central domain [PF02772.20]; S-adenosylmethionine synthetase, N-terminal domain [PF00438.24]	NA	NA	NA	NA	0	PF02773	MAG_92494	NA	NA	NA	NA	NA
d71_METABAT__31-contigs_d71_METABAT__31-contigs---d71_METABAT__31-contigs_c_000000000086_19	NA	NA	NA	NA	NA	d71_METABAT__31-contigs	K00789	S-adenosylmethionine synthetase [EC:2.5.1.6]	K00789	NA	NA	NA	NA	NA	NA	NA	S-adenosylmethionine synthetase, central domain [PF02772.20]; S-adenosylmethionine synthetase, N-terminal domain [PF00438.24]	NA	NA	NA	NA	NA	NA	d71_METABAT__31-contigs	NA	NA	NA	NA	NA
GCA_017302435_000000000088_4	K00790	K00790	Cell wall formation. Adds enolpyruvyl to UDP-N- acetylglucosamine	K00790	UDP-N-acetylglucosamine 1-carboxyvinyltransferase [EC:2.5.1.7]	GCA_017302435_fix	K00790	UDP-N-acetylglucosamine 1-carboxyvinyltransferase [EC:2.5.1.7]	K00790	NA	NA	NA	NA	NA	NA	NA	EPSP synthase (3-phosphoshikimate 1-carboxyvinyltransferase) [PF00275.24]	NA	NA	NA	NA	0	PF00275	GCA_017302435	NA	NA	NA	NA	NA
MAG_92494_Ga0131788_11_1151	K00790	K00790	Cell wall formation. Adds enolpyruvyl to UDP-N- acetylglucosamine	K00790	UDP-N-acetylglucosamine 1-carboxyvinyltransferase [EC:2.5.1.7]	MAG_92494	K00790	UDP-N-acetylglucosamine 1-carboxyvinyltransferase [EC:2.5.1.7]	K00790	NA	NA	NA	NA	NA	NA	NA	EPSP synthase (3-phosphoshikimate 1-carboxyvinyltransferase) [PF00275.24]	NA	NA	NA	NA	0	PF00275	MAG_92494	NA	NA	NA	NA	NA
d71_METABAT__31-contigs_d71_METABAT__31-contigs---d71_METABAT__31-contigs_c_000000000091_34	NA	K00790	Cell wall formation. Adds enolpyruvyl to UDP-N- acetylglucosamine	NA	NA	d71_METABAT__31-contigs	K00790	UDP-N-acetylglucosamine 1-carboxyvinyltransferase [EC:2.5.1.7]	K00790	NA	NA	NA	NA	NA	NA	NA	EPSP synthase (3-phosphoshikimate 1-carboxyvinyltransferase) [PF00275.24]	NA	NA	NA	NA	NA	NA	d71_METABAT__31-contigs	COG0766	NA	NA	NA	NA
GCA_017302435_000000000025_39	K00791	K00791	Catalyzes the transfer of a dimethylallyl group onto the adenine at position 37 in tRNAs that read codons beginning with uridine, leading to the formation of N6-(dimethylallyl)adenosine (i(6)A)	K00791	tRNA dimethylallyltransferase [EC:2.5.1.75]	GCA_017302435_fix	K00791	tRNA dimethylallyltransferase [EC:2.5.1.75]	K00791	NA	NA	NA	NA	NA	NA	NA	IPP transferase [PF01715.21]; Isopentenyl transferase [PF01745.20]	NA	NA	NA	NA	0	PF01715	GCA_017302435	NA	NA	NA	NA	NA
MAG_92494_Ga0131788_11_2237	K00791	K00791	Catalyzes the transfer of a dimethylallyl group onto the adenine at position 37 in tRNAs that read codons beginning with uridine, leading to the formation of N6-(dimethylallyl)adenosine (i(6)A)	K00791	tRNA dimethylallyltransferase [EC:2.5.1.75]	MAG_92494	K00791	tRNA dimethylallyltransferase [EC:2.5.1.75]	K00791	NA	NA	NA	NA	NA	NA	NA	IPP transferase [PF01715.21]; Isopentenyl transferase [PF01745.20]	NA	NA	NA	NA	0	PF01715	MAG_92494	NA	NA	NA	NA	NA
d71_METABAT__31-contigs_d71_METABAT__31-contigs---d71_METABAT__31-contigs_c_000000000091_56	NA	K00791	Catalyzes the transfer of a dimethylallyl group onto the adenine at position 37 in tRNAs that read codons beginning with uridine, leading to the formation of N6-(dimethylallyl)adenosine (i(6)A)	NA	NA	d71_METABAT__31-contigs	K00791	tRNA dimethylallyltransferase [EC:2.5.1.75]	K00791	NA	NA	NA	NA	NA	NA	NA	IPP transferase [PF01715.21]; Isopentenyl transferase [PF01745.20]	NA	NA	NA	NA	NA	NA	d71_METABAT__31-contigs	COG0324	NA	NA	NA	NA
GCA_017302435_000000000011_57	K00793	K00793	riboflavin synthase, alpha	K00793	riboflavin synthase [EC:2.5.1.9]	GCA_017302435_fix	K00793	riboflavin synthase [EC:2.5.1.9]	K00793	NA	NA	NA	NA	NA	NA	NA	Lumazine binding domain [PF00677.21]	NA	NA	NA	NA	0	PF00677	GCA_017302435	NA	NA	NA	NA	NA
MAG_92494_Ga0131788_11_637	K00793	K00793	riboflavin synthase, alpha	K00793	riboflavin synthase [EC:2.5.1.9]	MAG_92494	K00793	riboflavin synthase [EC:2.5.1.9]	K00793	NA	NA	NA	NA	NA	NA	NA	Lumazine binding domain [PF00677.21]	NA	NA	NA	NA	0	PF00677	MAG_92494	NA	NA	NA	NA	NA
d71_METABAT__31-contigs_d71_METABAT__31-contigs---d71_METABAT__31-contigs_c_000000000119_153	NA	K00793	riboflavin synthase, alpha	NA	NA	d71_METABAT__31-contigs	K00793	riboflavin synthase [EC:2.5.1.9]	K00793	NA	NA	NA	NA	NA	NA	NA	Lumazine binding domain [PF00677.21]	NA	NA	NA	NA	NA	NA	d71_METABAT__31-contigs	COG0307	NA	NA	NA	NA
GCA_017302435_000000000058_18	K00794	K00794	Catalyzes the formation of 6,7-dimethyl-8- ribityllumazine by condensation of 5-amino-6-(D- ribitylamino)uracil with 3,4-dihydroxy-2-butanone 4-phosphate. This is the penultimate step in the biosynthesis of riboflavin	K00794	6,7-dimethyl-8-ribityllumazine synthase [EC:2.5.1.78]	GCA_017302435_fix	K00794	6,7-dimethyl-8-ribityllumazine synthase [EC:2.5.1.78]	K00794	NA	NA	NA	NA	NA	NA	NA	6,7-dimethyl-8-ribityllumazine synthase [PF00885.23]	NA	NA	NA	NA	0	PF00885	GCA_017302435	NA	NA	NA	NA	NA
MAG_92494_Ga0131788_11_1065	K00794	K00794	Catalyzes the formation of 6,7-dimethyl-8- ribityllumazine by condensation of 5-amino-6-(D- ribitylamino)uracil with 3,4-dihydroxy-2-butanone 4-phosphate. This is the penultimate step in the biosynthesis of riboflavin	K00794	6,7-dimethyl-8-ribityllumazine synthase [EC:2.5.1.78]	MAG_92494	K00794	6,7-dimethyl-8-ribityllumazine synthase [EC:2.5.1.78]	K00794	NA	NA	NA	NA	NA	NA	NA	6,7-dimethyl-8-ribityllumazine synthase [PF00885.23]	NA	NA	NA	NA	0	PF00885	MAG_92494	NA	NA	NA	NA	NA
d71_METABAT__31-contigs_d71_METABAT__31-contigs---d71_METABAT__31-contigs_c_000000000119_149	NA	K00794	Catalyzes the formation of 6,7-dimethyl-8- ribityllumazine by condensation of 5-amino-6-(D- ribitylamino)uracil with 3,4-dihydroxy-2-butanone 4-phosphate. This is the penultimate step in the biosynthesis of riboflavin	NA	NA	d71_METABAT__31-contigs	K00794	6,7-dimethyl-8-ribityllumazine synthase [EC:2.5.1.78]	K00794	NA	NA	NA	NA	NA	NA	NA	6,7-dimethyl-8-ribityllumazine synthase [PF00885.23]	NA	NA	NA	NA	NA	NA	d71_METABAT__31-contigs	COG0054	NA	NA	NA	NA
GCA_017302435_000000000074_6	K00795	K00795	Belongs to the FPP GGPP synthase family	K00795	farnesyl diphosphate synthase [EC:2.5.1.1 2.5.1.10]	GCA_017302435_fix	K00795	farnesyl diphosphate synthase [EC:2.5.1.1 2.5.1.10]	K00795	NA	NA	NA	NA	NA	NA	NA	Polyprenyl synthetase [PF00348.21]	NA	NA	NA	NA	0	PF00348	GCA_017302435	NA	NA	NA	NA	NA
MAG_92494_Ga0131788_11_257	K00795	K00795	Belongs to the FPP GGPP synthase family	K00795	farnesyl diphosphate synthase [EC:2.5.1.1 2.5.1.10]	MAG_92494	K00795	farnesyl diphosphate synthase [EC:2.5.1.1 2.5.1.10]	K00795	NA	NA	NA	NA	NA	NA	NA	Polyprenyl synthetase [PF00348.21]	NA	NA	NA	NA	0	PF00348	MAG_92494	NA	NA	NA	NA	NA
d71_METABAT__31-contigs_d71_METABAT__31-contigs---d71_METABAT__31-contigs_c_000000000871_40	NA	K00795	Belongs to the FPP GGPP synthase family	NA	NA	d71_METABAT__31-contigs	K00795	farnesyl diphosphate synthase [EC:2.5.1.1 2.5.1.10]	K00795	NA	NA	NA	NA	NA	NA	NA	Polyprenyl synthetase [PF00348.21]	NA	NA	NA	NA	NA	NA	d71_METABAT__31-contigs	COG0142	NA	NA	NA	NA
GCA_017302435_000000000031_39	K00796	K00796	Catalyzes the condensation of para-aminobenzoate (pABA) with 6-hydroxymethyl-7,8-dihydropterin diphosphate (DHPt-PP) to form 7,8-dihydropteroate (H2Pte), the immediate precursor of folate derivatives	K00796	dihydropteroate synthase [EC:2.5.1.15]	GCA_017302435_fix	K00796	dihydropteroate synthase [EC:2.5.1.15]	K00796	NA	NA	NA	NA	NA	NA	NA	Pterin binding enzyme [PF00809.26]	NA	NA	NA	NA	0	PF00809	GCA_017302435	NA	NA	NA	NA	NA
MAG_92494_Ga0131788_11_324	K00796	K00796	Catalyzes the condensation of para-aminobenzoate (pABA) with 6-hydroxymethyl-7,8-dihydropterin diphosphate (DHPt-PP) to form 7,8-dihydropteroate (H2Pte), the immediate precursor of folate derivatives	K00796	dihydropteroate synthase [EC:2.5.1.15]	MAG_92494	K00796	dihydropteroate synthase [EC:2.5.1.15]	K00796	NA	NA	NA	NA	NA	NA	NA	Pterin binding enzyme [PF00809.26]	NA	NA	NA	NA	0	PF00809	MAG_92494	NA	NA	NA	NA	NA
d71_METABAT__31-contigs_d71_METABAT__31-contigs---d71_METABAT__31-contigs_c_000000000269_44	NA	K00796	Catalyzes the condensation of para-aminobenzoate (pABA) with 6-hydroxymethyl-7,8-dihydropterin diphosphate (DHPt-PP) to form 7,8-dihydropteroate (H2Pte), the immediate precursor of folate derivatives	NA	NA	d71_METABAT__31-contigs	K00796	dihydropteroate synthase [EC:2.5.1.15]	K00796	NA	NA	NA	NA	NA	NA	NA	Pterin binding enzyme [PF00809.26]	NA	NA	NA	NA	NA	NA	d71_METABAT__31-contigs	COG0294	NA	NA	NA	NA
GCA_017302435_000000000005_16	NA	NA	Spermine/spermidine synthase domain	K00797	spermidine synthase [EC:2.5.1.16]	GCA_017302435_fix	K00797	spermidine synthase [EC:2.5.1.16]	K00797	NA	NA	NA	NA	NA	NA	NA	Spermine/spermidine synthase domain [PF01564.21]; Methyltransferase domain [PF08242.16]; Methyltransferase domain [PF13489.10]	NA	NA	NA	NA	0	PF01564	GCA_017302435	NA	NA	NA	NA	NA
GCA_017302435_000000000011_55	K00797	K00797	Spermine/spermidine synthase domain	K00797	spermidine synthase [EC:2.5.1.16]	GCA_017302435_fix	K00797	spermidine synthase [EC:2.5.1.16]	K00797	NA	NA	NA	NA	NA	NA	NA	Spermine/spermidine synthase domain [PF01564.21]	NA	NA	NA	NA	0	PF01564	GCA_017302435	NA	NA	NA	NA	NA
GCA_017302435_000000000088_83	K00797	K00797	Spermine/spermidine synthase domain	NA	NA	GCA_017302435_fix	NA	NA	K00797	NA	NA	NA	NA	NA	NA	NA	Spermine/spermidine synthase domain [PF01564.21]	NA	NA	NA	NA	0	PF01564	GCA_017302435	NA	NA	NA	NA	NA
MAG_92494_Ga0131788_11_362	K00797	K00797	Spermine/spermidine synthase domain	K00797	spermidine synthase [EC:2.5.1.16]	MAG_92494	NA	NA	K00797	NA	NA	NA	NA	NA	NA	NA	Spermine/spermidine synthase domain [PF01564.21]	NA	NA	NA	NA	0	PF01564	MAG_92494	NA	NA	NA	NA	NA
d71_METABAT__31-contigs_d71_METABAT__31-contigs---d71_METABAT__31-contigs_c_000000000144_121	NA	K00797	Spermine/spermidine synthase domain	NA	NA	d71_METABAT__31-contigs	K00797	spermidine synthase [EC:2.5.1.16]	K00797	NA	NA	NA	NA	NA	NA	NA	Spermine/spermidine synthase domain [PF01564.21]	NA	NA	NA	NA	NA	NA	d71_METABAT__31-contigs	COG4262	NA	NA	NA	NA
d71_METABAT__31-contigs_d71_METABAT__31-contigs---d71_METABAT__31-contigs_c_000000000241_55	NA	K00797	Spermine/spermidine synthase domain	NA	NA	d71_METABAT__31-contigs	K00797	spermidine synthase [EC:2.5.1.16]	K00797	NA	NA	NA	NA	NA	NA	NA	Spermine/spermidine synthase domain [PF01564.21]; O-methyltransferase [PF01596.21]; Methyltransferase small domain [PF05175.18]	NA	NA	NA	NA	NA	NA	d71_METABAT__31-contigs	COG0421	NA	NA	NA	NA
d71_METABAT__31-contigs_d71_METABAT__31-contigs---d71_METABAT__31-contigs_c_000000001751_19	NA	K00797	Spermidine synthase	NA	NA	d71_METABAT__31-contigs	NA	NA	K00797	NA	NA	NA	NA	NA	NA	NA	Spermine/spermidine synthase domain [PF01564.21]	NA	NA	NA	NA	NA	NA	d71_METABAT__31-contigs	COG0421	NA	NA	NA	NA
GCA_017302435_000000000012_29	K00798	K00798	Cobalamin adenosyltransferase	K00798	cob(I)alamin adenosyltransferase [EC:2.5.1.17]	GCA_017302435_fix	K00798	cob(I)alamin adenosyltransferase [EC:2.5.1.17]	K00798	NA	NA	NA	NA	NA	NA	NA	Cobalamin adenosyltransferase [PF01923.22]	NA	NA	NA	NA	0	PF01923	GCA_017302435	NA	NA	NA	NA	NA
MAG_92494_Ga0131788_13_261	K00798	K00798	Cobalamin adenosyltransferase	K00798	cob(I)alamin adenosyltransferase [EC:2.5.1.17]	MAG_92494	K00798	cob(I)alamin adenosyltransferase [EC:2.5.1.17]	K00798	NA	NA	NA	NA	NA	NA	NA	Cobalamin adenosyltransferase [PF01923.22]	NA	NA	NA	NA	0	PF01923	MAG_92494	NA	NA	NA	NA	NA
d71_METABAT__31-contigs_d71_METABAT__31-contigs---d71_METABAT__31-contigs_c_000000000123_123	NA	K00798	Cobalamin adenosyltransferase	NA	NA	d71_METABAT__31-contigs	K00798	cob(I)alamin adenosyltransferase [EC:2.5.1.17]	K00798	NA	NA	NA	NA	NA	NA	NA	Cobalamin adenosyltransferase [PF01923.22]	NA	NA	NA	NA	NA	NA	d71_METABAT__31-contigs	COG2096	NA	NA	NA	NA
GCA_017302435_000000000001_93	NA	K00799	Glutathione S-transferase	K00799	glutathione S-transferase [EC:2.5.1.18]	GCA_017302435_fix	K00799	glutathione S-transferase [EC:2.5.1.18]	K00799	NA	NA	NA	NA	NA	NA	NA	Uncharacterized alpha/beta hydrolase domain (DUF2235) [PF09994.13]; Glutathione S-transferase, N-terminal domain [PF02798.24]; Glutathione S-transferase, N-terminal domain [PF13409.10]; Glutathione S-transferase, N-terminal domain [PF13417.10]; Glutathione S-transferase, C-terminal domain [PF00043.29]; Glutathione S-transferase, C-terminal domain [PF14497.10]	NA	NA	NA	NA	0	PF09994	GCA_017302435	NA	NA	NA	NA	NA
GCA_017302435_000000000001_154	K00799	K00799	Glutathione S-transferase, C-terminal domain	K00799	glutathione S-transferase [EC:2.5.1.18]	GCA_017302435_fix	K00799	glutathione S-transferase [EC:2.5.1.18]	K00799	NA	NA	NA	NA	NA	NA	NA	Glutathione S-transferase, N-terminal domain [PF13417.10]; Glutathione S-transferase, N-terminal domain [PF13409.10]; Glutathione S-transferase, N-terminal domain [PF02798.24]; Glutathione S-transferase, C-terminal domain [PF13410.10]; Glutathione S-transferase, C-terminal domain [PF00043.29]	NA	NA	NA	NA	0	PF13417	GCA_017302435	NA	NA	NA	NA	NA
GCA_017302435_000000000004_41	NA	NA	Glutathione S-transferase, C-terminal domain	K00799	glutathione S-transferase [EC:2.5.1.18]	GCA_017302435_fix	K00799	glutathione S-transferase [EC:2.5.1.18]	K00799	NA	NA	NA	NA	NA	NA	NA	Glutathione S-transferase, N-terminal domain [PF13409.10]; Glutathione S-transferase, N-terminal domain [PF02798.24]; Glutathione S-transferase, N-terminal domain [PF13417.10]; Glutathione S-transferase, C-terminal domain [PF00043.29]; Glutathione S-transferase, C-terminal domain [PF13410.10]; Glutathione S-transferase, C-terminal domain [PF14497.10]; Glutathione S-transferase, N-terminal domain …	NA	NA	NA	NA	0	PF13409	GCA_017302435	NA	NA	NA	NA	NA
GCA_017302435_000000000004_42	K11209	K00799	Glutathione S-transferase, C-terminal domain	K00799	glutathione S-transferase [EC:2.5.1.18]	GCA_017302435_fix	K11209	GSH-dependent disulfide-bond oxidoreductase [EC:1.8.4.-]	K00799	NA	NA	NA	NA	NA	NA	NA	Glutathione S-transferase, N-terminal domain [PF02798.24]; Glutathione S-transferase, N-terminal domain [PF13409.10]; Glutathione S-transferase, C-terminal domain [PF00043.29]; Glutathione S-transferase, N-terminal domain [PF13417.10]; Glutathione S-transferase, C-terminal domain [PF14497.10]; Glutathione S-transferase, C-terminal domain [PF13410.10]	NA	NA	NA	NA	0	PF02798	GCA_017302435	NA	NA	NA	NA	NA
GCA_017302435_000000000012_53	K00799	K00799	Glutathione S-transferase	K00799	glutathione S-transferase [EC:2.5.1.18]	GCA_017302435_fix	K00799	glutathione S-transferase [EC:2.5.1.18]	K00799	NA	NA	NA	NA	NA	NA	NA	Glutathione S-transferase, N-terminal domain [PF02798.24]; Glutathione S-transferase, N-terminal domain [PF13409.10]; Glutathione S-transferase, C-terminal domain [PF00043.29]; Glutathione S-transferase, C-terminal domain [PF14497.10]; Glutathione S-transferase, C-terminal domain [PF13410.10]	NA	NA	NA	NA	0	PF02798	GCA_017302435	NA	NA	NA	NA	NA
GCA_017302435_000000000066_18	K00799	NA	PFAM MAPEG family	NA	NA	GCA_017302435_fix	NA	NA	K00799	NA	NA	NA	NA	NA	NA	NA	MAPEG family [PF01124.22]	NA	NA	NA	NA	0	PF01124	GCA_017302435	NA	NA	NA	NA	NA
MAG_92494_Ga0131788_11_615	K00799	K00799	Glutathione S-transferase	K00799	glutathione S-transferase [EC:2.5.1.18]	MAG_92494	K00799	glutathione S-transferase [EC:2.5.1.18]	K00799	NA	NA	NA	NA	NA	NA	NA	Glutathione S-transferase, N-terminal domain [PF13409.10]; Glutathione S-transferase, N-terminal domain [PF02798.24]; Glutathione S-transferase, N-terminal domain [PF13417.10]; Glutathione S-transferase, C-terminal domain [PF00043.29]; Glutathione S-transferase, C-terminal domain [PF14497.10]	NA	NA	NA	NA	0	PF13409	MAG_92494	NA	NA	NA	NA	NA
MAG_92494_Ga0131788_11_1367	K00799	K00799	Glutathione S-transferase	K00799	glutathione S-transferase [EC:2.5.1.18]	MAG_92494	K00799	glutathione S-transferase [EC:2.5.1.18]	K00799	NA	NA	NA	NA	NA	NA	NA	Glutathione S-transferase, C-terminal domain [PF14834.10]; Glutathione S-transferase, N-terminal domain [PF13417.10]; Glutathione S-transferase, N-terminal domain [PF13409.10]; Glutathione S-transferase, N-terminal domain [PF02798.24]; Glutathione S-transferase, C-terminal domain [PF13410.10]	NA	NA	NA	NA	0	PF14834	MAG_92494	NA	NA	NA	NA	NA
MAG_92494_Ga0131788_11_1494	K00799	NA	PFAM MAPEG family	NA	NA	MAG_92494	NA	NA	K00799	NA	NA	NA	NA	NA	NA	NA	MAPEG family [PF01124.22]	NA	NA	NA	NA	0	PF01124	MAG_92494	NA	NA	NA	NA	NA
MAG_92494_Ga0131788_11_1838	K00799	NA	Glutathione S-transferase, C-terminal domain	NA	NA	MAG_92494	NA	NA	K00799	NA	NA	NA	NA	NA	NA	NA	Glutathione S-transferase, N-terminal domain [PF02798.24]; Glutathione S-transferase, C-terminal domain [PF14497.10]	NA	NA	NA	NA	0	PF02798	MAG_92494	NA	NA	NA	NA	NA
MAG_92494_Ga0131788_11_2333	K00799	K00799	Glutathione S-transferase, C-terminal domain	K00799	glutathione S-transferase [EC:2.5.1.18]	MAG_92494	K00799	glutathione S-transferase [EC:2.5.1.18]	K00799	NA	NA	NA	NA	NA	NA	NA	Glutathione S-transferase, N-terminal domain [PF13417.10]; Glutathione S-transferase, N-terminal domain [PF13409.10]; Glutathione S-transferase, C-terminal domain [PF13410.10]; Glutathione S-transferase, N-terminal domain [PF02798.24]; Glutathione S-transferase, C-terminal domain [PF00043.29]	NA	NA	NA	NA	0	PF13417	MAG_92494	NA	NA	NA	NA	NA
MAG_92494_Ga0131788_12_463	NA	K00799	Glutathione S-transferase	K00799	glutathione S-transferase [EC:2.5.1.18]	MAG_92494	K00799	glutathione S-transferase [EC:2.5.1.18]	K00799	NA	NA	NA	NA	NA	NA	NA	Glutathione S-transferase, N-terminal domain [PF13417.10]; Glutathione S-transferase, N-terminal domain [PF02798.24]; Glutathione S-transferase, N-terminal domain [PF13409.10]; Glutathione S-transferase, C-terminal domain [PF00043.29]; Glutathione S-transferase, C-terminal domain [PF14497.10]; Glutathione S-transferase, C-terminal domain [PF13410.10]	NA	NA	NA	NA	0	PF13417	MAG_92494	NA	NA	NA	NA	NA
MAG_92494_Ga0131788_12_497	K00799	K00799	Glutathione S-transferase, N-terminal domain	K00799	glutathione S-transferase [EC:2.5.1.18]	MAG_92494	K00799	glutathione S-transferase [EC:2.5.1.18]	K00799	NA	NA	NA	NA	NA	NA	NA	Glutathione S-transferase, N-terminal domain [PF02798.24]; Glutathione S-transferase, N-terminal domain [PF13417.10]; Glutathione S-transferase, N-terminal domain [PF13409.10]; Glutathione S-transferase, C-terminal domain [PF00043.29]; Glutathione S-transferase, C-terminal domain [PF13410.10]; Glutathione S-transferase, C-terminal domain [PF14497.10]	NA	NA	NA	NA	0	PF02798	MAG_92494	NA	NA	NA	NA	NA
d71_METABAT__31-contigs_d71_METABAT__31-contigs---d71_METABAT__31-contigs_c_000000000119_2	NA	K00799	Glutathione S-transferase, N-terminal domain	NA	NA	d71_METABAT__31-contigs	K00799	glutathione S-transferase [EC:2.5.1.18]	K00799	NA	NA	NA	NA	NA	NA	NA	Glutathione S-transferase, N-terminal domain [PF02798.24]; Glutathione S-transferase, N-terminal domain [PF13417.10]; Glutathione S-transferase, N-terminal domain [PF13409.10]; Glutathione S-transferase, C-terminal domain [PF00043.29]; Glutathione S-transferase, C-terminal domain [PF14497.10]; Glutathione S-transferase, C-terminal domain [PF13410.10]	NA	NA	NA	NA	NA	NA	d71_METABAT__31-contigs	COG0625	NA	NA	NA	NA
d71_METABAT__31-contigs_d71_METABAT__31-contigs---d71_METABAT__31-contigs_c_000000000119_100	NA	K00799,K04097	Glutathione S-transferase, C-terminal domain	NA	NA	d71_METABAT__31-contigs	K00799	glutathione S-transferase [EC:2.5.1.18]	K00799	NA	NA	NA	NA	NA	NA	NA	Glutathione S-transferase, N-terminal domain [PF02798.24]; Glutathione S-transferase, C-terminal domain [PF14497.10]; Glutathione S-transferase, N-terminal domain [PF13417.10]; Glutathione S-transferase, N-terminal domain [PF13409.10]; Glutathione S-transferase, C-terminal domain [PF00043.29]	NA	NA	NA	NA	NA	NA	d71_METABAT__31-contigs	KOG1695	NA	NA	NA	NA
d71_METABAT__31-contigs_d71_METABAT__31-contigs---d71_METABAT__31-contigs_c_000000000119_161	NA	K00799	Glutathione S-transferase, C-terminal domain	NA	NA	d71_METABAT__31-contigs	K00799	glutathione S-transferase [EC:2.5.1.18]	K00799	NA	NA	NA	NA	NA	NA	NA	Glutathione S-transferase, N-terminal domain [PF13417.10]; Glutathione S-transferase, N-terminal domain [PF13409.10]; Glutathione S-transferase, N-terminal domain [PF02798.24]; Glutathione S-transferase, C-terminal domain [PF13410.10]	NA	NA	NA	NA	NA	NA	d71_METABAT__31-contigs	COG0625	NA	NA	NA	NA
d71_METABAT__31-contigs_d71_METABAT__31-contigs---d71_METABAT__31-contigs_c_000000000154_52	NA	K00799	Glutathione S-transferase	NA	NA	d71_METABAT__31-contigs	K00799	glutathione S-transferase [EC:2.5.1.18]	K00799	NA	NA	NA	NA	NA	NA	NA	Glutathione S-transferase, N-terminal domain [PF13417.10]; Glutathione S-transferase, N-terminal domain [PF02798.24]; Glutathione S-transferase, N-terminal domain [PF13409.10]; Glutathione S-transferase, C-terminal domain [PF00043.29]; Glutathione S-transferase, C-terminal domain [PF13410.10]; Glutathione S-transferase, C-terminal domain [PF14497.10]	NA	NA	NA	NA	NA	NA	d71_METABAT__31-contigs	COG0625	NA	NA	NA	NA
d71_METABAT__31-contigs_d71_METABAT__31-contigs---d71_METABAT__31-contigs_c_000000001260_29	NA	K00799	Glutathione S-transferase	NA	NA	d71_METABAT__31-contigs	K00799	glutathione S-transferase [EC:2.5.1.18]	K00799	NA	NA	NA	NA	NA	NA	NA	Glutathione S-transferase, N-terminal domain [PF02798.24]; Glutathione S-transferase, C-terminal domain [PF00043.29]; Glutathione S-transferase, N-terminal domain [PF13409.10]; Glutathione S-transferase, C-terminal domain [PF14497.10]; Glutathione S-transferase, C-terminal domain [PF13410.10]	NA	NA	NA	NA	NA	NA	d71_METABAT__31-contigs	COG0625	NA	NA	NA	NA
GCA_017302435_000000000021_28	K00800	K00800	Catalyzes the transfer of the enolpyruvyl moiety of phosphoenolpyruvate (PEP) to the 5-hydroxyl of shikimate-3- phosphate (S3P) to produce enolpyruvyl shikimate-3-phosphate and inorganic phosphate	K00800	3-phosphoshikimate 1-carboxyvinyltransferase [EC:2.5.1.19]	GCA_017302435_fix	K00800	3-phosphoshikimate 1-carboxyvinyltransferase [EC:2.5.1.19]	K00800	NA	NA	NA	NA	NA	NA	NA	EPSP synthase (3-phosphoshikimate 1-carboxyvinyltransferase) [PF00275.24]; Cytidylate kinase [PF02224.22]	NA	NA	NA	NA	0	PF00275	GCA_017302435	NA	NA	NA	NA	NA
GCA_017302435_000000000021_28	K00800	K00800	Catalyzes the transfer of the enolpyruvyl moiety of phosphoenolpyruvate (PEP) to the 5-hydroxyl of shikimate-3- phosphate (S3P) to produce enolpyruvyl shikimate-3-phosphate and inorganic phosphate	K00945	CMP/dCMP kinase [EC:2.7.4.25]	GCA_017302435_fix	K00800	3-phosphoshikimate 1-carboxyvinyltransferase [EC:2.5.1.19]	K00800	NA	NA	NA	NA	NA	NA	NA	EPSP synthase (3-phosphoshikimate 1-carboxyvinyltransferase) [PF00275.24]; Cytidylate kinase [PF02224.22]	NA	NA	NA	NA	0	PF00275	GCA_017302435	NA	NA	NA	NA	NA
MAG_92494_Ga0131788_11_2272	K00800	K00800	Catalyzes the transfer of the enolpyruvyl moiety of phosphoenolpyruvate (PEP) to the 5-hydroxyl of shikimate-3- phosphate (S3P) to produce enolpyruvyl shikimate-3-phosphate and inorganic phosphate	K00800	3-phosphoshikimate 1-carboxyvinyltransferase [EC:2.5.1.19]	MAG_92494	K00800	3-phosphoshikimate 1-carboxyvinyltransferase [EC:2.5.1.19]	K00800	NA	NA	NA	NA	NA	NA	NA	EPSP synthase (3-phosphoshikimate 1-carboxyvinyltransferase) [PF00275.24]; Cytidylate kinase [PF02224.22]	NA	NA	NA	NA	0	PF00275	MAG_92494	NA	NA	NA	NA	NA
MAG_92494_Ga0131788_11_2272	K00800	K00800	Catalyzes the transfer of the enolpyruvyl moiety of phosphoenolpyruvate (PEP) to the 5-hydroxyl of shikimate-3- phosphate (S3P) to produce enolpyruvyl shikimate-3-phosphate and inorganic phosphate	K00945	CMP/dCMP kinase [EC:2.7.4.25]	MAG_92494	K00800	3-phosphoshikimate 1-carboxyvinyltransferase [EC:2.5.1.19]	K00800	NA	NA	NA	NA	NA	NA	NA	EPSP synthase (3-phosphoshikimate 1-carboxyvinyltransferase) [PF00275.24]; Cytidylate kinase [PF02224.22]	NA	NA	NA	NA	0	PF00275	MAG_92494	NA	NA	NA	NA	NA
d71_METABAT__31-contigs_d71_METABAT__31-contigs---d71_METABAT__31-contigs_c_000000000106_6	NA	K00800	Catalyzes the transfer of the enolpyruvyl moiety of phosphoenolpyruvate (PEP) to the 5-hydroxyl of shikimate-3- phosphate (S3P) to produce enolpyruvyl shikimate-3-phosphate and inorganic phosphate	NA	NA	d71_METABAT__31-contigs	K00800	3-phosphoshikimate 1-carboxyvinyltransferase [EC:2.5.1.19]	K00800	NA	NA	NA	NA	NA	NA	NA	EPSP synthase (3-phosphoshikimate 1-carboxyvinyltransferase) [PF00275.24]; Cytidylate kinase [PF02224.22]	NA	NA	NA	NA	NA	NA	d71_METABAT__31-contigs	COG0128	NA	NA	NA	NA
GCA_017302435_000000000067_35	NA	K00805	Heptaprenyl diphosphate synthase component I	NA	NA	GCA_017302435_fix	NA	NA	K00805	NA	NA	NA	NA	NA	NA	NA	Heptaprenyl diphosphate synthase component I [PF07456.15]	NA	NA	NA	NA	0	PF07456	GCA_017302435	NA	NA	NA	NA	NA
MAG_92494_Ga0131788_11_456	NA	K00805	Heptaprenyl diphosphate synthase component I	NA	NA	MAG_92494	NA	NA	K00805	NA	NA	NA	NA	NA	NA	NA	Heptaprenyl diphosphate synthase component I [PF07456.15]	NA	NA	NA	NA	0	PF07456	MAG_92494	NA	NA	NA	NA	NA
d71_METABAT__31-contigs_d71_METABAT__31-contigs---d71_METABAT__31-contigs_c_000000000086_102	NA	K00805	Heptaprenyl diphosphate synthase component I	NA	NA	d71_METABAT__31-contigs	NA	NA	K00805	NA	NA	NA	NA	NA	NA	NA	Heptaprenyl diphosphate synthase component I [PF07456.15]	NA	NA	NA	NA	NA	NA	d71_METABAT__31-contigs	COG4769	NA	NA	NA	NA
GCA_017302435_000000000008_62	K00806	K00806	Catalyzes the condensation of isopentenyl diphosphate (IPP) with allylic pyrophosphates generating different type of terpenoids	K00806	undecaprenyl diphosphate synthase [EC:2.5.1.31]	GCA_017302435_fix	K00806	undecaprenyl diphosphate synthase [EC:2.5.1.31]	K00806	NA	NA	NA	NA	NA	NA	NA	Putative undecaprenyl diphosphate synthase [PF01255.23]	NA	NA	NA	NA	0	PF01255	GCA_017302435	NA	NA	NA	NA	NA
MAG_92494_Ga0131788_11_2295	K00806	K00806	Catalyzes the condensation of isopentenyl diphosphate (IPP) with allylic pyrophosphates generating different type of terpenoids	K00806	undecaprenyl diphosphate synthase [EC:2.5.1.31]	MAG_92494	K00806	undecaprenyl diphosphate synthase [EC:2.5.1.31]	K00806	NA	NA	NA	NA	NA	NA	NA	Putative undecaprenyl diphosphate synthase [PF01255.23]	NA	NA	NA	NA	0	PF01255	MAG_92494	NA	NA	NA	NA	NA
d71_METABAT__31-contigs_d71_METABAT__31-contigs---d71_METABAT__31-contigs_c_000000000187_89	NA	K00806	Catalyzes the condensation of isopentenyl diphosphate (IPP) with allylic pyrophosphates generating different type of terpenoids	NA	NA	d71_METABAT__31-contigs	K00806	undecaprenyl diphosphate synthase [EC:2.5.1.31]	K00806	NA	NA	NA	NA	NA	NA	NA	Putative undecaprenyl diphosphate synthase [PF01255.23]	NA	NA	NA	NA	NA	NA	d71_METABAT__31-contigs	COG0020	NA	NA	NA	NA
GCA_017302435_000000000006_43	K00808	K00808	Homospermidine synthase	K00808	homospermidine synthase [EC:2.5.1.44]	GCA_017302435_fix	K00808	homospermidine synthase [EC:2.5.1.44]	K00808	NA	NA	NA	NA	NA	NA	NA	Saccharopine dehydrogenase C-terminal domain [PF16653.9]	NA	NA	NA	NA	0	PF16653	GCA_017302435	NA	NA	NA	NA	NA
GCA_017302435_000000000021_30	K00817	K00817	Belongs to the class-II pyridoxal-phosphate-dependent aminotransferase family. Histidinol-phosphate aminotransferase subfamily	K00817	histidinol-phosphate aminotransferase [EC:2.6.1.9]	GCA_017302435_fix	K00817	histidinol-phosphate aminotransferase [EC:2.6.1.9]	K00817	NA	NA	NA	NA	NA	NA	NA	Aminotransferase class I and II [PF00155.25]	NA	NA	NA	NA	0	PF00155	GCA_017302435	NA	NA	NA	NA	NA
GCA_017302435_000000000067_19	K00817	K00817	Aminotransferase class I and II	K00817	histidinol-phosphate aminotransferase [EC:2.6.1.9]	GCA_017302435_fix	K00817	histidinol-phosphate aminotransferase [EC:2.6.1.9]	K00817	NA	NA	NA	NA	NA	NA	NA	Aminotransferase class I and II [PF00155.25]; Aminotransferase class-V [PF00266.23]	NA	NA	NA	NA	0	PF00155	GCA_017302435	NA	NA	NA	NA	NA
MAG_92494_Ga0131788_11_441	K00817	K00817	Aminotransferase class I and II	K00817	histidinol-phosphate aminotransferase [EC:2.6.1.9]	MAG_92494	K00817	histidinol-phosphate aminotransferase [EC:2.6.1.9]	K00817	NA	NA	NA	NA	NA	NA	NA	Aminotransferase class I and II [PF00155.25]	NA	NA	NA	NA	0	PF00155	MAG_92494	NA	NA	NA	NA	NA
MAG_92494_Ga0131788_11_2270	K00817	K00817	Belongs to the class-II pyridoxal-phosphate-dependent aminotransferase family. Histidinol-phosphate aminotransferase subfamily	K00817	histidinol-phosphate aminotransferase [EC:2.6.1.9]	MAG_92494	K00817	histidinol-phosphate aminotransferase [EC:2.6.1.9]	K00817	NA	NA	NA	NA	NA	NA	NA	Aminotransferase class I and II [PF00155.25]	NA	NA	NA	NA	0	PF00155	MAG_92494	NA	NA	NA	NA	NA
d71_METABAT__31-contigs_d71_METABAT__31-contigs---d71_METABAT__31-contigs_c_000000000106_8	NA	K00817	Belongs to the class-II pyridoxal-phosphate-dependent aminotransferase family. Histidinol-phosphate aminotransferase subfamily	NA	NA	d71_METABAT__31-contigs	K00817	histidinol-phosphate aminotransferase [EC:2.6.1.9]	K00817	NA	NA	NA	NA	NA	NA	NA	Aminotransferase class I and II [PF00155.25]	NA	NA	NA	NA	NA	NA	d71_METABAT__31-contigs	COG0079	NA	NA	NA	NA
d71_METABAT__31-contigs_d71_METABAT__31-contigs---d71_METABAT__31-contigs_c_000000000154_84	NA	K00817	Aminotransferase class I and II	NA	NA	d71_METABAT__31-contigs	K00817	histidinol-phosphate aminotransferase [EC:2.6.1.9]	K00817	NA	NA	NA	NA	NA	NA	NA	Aminotransferase class I and II [PF00155.25]	NA	NA	NA	NA	NA	NA	d71_METABAT__31-contigs	COG0079	NA	NA	NA	NA
GCA_017302435_000000000016_45	K00820	K00820	Catalyzes the first step in hexosamine metabolism, converting fructose-6P into glucosamine-6P using glutamine as a nitrogen source	K00820	glutamine---fructose-6-phosphate transaminase (isomerizing) [EC:2.6.1.16]	GCA_017302435_fix	K00820	glutamine---fructose-6-phosphate transaminase (isomerizing) [EC:2.6.1.16]	K00820	MER0283823	C44	MER0283823 - family C44 non-peptidase homologues (Azospira oryzae) [C44.UNW]#C44#{peptidase unit: 2-232}~source YP_005027344~	FALSE	0.713	333	2.74E-96	Glutamine amidotransferase domain [PF13522.10]; SIS domain [PF01380.26]; Glutamine amidotransferase domain [PF13537.10]; Glutamine amidotransferases class-II [PF13230.10]	NA	NA	NA	NA	0	PF13522	GCA_017302435	NA	NA	NA	NA	NA
MAG_92494_Ga0131788_11_1309	K00820	K00820	Catalyzes the first step in hexosamine metabolism, converting fructose-6P into glucosamine-6P using glutamine as a nitrogen source	K00820	glutamine---fructose-6-phosphate transaminase (isomerizing) [EC:2.6.1.16]	MAG_92494	K00820	glutamine---fructose-6-phosphate transaminase (isomerizing) [EC:2.6.1.16]	K00820	MER0283823	C44	MER0283823 - family C44 non-peptidase homologues (Azospira oryzae) [C44.UNW]#C44#{peptidase unit: 2-232}~source YP_005027344~	FALSE	0.726	339	2.67E-98	Glutamine amidotransferase domain [PF13522.10]; SIS domain [PF01380.26]; Glutamine amidotransferase domain [PF13537.10]; Glutamine amidotransferases class-II [PF13230.10]	NA	NA	NA	NA	0	PF13522	MAG_92494	NA	NA	NA	NA	NA
d71_METABAT__31-contigs_d71_METABAT__31-contigs---d71_METABAT__31-contigs_c_000000000062_209	NA	K00820	Catalyzes the first step in hexosamine metabolism, converting fructose-6P into glucosamine-6P using glutamine as a nitrogen source	NA	NA	d71_METABAT__31-contigs	K00820	glutamine---fructose-6-phosphate transaminase (isomerizing) [EC:2.6.1.16]	K00820	NA	NA	NA	NA	NA	NA	NA	Glutamine amidotransferase domain [PF13522.10]; SIS domain [PF01380.26]; Glutamine amidotransferase domain [PF13537.10]; Glutamine amidotransferases class-II [PF13230.10]	NA	NA	NA	NA	NA	NA	d71_METABAT__31-contigs	COG0449	NA	NA	NA	NA
d71_METABAT__31-contigs_d71_METABAT__31-contigs---d71_METABAT__31-contigs_c_000000000113_167	NA	K00820	Catalyzes the first step in hexosamine metabolism, converting fructose-6P into glucosamine-6P using glutamine as a nitrogen source	NA	NA	d71_METABAT__31-contigs	NA	NA	K00820	NA	NA	NA	NA	NA	NA	NA	NA	NA	NA	NA	NA	NA	NA	d71_METABAT__31-contigs	COG0449	NA	NA	NA	NA
GCA_017302435_000000000039_21	K00821	K00821	Aminotransferase class-III	K00821	acetylornithine/N-succinyldiaminopimelate aminotransferase [EC:2.6.1.11 2.6.1.17]	GCA_017302435_fix	K00821	acetylornithine/N-succinyldiaminopimelate aminotransferase [EC:2.6.1.11 2.6.1.17]	K00821	NA	NA	NA	NA	NA	NA	NA	Aminotransferase class-III [PF00202.25]	NA	NA	NA	NA	0	PF00202	GCA_017302435	NA	NA	NA	NA	NA
MAG_92494_Ga0131788_11_104	K00821	K00821	Aminotransferase class-III	K00821	acetylornithine/N-succinyldiaminopimelate aminotransferase [EC:2.6.1.11 2.6.1.17]	MAG_92494	K00821	acetylornithine/N-succinyldiaminopimelate aminotransferase [EC:2.6.1.11 2.6.1.17]	K00821	NA	NA	NA	NA	NA	NA	NA	Aminotransferase class-III [PF00202.25]	NA	NA	NA	NA	0	PF00202	MAG_92494	NA	NA	NA	NA	NA
d71_METABAT__31-contigs_d71_METABAT__31-contigs---d71_METABAT__31-contigs_c_000000000106_40	NA	K00821	Aminotransferase class-III	NA	NA	d71_METABAT__31-contigs	K00821	acetylornithine/N-succinyldiaminopimelate aminotransferase [EC:2.6.1.11 2.6.1.17]	K00821	NA	NA	NA	NA	NA	NA	NA	Aminotransferase class-III [PF00202.25]	NA	NA	NA	NA	NA	NA	d71_METABAT__31-contigs	COG4992	NA	NA	NA	NA
GCA_017302435_000000000027_8	K00822	K00822	Belongs to the class-III pyridoxal-phosphate-dependent aminotransferase family	K00822	beta-alanine--pyruvate transaminase [EC:2.6.1.18]	GCA_017302435_fix	K00822	beta-alanine--pyruvate transaminase [EC:2.6.1.18]	K00822	NA	NA	NA	NA	NA	NA	NA	Aminotransferase class-III [PF00202.25]	NA	NA	NA	NA	0	PF00202	GCA_017302435	NA	NA	NA	NA	NA
MAG_92494_Ga0131788_11_134	K00823	K00823	Aminotransferase class-III	K00823	4-aminobutyrate aminotransferase [EC:2.6.1.19]	MAG_92494	K00823	4-aminobutyrate aminotransferase [EC:2.6.1.19]	K00823	NA	NA	NA	NA	NA	NA	NA	Aminotransferase class-III [PF00202.25]	NA	NA	NA	NA	0	PF00202	MAG_92494	NA	NA	NA	NA	NA
MAG_92494_Ga0131788_13_215	K00824	K00824	Aminotransferase class IV	K00824	D-alanine transaminase [EC:2.6.1.21]	MAG_92494	K00824	D-alanine transaminase [EC:2.6.1.21]	K00824	NA	NA	NA	NA	NA	NA	NA	Amino-transferase class IV [PF01063.23]	NA	NA	NA	NA	0	PF01063	MAG_92494	NA	NA	NA	NA	NA
d71_METABAT__31-contigs_d71_METABAT__31-contigs---d71_METABAT__31-contigs_c_000000000119_62	NA	K00824	Aminotransferase class IV	NA	NA	d71_METABAT__31-contigs	K00824	D-alanine transaminase [EC:2.6.1.21]	K00824	NA	NA	NA	NA	NA	NA	NA	Amino-transferase class IV [PF01063.23]	NA	NA	NA	NA	NA	NA	d71_METABAT__31-contigs	COG0115	NA	NA	NA	NA
GCA_017302435_000000000009_30	K00826	K00826	Belongs to the class-IV pyridoxal-phosphate-dependent aminotransferase family	K00826	branched-chain amino acid aminotransferase [EC:2.6.1.42]	GCA_017302435_fix	K00826	branched-chain amino acid aminotransferase [EC:2.6.1.42]	K00826	NA	NA	NA	NA	NA	NA	NA	Amino-transferase class IV [PF01063.23]	NA	NA	NA	NA	0	PF01063	GCA_017302435	NA	NA	NA	NA	NA
MAG_92494_Ga0131788_13_20	K00826	K00826	Belongs to the class-IV pyridoxal-phosphate-dependent aminotransferase family	K00826	branched-chain amino acid aminotransferase [EC:2.6.1.42]	MAG_92494	K00826	branched-chain amino acid aminotransferase [EC:2.6.1.42]	K00826	NA	NA	NA	NA	NA	NA	NA	Amino-transferase class IV [PF01063.23]	NA	NA	NA	NA	0	PF01063	MAG_92494	NA	NA	NA	NA	NA
d71_METABAT__31-contigs_d71_METABAT__31-contigs---d71_METABAT__31-contigs_c_000000000951_30	NA	K00826	Belongs to the class-IV pyridoxal-phosphate-dependent aminotransferase family	NA	NA	d71_METABAT__31-contigs	K00826	branched-chain amino acid aminotransferase [EC:2.6.1.42]	K00826	NA	NA	NA	NA	NA	NA	NA	Amino-transferase class IV [PF01063.23]	NA	NA	NA	NA	NA	NA	d71_METABAT__31-contigs	COG0115	NA	NA	NA	NA
GCA_017302435_000000000023_171	K00831	K00831	Catalyzes the reversible conversion of 3- phosphohydroxypyruvate to phosphoserine and of 3-hydroxy-2-oxo-4- phosphonooxybutanoate to phosphohydroxythreonine	K00831	phosphoserine aminotransferase [EC:2.6.1.52]	GCA_017302435_fix	K00831	phosphoserine aminotransferase [EC:2.6.1.52]	K00831	NA	NA	NA	NA	NA	NA	NA	NA	NA	NA	NA	NA	0	NA	GCA_017302435	NA	NA	NA	NA	NA
MAG_92494_Ga0131788_12_144	K00831	K00831	Catalyzes the reversible conversion of 3- phosphohydroxypyruvate to phosphoserine and of 3-hydroxy-2-oxo-4- phosphonooxybutanoate to phosphohydroxythreonine	K00831	phosphoserine aminotransferase [EC:2.6.1.52]	MAG_92494	K00831	phosphoserine aminotransferase [EC:2.6.1.52]	K00831	NA	NA	NA	NA	NA	NA	NA	NA	NA	NA	NA	NA	0	NA	MAG_92494	NA	NA	NA	NA	NA
d71_METABAT__31-contigs_d71_METABAT__31-contigs---d71_METABAT__31-contigs_c_000000000062_11	NA	K00831	Catalyzes the reversible conversion of 3- phosphohydroxypyruvate to phosphoserine and of 3-hydroxy-2-oxo-4- phosphonooxybutanoate to phosphohydroxythreonine	NA	NA	d71_METABAT__31-contigs	K00831	phosphoserine aminotransferase [EC:2.6.1.52]	K00831	NA	NA	NA	NA	NA	NA	NA	Aminotransferase class-V [PF00266.23]	NA	NA	NA	NA	NA	NA	d71_METABAT__31-contigs	COG1932	NA	NA	NA	NA
GCA_017302435_000000000012_105	K00832	K00832	Amino acid transport and metabolism	K00832	aromatic-amino-acid transaminase [EC:2.6.1.57]	GCA_017302435_fix	K00832	aromatic-amino-acid transaminase [EC:2.6.1.57]	K00832	NA	NA	NA	NA	NA	NA	NA	Aminotransferase class I and II [PF00155.25]	NA	NA	NA	NA	0	PF00155	GCA_017302435	NA	NA	NA	NA	NA
MAG_92494_Ga0131788_12_216	K00832	K00832	Amino acid transport and metabolism	K00832	aromatic-amino-acid transaminase [EC:2.6.1.57]	MAG_92494	K00832	aromatic-amino-acid transaminase [EC:2.6.1.57]	K00832	NA	NA	NA	NA	NA	NA	NA	Aminotransferase class I and II [PF00155.25]	NA	NA	NA	NA	0	PF00155	MAG_92494	NA	NA	NA	NA	NA
d71_METABAT__31-contigs_d71_METABAT__31-contigs---d71_METABAT__31-contigs_c_000000000083_16	NA	K00832	Aminotransferase	NA	NA	d71_METABAT__31-contigs	K00832	aromatic-amino-acid transaminase [EC:2.6.1.57]	K00832	NA	NA	NA	NA	NA	NA	NA	Aminotransferase class I and II [PF00155.25]	NA	NA	NA	NA	NA	NA	d71_METABAT__31-contigs	COG1448	NA	NA	NA	NA
GCA_017302435_000000000063_7	K00833	K00833	Belongs to the class-III pyridoxal-phosphate-dependent aminotransferase family	K00833	adenosylmethionine---8-amino-7-oxononanoate aminotransferase [EC:2.6.1.62]	GCA_017302435_fix	K00833	adenosylmethionine---8-amino-7-oxononanoate aminotransferase [EC:2.6.1.62]	K00833	NA	NA	NA	NA	NA	NA	NA	Aminotransferase class-III [PF00202.25]	NA	NA	NA	NA	0	PF00202	GCA_017302435	NA	NA	NA	NA	NA
MAG_92494_Ga0131788_12_242	K00833	K00833	Belongs to the class-III pyridoxal-phosphate-dependent aminotransferase family	K00833	adenosylmethionine---8-amino-7-oxononanoate aminotransferase [EC:2.6.1.62]	MAG_92494	K00833	adenosylmethionine---8-amino-7-oxononanoate aminotransferase [EC:2.6.1.62]	K00833	NA	NA	NA	NA	NA	NA	NA	Aminotransferase class-III [PF00202.25]	NA	NA	NA	NA	0	PF00202	MAG_92494	NA	NA	NA	NA	NA
d71_METABAT__31-contigs_d71_METABAT__31-contigs---d71_METABAT__31-contigs_c_000000000337_95	NA	K00833	Belongs to the class-III pyridoxal-phosphate-dependent aminotransferase family	NA	NA	d71_METABAT__31-contigs	K00833	adenosylmethionine---8-amino-7-oxononanoate aminotransferase [EC:2.6.1.62]	K00833	NA	NA	NA	NA	NA	NA	NA	Aminotransferase class-III [PF00202.25]	NA	NA	NA	NA	NA	NA	d71_METABAT__31-contigs	COG0161	NA	NA	NA	NA
GCA_017302435_000000000006_52	K00845	K00845	Glucokinase	K00845	glucokinase [EC:2.7.1.2]	GCA_017302435_fix	K00845	glucokinase [EC:2.7.1.2]	K00845	NA	NA	NA	NA	NA	NA	NA	Glucokinase [PF02685.20]; ROK family [PF00480.24]	NA	NA	NA	NA	0	PF02685	GCA_017302435	NA	NA	NA	NA	NA
GCA_017302435_000000000067_72	K00847	K00845	ROK family	NA	NA	GCA_017302435_fix	NA	NA	K00845	NA	NA	NA	NA	NA	NA	NA	ROK family [PF00480.24]; Glucokinase [PF02685.20]	NA	NA	NA	NA	0	PF00480	GCA_017302435	NA	NA	NA	NA	NA
MAG_92494_Ga0131788_11_877	K00847	K00845	ROK family	NA	NA	MAG_92494	NA	NA	K00845	NA	NA	NA	NA	NA	NA	NA	ROK family [PF00480.24]; BadF/BadG/BcrA/BcrD ATPase family [PF01869.24]	NA	NA	NA	NA	0	PF00480	MAG_92494	NA	NA	NA	NA	NA
MAG_92494_Ga0131788_11_1272	K00845	K00845	Glucokinase	K00845	glucokinase [EC:2.7.1.2]	MAG_92494	K00845	glucokinase [EC:2.7.1.2]	K00845	NA	NA	NA	NA	NA	NA	NA	Glucokinase [PF02685.20]; ROK family [PF00480.24]	NA	NA	NA	NA	0	PF02685	MAG_92494	NA	NA	NA	NA	NA
d71_METABAT__31-contigs_d71_METABAT__31-contigs---d71_METABAT__31-contigs_c_000000000787_25	NA	K00845	Belongs to the bacterial glucokinase family	NA	NA	d71_METABAT__31-contigs	K00845	glucokinase [EC:2.7.1.2]	K00845	NA	NA	NA	NA	NA	NA	NA	Glucokinase [PF02685.20]; ROK family [PF00480.24]	NA	NA	NA	NA	NA	NA	d71_METABAT__31-contigs	COG0837	NA	NA	NA	NA
d71_METABAT__31-contigs_d71_METABAT__31-contigs---d71_METABAT__31-contigs_c_000000000787_10	NA	K00845,K00847,K00884	ROK family	NA	NA	d71_METABAT__31-contigs	NA	NA	K00845	NA	NA	NA	NA	NA	NA	NA	ROK family [PF00480.24]; BadF/BadG/BcrA/BcrD ATPase family [PF01869.24]	NA	NA	NA	NA	NA	NA	d71_METABAT__31-contigs	COG1940	NA	NA	NA	NA
MAG_92494_Ga0131788_11_853	K00850	K00850	Catalyzes the phosphorylation of D-fructose 6-phosphate, the first committing step of glycolysis. Uses inorganic phosphate (PPi) as phosphoryl donor instead of ATP like common ATP-dependent phosphofructokinases (ATP-PFKs), which renders the reaction reversible, and can thus function both in glycolysis and gluconeogenesis. Consistently, PPi-PFK can replace the enzymes of both the forward (ATP-PFK)…	K00850	6-phosphofructokinase 1 [EC:2.7.1.11]	MAG_92494	K00850	6-phosphofructokinase 1 [EC:2.7.1.11]	K00850	NA	NA	NA	NA	NA	NA	NA	Phosphofructokinase [PF00365.24]	NA	NA	NA	NA	0	PF00365	MAG_92494	NA	NA	NA	NA	NA
d71_METABAT__31-contigs_d71_METABAT__31-contigs---d71_METABAT__31-contigs_c_000000000062_88	NA	K00850	6-phosphofructokinase activity	NA	NA	d71_METABAT__31-contigs	NA	NA	K00850	NA	NA	NA	NA	NA	NA	NA	Phosphofructokinase [PF00365.24]	NA	NA	NA	NA	NA	NA	d71_METABAT__31-contigs	COG0205	NA	NA	NA	NA
MAG_92494_Ga0131788_11_742	K00856	K00852	pfkB family carbohydrate kinase	NA	NA	MAG_92494	NA	NA	K00852	NA	NA	NA	NA	NA	NA	NA	pfkB family carbohydrate kinase [PF00294.28]	NA	NA	NA	NA	0	PF00294	MAG_92494	NA	NA	NA	NA	NA
GCA_017302435_000000000003_34	K00855	K00855	Phosphoribulokinase	K00855	phosphoribulokinase [EC:2.7.1.19]	GCA_017302435_fix	K00855	phosphoribulokinase [EC:2.7.1.19]	K00855	NA	NA	NA	NA	NA	NA	NA	Phosphoribulokinase / Uridine kinase family [PF00485.22]	NA	NA	NA	NA	0	PF00485	GCA_017302435	NA	NA	NA	NA	NA
MAG_92494_Ga0131788_11_972	K00855	K00855	Phosphoribulokinase	K00855	phosphoribulokinase [EC:2.7.1.19]	MAG_92494	K00855	phosphoribulokinase [EC:2.7.1.19]	K00855	NA	NA	NA	NA	NA	NA	NA	Phosphoribulokinase / Uridine kinase family [PF00485.22]	NA	NA	NA	NA	0	PF00485	MAG_92494	NA	NA	NA	NA	NA
d71_METABAT__31-contigs_d71_METABAT__31-contigs---d71_METABAT__31-contigs_c_000000000091_59	NA	K00855	Phosphoribulokinase	NA	NA	d71_METABAT__31-contigs	K00855	phosphoribulokinase [EC:2.7.1.19]	K00855	NA	NA	NA	NA	NA	NA	NA	Phosphoribulokinase / Uridine kinase family [PF00485.22]	NA	NA	NA	NA	NA	NA	d71_METABAT__31-contigs	COG3954	NA	NA	NA	NA
GCA_017302435_000000000061_21	K00856	K00852	pfkB family carbohydrate kinase	K00856	adenosine kinase [EC:2.7.1.20]	GCA_017302435_fix	K00856	adenosine kinase [EC:2.7.1.20]	K00856	NA	NA	NA	NA	NA	NA	NA	pfkB family carbohydrate kinase [PF00294.28]	NA	NA	NA	NA	0	PF00294	GCA_017302435	NA	NA	NA	NA	NA
d71_METABAT__31-contigs_d71_METABAT__31-contigs---d71_METABAT__31-contigs_c_000000000062_100	NA	K00852,K00856	pfkB family carbohydrate kinase	NA	NA	d71_METABAT__31-contigs	K00856	adenosine kinase [EC:2.7.1.20]	K00856	NA	NA	NA	NA	NA	NA	NA	pfkB family carbohydrate kinase [PF00294.28]	NA	NA	NA	NA	NA	NA	d71_METABAT__31-contigs	COG0524	NA	NA	NA	NA
GCA_017302435_000000000028_39	K00858	K00858	Involved in the regulation of the intracellular balance of NAD and NADP, and is a key enzyme in the biosynthesis of NADP. Catalyzes specifically the phosphorylation on 2'-hydroxyl of the adenosine moiety of NAD to yield NADP	K00858	NAD+ kinase [EC:2.7.1.23]	GCA_017302435_fix	K00858	NAD+ kinase [EC:2.7.1.23]	K00858	NA	NA	NA	NA	NA	NA	NA	ATP-NAD kinase C-terminal domain [PF20143.3]; ATP-NAD kinase N-terminal domain [PF01513.25]	NA	NA	NA	NA	0	PF20143	GCA_017302435	NA	NA	NA	NA	NA
MAG_92494_Ga0131788_11_1200	K00858	K00858	Involved in the regulation of the intracellular balance of NAD and NADP, and is a key enzyme in the biosynthesis of NADP. Catalyzes specifically the phosphorylation on 2'-hydroxyl of the adenosine moiety of NAD to yield NADP	K00858	NAD+ kinase [EC:2.7.1.23]	MAG_92494	K00858	NAD+ kinase [EC:2.7.1.23]	K00858	NA	NA	NA	NA	NA	NA	NA	ATP-NAD kinase C-terminal domain [PF20143.3]; ATP-NAD kinase N-terminal domain [PF01513.25]	NA	NA	NA	NA	0	PF20143	MAG_92494	NA	NA	NA	NA	NA
d71_METABAT__31-contigs_d71_METABAT__31-contigs---d71_METABAT__31-contigs_c_000000000039_260	NA	K00858	Involved in the regulation of the intracellular balance of NAD and NADP, and is a key enzyme in the biosynthesis of NADP. Catalyzes specifically the phosphorylation on 2'-hydroxyl of the adenosine moiety of NAD to yield NADP	NA	NA	d71_METABAT__31-contigs	K00858	NAD+ kinase [EC:2.7.1.23]	K00858	NA	NA	NA	NA	NA	NA	NA	ATP-NAD kinase C-terminal domain [PF20143.3]; ATP-NAD kinase N-terminal domain [PF01513.25]	NA	NA	NA	NA	NA	NA	d71_METABAT__31-contigs	COG0061	NA	NA	NA	NA
GCA_017302435_000000000030_18	K00859	K00859	Catalyzes the phosphorylation of the 3'-hydroxyl group of dephosphocoenzyme A to form coenzyme A	K00859	dephospho-CoA kinase [EC:2.7.1.24]	GCA_017302435_fix	K00859	dephospho-CoA kinase [EC:2.7.1.24]	K00859	NA	NA	NA	NA	NA	NA	NA	Dephospho-CoA kinase [PF01121.24]	NA	NA	NA	NA	0	PF01121	GCA_017302435	NA	NA	NA	NA	NA
MAG_92494_Ga0131788_11_1729	K00859	K00859	Catalyzes the phosphorylation of the 3'-hydroxyl group of dephosphocoenzyme A to form coenzyme A	K00859	dephospho-CoA kinase [EC:2.7.1.24]	MAG_92494	K00859	dephospho-CoA kinase [EC:2.7.1.24]	K00859	NA	NA	NA	NA	NA	NA	NA	Dephospho-CoA kinase [PF01121.24]	NA	NA	NA	NA	0	PF01121	MAG_92494	NA	NA	NA	NA	NA
d71_METABAT__31-contigs_d71_METABAT__31-contigs---d71_METABAT__31-contigs_c_000000000123_86	NA	K00859	Catalyzes the phosphorylation of the 3'-hydroxyl group of dephosphocoenzyme A to form coenzyme A	NA	NA	d71_METABAT__31-contigs	K00859	dephospho-CoA kinase [EC:2.7.1.24]	K00859	NA	NA	NA	NA	NA	NA	NA	Dephospho-CoA kinase [PF01121.24]	NA	NA	NA	NA	NA	NA	d71_METABAT__31-contigs	COG0237	NA	NA	NA	NA
d71_METABAT__31-contigs_d71_METABAT__31-contigs---d71_METABAT__31-contigs_c_000000000091_35	NA	K00860	Catalyzes the synthesis of activated sulfate	NA	NA	d71_METABAT__31-contigs	NA	NA	K00860	NA	NA	NA	NA	NA	NA	NA	Adenylylsulphate kinase [PF01583.24]; AAA domain [PF13671.10]; Chloramphenicol phosphotransferase-like protein [PF07931.16]	NA	NA	NA	NA	NA	NA	d71_METABAT__31-contigs	COG0529	NA	NA	NA	NA
GCA_017302435_000000000004_55	K00864	K00864	Key enzyme in the regulation of glycerol uptake and metabolism. Catalyzes the phosphorylation of glycerol to yield sn- glycerol 3-phosphate	K00864	glycerol kinase [EC:2.7.1.30]	GCA_017302435_fix	K00864	glycerol kinase [EC:2.7.1.30]	K00864	NA	NA	NA	NA	NA	NA	NA	FGGY family of carbohydrate kinases, N-terminal domain [PF00370.25]; FGGY family of carbohydrate kinases, C-terminal domain [PF02782.20]	NA	NA	NA	NA	0	PF00370	GCA_017302435	NA	NA	NA	NA	NA
MAG_92494_Ga0131788_12_185	K00864	K00864	Key enzyme in the regulation of glycerol uptake and metabolism. Catalyzes the phosphorylation of glycerol to yield sn- glycerol 3-phosphate	K00864	glycerol kinase [EC:2.7.1.30]	MAG_92494	K00864	glycerol kinase [EC:2.7.1.30]	K00864	NA	NA	NA	NA	NA	NA	NA	FGGY family of carbohydrate kinases, N-terminal domain [PF00370.25]; FGGY family of carbohydrate kinases, C-terminal domain [PF02782.20]	NA	NA	NA	NA	0	PF00370	MAG_92494	NA	NA	NA	NA	NA
d71_METABAT__31-contigs_d71_METABAT__31-contigs---d71_METABAT__31-contigs_c_000000001174_35	NA	K00864	Key enzyme in the regulation of glycerol uptake and metabolism. Catalyzes the phosphorylation of glycerol to yield sn- glycerol 3-phosphate	NA	NA	d71_METABAT__31-contigs	K00864	glycerol kinase [EC:2.7.1.30]	K00864	NA	NA	NA	NA	NA	NA	NA	FGGY family of carbohydrate kinases, N-terminal domain [PF00370.25]; FGGY family of carbohydrate kinases, C-terminal domain [PF02782.20]	NA	NA	NA	NA	NA	NA	d71_METABAT__31-contigs	COG0554	NA	NA	NA	NA
d71_METABAT__31-contigs_d71_METABAT__31-contigs---d71_METABAT__31-contigs_c_000000000787_34	NA	K00865	Belongs to the glycerate kinase type-1 family	NA	NA	d71_METABAT__31-contigs	K00865	glycerate 2-kinase [EC:2.7.1.165]	K00865	NA	NA	NA	NA	NA	NA	NA	Glycerate kinase family [PF02595.19]	NA	NA	NA	NA	NA	NA	d71_METABAT__31-contigs	COG1929	NA	NA	NA	NA
GCA_017302435_000000000017_11	K00873	K00873	Pyruvate kinase, barrel domain	K00873	pyruvate kinase [EC:2.7.1.40]	GCA_017302435_fix	K00873	pyruvate kinase [EC:2.7.1.40]	K00873	NA	NA	NA	NA	NA	NA	NA	Pyruvate kinase, barrel domain [PF00224.25]; Pyruvate kinase, alpha/beta domain [PF02887.20]	NA	NA	NA	NA	0	PF00224	GCA_017302435	NA	NA	NA	NA	NA
GCA_017302435_000000000018_52	K00873	K00873	Pyruvate kinase, barrel domain	K00873	pyruvate kinase [EC:2.7.1.40]	GCA_017302435_fix	K00873	pyruvate kinase [EC:2.7.1.40]	K00873	NA	NA	NA	NA	NA	NA	NA	Pyruvate kinase, barrel domain [PF00224.25]; Pyruvate kinase, alpha/beta domain [PF02887.20]	NA	NA	NA	NA	0	PF00224	GCA_017302435	NA	NA	NA	NA	NA
MAG_92494_Ga0131788_11_1788	K00873	K00873	Pyruvate kinase, barrel domain	K00873	pyruvate kinase [EC:2.7.1.40]	MAG_92494	K00873	pyruvate kinase [EC:2.7.1.40]	K00873	NA	NA	NA	NA	NA	NA	NA	Pyruvate kinase, barrel domain [PF00224.25]; Pyruvate kinase, alpha/beta domain [PF02887.20]	NA	NA	NA	NA	0	PF00224	MAG_92494	NA	NA	NA	NA	NA
MAG_92494_Ga0131788_12_330	K00873	K00873	Pyruvate kinase, barrel domain	K00873	pyruvate kinase [EC:2.7.1.40]	MAG_92494	K00873	pyruvate kinase [EC:2.7.1.40]	K00873	NA	NA	NA	NA	NA	NA	NA	Pyruvate kinase, barrel domain [PF00224.25]; Pyruvate kinase, alpha/beta domain [PF02887.20]	NA	NA	NA	NA	0	PF00224	MAG_92494	NA	NA	NA	NA	NA
MAG_92494_Ga0131788_13_44	K00873	K00873	Pyruvate kinase	K00873	pyruvate kinase [EC:2.7.1.40]	MAG_92494	K00873	pyruvate kinase [EC:2.7.1.40]	K00873	NA	NA	NA	NA	NA	NA	NA	Pyruvate kinase, barrel domain [PF00224.25]	NA	NA	NA	NA	0	PF00224	MAG_92494	NA	NA	NA	NA	NA
d71_METABAT__31-contigs_d71_METABAT__31-contigs---d71_METABAT__31-contigs_c_000000003105_11	NA	K00873	Belongs to the pyruvate kinase family	NA	NA	d71_METABAT__31-contigs	K00873	pyruvate kinase [EC:2.7.1.40]	K00873	NA	NA	NA	NA	NA	NA	NA	Pyruvate kinase, barrel domain [PF00224.25]; Pyruvate kinase, alpha/beta domain [PF02887.20]	NA	NA	NA	NA	NA	NA	d71_METABAT__31-contigs	COG0469	NA	NA	NA	NA
GCA_017302435_000000000052_13	K00882	K00882	belongs to the carbohydrate kinase PfkB family	NA	NA	GCA_017302435_fix	NA	NA	K00882	NA	NA	NA	NA	NA	NA	NA	pfkB family carbohydrate kinase [PF00294.28]; Phosphomethylpyrimidine kinase [PF08543.16]	NA	NA	NA	NA	0	PF00294	GCA_017302435	NA	NA	NA	NA	NA
d71_METABAT__31-contigs_d71_METABAT__31-contigs---d71_METABAT__31-contigs_c_000000000083_92	NA	K00886	ROK family	NA	NA	d71_METABAT__31-contigs	K00886	polyphosphate glucokinase [EC:2.7.1.63]	K00886	NA	NA	NA	NA	NA	NA	NA	ROK family [PF00480.24]	NA	NA	NA	NA	NA	NA	d71_METABAT__31-contigs	COG1940	NA	NA	NA	NA
GCA_017302435_000000000016_6	K00891	K00891	Catalyzes the specific phosphorylation of the 3-hydroxyl group of shikimic acid using ATP as a cosubstrate	K00891	shikimate kinase [EC:2.7.1.71]	GCA_017302435_fix	K00891	shikimate kinase [EC:2.7.1.71]	K00891	NA	NA	NA	NA	NA	NA	NA	Shikimate kinase [PF01202.26]; AAA domain [PF13238.10]; AAA domain [PF13671.10]; Adenylylsulphate kinase [PF01583.24]; Cytidylate kinase [PF02224.22]	NA	NA	NA	NA	0	PF01202	GCA_017302435	NA	NA	NA	NA	NA
MAG_92494_Ga0131788_11_1299	K00891	K00891	Catalyzes the specific phosphorylation of the 3-hydroxyl group of shikimic acid using ATP as a cosubstrate	K00891	shikimate kinase [EC:2.7.1.71]	MAG_92494	K00891	shikimate kinase [EC:2.7.1.71]	K00891	NA	NA	NA	NA	NA	NA	NA	Shikimate kinase [PF01202.26]; AAA domain [PF13671.10]; AAA domain [PF13238.10]	NA	NA	NA	NA	0	PF01202	MAG_92494	NA	NA	NA	NA	NA
d71_METABAT__31-contigs_d71_METABAT__31-contigs---d71_METABAT__31-contigs_c_000000000062_177	NA	K00891	Catalyzes the specific phosphorylation of the 3-hydroxyl group of shikimic acid using ATP as a cosubstrate	NA	NA	d71_METABAT__31-contigs	K00891	shikimate kinase [EC:2.7.1.71]	K00891	NA	NA	NA	NA	NA	NA	NA	Shikimate kinase [PF01202.26]; AAA domain [PF13238.10]	NA	NA	NA	NA	NA	NA	d71_METABAT__31-contigs	COG0703	NA	NA	NA	NA
GCA_017302435_000000000028_30	K00895	K00895	Phosphofructokinase	K00895	diphosphate-dependent phosphofructokinase [EC:2.7.1.90]	GCA_017302435_fix	K00895	diphosphate-dependent phosphofructokinase [EC:2.7.1.90]	K00895	NA	NA	NA	NA	NA	NA	NA	Phosphofructokinase [PF00365.24]	NA	NA	NA	NA	0	PF00365	GCA_017302435	NA	NA	NA	NA	NA
MAG_92494_Ga0131788_13_51	K00895	K00895	Phosphofructokinase	K00895	diphosphate-dependent phosphofructokinase [EC:2.7.1.90]	MAG_92494	K00895	diphosphate-dependent phosphofructokinase [EC:2.7.1.90]	K00895	NA	NA	NA	NA	NA	NA	NA	Phosphofructokinase [PF00365.24]	NA	NA	NA	NA	0	PF00365	MAG_92494	NA	NA	NA	NA	NA
d71_METABAT__31-contigs_d71_METABAT__31-contigs---d71_METABAT__31-contigs_c_000000000062_95	NA	K00895	Phosphofructokinase	NA	NA	d71_METABAT__31-contigs	K00895	diphosphate-dependent phosphofructokinase [EC:2.7.1.90]	K00895	NA	NA	NA	NA	NA	NA	NA	Phosphofructokinase [PF00365.24]	NA	NA	NA	NA	NA	NA	d71_METABAT__31-contigs	COG0205	NA	NA	NA	NA
GCA_017302435_000000000018_10	K00901	K00901	Recycling of diacylglycerol produced during the turnover of membrane phospholipid	NA	NA	GCA_017302435_fix	NA	NA	K00901	NA	NA	NA	NA	NA	NA	NA	Prokaryotic diacylglycerol kinase [PF01219.23]	NA	NA	NA	NA	0	PF01219	GCA_017302435	NA	NA	NA	NA	NA
MAG_92494_Ga0131788_11_425	K00901	K00901	Recycling of diacylglycerol produced during the turnover of membrane phospholipid	NA	NA	MAG_92494	NA	NA	K00901	NA	NA	NA	NA	NA	NA	NA	Prokaryotic diacylglycerol kinase [PF01219.23]	NA	NA	NA	NA	0	PF01219	MAG_92494	NA	NA	NA	NA	NA
MAG_92494_Ga0131788_11_1851	K00887	K00901	Diacylglycerol kinase	NA	NA	MAG_92494	NA	NA	K00901	NA	NA	NA	NA	NA	NA	NA	Prokaryotic diacylglycerol kinase [PF01219.23]	NA	NA	NA	NA	0	PF01219	MAG_92494	NA	NA	NA	NA	NA
d71_METABAT__31-contigs_d71_METABAT__31-contigs---d71_METABAT__31-contigs_c_000000000106_139	NA	K00901	Recycling of diacylglycerol produced during the turnover of membrane phospholipid	NA	NA	d71_METABAT__31-contigs	NA	NA	K00901	NA	NA	NA	NA	NA	NA	NA	Prokaryotic diacylglycerol kinase [PF01219.23]	NA	NA	NA	NA	NA	NA	d71_METABAT__31-contigs	COG0818	NA	NA	NA	NA
GCA_017302435_000000000020_39	K00903	K08252	AAA domain	K00903	protein-tyrosine kinase [EC:2.7.10.3]	GCA_017302435_fix	NA	NA	K00903	NA	NA	NA	NA	NA	NA	NA	NUBPL iron-transfer P-loop NTPase [PF10609.13]; AAA domain [PF13614.10]; Cellulose biosynthesis protein BcsQ [PF06564.16]	NA	NA	NA	NA	0	PF10609	GCA_017302435	NA	NA	NA	NA	NA
MAG_92494_Ga0131788_13_342	K00903	K08252	AAA domain	K00903	protein-tyrosine kinase [EC:2.7.10.3]	MAG_92494	NA	NA	K00903	NA	NA	NA	NA	NA	NA	NA	NUBPL iron-transfer P-loop NTPase [PF10609.13]; AAA domain [PF13614.10]; Cellulose biosynthesis protein BcsQ [PF06564.16]	NA	NA	NA	NA	0	PF10609	MAG_92494	NA	NA	NA	NA	NA
GCA_017302435_000000000012_20	K00906	K00906	Bifunctional enzyme which can phosphorylate or dephosphorylate isocitrate dehydrogenase (IDH) on a specific serine residue. This is a regulatory mechanism which enables bacteria to bypass the Krebs cycle via the glyoxylate shunt in response to the source of carbon. When bacteria are grown on glucose, IDH is fully active and unphosphorylated, but when grown on acetate or ethanol, the activity of I…	K00906	isocitrate dehydrogenase kinase/phosphatase [EC:2.7.11.5 3.1.3.-]	GCA_017302435_fix	K00906	isocitrate dehydrogenase kinase/phosphatase [EC:2.7.11.5 3.1.3.-]	K00906	NA	NA	NA	NA	NA	NA	NA	Isocitrate dehydrogenase kinase/phosphatase (AceK) kinase domain [PF06315.15]; Isocitrate dehydrogenase kinase/phosphatase (AceK), regulatory domain [PF20423.2]	NA	NA	NA	NA	0	PF06315	GCA_017302435	NA	NA	NA	NA	NA
MAG_92494_Ga0131788_13_265	K00906	K00906	Bifunctional enzyme which can phosphorylate or dephosphorylate isocitrate dehydrogenase (IDH) on a specific serine residue. This is a regulatory mechanism which enables bacteria to bypass the Krebs cycle via the glyoxylate shunt in response to the source of carbon. When bacteria are grown on glucose, IDH is fully active and unphosphorylated, but when grown on acetate or ethanol, the activity of I…	K00906	isocitrate dehydrogenase kinase/phosphatase [EC:2.7.11.5 3.1.3.-]	MAG_92494	K00906	isocitrate dehydrogenase kinase/phosphatase [EC:2.7.11.5 3.1.3.-]	K00906	NA	NA	NA	NA	NA	NA	NA	Isocitrate dehydrogenase kinase/phosphatase (AceK) kinase domain [PF06315.15]; Isocitrate dehydrogenase kinase/phosphatase (AceK), regulatory domain [PF20423.2]	NA	NA	NA	NA	0	PF06315	MAG_92494	NA	NA	NA	NA	NA
d71_METABAT__31-contigs_d71_METABAT__31-contigs---d71_METABAT__31-contigs_c_000000002474_10	NA	K00906	Bifunctional enzyme which can phosphorylate or dephosphorylate isocitrate dehydrogenase (IDH) on a specific serine residue. This is a regulatory mechanism which enables bacteria to bypass the Krebs cycle via the glyoxylate shunt in response to the source of carbon. When bacteria are grown on glucose, IDH is fully active and unphosphorylated, but when grown on acetate or ethanol, the activity of I…	NA	NA	d71_METABAT__31-contigs	K00906	isocitrate dehydrogenase kinase/phosphatase [EC:2.7.11.5 3.1.3.-]	K00906	NA	NA	NA	NA	NA	NA	NA	Isocitrate dehydrogenase kinase/phosphatase (AceK) kinase domain [PF06315.15]; Isocitrate dehydrogenase kinase/phosphatase (AceK), regulatory domain [PF20423.2]	NA	NA	NA	NA	NA	NA	d71_METABAT__31-contigs	COG4579	NA	NA	NA	NA
GCA_017302435_000000000003_10	K00912	K00912	Transfers the gamma-phosphate of ATP to the 4'-position of a tetraacyldisaccharide 1-phosphate intermediate (termed DS-1- P) to form tetraacyldisaccharide 1,4'-bis-phosphate (lipid IVA)	K00912	tetraacyldisaccharide 4'-kinase [EC:2.7.1.130]	GCA_017302435_fix	K00912	tetraacyldisaccharide 4'-kinase [EC:2.7.1.130]	K00912	NA	NA	NA	NA	NA	NA	NA	Tetraacyldisaccharide-1-P 4'-kinase [PF02606.18]	NA	NA	NA	NA	0	PF02606	GCA_017302435	NA	NA	NA	NA	NA
MAG_92494_Ga0131788_11_1027	K00912	K00912	Transfers the gamma-phosphate of ATP to the 4'-position of a tetraacyldisaccharide 1-phosphate intermediate (termed DS-1- P) to form tetraacyldisaccharide 1,4'-bis-phosphate (lipid IVA)	K00912	tetraacyldisaccharide 4'-kinase [EC:2.7.1.130]	MAG_92494	K00912	tetraacyldisaccharide 4'-kinase [EC:2.7.1.130]	K00912	NA	NA	NA	NA	NA	NA	NA	Tetraacyldisaccharide-1-P 4'-kinase [PF02606.18]	NA	NA	NA	NA	0	PF02606	MAG_92494	NA	NA	NA	NA	NA
d71_METABAT__31-contigs_d71_METABAT__31-contigs---d71_METABAT__31-contigs_c_000000000106_48	NA	K00912	Transfers the gamma-phosphate of ATP to the 4'-position of a tetraacyldisaccharide 1-phosphate intermediate (termed DS-1- P) to form tetraacyldisaccharide 1,4'-bis-phosphate (lipid IVA)	NA	NA	d71_METABAT__31-contigs	K00912	tetraacyldisaccharide 4'-kinase [EC:2.7.1.130]	K00912	NA	NA	NA	NA	NA	NA	NA	Tetraacyldisaccharide-1-P 4'-kinase [PF02606.18]	NA	NA	NA	NA	NA	NA	d71_METABAT__31-contigs	COG1663	NA	NA	NA	NA
GCA_017302435_000000000007_65	K00919	K00919	Catalyzes the phosphorylation of the position 2 hydroxy group of 4-diphosphocytidyl-2C-methyl-D-erythritol	K00919	4-diphosphocytidyl-2-C-methyl-D-erythritol kinase [EC:2.7.1.148]	GCA_017302435_fix	K00919	4-diphosphocytidyl-2-C-methyl-D-erythritol kinase [EC:2.7.1.148]	K00919	NA	NA	NA	NA	NA	NA	NA	GHMP kinases N terminal domain [PF00288.30]	NA	NA	NA	NA	0	PF00288	GCA_017302435	NA	NA	NA	NA	NA
MAG_92494_Ga0131788_11_2230	K00919	K00919	Catalyzes the phosphorylation of the position 2 hydroxy group of 4-diphosphocytidyl-2C-methyl-D-erythritol	K00919	4-diphosphocytidyl-2-C-methyl-D-erythritol kinase [EC:2.7.1.148]	MAG_92494	K00919	4-diphosphocytidyl-2-C-methyl-D-erythritol kinase [EC:2.7.1.148]	K00919	NA	NA	NA	NA	NA	NA	NA	GHMP kinases N terminal domain [PF00288.30]	NA	NA	NA	NA	0	PF00288	MAG_92494	NA	NA	NA	NA	NA
d71_METABAT__31-contigs_d71_METABAT__31-contigs---d71_METABAT__31-contigs_c_000000000123_149	NA	K00919	Catalyzes the phosphorylation of the position 2 hydroxy group of 4-diphosphocytidyl-2C-methyl-D-erythritol	NA	NA	d71_METABAT__31-contigs	K00919	4-diphosphocytidyl-2-C-methyl-D-erythritol kinase [EC:2.7.1.148]	K00919	NA	NA	NA	NA	NA	NA	NA	GHMP kinases N terminal domain [PF00288.30]	NA	NA	NA	NA	NA	NA	d71_METABAT__31-contigs	COG1947	NA	NA	NA	NA
GCA_017302435_000000000034_117	K00925	K00925	Catalyzes the formation of acetyl phosphate from acetate and ATP. Can also catalyze the reverse reaction	K00925	acetate kinase [EC:2.7.2.1]	GCA_017302435_fix	K00925	acetate kinase [EC:2.7.2.1]	K00925	NA	NA	NA	NA	NA	NA	NA	Acetokinase family [PF00871.21]	NA	NA	NA	NA	0	PF00871	GCA_017302435	NA	NA	NA	NA	NA
MAG_92494_Ga0131788_12_390	K00925	K00925	Catalyzes the formation of acetyl phosphate from acetate and ATP. Can also catalyze the reverse reaction	K00925	acetate kinase [EC:2.7.2.1]	MAG_92494	K00925	acetate kinase [EC:2.7.2.1]	K00925	NA	NA	NA	NA	NA	NA	NA	Acetokinase family [PF00871.21]	NA	NA	NA	NA	0	PF00871	MAG_92494	NA	NA	NA	NA	NA
d71_METABAT__31-contigs_d71_METABAT__31-contigs---d71_METABAT__31-contigs_c_000000000113_18	NA	K00925	Catalyzes the formation of acetyl phosphate from acetate and ATP. Can also catalyze the reverse reaction	NA	NA	d71_METABAT__31-contigs	K00925	acetate kinase [EC:2.7.2.1]	K00925	NA	NA	NA	NA	NA	NA	NA	Acetokinase family [PF00871.21]	NA	NA	NA	NA	NA	NA	d71_METABAT__31-contigs	COG0282	NA	NA	NA	NA
GCA_017302435_000000000088_41	K00927	K00927	Belongs to the phosphoglycerate kinase family	K00927	phosphoglycerate kinase [EC:2.7.2.3]	GCA_017302435_fix	K00927	phosphoglycerate kinase [EC:2.7.2.3]	K00927	NA	NA	NA	NA	NA	NA	NA	Phosphoglycerate kinase [PF00162.23]	NA	NA	NA	NA	0	PF00162	GCA_017302435	NA	NA	NA	NA	NA
MAG_92494_Ga0131788_11_2191	K00927	K00927	Belongs to the phosphoglycerate kinase family	K00927	phosphoglycerate kinase [EC:2.7.2.3]	MAG_92494	K00927	phosphoglycerate kinase [EC:2.7.2.3]	K00927	NA	NA	NA	NA	NA	NA	NA	Phosphoglycerate kinase [PF00162.23]	NA	NA	NA	NA	0	PF00162	MAG_92494	NA	NA	NA	NA	NA
d71_METABAT__31-contigs_d71_METABAT__31-contigs---d71_METABAT__31-contigs_c_000000001719_2	NA	K00927	Belongs to the phosphoglycerate kinase family	NA	NA	d71_METABAT__31-contigs	K00927	phosphoglycerate kinase [EC:2.7.2.3]	K00927	NA	NA	NA	NA	NA	NA	NA	Phosphoglycerate kinase [PF00162.23]	NA	NA	NA	NA	NA	NA	d71_METABAT__31-contigs	COG0126	NA	NA	NA	NA
GCA_017302435_000000000028_36	K00928	K00928	Belongs to the aspartokinase family	K00928	aspartate kinase [EC:2.7.2.4]	GCA_017302435_fix	K00928	aspartate kinase [EC:2.7.2.4]	K00928	NA	NA	NA	NA	NA	NA	NA	Amino acid kinase family [PF00696.32]; ACT domain [PF13840.10]	NA	NA	NA	NA	0	PF00696	GCA_017302435	NA	NA	NA	NA	NA
MAG_92494_Ga0131788_11_1197	K00928	K00928	Belongs to the aspartokinase family	K00928	aspartate kinase [EC:2.7.2.4]	MAG_92494	K00928	aspartate kinase [EC:2.7.2.4]	K00928	NA	NA	NA	NA	NA	NA	NA	Amino acid kinase family [PF00696.32]; ACT domain [PF13840.10]	NA	NA	NA	NA	0	PF00696	MAG_92494	NA	NA	NA	NA	NA
d71_METABAT__31-contigs_d71_METABAT__31-contigs---d71_METABAT__31-contigs_c_000000000337_46	NA	K00928	Belongs to the aspartokinase family	NA	NA	d71_METABAT__31-contigs	K00928	aspartate kinase [EC:2.7.2.4]	K00928	NA	NA	NA	NA	NA	NA	NA	Amino acid kinase family [PF00696.32]; ACT domain [PF13840.10]	NA	NA	NA	NA	NA	NA	d71_METABAT__31-contigs	COG0527	NA	NA	NA	NA
GCA_017302435_000000000067_64	K00930	K00930	Belongs to the acetylglutamate kinase family. ArgB subfamily	K00930	acetylglutamate kinase [EC:2.7.2.8]	GCA_017302435_fix	K00930	acetylglutamate kinase [EC:2.7.2.8]	K00930	NA	NA	NA	NA	NA	NA	NA	Amino acid kinase family [PF00696.32]	NA	NA	NA	NA	0	PF00696	GCA_017302435	NA	NA	NA	NA	NA
MAG_92494_Ga0131788_11_765	K00930	K00930	Belongs to the acetylglutamate kinase family. ArgB subfamily	K00930	acetylglutamate kinase [EC:2.7.2.8]	MAG_92494	K00930	acetylglutamate kinase [EC:2.7.2.8]	K00930	NA	NA	NA	NA	NA	NA	NA	Amino acid kinase family [PF00696.32]	NA	NA	NA	NA	0	PF00696	MAG_92494	NA	NA	NA	NA	NA
d71_METABAT__31-contigs_d71_METABAT__31-contigs---d71_METABAT__31-contigs_c_000000000154_42	NA	K00930	Belongs to the acetylglutamate kinase family. ArgB subfamily	NA	NA	d71_METABAT__31-contigs	K00930	acetylglutamate kinase [EC:2.7.2.8]	K00930	NA	NA	NA	NA	NA	NA	NA	Amino acid kinase family [PF00696.32]	NA	NA	NA	NA	NA	NA	d71_METABAT__31-contigs	COG0548	NA	NA	NA	NA
GCA_017302435_000000000047_17	K00931	K00931	Catalyzes the transfer of a phosphate group to glutamate to form L-glutamate 5-phosphate	K00931	glutamate 5-kinase [EC:2.7.2.11]	GCA_017302435_fix	K00931	glutamate 5-kinase [EC:2.7.2.11]	K00931	NA	NA	NA	NA	NA	NA	NA	Amino acid kinase family [PF00696.32]; PUA domain [PF01472.24]	NA	NA	NA	NA	0	PF00696	GCA_017302435	NA	NA	NA	NA	NA
MAG_92494_Ga0131788_11_1733	K00931	K00931	Catalyzes the transfer of a phosphate group to glutamate to form L-glutamate 5-phosphate	K00931	glutamate 5-kinase [EC:2.7.2.11]	MAG_92494	K00931	glutamate 5-kinase [EC:2.7.2.11]	K00931	NA	NA	NA	NA	NA	NA	NA	Amino acid kinase family [PF00696.32]; PUA domain [PF01472.24]	NA	NA	NA	NA	0	PF00696	MAG_92494	NA	NA	NA	NA	NA
d71_METABAT__31-contigs_d71_METABAT__31-contigs---d71_METABAT__31-contigs_c_000000000091_125	NA	K00931	Catalyzes the transfer of a phosphate group to glutamate to form L-glutamate 5-phosphate	NA	NA	d71_METABAT__31-contigs	K00931	glutamate 5-kinase [EC:2.7.2.11]	K00931	NA	NA	NA	NA	NA	NA	NA	Amino acid kinase family [PF00696.32]; PUA domain [PF01472.24]	NA	NA	NA	NA	NA	NA	d71_METABAT__31-contigs	COG0263	NA	NA	NA	NA
GCA_017302435_000000000013_21	K00937	K00937	Catalyzes the reversible transfer of the terminal phosphate of ATP to form a long-chain polyphosphate (polyP)	K00937	polyphosphate kinase [EC:2.7.4.1]	GCA_017302435_fix	K00937	polyphosphate kinase [EC:2.7.4.1]	K00937	NA	NA	NA	NA	NA	NA	NA	Polyphosphate kinase C-terminal domain 1 [PF17941.5]; Polyphosphate kinase C-terminal domain 2 [PF13090.10]; Polyphosphate kinase middle domain [PF02503.21]; Polyphosphate kinase N-terminal domain [PF13089.10]	NA	NA	NA	NA	0	PF17941	GCA_017302435	NA	NA	NA	NA	NA
MAG_92494_Ga0131788_11_181	K00937	K00937	Catalyzes the reversible transfer of the terminal phosphate of ATP to form a long-chain polyphosphate (polyP)	K00937	polyphosphate kinase [EC:2.7.4.1]	MAG_92494	K00937	polyphosphate kinase [EC:2.7.4.1]	K00937	NA	NA	NA	NA	NA	NA	NA	Polyphosphate kinase C-terminal domain 1 [PF17941.5]; Polyphosphate kinase C-terminal domain 2 [PF13090.10]; Polyphosphate kinase middle domain [PF02503.21]; Polyphosphate kinase N-terminal domain [PF13089.10]	NA	NA	NA	NA	0	PF17941	MAG_92494	NA	NA	NA	NA	NA
MAG_92494_Ga0131788_11_1800	NA	K00937	TIGRFAM Polyphosphate nucleotide phosphotransferase, PPK2	NA	NA	MAG_92494	NA	NA	K00937	NA	NA	NA	NA	NA	NA	NA	Polyphosphate kinase 2 (PPK2) [PF03976.18]	NA	NA	NA	NA	0	PF03976	MAG_92494	NA	NA	NA	NA	NA
d71_METABAT__31-contigs_d71_METABAT__31-contigs---d71_METABAT__31-contigs_c_000000000083_90	NA	K00937	Catalyzes the reversible transfer of the terminal phosphate of ATP to form a long-chain polyphosphate (polyP)	NA	NA	d71_METABAT__31-contigs	K00937	polyphosphate kinase [EC:2.7.4.1]	K00937	NA	NA	NA	NA	NA	NA	NA	Polyphosphate kinase C-terminal domain 1 [PF17941.5]; Polyphosphate kinase C-terminal domain 2 [PF13090.10]; Polyphosphate kinase middle domain [PF02503.21]; Polyphosphate kinase N-terminal domain [PF13089.10]	NA	NA	NA	NA	NA	NA	d71_METABAT__31-contigs	COG0855	NA	NA	NA	NA
GCA_017302435_000000000003_12	K00939	K00939	Catalyzes the reversible transfer of the terminal phosphate group between ATP and AMP. Plays an important role in cellular energy homeostasis and in adenine nucleotide metabolism	K00939	adenylate kinase [EC:2.7.4.3]	GCA_017302435_fix	K00939	adenylate kinase [EC:2.7.4.3]	K00939	NA	NA	NA	NA	NA	NA	NA	Adenylate kinase [PF00406.26]; AAA domain [PF13207.10]; Adenylate kinase, active site lid [PF05191.18]	NA	NA	NA	NA	0	PF00406	GCA_017302435	NA	NA	NA	NA	NA
MAG_92494_Ga0131788_11_1030	K00939	K00939	Catalyzes the reversible transfer of the terminal phosphate group between ATP and AMP. Plays an important role in cellular energy homeostasis and in adenine nucleotide metabolism	K00939	adenylate kinase [EC:2.7.4.3]	MAG_92494	K00939	adenylate kinase [EC:2.7.4.3]	K00939	NA	NA	NA	NA	NA	NA	NA	Adenylate kinase [PF00406.26]; AAA domain [PF13207.10]; Adenylate kinase, active site lid [PF05191.18]	NA	NA	NA	NA	0	PF00406	MAG_92494	NA	NA	NA	NA	NA
d71_METABAT__31-contigs_d71_METABAT__31-contigs---d71_METABAT__31-contigs_c_000000000106_45	NA	K00939	Catalyzes the reversible transfer of the terminal phosphate group between ATP and AMP. Plays an important role in cellular energy homeostasis and in adenine nucleotide metabolism	NA	NA	d71_METABAT__31-contigs	K00939	adenylate kinase [EC:2.7.4.3]	K00939	NA	NA	NA	NA	NA	NA	NA	Adenylate kinase [PF00406.26]; AAA domain [PF13207.10]; Adenylate kinase, active site lid [PF05191.18]	NA	NA	NA	NA	NA	NA	d71_METABAT__31-contigs	COG0563	NA	NA	NA	NA
GCA_017302435_000000000024_11	K00940	K00940	Major role in the synthesis of nucleoside triphosphates other than ATP. The ATP gamma phosphate is transferred to the NDP beta phosphate via a ping-pong mechanism, using a phosphorylated active-site intermediate	K00940	nucleoside-diphosphate kinase [EC:2.7.4.6]	GCA_017302435_fix	K00940	nucleoside-diphosphate kinase [EC:2.7.4.6]	K00940	NA	NA	NA	NA	NA	NA	NA	Nucleoside diphosphate kinase [PF00334.23]	NA	NA	NA	NA	0	PF00334	GCA_017302435	NA	NA	NA	NA	NA
MAG_92494_Ga0131788_12_298	K00940	K00940	Major role in the synthesis of nucleoside triphosphates other than ATP. The ATP gamma phosphate is transferred to the NDP beta phosphate via a ping-pong mechanism, using a phosphorylated active-site intermediate	K00940	nucleoside-diphosphate kinase [EC:2.7.4.6]	MAG_92494	K00940	nucleoside-diphosphate kinase [EC:2.7.4.6]	K00940	NA	NA	NA	NA	NA	NA	NA	Nucleoside diphosphate kinase [PF00334.23]	NA	NA	NA	NA	0	PF00334	MAG_92494	NA	NA	NA	NA	NA
d71_METABAT__31-contigs_d71_METABAT__31-contigs---d71_METABAT__31-contigs_c_000000000083_127	NA	K00940	Major role in the synthesis of nucleoside triphosphates other than ATP. The ATP gamma phosphate is transferred to the NDP beta phosphate via a ping-pong mechanism, using a phosphorylated active-site intermediate	NA	NA	d71_METABAT__31-contigs	K00940	nucleoside-diphosphate kinase [EC:2.7.4.6]	K00940	NA	NA	NA	NA	NA	NA	NA	Nucleoside diphosphate kinase [PF00334.23]	NA	NA	NA	NA	NA	NA	d71_METABAT__31-contigs	COG0105	NA	NA	NA	NA
GCA_017302435_000000000034_55	K00941	K00941	Phosphomethylpyrimidine kinase	NA	NA	GCA_017302435_fix	NA	NA	K00941	NA	NA	NA	NA	NA	NA	NA	Phosphomethylpyrimidine kinase [PF08543.16]	NA	NA	NA	NA	0	PF08543	GCA_017302435	NA	NA	NA	NA	NA
MAG_92494_Ga0131788_11_53	K00941	K00941	Phosphomethylpyrimidine kinase	NA	NA	MAG_92494	NA	NA	K00941	NA	NA	NA	NA	NA	NA	NA	Phosphomethylpyrimidine kinase [PF08543.16]	NA	NA	NA	NA	0	PF08543	MAG_92494	NA	NA	NA	NA	NA
d71_METABAT__31-contigs_d71_METABAT__31-contigs---d71_METABAT__31-contigs_c_000000000062_77	NA	K00941	Phosphomethylpyrimidine kinase	NA	NA	d71_METABAT__31-contigs	K00941	hydroxymethylpyrimidine/phosphomethylpyrimidine kinase [EC:2.7.1.49 2.7.4.7]	K00941	NA	NA	NA	NA	NA	NA	NA	Phosphomethylpyrimidine kinase [PF08543.16]	NA	NA	NA	NA	NA	NA	d71_METABAT__31-contigs	COG0351	NA	NA	NA	NA
GCA_017302435_000000000001_82	K00942	K00942	Essential for recycling GMP and indirectly, cGMP	K00942	guanylate kinase [EC:2.7.4.8]	GCA_017302435_fix	K00942	guanylate kinase [EC:2.7.4.8]	K00942	NA	NA	NA	NA	NA	NA	NA	Guanylate kinase [PF00625.25]	NA	NA	NA	NA	0	PF00625	GCA_017302435	NA	NA	NA	NA	NA
MAG_92494_Ga0131788_11_1624	K00942	K00942	Essential for recycling GMP and indirectly, cGMP	K00942	guanylate kinase [EC:2.7.4.8]	MAG_92494	K00942	guanylate kinase [EC:2.7.4.8]	K00942	NA	NA	NA	NA	NA	NA	NA	Guanylate kinase [PF00625.25]	NA	NA	NA	NA	0	PF00625	MAG_92494	NA	NA	NA	NA	NA
d71_METABAT__31-contigs_d71_METABAT__31-contigs---d71_METABAT__31-contigs_c_000000001174_25	NA	K00942	Essential for recycling GMP and indirectly, cGMP	NA	NA	d71_METABAT__31-contigs	K00942	guanylate kinase [EC:2.7.4.8]	K00942	NA	NA	NA	NA	NA	NA	NA	Guanylate kinase [PF00625.25]	NA	NA	NA	NA	NA	NA	d71_METABAT__31-contigs	COG0194	NA	NA	NA	NA
GCA_017302435_000000000004_71	K00943	K00943	Phosphorylation of dTMP to form dTDP in both de novo and salvage pathways of dTTP synthesis	K00943	dTMP kinase [EC:2.7.4.9]	GCA_017302435_fix	K00943	dTMP kinase [EC:2.7.4.9]	K00943	NA	NA	NA	NA	NA	NA	NA	Thymidylate kinase [PF02223.21]	NA	NA	NA	NA	0	PF02223	GCA_017302435	NA	NA	NA	NA	NA
MAG_92494_Ga0131788_12_90	K00943	K00943	Phosphorylation of dTMP to form dTDP in both de novo and salvage pathways of dTTP synthesis	K00943	dTMP kinase [EC:2.7.4.9]	MAG_92494	K00943	dTMP kinase [EC:2.7.4.9]	K00943	NA	NA	NA	NA	NA	NA	NA	Thymidylate kinase [PF02223.21]	NA	NA	NA	NA	0	PF02223	MAG_92494	NA	NA	NA	NA	NA
[truncated: 20,096 more rows]
