# Supplementary material for: Comparative transcription profiles of Candidatus Accumulibacter and Propionivibrio under phosphate limitation in sequencing batch reactors
Source: Front Microbiol. 2025 Oct 28;16:1650167. doi: 10.3389/fmicb.2025.1650167 (PMC12604563; doi:10.3389/fmicb.2025.1650167)
Supplement: Supplementary file 6 [file Data_Sheet_6.CSV]

Supplementary Table 5. Summary of the bioinformatic pipeline for experiments RA and RC
Sample	reads.Raw	reads.QC	Perc.rRNA	Remaining.Perc.Dups	Remaining.Perc.GC	reads.afterrRNA	Total.Reads.Bowtie	Total.Passed.QC.Bowtie	Mapped.Bowtie	Secondary.Alignments.Bowtie	Duplicates.Bowtie	Paired.Bowtie	Properly.Paired.Bowtie	Itself.Mate.Mapped.Bowtie	Singletons.Bowtie	Mate.mapped.diff.chromosome.Bowtie	Mate.mapped.diff.chromosome.MAPQ.5.Bowtie	Primary.Alignments.Bowtie	Total.Reads.msam	Total.Passed.QC.msam	Mapped.msam	Secondary.Alignments.msam	Duplicates.msam	Paired.msam	Properly.Paired.msam	Itself.Mate.Mapped.msam	Singletons.msam	Mate.mapped.diff.chromosome.msam	Mate.mapped.diff.chromosome.MAPQ.5.msam	Primary.Alignments.msam
RA_Ae_1_090123	30.4	28	23.90%	58.90%	48%	20.6	39.989615	39.989615	25.919293	19.369509	0	20.620106	6.24768	6.356282	0.193502	0.028578	0.016705	6.549784	9.894791	9.894791	9.894791	4.133019	0	5.761772	5.566062	5.65367	0.108102	0.016658	0.010352	5.761772
RA_Ae_1_290323	30.2	28.2	34.00%	69.70%	51%	18.4	37.303736	37.303736	27.292191	18.892016	0	18.41172	8.144968	8.329058	0.071117	0.01837	0.006737	8.400175	13.360735	13.360735	13.360735	5.501275	0	7.85946	7.67014	7.840797	0.018663	0.01471	0.00516	7.85946
RA_Ae_2_090123	32.2	29.8	30.10%	56.10%	48%	20.1	43.050481	43.050481	30.13707	22.908441	0	20.14204	6.945528	7.062794	0.165835	0.023996	0.01168	7.228629	11.402726	11.402726	11.402726	5.039745	0	6.362981	6.187354	6.283292	0.079689	0.012817	0.005885	6.362981
RA_Ae_2_290323	28	26.2	54.50%	60.20%	49%	11.3	20.185607	20.185607	13.159624	8.844819	0	11.340788	4.199152	4.268916	0.045889	0.012234	0.0067	4.314805	7.026939	7.026939	7.026939	2.968589	0	4.05835	3.976086	4.03975	0.0186	0.009434	0.005168	4.05835
RA_Ae_3_090123	41	37.6	32.30%	57.00%	49%	24.4	55.838398	55.838398	40.985344	31.484556	0	24.353842	8.9213	9.148272	0.352516	0.085288	0.056612	9.500788	15.488146	15.488146	15.488146	7.228709	0	8.259437	7.858546	8.041528	0.217909	0.057838	0.042226	8.259437
RA_Ae_3_290323	34.2	31.6	52.80%	55.70%	51%	14.3	26.67424	26.67424	17.959669	12.364276	0	14.309964	5.384374	5.527332	0.068061	0.028784	0.016972	5.595393	9.238665	9.238665	9.238665	3.978088	0	5.260577	5.095781	5.226683	0.033894	0.023105	0.014057	5.260577
RA_Fe_1_090123	40	36.8	33.60%	56.60%	48%	23.6	47.921238	47.921238	31.824026	24.29271	0	23.628528	7.20519	7.358686	0.17263	0.027248	0.0117	7.531316	12.559425	12.559425	12.559425	5.967091	0	6.592334	6.391803	6.519781	0.072553	0.0164	0.006326	6.592334
RA_Fe_1_290323	34.4	32	52.70%	67.70%	52%	14.6	29.913066	29.913066	22.634965	15.27642	0	14.636646	7.172876	7.28691	0.071635	0.016974	0.008678	7.358545	12.321767	12.321767	12.321767	5.408471	0	6.913296	6.781561	6.885258	0.028038	0.01303	0.006522	6.913296
RA_Fe_2_090123	29.6	27.6	30.70%	54.30%	45%	18.4	33.364614	33.364614	19.534362	14.92668	0	18.437934	4.412232	4.524486	0.083196	0.016464	0.006214	4.607682	8.032736	8.032736	8.032736	3.9474	0	4.085336	3.957324	4.053316	0.03202	0.010804	0.003571	4.085336
RA_Fe_2_290323	40	37.4	49.70%	65.00%	52%	18.2	35.758021	35.758021	25.961195	17.560153	0	18.197868	8.143198	8.312934	0.088108	0.022024	0.011363	8.401042	12.855001	12.855001	12.855001	5.090433	0	7.764568	7.58427	7.737937	0.026631	0.016942	0.008524	7.764568
RA_Fe_3_090123	36.8	34	41.80%	57.40%	49%	18.7	44.927248	44.927248	33.633171	26.191232	0	18.736016	7.012188	7.140352	0.301587	0.036104	0.02058	7.441939	13.53576	13.53576	13.53576	6.935545	0	6.600215	6.300798	6.407659	0.192556	0.024071	0.014221	6.600215
RA_Fe_3_290323	11.6	10.8	29.80%	67.60%	49%	7.4	12.293701	12.293701	7.603146	4.848985	0	7.444716	2.659302	2.72717	0.026991	0.005012	0.001695	2.754161	3.895705	3.895705	3.895705	1.35275	0	2.542955	2.474513	2.53691	0.006045	0.003963	0.001238	2.542955
RC_A_1_1_10_03_22	41.2	38.2	70.80%	66.60%	47%	10.1	20.898279	20.898279	12.997913	10.809649	0	10.08863	2.075022	2.162098	0.026166	0.02329	0.004894	2.188264	6.063137	6.063137	6.063137	4.009036	0	2.054101	1.957151	2.038836	0.015265	0.021315	0.004443	2.054101
RC_A_1_1_17_01_22	56.6	51.8	61.80%	65.60%	50%	18.3	49.907349	49.907349	37.50618	31.588079	0	18.31927	5.609994	5.843712	0.074389	0.077968	0.015426	5.918101	17.537795	17.537795	17.537795	12.016264	0	5.521531	5.266651	5.483132	0.038399	0.071343	0.013773	5.521531
RC_A_1_1_21_04_22	44.4	40.6	46.90%	65.20%	51%	20.7	67.149133	67.149133	56.961712	46.484021	0	20.665112	9.88988	10.373614	0.104077	0.10932	0.046116	10.477691	24.905535	24.905535	24.905535	14.758495	0	10.14704	9.624506	10.084566	0.062474	0.095359	0.039955	10.14704
RC_A_2_1_10_03_22	66.4	61	69.80%	70.90%	47%	16.5	35.502301	35.502301	22.828845	18.952349	0	16.549952	3.68816	3.831204	0.045292	0.036412	0.007865	3.876496	10.559488	10.559488	10.559488	6.901345	0	3.658143	3.498148	3.632473	0.02567	0.033346	0.007127	3.658143
RC_A_2_1_17_01_22	51.8	47.4	62.10%	65.00%	49%	16.7	43.059213	43.059213	31.427457	26.378545	0	16.680668	4.770194	4.973186	0.075726	0.070154	0.015345	5.048912	14.903311	14.903311	14.903311	10.197747	0	4.705564	4.474519	4.661699	0.043865	0.063662	0.013718	4.705564
RC_A_2_1_21_04_22	63.4	58	45.80%	68.00%	52%	30.5	103.040447	103.040447	89.074075	72.586259	0	30.454188	15.638944	16.395752	0.092064	0.120354	0.032592	16.487816	38.775291	38.775291	38.775291	22.798912	0	15.976379	15.209143	15.939081	0.037298	0.10919	0.028017	15.976379
RC_A_3_1_10_03_22	44	40	68.80%	66.30%	48%	11.4	24.747936	24.747936	15.992631	13.307082	0	11.440854	2.53605	2.652142	0.033407	0.030346	0.006271	2.685549	7.483956	7.483956	7.483956	4.953836	0	2.53012	2.400668	2.509815	0.020305	0.027865	0.005764	2.53012
RC_A_3_1_17_01_22	49.6	44.4	60.30%	64.90%	50%	16.5	44.848807	44.848807	33.90525	28.381681	0	16.467126	5.2088	5.439736	0.083833	0.07927	0.017306	5.523569	16.203016	16.203016	16.203016	11.052073	0	5.150943	4.88842	5.101726	0.049217	0.072181	0.01565	5.150943
RC_A_3_1_21_04_22	78.4	72.6	48.80%	68.80%	52%	35.8	118.943637	118.943637	102.334717	83.111293	0	35.832344	18.407568	19.110344	0.11308	0.120124	0.034557	19.223424	45.23467	45.23467	45.23467	26.619326	0	18.615344	17.897581	18.574648	0.040696	0.108475	0.029387	18.615344
RC_B_1_1_10_03_22	55.2	51.2	68.30%	67.50%	46%	14.5	24.526595	24.526595	11.735862	10.015575	0	14.51102	1.631906	1.70389	0.016397	0.018332	0.002967	1.720287	5.231292	5.231292	5.231292	3.59273	0	1.638562	1.560295	1.628891	0.009671	0.017362	0.002699	1.638562
RC_B_1_1_17_01_22	71	65.6	63.70%	67.60%	48%	21.6	51.233674	51.233674	34.644042	29.592478	0	21.641196	4.793734	4.985196	0.066368	0.062442	0.011765	5.051564	15.598539	15.598539	15.598539	10.85891	0	4.739629	4.524843	4.703383	0.036246	0.057559	0.010503	4.739629
RC_B_1_1_21_04_22	57.2	53.2	49.10%	68.10%	51%	26.1	89.580731	89.580731	76.882799	63.476463	0	26.104268	12.806426	13.35498	0.051356	0.088028	0.017544	13.406336	33.353133	33.353133	33.353133	20.282895	0	13.070238	12.519267	13.051992	0.018246	0.081777	0.01516	13.070238
RC_B_2_1_10_03_22	66.8	61.2	68.60%	68.10%	46%	17.2	30.652527	30.652527	15.988824	13.441279	0	17.211248	2.413934	2.515582	0.031963	0.025436	0.00501	2.547545	7.348866	7.348866	7.348866	4.927816	0	2.42105	2.303534	2.400081	0.020969	0.023847	0.004616	2.42105
RC_B_2_1_17_01_22	58	53.4	62.30%	65.80%	48%	18.7	46.086806	46.086806	32.303057	27.3928	0	18.694006	4.646126	4.845786	0.064471	0.063406	0.012273	4.910257	14.715646	14.715646	14.715646	10.113173	0	4.602473	4.38124	4.566662	0.035811	0.058418	0.011054	4.602473
RC_B_2_1_21_04_22	57	53	44.30%	69.30%	53%	28.6	102.090572	102.090572	89.946321	73.5252	0	28.565372	15.72331	16.331976	0.089145	0.10844	0.032157	16.421121	39.376375	39.376375	39.376375	23.4123	0	15.964075	15.344226	15.93156	0.032515	0.098283	0.027721	15.964075
RC_B_3_1_10_03_22	74.2	68.8	68.90%	70.40%	46%	18.8	31.109055	31.109055	14.560432	12.320053	0	18.789002	2.119856	2.206862	0.033517	0.022372	0.004141	2.240379	6.583436	6.583436	6.583436	4.450389	0	2.133047	2.028359	2.110669	0.022378	0.020871	0.003761	2.133047
RC_B_3_1_17_01_22	43.2	39.8	61.20%	63.50%	49%	14.2	38.31507	38.31507	28.497701	24.1152	0	14.19987	4.172618	4.328774	0.053727	0.049676	0.010446	4.382501	12.838516	12.838516	12.838516	8.727126	0	4.11139	3.938314	4.083318	0.028072	0.045429	0.009328	4.11139
RC_B_3_1_21_04_22	68.4	63.6	50.00%	68.80%	50%	30.6	96.725048	96.725048	80.267037	66.154928	0	30.57012	13.5191	14.051216	0.060893	0.085822	0.016714	14.112109	35.140319	35.140319	35.140319	21.419231	0	13.721088	13.188384	13.703825	0.017263	0.079369	0.013985	13.721088
