# Supplementary material for: Comparative transcription profiles of Candidatus Accumulibacter and Propionivibrio under phosphate limitation in sequencing batch reactors
Source: Front Microbiol. 2025 Oct 28;16:1650167. doi: 10.3389/fmicb.2025.1650167 (PMC12604563; doi:10.3389/fmicb.2025.1650167)
Supplement: Supplementary file 7 [file Data_Sheet_7.XLSX]

## Sheet: Raw_count
Supplementary Table 7a. Results of featureCount for RA experiment
	Start	End	Strand	Length	RA_Ae_1_090123	RA_Ae_1_290323	RA_Ae_2_090123	RA_Ae_2_290323	RA_Ae_3_090123	RA_Ae_3_290323	RA_Fe_1_090123	RA_Fe_1_290323	RA_Fe_2_090123	RA_Fe_2_290323	RA_Fe_3_090123	RA_Fe_3_290323
GCA_023806565_000000000001_1	31	696	-	666	0	0	0	0	0	0	0	0	0	0	0	0
GCA_023806565_000000000001_2	1022	1288	-	267	0	0	0	0	0	0	0	0	0	0	0	0
GCA_023806565_000000000001_3	1492	2661	-	1170	0	0	0	0	0	0	0	0	0	0	0	0
GCA_023806565_000000000001_4	3056	4273	-	1218	0	0	0	0	0	1	0	0	0	0	0	0
GCA_023806565_000000000001_5	4595	5383	-	789	0	0	0	0	0	0	0	0	0	0	0	0
GCA_023806565_000000000001_6	5380	5964	-	585	0	0	0	0	0	0	0	0	0	0	0	0
GCA_023806565_000000000001_7	5992	7017	-	1026	0	0	0	0	0	0	0	0	0	0	0	0
GCA_023806565_000000000001_8	7014	7622	-	609	0	0	0	0	0	0	0	0	0	0	0	0
GCA_023806565_000000000002_1	2	523	-	522	0	0	0	0	0	0	0	0	0	0	0	0
GCA_023806565_000000000002_2	585	1415	-	831	0	0	0	0	0	0	0	0	0	0	0	0
GCA_023806565_000000000002_3	1468	2181	-	714	0	0	0	0	0	0	0	0	0	0	0	0
GCA_023806565_000000000002_4	2250	2492	-	243	0	0	0	0	0	0	0	0	0	0	0	0
GCA_023806565_000000000002_5	2721	3239	+	519	0	0	0	0	0	0	0	0	0	0	0	0
GCA_023806565_000000000002_6	3261	4226	+	966	0	0	0	0	0	0	0	0	0	0	0	0
GCA_023806565_000000000002_7	4223	4444	+	222	0	0	0	0	0	0	0	0	0	0	0	0
GCA_023806565_000000000002_8	4593	5519	+	927	0	0	0	0	0	0	0	0	0	0	0	0
GCA_023806565_000000000002_9	5494	7317	+	1824	0	0	0	0	0	1	0	0	0	1	0	0
GCA_023806565_000000000003_1	3	22379	-	22377	0	0	0	0	0	0	0	0	0	0	0	0
GCA_023806565_000000000003_2	22703	23203	+	501	0	0	0	0	0	0	0	0	0	0	0	0
GCA_023806565_000000000003_3	23243	24529	-	1287	0	0	0	0	0	0	0	0	0	0	0	0
GCA_023806565_000000000003_4	24568	25662	-	1095	0	0	0	0	0	0	0	0	0	0	0	0
GCA_023806565_000000000003_5	25673	25879	+	207	0	0	0	0	0	0	0	0	0	0	0	0
GCA_023806565_000000000003_6	25883	26557	-	675	0	0	0	0	0	0	0	0	0	0	0	0
GCA_023806565_000000000003_7	26888	27970	-	1083	0	0	0	0	0	0	0	0	0	0	0	0
GCA_023806565_000000000003_8	28105	29430	+	1326	0	0	0	0	0	0	0	0	0	0	0	0
GCA_023806565_000000000003_9	29430	30302	+	873	0	0	0	0	0	0	0	0	0	0	0	0
GCA_023806565_000000000003_10	30379	32295	-	1917	0	0	0	0	0	0	0	0	0	0	0	0
GCA_023806565_000000000003_11	32392	32889	-	498	0	0	0	0	0	0	0	0	0	0	0	0
GCA_023806565_000000000003_12	32882	34450	-	1569	0	0	0	0	0	0	0	0	0	0	0	0
GCA_023806565_000000000003_13	34872	36455	+	1584	0	0	0	0	0	0	0	0	0	0	0	0
GCA_023806565_000000000003_14	36620	39760	+	3141	0	0	0	0	0	0	0	0	0	0	0	0
GCA_023806565_000000000003_15	39937	40434	-	498	0	0	0	0	0	0	0	0	0	0	0	0
GCA_023806565_000000000003_16	40546	40830	-	285	0	0	0	1	0	0	0	0	0	0	0	0
GCA_023806565_000000000003_17	41007	43667	-	2661	0	0	0	0	0	0	0	0	0	0	0	0
GCA_023806565_000000000003_18	43640	44488	-	849	0	0	0	0	0	0	0	0	0	0	0	0
GCA_023806565_000000000003_19	44544	45425	-	882	0	0	0	0	0	0	0	0	0	0	0	0
GCA_023806565_000000000003_20	45445	46341	-	897	0	0	0	0	0	0	0	0	0	0	0	0
GCA_023806565_000000000003_21	46468	48162	-	1695	0	0	0	0	0	0	0	0	0	0	0	0
GCA_023806565_000000000003_22	48177	48716	-	540	0	0	0	0	0	0	0	0	0	0	0	0
GCA_023806565_000000000003_23	48747	48896	-	150	0	0	0	0	0	0	0	0	0	0	0	0
GCA_023806565_000000000003_24	49185	50234	+	1050	0	0	0	0	0	0	0	0	0	0	0	0
GCA_023806565_000000000003_25	50234	51148	+	915	0	0	0	0	0	0	0	0	0	0	0	0
GCA_023806565_000000000003_26	51222	51572	-	351	0	0	0	0	0	0	0	0	0	0	0	0
GCA_023806565_000000000003_27	51803	52831	-	1029	0	0	0	0	0	0	0	0	0	0	0	0
GCA_023806565_000000000003_28	52926	53318	-	393	0	0	0	0	0	0	0	0	0	0	0	0
GCA_023806565_000000000003_29	53330	53758	-	429	0	0	0	0	0	0	0	0	0	0	0	0
GCA_023806565_000000000004_1	180	596	+	417	0	0	0	0	0	0	0	0	0	0	0	0
GCA_023806565_000000000004_2	643	1125	+	483	0	0	0	0	0	0	0	0	0	0	0	0
GCA_023806565_000000000004_3	1863	2600	+	738	0	0	0	0	0	0	0	0	0	0	0	0
GCA_023806565_000000000004_4	2803	7296	+	4494	0	0	0	0	0	0	0	0	0	0	0	0
GCA_023806565_000000000004_5	7596	8771	+	1176	0	0	0	0	0	0	0	0	0	0	0	0
GCA_023806565_000000000004_6	8784	10115	+	1332	0	0	0	0	0	0	0	0	0	0	0	0
GCA_023806565_000000000004_7	10115	11269	+	1155	0	0	0	0	0	0	0	0	0	0	0	0
GCA_023806565_000000000004_8	11266	12024	+	759	0	0	0	0	0	0	0	0	0	0	0	0
GCA_023806565_000000000004_9	12005	12775	+	771	0	0	0	0	0	0	0	0	0	0	0	0
GCA_023806565_000000000004_10	12787	13458	+	672	0	0	0	0	0	0	0	0	0	0	0	0
GCA_023806565_000000000004_11	13589	14770	-	1182	0	0	0	0	0	0	0	0	0	0	0	0
GCA_023806565_000000000004_12	15364	16626	+	1263	0	0	0	0	0	0	0	0	0	0	0	0
GCA_023806565_000000000004_13	16670	17137	-	468	4	0	9	1	2	0	2	4	34	10	4	1
GCA_023806565_000000000004_14	17140	17727	-	588	12	0	20	2	40	9	25	3	11	4	20	0
GCA_023806565_000000000004_15	17794	17958	+	165	0	0	0	0	0	0	0	0	0	0	0	0
GCA_023806565_000000000004_16	18241	18870	-	630	0	0	0	0	0	0	0	0	0	0	0	0
GCA_023806565_000000000004_17	18857	19120	-	264	0	0	0	0	0	0	0	0	0	0	0	0
GCA_023806565_000000000004_18	19135	19812	-	678	0	0	0	0	0	0	0	0	0	0	0	0
GCA_023806565_000000000004_19	20105	20548	-	444	0	0	0	0	0	0	0	0	0	0	0	0
GCA_023806565_000000000004_20	20691	21218	+	528	0	0	0	0	0	0	0	0	0	0	0	0
GCA_023806565_000000000004_21	21224	21451	+	228	0	0	0	0	0	0	0	0	0	0	0	0
GCA_023806565_000000000004_22	21451	22752	+	1302	0	0	0	0	0	0	0	0	0	0	0	0
GCA_023806565_000000000004_23	22749	23141	+	393	0	0	0	0	0	0	0	0	0	0	0	0
GCA_023806565_000000000004_24	23172	23918	-	747	0	0	0	0	0	0	0	0	0	0	0	0
GCA_023806565_000000000004_25	24017	25414	+	1398	0	0	0	0	0	0	0	0	0	0	0	0
GCA_023806565_000000000004_26	25478	26164	+	687	0	0	0	0	0	0	0	0	0	0	0	0
GCA_023806565_000000000004_27	26161	28641	+	2481	0	0	0	0	0	0	0	0	0	0	0	0
GCA_023806565_000000000004_28	28680	28895	+	216	0	0	0	0	0	0	0	0	0	0	0	0
GCA_023806565_000000000004_29	28974	30050	+	1077	0	0	0	0	0	0	0	0	0	0	0	0
GCA_023806565_000000000004_30	30078	30755	-	678	0	0	0	0	0	0	0	0	0	0	0	0
GCA_023806565_000000000004_31	30967	32037	-	1071	0	0	0	0	0	0	0	0	0	0	0	0
GCA_023806565_000000000004_32	32034	32705	-	672	0	0	0	0	0	0	0	0	0	0	0	0
GCA_023806565_000000000004_33	32829	33572	-	744	0	0	0	0	0	0	0	0	0	0	0	0
GCA_023806565_000000000004_34	33819	34430	-	612	0	0	0	0	0	0	0	0	0	0	0	0
GCA_023806565_000000000004_35	34447	35118	-	672	0	0	0	0	0	0	0	0	0	0	0	0
GCA_023806565_000000000004_36	35115	35651	-	537	0	0	0	0	0	0	0	0	0	0	0	0
GCA_023806565_000000000004_37	35654	37372	-	1719	0	0	0	0	0	0	0	0	0	0	0	0
GCA_023806565_000000000004_38	37369	37677	-	309	0	0	0	0	0	0	0	0	0	0	0	0
GCA_023806565_000000000004_39	37688	37990	-	303	0	0	0	0	0	0	0	0	0	0	0	0
GCA_023806565_000000000004_40	38007	38873	-	867	0	0	0	0	0	0	0	0	0	0	0	0
GCA_023806565_000000000004_41	38855	40294	-	1440	0	0	0	0	0	0	0	0	0	0	0	0
GCA_023806565_000000000004_42	40323	41477	-	1155	0	0	0	0	0	0	0	0	0	0	0	0
GCA_023806565_000000000004_43	41959	42606	+	648	0	0	0	0	0	0	0	0	0	0	0	0
GCA_023806565_000000000004_44	42699	44672	-	1974	0	0	0	0	0	0	0	0	0	0	0	0
GCA_023806565_000000000004_45	44911	45603	-	693	0	0	0	0	0	0	0	0	0	0	0	0
GCA_023806565_000000000004_46	45609	46451	-	843	0	0	1	0	0	0	0	0	0	0	0	0
GCA_023806565_000000000004_47	46448	47596	-	1149	0	0	0	0	0	0	0	0	0	0	0	0
GCA_023806565_000000000004_48	47614	49209	-	1596	0	0	0	0	0	0	0	0	0	0	0	0
GCA_023806565_000000000004_49	49265	50539	-	1275	0	0	0	0	0	0	0	0	0	0	0	0
GCA_023806565_000000000004_50	50907	52043	+	1137	0	0	0	0	0	0	0	0	0	0	0	0
GCA_023806565_000000000005_1	216	4334	+	4119	0	0	0	0	0	0	0	0	0	0	0	0
GCA_023806565_000000000005_2	4219	4863	-	645	0	0	0	0	0	0	0	0	0	0	0	0
GCA_023806565_000000000005_3	5032	5868	+	837	0	0	0	0	0	0	0	0	0	0	0	0
GCA_023806565_000000000005_4	5873	7219	+	1347	0	0	0	0	0	0	0	0	0	0	0	0
GCA_023806565_000000000006_1	3	2012	-	2010	0	0	0	0	0	0	0	0	0	0	0	0
GCA_023806565_000000000006_2	2012	2989	-	978	0	0	0	0	0	0	0	0	0	0	0	0
GCA_023806565_000000000006_3	2986	4386	-	1401	0	0	0	0	0	0	0	0	0	0	0	0
GCA_023806565_000000000006_4	4619	5182	+	564	0	0	0	0	0	0	0	0	0	0	0	0
GCA_023806565_000000000006_5	5305	6873	+	1569	0	0	0	0	0	0	0	0	0	0	0	0
GCA_023806565_000000000006_6	6941	7126	+	186	0	0	0	0	0	0	0	0	0	0	0	0
GCA_023806565_000000000007_1	2	412	+	411	0	0	0	0	0	0	0	0	0	0	0	0
GCA_023806565_000000000007_2	505	2169	-	1665	0	0	0	0	0	0	0	0	0	0	0	0
GCA_023806565_000000000007_3	2369	3145	-	777	0	0	0	0	0	0	0	0	0	0	0	0
GCA_023806565_000000000007_4	3245	4171	+	927	0	0	0	0	0	0	0	0	0	0	0	0
GCA_023806565_000000000007_5	4363	4893	-	531	0	0	0	0	0	0	0	0	0	0	0	0
GCA_023806565_000000000007_6	5260	5403	-	144	0	0	0	0	0	0	0	0	0	0	0	0
GCA_023806565_000000000007_7	6387	7085	+	699	0	0	0	0	0	0	0	0	0	0	0	0
GCA_023806565_000000000008_1	362	823	+	462	0	0	0	0	0	0	0	0	0	0	0	0
GCA_023806565_000000000008_2	811	1257	+	447	0	0	0	0	0	0	0	0	0	0	0	0
GCA_023806565_000000000008_3	1525	1797	-	273	0	0	0	0	0	0	0	0	0	0	0	0
GCA_023806565_000000000008_4	1815	2105	-	291	0	0	0	0	0	0	0	0	0	0	0	0
GCA_023806565_000000000008_5	2352	2813	-	462	0	0	0	0	0	0	0	0	0	0	0	0
GCA_023806565_000000000008_6	2828	3856	-	1029	0	0	0	0	0	0	0	0	0	0	0	0
GCA_023806565_000000000008_7	3861	5006	-	1146	0	0	0	0	0	0	0	0	0	0	0	0
GCA_023806565_000000000008_8	5003	6538	-	1536	0	0	0	0	0	0	0	0	0	0	0	0
GCA_023806565_000000000008_9	6567	7688	-	1122	0	0	0	0	0	0	0	0	0	0	0	0
GCA_023806565_000000000008_10	7886	8407	+	522	0	0	0	0	0	0	0	0	0	0	0	0
GCA_023806565_000000000008_11	8411	8842	-	432	0	0	0	0	0	0	0	0	0	0	0	0
GCA_023806565_000000000008_12	8925	11198	+	2274	0	0	0	0	0	0	0	0	0	0	0	0
GCA_023806565_000000000008_13	11265	11639	-	375	0	0	0	0	0	0	0	0	0	0	0	0
GCA_023806565_000000000008_14	11773	12459	-	687	0	0	0	0	0	0	0	0	0	0	0	0
GCA_023806565_000000000008_15	12772	14034	+	1263	0	0	0	0	0	0	0	0	0	0	0	0
GCA_023806565_000000000008_16	14120	15430	+	1311	0	0	0	0	0	0	0	0	0	0	0	0
GCA_023806565_000000000008_17	15666	17429	+	1764	0	0	0	0	0	0	0	0	0	0	0	0
GCA_023806565_000000000008_18	17442	18746	+	1305	0	0	0	0	0	0	0	0	0	0	0	0
GCA_023806565_000000000008_19	18884	20251	+	1368	0	0	0	0	0	0	0	0	0	0	0	0
GCA_023806565_000000000008_20	20264	20830	+	567	0	0	0	0	0	0	0	0	0	0	0	0
GCA_023806565_000000000008_21	20833	21237	+	405	0	0	0	0	0	0	0	0	0	0	0	0
GCA_023806565_000000000008_22	21356	21682	+	327	0	0	0	0	0	0	0	0	0	0	0	0
GCA_023806565_000000000008_23	21767	22156	+	390	0	0	0	0	0	0	0	0	0	0	0	0
GCA_023806565_000000000008_24	22213	23133	-	921	0	0	0	0	0	0	0	0	0	0	0	0
GCA_023806565_000000000008_25	23144	23797	-	654	0	0	0	0	0	0	0	0	0	0	0	0
GCA_023806565_000000000008_26	23794	24624	-	831	0	0	0	0	0	0	0	0	0	0	0	0
GCA_023806565_000000000008_27	24649	25149	-	501	0	0	0	0	0	0	0	0	0	0	0	0
GCA_023806565_000000000008_28	25222	25503	-	282	0	0	0	0	0	0	0	0	0	0	0	0
GCA_023806565_000000000008_29	25609	26388	-	780	0	0	0	0	0	0	0	0	0	0	0	0
GCA_023806565_000000000008_30	26516	27391	-	876	0	0	0	0	0	0	0	0	0	0	0	0
GCA_023806565_000000000008_31	27543	28151	+	609	0	0	0	0	0	0	0	0	0	0	0	0
GCA_023806565_000000000008_32	28203	28694	-	492	0	0	0	0	0	0	0	0	0	0	0	0
GCA_023806565_000000000008_33	28752	29285	-	534	0	0	0	0	0	0	0	0	0	0	0	0
GCA_023806565_000000000008_34	29278	30021	-	744	0	0	0	0	0	0	0	0	0	0	0	0
GCA_023806565_000000000008_35	30023	30571	-	549	0	0	0	0	0	0	0	0	0	0	0	0
GCA_023806565_000000000008_36	30648	32669	-	2022	0	0	0	0	0	0	0	0	0	0	0	0
GCA_023806565_000000000008_37	32684	33958	-	1275	0	0	0	0	0	0	0	0	0	0	0	0
GCA_023806565_000000000008_38	33967	37470	-	3504	0	0	0	0	0	0	0	0	0	0	0	0
GCA_023806565_000000000008_39	37652	38071	+	420	0	0	0	0	0	0	0	0	0	0	0	0
GCA_023806565_000000000008_40	38076	38783	+	708	0	0	0	0	0	0	0	0	0	0	0	0
GCA_023806565_000000000008_41	38827	39804	-	978	0	0	0	0	0	0	0	0	0	0	0	0
GCA_023806565_000000000008_42	40038	41357	+	1320	0	0	0	0	0	0	0	0	0	0	0	0
GCA_023806565_000000000008_43	41369	42190	+	822	0	0	0	0	0	0	0	0	0	0	0	0
GCA_023806565_000000000008_44	42226	43407	+	1182	0	0	0	0	0	0	0	0	0	0	0	0
GCA_023806565_000000000008_45	43421	44581	+	1161	0	0	0	0	0	0	0	0	0	0	0	0
GCA_023806565_000000000008_46	44574	45467	+	894	0	0	0	0	0	0	0	0	0	0	0	0
GCA_023806565_000000000008_47	45543	48176	+	2634	0	0	0	0	0	0	0	0	0	0	0	0
GCA_023806565_000000000008_48	48812	49783	-	972	0	0	0	0	0	0	0	0	0	0	0	0
GCA_023806565_000000000008_49	49959	50141	+	183	0	0	0	0	0	0	0	0	0	0	0	0
GCA_023806565_000000000009_1	2	112	+	111	0	0	0	0	0	0	0	0	0	0	0	0
GCA_023806565_000000000009_2	162	980	-	819	0	0	0	0	0	0	0	0	0	0	0	0
GCA_023806565_000000000009_3	991	1821	-	831	0	0	0	0	0	0	0	0	0	0	0	0
GCA_023806565_000000000009_4	1818	1997	-	180	0	0	0	0	0	0	0	0	0	0	0	0
GCA_023806565_000000000009_5	2176	2706	-	531	0	0	0	0	0	0	0	0	0	0	0	0
GCA_023806565_000000000009_6	2718	2855	-	138	0	0	0	0	0	0	0	0	0	0	0	0
GCA_023806565_000000000009_7	3765	4775	+	1011	0	0	0	0	0	0	0	0	0	0	0	0
GCA_023806565_000000000009_8	4964	5800	+	837	0	0	0	0	0	0	0	0	0	0	0	0
GCA_023806565_000000000009_9	5802	6689	+	888	0	0	0	0	0	0	0	0	0	0	0	0
GCA_023806565_000000000010_1	3	3317	+	3315	0	0	0	0	0	0	0	0	0	0	0	0
GCA_023806565_000000000010_2	3466	3870	+	405	0	0	0	0	0	0	0	0	0	0	0	0
GCA_023806565_000000000010_3	4538	5458	+	921	0	0	0	0	0	0	0	0	0	0	0	0
GCA_023806565_000000000010_4	6172	6465	-	294	0	0	0	0	0	0	0	0	0	0	0	0
GCA_023806565_000000000011_1	47	1687	-	1641	0	0	0	0	0	0	0	0	0	0	0	0
GCA_023806565_000000000011_2	1684	2739	-	1056	0	0	0	0	0	0	0	0	0	0	0	0
GCA_023806565_000000000011_3	2743	3129	-	387	0	0	0	0	0	0	0	0	0	0	0	0
GCA_023806565_000000000011_4	3280	4371	-	1092	0	0	0	0	0	0	0	0	0	0	0	0
GCA_023806565_000000000011_5	4386	5753	-	1368	0	0	0	0	0	0	0	0	0	0	0	0
GCA_023806565_000000000011_6	5772	7226	+	1455	0	0	0	0	0	0	0	0	0	0	0	1
GCA_023806565_000000000011_7	8360	9670	+	1311	0	0	0	0	0	0	0	0	0	0	0	0
GCA_023806565_000000000011_8	9708	10727	-	1020	0	0	0	0	0	0	0	0	0	0	0	0
GCA_023806565_000000000011_9	10950	14216	+	3267	0	0	0	0	0	0	0	0	0	0	0	0
GCA_023806565_000000000011_10	14391	16559	+	2169	0	0	0	0	0	0	0	0	0	0	0	0
GCA_023806565_000000000011_11	16591	17925	+	1335	0	0	0	0	0	0	0	0	0	0	0	0
GCA_023806565_000000000011_12	18006	18536	-	531	0	0	0	0	0	0	0	0	0	0	0	0
GCA_023806565_000000000011_13	18596	18778	+	183	0	0	0	0	0	0	0	0	0	0	0	0
GCA_023806565_000000000011_14	18837	20852	-	2016	0	0	0	0	0	0	0	0	0	0	0	0
GCA_023806565_000000000011_15	20898	21773	-	876	0	0	0	0	0	0	0	0	0	0	0	0
GCA_023806565_000000000011_16	21933	23015	-	1083	0	0	0	0	0	0	0	0	0	0	0	0
GCA_023806565_000000000011_17	23130	24041	+	912	0	0	0	0	0	0	0	0	0	0	0	0
GCA_023806565_000000000011_18	24057	25478	-	1422	0	0	0	0	0	0	0	0	0	0	0	0
GCA_023806565_000000000011_19	25516	26196	-	681	0	0	0	0	0	0	0	0	0	0	0	0
GCA_023806565_000000000011_20	26575	27750	-	1176	0	0	0	0	0	0	0	0	0	0	0	0
GCA_023806565_000000000011_21	27822	28712	+	891	0	0	0	0	0	0	0	0	0	0	0	0
GCA_023806565_000000000011_22	28709	29080	+	372	0	0	0	0	0	0	0	0	0	0	0	0
GCA_023806565_000000000011_23	29342	30748	+	1407	0	0	0	0	0	0	0	0	0	0	0	0
GCA_023806565_000000000011_24	30772	31125	+	354	0	0	0	0	0	0	0	0	0	0	0	0
GCA_023806565_000000000011_25	31133	31972	+	840	0	0	0	0	0	0	0	0	0	0	0	0
GCA_023806565_000000000011_26	32082	32360	+	279	0	0	0	0	0	0	0	0	0	0	0	0
GCA_023806565_000000000011_27	32357	32890	+	534	0	0	0	0	0	0	0	0	0	0	0	0
GCA_023806565_000000000011_28	32890	33615	+	726	0	0	0	0	0	0	0	0	0	0	0	0
GCA_023806565_000000000011_29	33665	34867	+	1203	0	0	0	0	0	0	0	0	0	0	0	0
GCA_023806565_000000000011_30	34937	35767	-	831	0	0	0	0	0	0	0	0	0	0	0	0
GCA_023806565_000000000011_31	36370	37620	+	1251	0	0	0	0	0	0	0	0	0	0	0	0
GCA_023806565_000000000011_32	37569	37955	+	387	0	0	0	0	0	0	0	0	0	0	0	0
GCA_023806565_000000000011_33	37981	38355	+	375	0	0	0	0	0	0	0	0	0	0	0	0
GCA_023806565_000000000011_34	38391	40178	-	1788	0	0	0	0	0	0	0	0	0	0	0	0
GCA_023806565_000000000011_35	40307	41356	+	1050	0	0	0	0	0	0	0	0	0	0	0	0
GCA_023806565_000000000011_36	41361	44570	+	3210	0	0	0	0	0	0	0	0	0	0	0	0
GCA_023806565_000000000011_37	44567	44776	+	210	0	0	0	0	0	0	0	0	0	0	0	0
GCA_023806565_000000000011_38	44852	46447	-	1596	0	0	0	0	0	0	0	0	0	0	0	0
GCA_023806565_000000000012_1	52	1188	-	1137	0	0	0	0	0	0	0	0	0	0	0	0
GCA_023806565_000000000012_2	1431	2873	-	1443	0	0	0	0	0	0	0	0	0	0	0	0
GCA_023806565_000000000012_3	2889	4133	-	1245	0	0	0	0	0	0	0	0	0	0	0	0
GCA_023806565_000000000012_4	4228	5871	-	1644	0	0	0	0	0	0	0	0	0	0	0	0
GCA_023806565_000000000012_5	5926	7560	-	1635	0	0	0	0	0	0	0	0	0	0	0	0
GCA_023806565_000000000012_6	7849	8283	-	435	0	0	0	0	0	0	0	0	0	0	0	0
GCA_023806565_000000000012_7	8372	9868	-	1497	0	0	0	0	0	0	0	0	0	0	0	0
GCA_023806565_000000000012_8	9909	10667	-	759	0	0	0	0	0	0	0	0	0	0	0	0
GCA_023806565_000000000012_9	10664	11269	-	606	0	0	0	0	0	0	0	0	0	0	0	0
GCA_023806565_000000000012_10	11937	12098	+	162	0	0	0	0	0	0	0	0	0	0	0	0
GCA_023806565_000000000012_11	12497	12982	+	486	0	0	0	0	0	0	0	0	0	0	0	0
GCA_023806565_000000000012_12	13078	13533	+	456	0	0	0	0	0	0	0	0	0	0	0	0
GCA_023806565_000000000012_13	13567	14994	+	1428	0	0	0	0	0	0	0	0	0	0	0	0
GCA_023806565_000000000012_14	15016	16425	+	1410	0	0	0	0	0	0	0	0	0	0	0	0
GCA_023806565_000000000012_15	16453	17817	-	1365	0	0	0	0	0	0	0	0	0	0	0	0
GCA_023806565_000000000012_16	18002	18460	-	459	0	0	0	0	0	0	0	0	0	0	0	0
GCA_023806565_000000000012_17	18470	18745	-	276	0	0	0	0	0	0	0	0	0	0	0	0
GCA_023806565_000000000012_18	19061	19438	-	378	0	0	0	0	0	0	0	0	0	0	0	0
GCA_023806565_000000000012_19	19627	20328	-	702	0	0	0	0	0	0	0	0	0	0	0	0
GCA_023806565_000000000012_20	20446	20835	-	390	0	0	0	0	0	0	0	0	0	0	0	0
GCA_023806565_000000000012_21	20832	21026	-	195	0	0	0	0	0	0	0	0	0	0	0	0
GCA_023806565_000000000012_22	21023	21364	-	342	0	0	0	0	0	0	0	0	0	0	0	0
GCA_023806565_000000000012_23	21361	23262	-	1902	0	0	0	0	0	0	0	0	0	0	0	0
GCA_023806565_000000000012_24	23319	23846	-	528	0	0	0	0	0	0	0	0	0	0	0	0
GCA_023806565_000000000012_25	23928	24251	-	324	0	0	0	0	0	0	0	0	0	0	0	0
GCA_023806565_000000000012_26	24278	24673	-	396	0	0	0	0	0	0	0	0	0	0	0	0
GCA_023806565_000000000012_27	24697	25908	-	1212	0	0	0	0	0	0	0	0	0	0	0	0
GCA_023806565_000000000012_28	25974	27131	-	1158	0	0	0	0	0	0	0	0	0	0	0	0
GCA_023806565_000000000012_29	27140	27631	-	492	0	0	0	0	0	0	0	0	0	0	0	0
GCA_023806565_000000000012_30	27689	28441	-	753	0	0	0	0	0	0	0	0	0	0	0	0
GCA_023806565_000000000012_31	28487	29341	-	855	0	0	0	0	0	0	0	0	0	0	0	0
GCA_023806565_000000000012_32	29363	30172	+	810	0	0	0	0	0	0	0	0	0	0	0	0
GCA_023806565_000000000012_33	30224	30874	+	651	0	0	0	0	0	0	0	0	0	0	0	0
GCA_023806565_000000000012_34	30887	31330	-	444	0	0	0	0	0	0	0	0	0	0	0	0
GCA_023806565_000000000012_35	31483	33390	+	1908	0	0	0	0	0	0	0	0	0	0	0	0
GCA_023806565_000000000012_36	33400	35238	+	1839	0	0	0	0	0	0	0	0	0	0	0	0
GCA_023806565_000000000012_37	35240	36295	+	1056	0	0	0	0	0	0	0	0	0	0	0	0
GCA_023806565_000000000012_38	36450	37298	+	849	0	0	0	0	0	0	0	0	0	0	0	0
GCA_023806565_000000000012_39	37522	38517	+	996	0	0	0	0	0	0	0	0	0	0	0	0
GCA_023806565_000000000012_40	38554	40194	-	1641	0	0	0	0	0	0	0	0	0	0	0	0
GCA_023806565_000000000012_41	40224	41108	-	885	0	0	0	0	0	0	0	0	0	0	0	0
GCA_023806565_000000000012_42	41209	41496	-	288	0	0	0	0	0	0	0	0	0	0	0	0
GCA_023806565_000000000012_43	41598	42425	-	828	0	0	0	0	0	0	0	0	0	0	0	0
GCA_023806565_000000000012_44	42742	43086	+	345	0	0	0	0	0	0	0	0	0	0	0	0
GCA_023806565_000000000012_45	43710	45947	-	2238	0	0	0	0	0	0	0	0	0	0	0	0
GCA_023806565_000000000012_46	46295	46360	-	66	0	0	0	0	0	0	0	0	0	0	0	0
GCA_023806565_000000000013_1	3	1124	-	1122	0	0	0	0	0	0	0	0	0	0	0	0
GCA_023806565_000000000013_2	1265	1573	-	309	0	0	0	0	0	0	0	0	0	0	0	0
GCA_023806565_000000000013_3	1591	4020	-	2430	0	0	0	0	0	0	0	0	0	0	0	0
GCA_023806565_000000000013_4	4385	4942	+	558	0	0	0	0	0	0	0	0	0	0	0	0
GCA_023806565_000000000013_5	4961	5683	-	723	0	0	0	0	0	0	0	0	0	0	0	0
GCA_023806565_000000000013_6	5640	6161	-	522	0	0	0	0	0	0	0	0	0	0	0	0
GCA_023806565_000000000013_7	6292	6714	-	423	0	0	0	0	0	0	0	0	0	0	0	0
GCA_023806565_000000000013_8	6862	7845	-	984	0	0	0	0	0	0	0	0	0	0	0	0
GCA_023806565_000000000013_9	7863	10598	-	2736	0	0	0	0	0	0	0	0	0	0	0	0
GCA_023806565_000000000013_10	10967	16864	+	5898	0	0	0	0	0	0	0	0	0	0	0	0
GCA_023806565_000000000013_11	16881	18671	-	1791	0	0	0	0	0	0	0	0	0	0	0	0
GCA_023806565_000000000013_12	19035	22394	+	3360	0	0	0	0	0	0	0	0	0	0	0	0
GCA_023806565_000000000013_13	22583	23104	-	522	0	0	0	0	0	0	0	0	0	0	0	0
GCA_023806565_000000000013_14	24172	26088	+	1917	0	0	0	0	0	0	0	0	0	0	0	0
GCA_023806565_000000000013_15	26085	27311	-	1227	0	0	0	0	0	0	0	0	0	0	0	0
GCA_023806565_000000000013_16	27683	30274	+	2592	0	0	0	0	0	0	0	0	0	0	0	0
GCA_023806565_000000000013_17	30362	32320	-	1959	0	0	0	0	0	0	0	0	0	0	0	0
GCA_023806565_000000000013_18	32453	33652	-	1200	0	0	0	0	0	0	0	0	0	0	0	0
GCA_023806565_000000000013_19	33854	34531	+	678	0	0	0	0	0	0	0	0	0	0	0	0
GCA_023806565_000000000013_20	34537	35004	+	468	0	0	0	0	0	0	0	0	0	0	0	0
GCA_023806565_000000000013_21	35001	35801	+	801	0	0	0	0	0	0	0	0	0	0	0	0
GCA_023806565_000000000013_22	35898	36554	+	657	0	0	0	0	0	0	0	0	0	0	0	0
GCA_023806565_000000000013_23	36557	37438	+	882	0	0	0	0	0	0	0	0	0	0	0	0
GCA_023806565_000000000013_24	37438	37935	+	498	0	0	0	0	0	0	0	0	0	0	0	0
GCA_023806565_000000000013_25	37972	38493	-	522	0	0	0	0	0	0	0	0	0	0	0	0
GCA_023806565_000000000013_26	38616	40238	+	1623	0	0	0	0	0	0	0	0	0	0	0	0
GCA_023806565_000000000013_27	40263	41525	-	1263	0	0	0	0	0	0	0	0	0	0	0	0
GCA_023806565_000000000013_28	41799	42623	+	825	0	0	0	0	0	0	0	0	0	0	0	0
GCA_023806565_000000000013_29	42623	43735	+	1113	0	0	0	0	0	0	0	0	0	0	0	0
GCA_023806565_000000000013_30	43738	45117	+	1380	0	0	0	0	0	0	0	0	0	0	0	0
GCA_023806565_000000000013_31	45450	46241	+	792	0	0	0	0	0	0	0	0	0	0	0	0
GCA_023806565_000000000014_1	464	1321	+	858	0	0	0	0	0	0	3	0	0	0	4	0
GCA_023806565_000000000014_2	1337	2248	-	912	0	0	0	0	0	0	1	0	0	0	0	0
GCA_023806565_000000000014_3	2245	2619	-	375	11	0	15	1	26	0	18	1	6	0	12	0
GCA_023806565_000000000014_4	2659	2946	-	288	3	0	0	0	0	0	1	0	0	0	3	0
GCA_023806565_000000000014_5	2974	4218	-	1245	0	0	0	0	0	0	0	0	0	0	0	0
GCA_023806565_000000000014_6	4226	4717	-	492	0	0	0	0	0	0	0	0	0	0	0	0
GCA_023806565_000000000014_7	4720	4998	-	279	0	0	0	0	0	0	0	0	0	0	0	0
GCA_023806565_000000000014_8	5009	6526	-	1518	0	0	0	0	0	0	4	0	3	0	0	0
GCA_023806565_000000000014_9	6730	6852	-	123	0	0	0	0	0	0	0	0	0	0	0	0
GCA_023806565_000000000014_10	7028	7375	+	348	0	0	0	0	0	0	0	0	0	0	0	0
GCA_023806565_000000000014_11	7422	7832	+	411	0	0	0	0	0	0	0	0	0	0	0	0
GCA_023806565_000000000014_12	7798	8682	+	885	0	0	0	0	0	0	0	0	0	0	0	0
GCA_023806565_000000000014_13	8998	9276	-	279	0	0	0	0	0	0	0	0	0	0	0	0
GCA_023806565_000000000014_14	9291	10367	-	1077	0	0	0	0	0	0	0	0	0	0	0	0
GCA_023806565_000000000014_15	10364	11857	-	1494	0	0	0	0	0	0	0	0	0	0	0	0
GCA_023806565_000000000014_16	11869	12393	-	525	0	0	0	0	0	0	0	0	0	0	0	0
GCA_023806565_000000000014_17	12407	12988	-	582	0	0	0	0	0	0	0	0	0	0	0	0
GCA_023806565_000000000014_18	12985	13503	-	519	0	0	0	0	0	0	0	0	0	0	0	0
GCA_023806565_000000000014_19	13507	14181	-	675	0	0	0	0	0	0	0	0	0	0	0	0
GCA_023806565_000000000014_20	14183	14782	-	600	0	0	0	0	0	0	0	0	0	0	0	0
GCA_023806565_000000000014_21	15126	16685	+	1560	0	0	0	0	0	0	0	0	0	0	0	0
GCA_023806565_000000000014_22	16682	18262	+	1581	0	0	0	0	0	0	0	0	0	0	0	0
GCA_023806565_000000000014_23	18344	18970	-	627	0	0	0	0	0	0	0	0	0	0	0	0
GCA_023806565_000000000014_24	19378	20121	-	744	0	0	0	0	0	0	0	0	0	0	0	0
GCA_023806565_000000000014_25	20118	21164	-	1047	0	0	0	0	0	0	0	0	0	0	0	0
GCA_023806565_000000000014_26	21396	21953	+	558	0	0	0	0	0	0	0	0	0	0	0	0
GCA_023806565_000000000014_27	22165	22485	-	321	0	0	0	0	0	0	0	0	0	0	0	0
GCA_023806565_000000000014_28	22546	22716	+	171	0	0	0	0	0	0	0	0	0	0	0	0
GCA_023806565_000000000014_29	23285	23704	-	420	0	0	0	0	0	0	0	0	0	0	0	0
GCA_023806565_000000000014_30	23762	24358	-	597	0	0	0	0	0	0	0	0	0	0	0	0
GCA_023806565_000000000014_31	24468	25178	-	711	0	0	0	0	0	0	0	0	0	0	0	0
GCA_023806565_000000000014_32	25194	26513	-	1320	0	0	0	0	0	0	0	0	0	0	0	0
GCA_023806565_000000000014_33	26517	27113	-	597	0	0	0	0	0	0	0	0	0	0	0	0
GCA_023806565_000000000014_34	27216	27818	-	603	0	0	0	0	0	0	0	0	0	0	0	0
GCA_023806565_000000000014_35	27818	28141	-	324	0	0	0	0	0	0	0	0	0	0	0	0
GCA_023806565_000000000014_36	28168	29814	-	1647	0	0	0	0	0	0	0	0	0	0	0	0
GCA_023806565_000000000014_37	30025	30288	-	264	0	0	0	0	0	0	0	0	0	0	0	0
GCA_023806565_000000000014_38	30308	30562	-	255	0	0	0	0	0	0	0	0	0	0	0	0
GCA_023806565_000000000014_39	30562	31800	-	1239	0	0	0	0	0	0	0	0	0	0	0	0
GCA_023806565_000000000014_40	31814	33661	-	1848	0	0	0	0	0	0	0	0	0	0	0	0
GCA_023806565_000000000014_41	33674	34147	-	474	0	0	0	0	0	0	0	0	0	0	0	0
GCA_023806565_000000000014_42	34265	35110	+	846	0	0	0	0	0	0	0	0	0	0	0	0
GCA_023806565_000000000014_43	35114	36070	+	957	0	0	0	0	0	0	0	0	0	0	0	0
GCA_023806565_000000000014_44	36182	36781	-	600	0	0	0	0	0	0	0	0	0	0	0	0
GCA_023806565_000000000014_45	37000	37464	+	465	0	0	0	0	0	0	0	0	0	0	0	0
GCA_023806565_000000000014_46	38064	39872	+	1809	0	0	0	0	0	0	0	0	0	0	0	0
GCA_023806565_000000000014_47	39895	40566	-	672	0	0	0	0	0	0	0	0	0	0	0	0
GCA_023806565_000000000014_48	40740	43454	-	2715	0	0	0	0	0	0	0	0	0	0	0	0
GCA_023806565_000000000014_49	43992	44585	+	594	0	0	0	0	0	0	0	0	0	0	0	0
GCA_023806565_000000000015_1	1	663	+	663	0	0	0	0	0	0	0	0	0	0	0	0
GCA_023806565_000000000015_2	660	1493	+	834	0	0	0	0	0	0	0	0	0	0	0	0
GCA_023806565_000000000015_3	1490	2218	+	729	0	0	0	0	0	0	0	0	0	0	0	0
GCA_023806565_000000000015_4	2222	3124	+	903	0	0	0	0	0	0	0	0	0	0	0	0
GCA_023806565_000000000015_5	3433	4968	+	1536	0	0	0	0	0	0	0	0	0	0	0	0
GCA_023806565_000000000015_6	5068	6087	-	1020	0	0	0	0	0	0	0	0	0	0	0	0
GCA_023806565_000000000016_1	141	521	-	381	0	0	0	0	0	0	0	0	0	0	0	0
GCA_023806565_000000000016_2	552	767	-	216	0	0	0	0	0	0	0	0	0	0	0	0
GCA_023806565_000000000016_3	764	1336	-	573	0	0	0	0	0	0	0	0	0	0	0	0
GCA_023806565_000000000016_4	1457	2263	-	807	0	0	0	0	0	0	0	0	0	0	0	0
GCA_023806565_000000000016_5	2368	3054	-	687	0	0	0	0	0	0	0	0	0	0	0	0
GCA_023806565_000000000016_6	3136	4086	-	951	0	0	0	0	0	0	0	0	0	0	0	0
GCA_023806565_000000000016_7	4107	4907	-	801	0	0	0	0	0	0	0	0	0	0	0	0
GCA_023806565_000000000016_8	5019	5921	+	903	0	0	0	0	0	0	0	0	0	0	0	0
GCA_023806565_000000000017_1	317	718	-	402	0	0	0	0	0	0	0	0	0	0	0	0
GCA_023806565_000000000017_2	914	1177	+	264	0	0	0	0	0	0	0	0	0	0	0	0
GCA_023806565_000000000017_3	1293	1580	+	288	0	0	0	0	0	0	0	0	0	0	0	0
GCA_023806565_000000000017_4	1623	2234	+	612	0	0	0	0	0	0	0	0	0	0	0	0
GCA_023806565_000000000017_5	2540	3463	+	924	0	0	0	0	0	0	0	0	0	0	0	0
GCA_023806565_000000000017_6	3496	5028	+	1533	0	0	0	0	0	0	0	0	0	0	0	0
GCA_023806565_000000000017_7	5046	5858	+	813	0	0	0	0	0	0	0	0	0	0	0	0
GCA_023806565_000000000017_8	6127	6714	-	588	0	0	0	0	0	0	0	0	0	0	0	0
GCA_023806565_000000000017_9	6796	8205	-	1410	0	0	0	0	0	0	0	0	0	0	0	0
GCA_023806565_000000000017_10	8433	9101	+	669	0	0	0	0	0	0	0	0	0	0	0	0
GCA_023806565_000000000017_11	9116	9532	+	417	0	0	0	0	0	0	0	0	0	0	0	0
GCA_023806565_000000000017_12	9532	10575	+	1044	0	0	0	0	0	0	0	0	0	0	0	0
GCA_023806565_000000000017_13	10556	10732	+	177	0	0	0	0	0	0	0	0	0	0	0	0
GCA_023806565_000000000017_14	10732	11532	+	801	0	0	0	0	0	0	0	0	0	0	0	0
GCA_023806565_000000000017_15	11664	12317	+	654	0	0	0	0	0	0	0	0	0	0	0	0
GCA_023806565_000000000017_16	12616	15039	+	2424	1	0	0	0	1	0	1	0	0	0	0	0
GCA_023806565_000000000017_17	15336	15893	-	558	0	0	0	0	0	0	0	0	0	0	0	0
GCA_023806565_000000000017_18	15906	16385	-	480	0	0	0	0	0	0	0	0	0	0	0	0
GCA_023806565_000000000017_19	16395	16628	-	234	0	0	0	0	0	0	0	0	0	0	0	0
GCA_023806565_000000000017_20	16739	17302	+	564	0	0	0	0	0	0	0	0	0	0	0	0
GCA_023806565_000000000017_21	17700	18779	-	1080	6	1	13	1	23	2	13	2	2	0	10	1
GCA_023806565_000000000017_22	19514	20143	-	630	0	0	0	0	0	0	0	0	0	0	0	0
GCA_023806565_000000000017_23	20163	21701	-	1539	0	0	0	0	0	0	0	0	0	0	0	0
GCA_023806565_000000000017_24	21853	23034	-	1182	0	0	0	0	0	0	0	0	0	0	0	0
GCA_023806565_000000000017_25	23150	23578	-	429	0	0	0	0	0	0	0	0	0	0	0	0
GCA_023806565_000000000017_26	23693	24385	+	693	0	0	0	0	0	0	0	0	0	0	0	0
GCA_023806565_000000000017_27	24419	25774	-	1356	0	0	0	0	0	0	0	0	0	0	0	0
GCA_023806565_000000000017_28	25994	27661	-	1668	1	0	0	0	0	0	4	0	0	0	1	0
GCA_023806565_000000000017_29	27658	27978	-	321	0	0	0	0	0	0	0	0	0	0	0	0
GCA_023806565_000000000017_30	28392	30350	+	1959	0	0	0	0	0	0	0	0	0	0	0	0
GCA_023806565_000000000017_31	30350	31132	+	783	0	0	0	0	0	0	0	0	0	0	0	0
GCA_023806565_000000000017_32	31145	32074	+	930	0	0	0	0	0	0	0	0	0	0	0	0
GCA_023806565_000000000017_33	32090	33166	+	1077	0	0	0	0	0	0	0	0	0	0	0	0
GCA_023806565_000000000017_34	33232	34581	+	1350	0	0	0	0	0	0	0	0	0	0	0	0
GCA_023806565_000000000017_35	34664	35476	+	813	0	0	0	0	0	0	0	0	0	0	0	0
GCA_023806565_000000000017_36	35473	35967	+	495	0	0	0	0	0	0	0	0	0	0	0	0
GCA_023806565_000000000017_37	35964	37130	+	1167	0	0	0	0	0	0	0	0	0	0	0	0
GCA_023806565_000000000017_38	37200	37652	-	453	0	0	0	0	0	0	0	0	0	0	0	0
GCA_023806565_000000000017_39	37769	38554	-	786	0	0	0	0	0	0	0	0	0	0	0	0
GCA_023806565_000000000017_40	38608	42165	-	3558	0	0	0	0	0	0	0	0	0	0	0	0
GCA_023806565_000000000018_1	291	647	-	357	0	0	0	0	0	0	0	0	0	0	0	0
GCA_023806565_000000000018_2	698	1816	+	1119	0	0	0	0	0	0	0	0	0	0	0	0
GCA_023806565_000000000018_3	1875	4610	-	2736	0	0	0	0	0	0	0	0	0	0	0	0
GCA_023806565_000000000018_4	4784	5218	-	435	0	0	0	0	0	0	0	0	0	0	0	0
GCA_023806565_000000000018_5	5364	6917	-	1554	0	0	0	0	0	0	0	0	0	0	0	0
GCA_023806565_000000000018_6	6975	7835	-	861	0	0	0	0	0	0	0	0	0	0	0	0
GCA_023806565_000000000018_7	7781	8440	-	660	0	0	0	0	0	0	0	0	0	0	0	0
GCA_023806565_000000000018_8	8437	9159	-	723	0	0	0	0	0	0	0	0	0	0	0	0
GCA_023806565_000000000018_9	9348	9863	+	516	0	0	0	0	0	0	0	0	0	0	0	0
GCA_023806565_000000000018_10	10102	11646	+	1545	0	0	0	0	0	0	0	0	0	0	0	0
GCA_023806565_000000000018_11	11646	12860	+	1215	0	0	0	0	0	0	0	0	0	0	0	0
GCA_023806565_000000000018_12	12950	14221	-	1272	0	0	0	0	0	0	0	0	0	0	0	0
GCA_023806565_000000000018_13	14221	15006	-	786	0	0	0	0	0	0	0	0	0	0	0	0
GCA_023806565_000000000018_14	15244	15453	-	210	0	0	0	0	0	0	0	0	0	0	0	0
GCA_023806565_000000000018_15	15732	16052	+	321	0	0	0	0	0	0	0	0	0	0	0	0
GCA_023806565_000000000018_16	16145	16711	+	567	0	0	0	0	0	0	0	0	0	0	0	0
GCA_023806565_000000000018_17	16853	18772	+	1920	0	0	0	0	0	0	1	0	0	0	0	0
GCA_023806565_000000000018_18	18769	19281	+	513	0	0	0	0	0	0	0	0	0	0	0	0
GCA_023806565_000000000018_19	19329	19928	-	600	0	0	0	0	0	0	0	0	0	0	0	0
GCA_023806565_000000000018_20	20104	21873	+	1770	0	0	0	0	0	0	0	0	0	0	0	0
GCA_023806565_000000000018_21	21910	22161	-	252	0	0	0	0	0	0	0	0	0	0	0	0
GCA_023806565_000000000018_22	22568	22912	-	345	0	0	0	0	0	0	0	0	0	0	0	0
GCA_023806565_000000000018_23	22953	25241	-	2289	0	0	0	0	0	0	0	0	0	0	0	0
GCA_023806565_000000000018_24	25525	26397	+	873	0	0	0	0	0	0	0	0	0	0	0	0
GCA_023806565_000000000018_25	26519	28294	+	1776	0	0	0	0	0	0	0	0	0	0	0	0
GCA_023806565_000000000018_26	28381	29265	-	885	0	0	0	0	0	0	0	0	0	0	0	0
GCA_023806565_000000000018_27	29282	29449	-	168	0	0	0	0	0	0	0	0	0	0	0	0
GCA_023806565_000000000018_28	29745	29972	-	228	0	0	0	0	0	0	0	0	0	0	0	0
GCA_023806565_000000000018_29	30345	30683	+	339	0	0	0	0	0	0	0	0	0	0	0	0
GCA_023806565_000000000018_30	30963	32789	+	1827	0	0	0	0	0	0	0	0	0	0	0	0
GCA_023806565_000000000018_31	32805	33866	+	1062	0	0	0	0	0	0	0	0	0	0	0	0
GCA_023806565_000000000018_32	33903	34415	+	513	0	0	0	0	0	0	0	0	0	0	0	0
GCA_023806565_000000000018_33	34457	34588	+	132	0	0	0	0	0	0	0	0	0	0	0	0
GCA_023806565_000000000018_34	34602	35150	+	549	0	0	0	0	0	0	0	0	0	0	0	0
GCA_023806565_000000000018_35	35272	36243	+	972	0	0	0	0	0	0	0	0	0	0	0	0
GCA_023806565_000000000018_36	36444	37865	+	1422	0	0	0	0	0	0	0	0	0	0	0	0
GCA_023806565_000000000018_37	37881	38960	+	1080	0	0	0	0	0	0	0	0	0	0	0	0
GCA_023806565_000000000018_38	38947	40503	-	1557	0	0	0	0	0	0	0	0	0	0	0	0
GCA_023806565_000000000018_39	40638	41861	+	1224	0	0	0	0	0	0	0	0	0	0	0	0
GCA_023806565_000000000018_40	41872	42594	+	723	0	0	0	0	0	0	0	0	0	0	0	0
GCA_023806565_000000000019_1	2	964	-	963	0	0	0	0	0	0	0	0	0	0	0	0
GCA_023806565_000000000019_2	1011	2957	-	1947	0	0	0	0	0	0	0	0	0	0	0	0
GCA_023806565_000000000019_3	3001	3624	+	624	0	0	0	0	0	0	0	0	0	0	0	0
GCA_023806565_000000000019_4	3765	5927	+	2163	0	0	0	0	0	0	0	0	0	0	0	0
GCA_023806565_000000000020_1	382	2832	+	2451	0	0	0	0	0	0	0	0	0	0	0	0
GCA_023806565_000000000020_2	3040	3252	+	213	0	0	0	0	0	0	0	0	0	0	0	0
GCA_023806565_000000000020_3	3434	5248	+	1815	0	0	0	0	0	0	0	0	0	0	0	0
GCA_023806565_000000000020_4	5267	6772	-	1506	0	0	0	0	0	0	0	0	0	0	0	0
GCA_023806565_000000000020_5	6738	7562	-	825	0	0	0	0	0	0	0	0	0	0	0	0
GCA_023806565_000000000020_6	7559	8683	-	1125	0	0	0	0	0	0	0	0	0	0	0	0
GCA_023806565_000000000020_7	8717	10324	-	1608	0	0	0	0	0	0	0	0	0	0	0	0
GCA_023806565_000000000020_8	10369	10539	-	171	0	0	0	0	0	0	0	0	0	0	0	0
GCA_023806565_000000000020_9	10735	11466	-	732	0	0	0	0	0	0	0	0	0	0	0	0
GCA_023806565_000000000020_10	11521	11958	-	438	0	0	0	0	0	0	0	0	0	0	0	0
GCA_023806565_000000000020_11	12224	12409	-	186	0	0	0	0	0	0	0	0	0	0	0	0
GCA_023806565_000000000020_12	12772	12939	-	168	0	0	0	0	0	0	0	0	0	0	0	0
GCA_023806565_000000000020_13	13109	13978	-	870	0	0	0	0	0	0	0	0	0	0	0	0
GCA_023806565_000000000020_14	14202	15368	+	1167	0	0	0	0	0	0	0	0	0	0	0	0
GCA_023806565_000000000020_15	15478	16716	+	1239	0	0	0	0	0	0	0	0	0	0	0	0
GCA_023806565_000000000020_16	16979	17380	+	402	0	0	0	0	0	0	0	0	0	0	0	0
GCA_023806565_000000000020_17	17643	17804	+	162	0	0	0	0	0	0	0	0	0	0	0	0
GCA_023806565_000000000020_18	17997	19262	-	1266	0	0	0	0	0	0	0	0	0	0	0	0
GCA_023806565_000000000020_19	19482	21674	+	2193	0	0	0	0	0	0	0	0	0	0	0	0
GCA_023806565_000000000020_20	21871	23028	+	1158	0	0	0	0	0	0	0	0	0	0	0	0
GCA_023806565_000000000020_21	23028	23984	+	957	0	0	0	0	0	0	0	0	0	0	0	0
GCA_023806565_000000000020_22	24092	25726	+	1635	0	0	0	0	0	0	0	0	0	0	0	0
GCA_023806565_000000000020_23	25745	26302	+	558	0	0	0	0	0	0	0	0	0	0	0	0
GCA_023806565_000000000020_24	26320	27627	-	1308	0	0	0	0	0	0	0	0	0	0	0	0
GCA_023806565_000000000020_25	28108	28662	+	555	0	0	0	0	0	0	0	0	0	0	0	0
GCA_023806565_000000000020_26	28662	30161	+	1500	0	0	0	0	0	0	0	0	0	0	0	0
GCA_023806565_000000000020_27	30185	30880	-	696	0	0	0	0	0	0	0	0	0	0	0	0
GCA_023806565_000000000020_28	30947	31468	-	522	0	0	0	0	0	0	0	0	0	0	0	0
GCA_023806565_000000000020_29	31517	32125	-	609	0	0	0	0	0	0	0	0	0	0	0	0
GCA_023806565_000000000020_30	32614	33288	+	675	0	0	0	0	0	0	0	0	0	0	0	0
GCA_023806565_000000000020_31	33308	33478	-	171	0	0	0	0	0	0	0	0	0	0	0	0
GCA_023806565_000000000020_32	33517	34632	-	1116	0	0	0	0	0	0	0	0	0	0	0	0
GCA_023806565_000000000020_33	34830	35291	-	462	0	0	0	0	0	0	0	0	0	0	0	0
GCA_023806565_000000000020_34	35269	35655	-	387	0	0	0	0	0	0	0	0	0	0	0	0
GCA_023806565_000000000020_35	35809	36573	-	765	0	0	0	0	0	0	0	0	0	0	0	0
GCA_023806565_000000000020_36	36965	37972	-	1008	0	0	0	0	0	0	0	0	0	0	0	0
GCA_023806565_000000000020_37	38080	38463	-	384	0	0	0	0	0	0	0	0	0	0	0	0
GCA_023806565_000000000020_38	38782	40053	+	1272	0	0	0	0	0	0	0	0	0	0	0	0
GCA_023806565_000000000020_39	40613	40798	-	186	0	0	0	0	0	0	0	0	0	0	0	0
GCA_023806565_000000000020_40	40884	41513	-	630	0	0	0	0	0	0	0	0	0	0	0	0
GCA_023806565_000000000021_1	172	1392	+	1221	0	0	0	0	0	0	0	0	0	0	0	0
GCA_023806565_000000000021_2	1548	2213	-	666	2	0	1	0	0	0	0	0	0	0	1	0
GCA_023806565_000000000021_3	2259	3149	-	891	0	0	0	0	0	0	0	0	0	0	0	0
GCA_023806565_000000000021_4	3258	3926	+	669	0	0	0	0	0	0	0	0	0	0	0	0
GCA_023806565_000000000021_5	3923	4588	+	666	0	0	0	0	0	0	0	0	0	0	0	0
GCA_023806565_000000000021_6	4585	5211	+	627	0	0	0	0	0	0	0	0	0	0	0	0
GCA_023806565_000000000021_7	5208	6425	+	1218	0	0	0	0	0	0	0	0	0	0	0	0
GCA_023806565_000000000021_8	6432	7253	+	822	0	0	0	0	0	0	0	0	0	0	0	0
GCA_023806565_000000000021_9	7479	7775	-	297	0	0	0	0	0	0	0	0	0	0	1	0
GCA_023806565_000000000021_10	7905	8360	-	456	0	0	0	0	0	0	0	0	0	0	0	0
GCA_023806565_000000000021_11	8357	9430	-	1074	0	0	0	0	0	0	0	0	0	0	0	0
GCA_023806565_000000000021_12	9608	10141	-	534	0	0	0	0	0	0	0	0	0	0	0	0
GCA_023806565_000000000021_13	10252	10539	+	288	0	0	0	0	0	0	0	0	0	0	0	0
GCA_023806565_000000000021_14	10707	11003	-	297	0	0	0	0	0	0	0	0	0	0	0	0
GCA_023806565_000000000021_15	11041	11517	-	477	0	0	0	0	0	0	0	0	0	0	0	0
GCA_023806565_000000000021_16	11695	12177	+	483	0	0	0	0	0	0	0	0	0	0	0	0
GCA_023806565_000000000021_17	12179	12985	+	807	0	0	0	0	0	0	0	0	0	0	0	0
GCA_023806565_000000000021_18	12972	13499	+	528	0	0	0	0	0	0	0	0	0	0	0	0
GCA_023806565_000000000021_19	13520	14506	-	987	0	0	0	0	0	0	0	0	0	0	0	0
GCA_023806565_000000000021_20	14866	15534	+	669	0	0	0	0	0	0	0	0	0	0	0	0
GCA_023806565_000000000021_21	15679	16176	-	498	0	0	0	0	0	0	0	0	0	0	0	0
GCA_023806565_000000000021_22	16532	18043	-	1512	0	0	0	0	0	0	0	0	0	0	0	0
GCA_023806565_000000000021_23	18216	18839	+	624	0	0	0	0	0	0	0	0	0	0	0	0
GCA_023806565_000000000021_24	18919	19350	-	432	0	0	0	0	0	0	0	0	0	0	0	0
GCA_023806565_000000000021_25	19502	20137	-	636	0	0	0	0	0	0	0	0	0	0	0	0
GCA_023806565_000000000021_26	20272	21087	+	816	0	0	0	0	0	0	0	0	0	0	0	0
GCA_023806565_000000000021_27	21163	22179	+	1017	0	0	0	0	0	0	0	0	0	0	0	0
GCA_023806565_000000000021_28	22163	23263	-	1101	0	0	0	0	0	0	0	0	0	0	0	0
GCA_023806565_000000000021_29	23547	24197	-	651	0	0	0	0	0	0	0	0	0	0	0	0
GCA_023806565_000000000021_30	24205	25092	-	888	0	0	0	0	0	0	0	0	0	0	0	0
GCA_023806565_000000000021_31	25203	26168	+	966	0	0	0	0	0	0	0	0	0	0	0	0
GCA_023806565_000000000021_32	26150	27304	-	1155	0	0	0	0	0	0	0	0	0	0	0	0
GCA_023806565_000000000021_33	27434	28258	-	825	0	0	0	0	0	0	0	0	0	0	0	0
GCA_023806565_000000000021_34	28551	29747	+	1197	0	0	0	0	0	0	0	0	0	0	0	0
GCA_023806565_000000000021_35	29744	31327	+	1584	0	0	0	0	0	0	0	0	0	0	0	0
GCA_023806565_000000000021_36	31245	31883	-	639	0	0	0	0	0	0	0	0	0	0	0	0
GCA_023806565_000000000021_37	31897	32328	+	432	0	0	0	0	0	0	0	0	0	0	0	0
GCA_023806565_000000000021_38	32358	32942	+	585	0	0	0	0	0	0	0	0	0	0	0	0
GCA_023806565_000000000021_39	32961	33860	-	900	0	0	0	0	0	0	0	0	0	0	0	0
GCA_023806565_000000000021_40	33857	34546	-	690	0	0	0	0	0	0	0	0	0	0	0	0
GCA_023806565_000000000021_41	34543	35535	-	993	0	0	0	0	0	0	0	0	0	0	0	0
GCA_023806565_000000000021_42	35631	36989	+	1359	0	0	0	0	0	0	0	0	0	0	0	0
GCA_023806565_000000000021_43	37001	38296	+	1296	0	0	0	0	0	0	0	0	0	0	0	0
GCA_023806565_000000000021_44	38286	38855	+	570	0	0	0	0	0	0	0	0	0	0	0	0
GCA_023806565_000000000021_45	38842	39345	+	504	0	0	0	0	0	0	0	0	0	0	0	0
GCA_023806565_000000000021_46	39360	39620	+	261	0	0	0	0	0	0	0	0	0	0	0	0
GCA_023806565_000000000021_47	39652	40851	+	1200	0	0	0	0	0	0	0	0	0	0	0	0
GCA_023806565_000000000022_1	128	1555	+	1428	0	0	0	0	0	0	0	0	0	0	0	0
GCA_023806565_000000000022_2	1568	2182	+	615	0	0	0	0	0	0	0	0	0	0	0	0
GCA_023806565_000000000022_3	2189	2383	+	195	0	0	0	0	0	0	0	0	0	0	0	0
GCA_023806565_000000000022_4	2380	3288	+	909	0	0	0	0	0	0	0	0	0	0	0	0
GCA_023806565_000000000022_5	3567	4982	+	1416	0	0	0	0	0	0	0	0	0	0	0	0
GCA_023806565_000000000022_6	4979	5533	+	555	0	0	0	0	0	0	0	0	0	0	0	0
GCA_023806565_000000000022_7	5537	5677	+	141	0	0	0	0	0	0	0	0	0	0	0	0
GCA_023806565_000000000022_8	6038	6463	+	426	0	0	0	0	0	0	0	0	0	0	0	0
GCA_023806565_000000000022_9	6460	6999	-	540	0	0	0	0	0	0	0	0	0	0	0	0
GCA_023806565_000000000022_10	7186	8043	+	858	0	0	0	0	0	0	0	0	0	0	0	0
GCA_023806565_000000000022_11	8083	9045	+	963	0	0	0	0	0	0	0	0	0	0	0	0
GCA_023806565_000000000022_12	9093	9701	-	609	0	0	0	0	0	0	0	0	0	0	0	0
GCA_023806565_000000000022_13	9825	11186	+	1362	0	0	0	0	0	0	0	0	0	0	0	0
GCA_023806565_000000000022_14	11186	11518	+	333	0	0	0	0	0	0	0	0	0	0	0	0
GCA_023806565_000000000022_15	11522	11842	+	321	0	0	0	0	0	0	0	0	0	0	0	0
GCA_023806565_000000000022_16	11910	12854	-	945	0	0	0	0	0	0	0	0	0	0	0	0
GCA_023806565_000000000022_17	12953	14830	-	1878	0	0	0	0	0	0	0	0	0	0	0	0
GCA_023806565_000000000022_18	14886	15212	-	327	0	0	0	0	0	0	0	0	0	0	0	0
GCA_023806565_000000000022_19	15261	16376	-	1116	0	0	0	0	0	0	0	0	0	0	0	0
GCA_023806565_000000000022_20	16581	19313	-	2733	0	0	0	0	0	0	0	0	0	0	0	0
GCA_023806565_000000000022_21	19469	21091	-	1623	0	0	0	0	0	0	0	0	0	0	0	0
GCA_023806565_000000000022_22	21091	22104	-	1014	0	0	0	0	0	0	0	0	0	0	0	0
GCA_023806565_000000000022_23	22115	23368	-	1254	0	0	0	0	0	0	0	0	0	0	0	0
GCA_023806565_000000000022_24	23361	23957	-	597	0	0	0	0	0	0	0	0	0	0	0	0
GCA_023806565_000000000022_25	24322	25380	-	1059	0	0	0	0	0	0	0	0	0	0	0	0
GCA_023806565_000000000022_26	25416	26471	-	1056	0	0	0	0	0	0	0	0	0	0	0	0
GCA_023806565_000000000022_27	26532	27752	-	1221	0	0	0	0	0	0	0	0	0	0	0	0
GCA_023806565_000000000022_28	28100	28951	+	852	0	0	0	0	0	0	0	0	0	0	0	0
GCA_023806565_000000000022_29	29136	29735	+	600	0	0	0	0	0	0	0	0	0	0	0	0
GCA_023806565_000000000022_30	30065	31507	+	1443	0	0	0	0	0	0	0	0	0	0	0	0
GCA_023806565_000000000022_31	31554	33230	+	1677	0	0	0	0	0	0	0	0	0	0	0	0
GCA_023806565_000000000022_32	33276	34463	+	1188	0	0	0	0	0	0	0	0	0	0	0	0
GCA_023806565_000000000022_33	34460	36478	+	2019	0	0	0	1	0	0	0	0	0	0	0	0
GCA_023806565_000000000022_34	36486	37535	+	1050	0	0	0	0	0	0	0	0	0	0	0	0
GCA_023806565_000000000022_35	37516	39270	+	1755	0	0	0	0	0	0	0	0	0	0	0	0
GCA_023806565_000000000022_36	39399	40373	+	975	0	0	0	0	0	0	0	0	0	0	0	0
GCA_023806565_000000000023_1	252	1913	+	1662	0	0	0	0	0	0	0	0	0	0	0	0
GCA_023806565_000000000023_2	2087	2878	+	792	0	0	0	0	0	0	0	0	0	0	0	0
GCA_023806565_000000000023_3	3339	4664	+	1326	0	0	0	0	0	0	0	0	0	0	0	0
GCA_023806565_000000000023_4	4657	5862	+	1206	0	0	0	0	0	0	0	0	0	0	0	0
GCA_023806565_000000000023_5	5920	6942	-	1023	0	0	0	0	0	0	0	0	0	0	0	0
GCA_023806565_000000000023_6	7120	7560	+	441	0	0	0	0	0	0	0	0	0	0	0	0
GCA_023806565_000000000023_7	7573	7989	+	417	0	0	0	0	0	0	0	0	0	0	0	0
GCA_023806565_000000000023_8	8047	9732	+	1686	0	0	0	0	0	0	0	0	0	0	0	0
GCA_023806565_000000000023_9	9767	11449	+	1683	0	0	0	0	0	0	0	0	0	0	0	0
GCA_023806565_000000000023_10	11559	12404	+	846	0	0	0	0	0	0	0	0	0	0	0	0
GCA_023806565_000000000023_11	12521	14905	+	2385	0	0	0	0	0	0	0	0	0	0	0	0
GCA_023806565_000000000023_12	14943	16139	+	1197	0	0	0	0	0	0	0	0	0	0	0	0
GCA_023806565_000000000023_13	16282	18384	+	2103	0	0	0	0	0	0	0	0	0	0	0	0
GCA_023806565_000000000023_14	18601	19902	+	1302	0	0	0	0	0	0	0	0	0	0	0	0
GCA_023806565_000000000023_15	20111	22498	+	2388	0	0	0	0	0	0	0	0	0	0	0	0
GCA_023806565_000000000023_16	22511	23716	+	1206	0	0	0	0	0	0	0	0	0	0	0	0
GCA_023806565_000000000023_17	23858	24454	+	597	0	0	0	0	0	0	0	0	0	0	0	0
GCA_023806565_000000000023_18	24513	24851	-	339	0	0	0	0	0	0	0	0	0	0	0	0
GCA_023806565_000000000023_19	24910	25293	+	384	0	0	0	0	0	0	0	0	0	0	0	0
GCA_023806565_000000000023_20	25293	27344	+	2052	0	0	0	0	0	0	0	0	0	0	0	0
GCA_023806565_000000000023_21	27410	28111	-	702	0	0	0	0	0	0	0	0	0	0	0	0
GCA_023806565_000000000023_22	28462	30381	+	1920	0	0	0	0	0	0	0	0	0	0	0	0
GCA_023806565_000000000023_23	30447	31670	+	1224	0	0	0	0	0	0	0	0	0	0	0	0
GCA_023806565_000000000023_24	31681	33432	-	1752	0	0	0	0	0	0	0	0	0	0	0	0
GCA_023806565_000000000023_25	33452	33784	-	333	0	0	0	0	0	0	0	0	0	0	0	0
GCA_023806565_000000000023_26	34041	35429	+	1389	0	0	0	0	0	0	0	0	0	0	0	0
GCA_023806565_000000000023_27	35426	36376	+	951	0	0	0	0	0	0	0	0	0	0	0	0
GCA_023806565_000000000023_28	36373	37527	+	1155	0	0	0	0	0	0	0	0	0	0	0	0
GCA_023806565_000000000023_29	37524	38009	-	486	0	0	0	0	0	0	0	0	0	0	0	0
GCA_023806565_000000000023_30	38180	39724	+	1545	0	0	0	0	0	0	0	0	0	0	0	0
GCA_023806565_000000000024_1	375	1781	+	1407	0	0	0	0	0	0	0	0	0	0	0	0
GCA_023806565_000000000024_2	1890	2603	-	714	0	0	0	0	0	0	0	0	0	0	0	0
GCA_023806565_000000000024_3	3004	4107	+	1104	0	0	0	0	0	0	0	0	0	0	0	0
GCA_023806565_000000000024_4	4187	4438	+	252	0	0	0	0	0	0	0	0	0	0	0	0
GCA_023806565_000000000024_5	4485	5690	+	1206	0	0	0	0	0	0	0	0	0	0	0	0
GCA_023806565_000000000024_6	5687	6517	+	831	0	0	0	0	0	0	0	0	0	0	0	0
GCA_023806565_000000000024_7	6790	8259	+	1470	0	0	0	0	0	0	0	0	0	0	0	0
GCA_023806565_000000000024_8	8815	9228	+	414	0	0	0	0	0	0	0	0	0	0	0	0
GCA_023806565_000000000024_9	9329	10735	+	1407	0	0	0	0	0	0	0	0	0	0	0	0
GCA_023806565_000000000024_10	10752	10874	+	123	0	0	0	0	0	0	0	0	0	0	0	0
GCA_023806565_000000000024_11	10894	11532	+	639	0	0	0	0	0	0	0	0	0	0	0	0
GCA_023806565_000000000024_12	11543	12631	+	1089	0	0	0	0	0	0	0	0	0	0	0	0
GCA_023806565_000000000024_13	12628	13758	+	1131	0	0	0	0	0	0	0	0	0	0	0	0
GCA_023806565_000000000024_14	13885	16947	+	3063	0	0	0	0	0	0	0	0	0	0	0	0
GCA_023806565_000000000024_15	17021	17617	+	597	0	0	0	0	0	0	0	0	0	0	0	0
GCA_023806565_000000000024_16	17621	18415	+	795	0	0	0	0	0	0	0	0	0	0	0	0
GCA_023806565_000000000024_17	18426	19043	+	618	0	0	0	0	0	0	0	0	0	0	0	0
GCA_023806565_000000000024_18	19208	20413	+	1206	0	0	0	0	0	0	0	0	0	0	0	0
GCA_023806565_000000000024_19	20416	21249	+	834	0	0	0	0	0	0	0	0	0	0	0	0
GCA_023806565_000000000024_20	21237	22109	+	873	0	0	0	0	0	0	0	0	0	0	0	0
GCA_023806565_000000000024_21	22120	23529	+	1410	0	0	0	0	0	0	0	0	0	0	0	0
GCA_023806565_000000000024_22	23564	24571	+	1008	0	0	0	0	0	0	0	0	0	0	0	0
GCA_023806565_000000000024_23	24568	25056	+	489	0	0	0	0	0	0	0	0	0	0	0	0
GCA_023806565_000000000024_24	25067	26593	+	1527	0	0	0	0	0	0	0	0	0	0	0	0
GCA_023806565_000000000024_25	26599	27780	+	1182	0	0	0	0	0	0	0	0	0	0	0	0
GCA_023806565_000000000024_26	27923	28222	-	300	0	0	0	0	0	0	0	0	0	0	0	0
GCA_023806565_000000000024_27	28392	29258	-	867	0	0	0	0	0	0	0	0	0	0	0	0
GCA_023806565_000000000024_28	29268	30125	-	858	0	0	0	0	0	0	0	0	0	0	0	0
GCA_023806565_000000000024_29	30260	31306	+	1047	0	0	0	0	0	0	0	0	0	0	0	0
GCA_023806565_000000000024_30	31317	31970	+	654	0	0	0	0	0	0	0	0	0	0	0	0
GCA_023806565_000000000024_31	32057	32188	+	132	0	0	0	0	0	0	0	0	0	0	0	0
GCA_023806565_000000000024_32	32485	33675	+	1191	0	0	0	0	0	0	0	0	0	0	0	0
GCA_023806565_000000000024_33	33647	34285	-	639	0	0	0	0	0	0	0	0	0	0	0	0
GCA_023806565_000000000024_34	34282	34794	-	513	0	0	0	0	0	0	0	0	0	0	0	0
GCA_023806565_000000000024_35	35139	35717	+	579	0	0	0	0	0	0	0	0	0	0	0	0
GCA_023806565_000000000024_36	35728	36939	+	1212	0	0	0	0	0	0	0	0	0	0	0	0
GCA_023806565_000000000024_37	37158	37532	-	375	0	0	0	0	0	0	0	0	0	0	0	0
GCA_023806565_000000000024_38	37545	37979	-	435	0	0	0	0	0	0	0	0	0	0	0	0
GCA_023806565_000000000024_39	38132	39088	+	957	0	0	0	0	0	0	0	0	0	0	0	0
GCA_023806565_000000000024_40	39092	39400	+	309	0	0	0	0	0	0	0	0	0	0	0	0
GCA_023806565_000000000025_1	3	152	-	150	0	0	0	0	0	0	0	0	0	0	0	0
GCA_023806565_000000000025_2	152	1066	-	915	0	0	0	0	0	0	0	0	0	0	0	0
GCA_023806565_000000000025_3	1115	4255	-	3141	0	0	0	0	0	0	0	0	1	0	0	0
GCA_023806565_000000000025_4	4409	5506	-	1098	0	0	0	0	0	0	0	0	0	0	0	0
GCA_023806565_000000000026_1	2	640	+	639	0	0	0	0	0	0	0	0	0	0	0	0
GCA_023806565_000000000026_2	659	1882	+	1224	0	0	0	0	0	0	0	0	0	0	0	0
GCA_023806565_000000000026_3	1979	3163	-	1185	0	0	0	0	0	0	0	0	0	0	0	0
GCA_023806565_000000000026_4	3179	4021	-	843	0	0	0	0	0	0	0	0	0	0	0	0
GCA_023806565_000000000026_5	4166	4885	+	720	0	0	0	0	0	0	0	0	0	0	0	0
GCA_023806565_000000000026_6	4913	5800	+	888	0	0	0	0	0	0	0	0	0	0	0	0
GCA_023806565_000000000026_7	5797	6693	+	897	0	0	0	0	0	0	0	0	0	0	0	0
GCA_023806565_000000000026_8	6710	7429	-	720	0	0	0	0	0	0	0	0	0	0	0	0
GCA_023806565_000000000026_9	7484	8473	+	990	0	0	0	0	0	0	0	0	0	0	0	0
GCA_023806565_000000000026_10	8612	9499	+	888	0	0	0	0	0	0	0	0	0	0	0	0
GCA_023806565_000000000026_11	9569	10069	-	501	0	0	0	0	0	0	0	0	0	0	0	0
GCA_023806565_000000000026_12	10066	10863	-	798	0	0	0	0	0	0	0	0	0	0	0	0
GCA_023806565_000000000026_13	10847	11689	-	843	0	0	0	0	0	0	0	0	0	0	0	0
GCA_023806565_000000000026_14	11716	12000	-	285	0	0	0	0	0	0	0	0	0	0	0	0
GCA_023806565_000000000026_15	12289	12615	-	327	0	0	0	0	0	0	0	0	0	0	0	0
GCA_023806565_000000000026_16	12867	14270	+	1404	0	0	0	0	0	0	0	0	0	0	0	0
GCA_023806565_000000000026_17	14335	14643	-	309	0	0	0	0	0	0	0	0	0	0	0	0
GCA_023806565_000000000026_18	14647	16329	-	1683	0	0	0	0	0	0	0	0	0	0	0	0
GCA_023806565_000000000026_19	17036	17917	+	882	0	0	0	0	0	0	0	0	0	0	0	0
GCA_023806565_000000000026_20	17923	18141	+	219	0	0	0	0	0	0	0	0	0	0	0	0
GCA_023806565_000000000026_21	18210	19151	+	942	0	0	0	0	0	0	0	0	0	0	0	0
GCA_023806565_000000000026_22	19728	20642	-	915	0	0	0	0	0	0	0	0	0	0	0	0
GCA_023806565_000000000026_23	20642	20833	-	192	0	0	0	0	0	0	0	0	0	0	0	0
GCA_023806565_000000000026_24	20836	21090	-	255	0	0	0	0	0	0	0	0	0	0	0	0
GCA_023806565_000000000026_25	21087	22007	-	921	0	0	0	0	0	0	0	0	0	0	0	0
GCA_023806565_000000000026_26	22004	24034	-	2031	0	0	0	0	0	0	0	0	0	0	0	0
GCA_023806565_000000000026_27	24089	24883	-	795	0	0	0	0	0	0	0	0	0	0	0	0
GCA_023806565_000000000026_28	24893	26512	-	1620	0	0	0	0	0	0	0	0	0	0	0	0
GCA_023806565_000000000026_29	26512	27114	-	603	0	0	0	0	0	0	0	0	0	0	0	0
GCA_023806565_000000000026_30	27237	28769	-	1533	0	0	0	0	0	0	0	0	0	0	0	0
GCA_023806565_000000000026_31	28769	28873	-	105	0	0	0	0	0	0	0	0	0	0	0	0
GCA_023806565_000000000026_32	29012	29311	-	300	0	0	0	0	0	0	0	0	0	0	0	0
GCA_023806565_000000000026_33	29565	30332	-	768	0	0	0	0	0	0	0	0	0	0	0	0
GCA_023806565_000000000026_34	30495	30929	-	435	0	0	0	0	0	0	0	0	0	0	0	0
GCA_023806565_000000000026_35	30931	32067	-	1137	0	0	0	0	0	0	0	0	0	0	0	0
GCA_023806565_000000000026_36	32064	33008	-	945	0	0	0	0	0	0	0	0	0	0	0	0
GCA_023806565_000000000026_37	33066	34241	-	1176	0	0	0	0	0	0	0	0	0	0	0	0
GCA_023806565_000000000026_38	34351	35514	-	1164	0	0	0	0	0	0	0	0	0	0	0	0
GCA_023806565_000000000026_39	35531	35980	-	450	0	0	0	0	0	0	0	0	0	0	0	0
GCA_023806565_000000000026_40	36143	37192	+	1050	0	0	0	0	0	0	0	0	0	0	0	0
GCA_023806565_000000000026_41	37275	38441	+	1167	0	0	0	0	0	0	0	0	0	0	0	0
GCA_023806565_000000000026_42	38491	38715	+	225	0	0	0	0	0	0	0	0	0	0	0	0
GCA_023806565_000000000027_1	1	990	+	990	0	0	0	0	0	0	0	0	0	0	0	0
GCA_023806565_000000000027_2	1090	1260	+	171	0	0	0	0	0	0	0	0	0	0	0	0
GCA_023806565_000000000027_3	1447	2748	-	1302	0	0	0	0	0	0	0	0	0	0	0	0
GCA_023806565_000000000027_4	2895	3626	+	732	0	0	0	0	0	0	0	0	0	0	0	0
GCA_023806565_000000000027_5	3756	4169	+	414	0	0	0	0	0	0	0	0	0	0	0	0
GCA_023806565_000000000027_6	4478	5035	+	558	0	0	0	0	0	0	0	0	0	0	0	0
GCA_023806565_000000000027_7	5160	5453	-	294	0	0	0	0	0	0	0	0	0	0	0	0
GCA_023806565_000000000028_1	162	485	+	324	0	0	2	0	0	0	0	0	1	0	0	0
GCA_023806565_000000000028_2	612	911	+	300	0	0	1	0	0	0	0	0	0	0	1	0
GCA_023806565_000000000028_3	1168	2556	-	1389	0	0	0	0	0	0	0	0	0	0	1	0
GCA_023806565_000000000028_4	2553	3230	-	678	17	1	38	0	35	0	24	0	10	2	70	0
GCA_023806565_000000000028_5	3450	4709	+	1260	37	1	60	0	58	18	71	0	31	1	76	0
GCA_023806565_000000000028_6	4739	5227	+	489	4	0	4	0	7	8	13	0	0	1	12	0
GCA_023806565_000000000028_7	5227	6378	+	1152	0	0	0	0	0	4	4	0	0	1	5	4
GCA_023806565_000000000028_8	6380	9484	+	3105	0	0	0	0	0	0	0	0	0	0	0	0
GCA_023806565_000000000028_9	9516	9983	+	468	0	0	0	0	1	0	0	0	0	0	0	0
GCA_023806565_000000000028_10	10104	10547	+	444	0	0	0	0	0	0	3	0	0	0	0	0
GCA_023806565_000000000028_11	10674	11111	+	438	0	0	0	0	1	1	3	0	0	0	2	0
GCA_023806565_000000000028_12	11285	11668	+	384	0	0	0	0	0	1	0	0	0	0	0	0
GCA_023806565_000000000028_13	11691	11876	+	186	0	0	0	0	0	0	0	0	0	0	0	0
GCA_023806565_000000000028_14	11863	12123	+	261	0	0	0	0	0	0	0	0	0	0	0	0
GCA_023806565_000000000028_15	12123	12785	+	663	0	0	0	0	0	0	0	0	0	0	0	0
GCA_023806565_000000000028_16	12790	15105	+	2316	45	5	30	3	56	10	44	3	32	3	32	0
GCA_023806565_000000000028_17	15332	16330	+	999	56	1	69	2	77	12	75	1	52	1	68	0
GCA_023806565_000000000028_18	16420	17310	+	891	26	1	26	0	25	10	24	2	22	0	30	0
GCA_023806565_000000000028_19	17292	18167	+	876	2	1	7	0	8	6	9	0	4	0	11	0
GCA_023806565_000000000028_20	18164	19231	+	1068	3	0	5	0	3	2	6	1	4	0	3	0
GCA_023806565_000000000028_21	19397	19519	+	123	0	0	0	0	0	0	0	0	0	0	0	0
GCA_023806565_000000000028_22	19723	21081	-	1359	1	0	4	0	10	0	2	0	3	0	6	0
GCA_023806565_000000000028_23	21189	22328	-	1140	126	0	205	2	240	7	287	6	110	3	147	1
GCA_023806565_000000000028_24	22446	22559	+	114	0	0	0	0	0	0	0	0	0	0	0	0
GCA_023806565_000000000028_25	22520	22780	+	261	0	0	0	0	1	0	0	0	0	0	0	0
GCA_023806565_000000000028_26	23101	23373	-	273	0	0	0	0	0	0	0	0	0	0	0	0
GCA_023806565_000000000028_27	23607	23894	-	288	2	0	2	0	1	0	0	0	1	0	1	0
GCA_023806565_000000000028_28	24000	24392	-	393	0	0	0	0	2	0	0	0	0	0	1	0
GCA_023806565_000000000028_29	24705	25691	+	987	2	0	9	0	5	2	7	0	2	0	6	0
GCA_023806565_000000000028_30	25953	26393	+	441	0	0	2	0	2	0	0	0	0	0	1	0
GCA_023806565_000000000028_31	26412	26756	+	345	0	0	0	0	0	0	0	0	0	0	0	0
GCA_023806565_000000000028_32	26835	28106	+	1272	0	0	0	0	0	0	0	0	0	0	0	0
GCA_023806565_000000000028_33	28103	29731	+	1629	0	0	0	0	1	0	0	0	0	0	0	0
GCA_023806565_000000000028_34	29756	32890	+	3135	0	0	0	0	0	0	0	0	0	0	0	0
GCA_023806565_000000000028_35	34654	34896	+	243	0	0	0	0	0	0	0	0	0	0	0	0
GCA_023806565_000000000028_36	34905	35543	+	639	0	0	0	0	0	0	0	0	0	0	1	0
GCA_023806565_000000000028_37	35540	36847	+	1308	0	0	0	0	1	0	0	0	0	0	0	0
GCA_023806565_000000000028_38	36857	37144	-	288	0	0	0	0	2	0	0	0	0	0	1	0
GCA_023806565_000000000029_1	184	1440	-	1257	0	0	0	0	0	0	0	0	0	0	0	0
GCA_023806565_000000000029_2	1879	2208	+	330	0	0	0	0	0	0	0	0	0	0	0	0
GCA_023806565_000000000029_3	2180	3709	+	1530	0	0	0	0	0	0	0	0	0	0	0	0
GCA_023806565_000000000029_4	3746	5071	-	1326	0	0	0	0	0	0	0	0	0	0	0	0
GCA_023806565_000000000029_5	5092	6489	-	1398	0	0	0	0	0	0	0	0	0	0	0	0
GCA_023806565_000000000029_6	6921	7640	+	720	0	0	0	0	0	0	0	0	0	0	0	0
GCA_023806565_000000000029_7	7637	8494	+	858	0	0	0	0	0	0	0	0	0	0	0	0
GCA_023806565_000000000029_8	8491	9015	+	525	0	0	0	0	0	0	0	0	0	0	0	0
GCA_023806565_000000000029_9	9188	9643	+	456	0	0	0	0	0	0	0	0	0	0	0	0
GCA_023806565_000000000029_10	10087	10404	-	318	0	0	0	0	0	0	0	0	0	0	0	0
GCA_023806565_000000000029_11	10619	11404	+	786	0	0	0	0	0	0	0	0	0	0	0	0
GCA_023806565_000000000029_12	11624	12556	-	933	0	0	0	0	0	0	0	0	0	0	0	0
GCA_023806565_000000000029_13	13547	14632	+	1086	0	0	0	0	0	0	0	0	0	0	0	0
GCA_023806565_000000000029_14	14629	18810	+	4182	0	0	0	0	0	0	0	0	0	0	0	0
GCA_023806565_000000000029_15	18851	19054	-	204	0	0	0	0	0	0	0	0	0	0	0	0
GCA_023806565_000000000029_16	19332	20138	-	807	0	0	0	0	0	0	0	0	0	0	0	0
GCA_023806565_000000000029_17	20113	20820	-	708	0	0	0	0	0	0	0	0	0	0	0	0
GCA_023806565_000000000029_18	21049	21555	-	507	0	0	0	0	0	0	0	0	0	0	0	0
GCA_023806565_000000000029_19	21904	22899	+	996	0	0	0	0	0	0	0	0	0	0	0	0
GCA_023806565_000000000029_20	23172	25070	+	1899	0	0	0	0	0	0	0	0	0	0	0	0
GCA_023806565_000000000029_21	25137	25493	+	357	0	0	0	0	0	0	0	0	0	0	0	0
GCA_023806565_000000000029_22	25619	27532	+	1914	0	0	0	0	0	0	0	0	0	0	0	0
GCA_023806565_000000000029_23	27566	28678	-	1113	0	0	0	0	0	0	0	0	0	0	0	0
GCA_023806565_000000000029_24	28742	28981	-	240	0	0	0	0	0	0	0	0	0	0	0	0
GCA_023806565_000000000029_25	29730	30929	-	1200	0	0	0	0	0	0	0	0	0	0	0	0
GCA_023806565_000000000029_26	31158	31793	-	636	0	0	0	0	0	0	0	0	0	0	0	0
GCA_023806565_000000000029_27	31903	32508	+	606	0	0	0	0	0	0	0	0	0	0	0	0
GCA_023806565_000000000029_28	32519	32992	+	474	0	0	0	0	0	0	0	0	0	0	0	0
GCA_023806565_000000000029_29	33001	34758	+	1758	0	0	0	0	0	0	0	0	0	0	0	0
GCA_023806565_000000000029_30	34874	35422	-	549	0	0	0	0	0	0	0	0	0	0	0	0
GCA_023806565_000000000029_31	35490	36815	+	1326	0	0	0	0	0	0	0	0	0	0	0	0
GCA_023806565_000000000030_1	2	1351	-	1350	0	0	0	0	0	0	0	0	0	0	0	0
GCA_023806565_000000000030_2	1531	2601	-	1071	0	0	0	0	0	0	0	0	0	0	0	0
GCA_023806565_000000000030_3	2827	3753	+	927	0	0	0	0	0	0	0	0	0	0	0	0
GCA_023806565_000000000030_4	3788	4138	-	351	0	0	0	0	0	0	0	0	0	0	0	0
GCA_023806565_000000000030_5	4770	4889	+	120	0	0	0	0	0	0	0	0	0	0	0	0
GCA_023806565_000000000030_6	4968	5402	-	435	0	0	0	0	0	0	0	0	0	0	0	0
GCA_023806565_000000000030_7	5442	6110	-	669	0	0	0	0	0	0	0	0	0	0	0	0
GCA_023806565_000000000030_8	6461	7981	+	1521	0	0	0	0	0	0	0	0	0	0	0	0
GCA_023806565_000000000030_9	7978	8667	+	690	0	0	0	0	0	0	0	0	0	0	0	0
GCA_023806565_000000000030_10	8687	10561	+	1875	0	0	0	0	0	0	0	0	0	0	0	0
GCA_023806565_000000000030_11	10746	12656	+	1911	0	0	0	0	0	0	0	0	0	0	0	0
GCA_023806565_000000000030_12	12967	14376	+	1410	0	0	0	0	0	0	0	0	0	0	0	0
GCA_023806565_000000000030_13	14378	15565	+	1188	0	0	0	0	0	0	0	0	0	0	0	0
GCA_023806565_000000000030_14	15686	15964	-	279	0	0	0	0	0	0	0	0	0	0	0	0
GCA_023806565_000000000030_15	16407	19136	+	2730	0	0	0	0	0	0	0	0	0	0	0	0
GCA_023806565_000000000030_16	19223	19663	-	441	0	0	0	0	0	0	0	0	0	0	0	0
GCA_023806565_000000000030_17	19772	20929	-	1158	0	0	0	0	0	0	0	0	0	0	0	0
GCA_023806565_000000000030_18	21108	22163	+	1056	0	0	0	0	0	0	0	0	0	0	0	0
GCA_023806565_000000000030_19	22277	24115	+	1839	0	0	0	0	0	0	0	0	0	0	0	0
GCA_023806565_000000000030_20	24096	24791	+	696	0	0	0	0	0	0	0	0	0	0	0	0
GCA_023806565_000000000030_21	25233	26402	-	1170	0	0	0	0	0	0	0	0	0	0	0	0
GCA_023806565_000000000030_22	26421	27263	-	843	0	0	0	0	0	0	0	0	0	0	0	0
GCA_023806565_000000000030_23	27336	27764	-	429	0	0	0	0	0	0	0	0	0	0	0	0
GCA_023806565_000000000030_24	27778	28878	-	1101	0	0	0	0	0	0	0	0	0	0	0	0
GCA_023806565_000000000030_25	28875	29531	-	657	0	0	0	0	0	0	0	0	0	0	0	0
GCA_023806565_000000000030_26	29554	30249	-	696	0	0	0	0	0	0	0	0	0	0	0	0
GCA_023806565_000000000030_27	30246	30932	-	687	0	0	0	0	0	0	0	0	0	0	0	0
GCA_023806565_000000000030_28	30929	31951	-	1023	0	0	0	0	0	0	0	0	0	0	0	0
GCA_023806565_000000000030_29	31948	33714	-	1767	0	0	0	0	0	0	0	0	0	0	0	0
GCA_023806565_000000000030_30	33704	34246	-	543	0	0	0	0	0	0	0	0	0	0	0	0
GCA_023806565_000000000030_31	34243	34827	-	585	0	0	0	0	0	0	0	0	0	0	0	0
GCA_023806565_000000000030_32	34903	35955	-	1053	0	0	0	0	0	0	0	0	0	0	0	0
GCA_023806565_000000000030_33	36282	36674	+	393	0	0	0	0	0	0	0	0	0	0	0	0
GCA_023806565_000000000031_1	2	418	-	417	0	0	0	0	0	0	0	0	0	0	0	0
GCA_023806565_000000000031_2	424	5733	-	5310	0	0	0	0	0	0	0	0	0	0	0	0
GCA_023806565_000000000031_3	5982	6419	+	438	0	0	0	0	0	0	0	0	0	0	0	0
GCA_023806565_000000000031_4	6784	7419	+	636	0	0	0	0	0	0	0	0	0	0	0	0
GCA_023806565_000000000031_5	7544	9838	-	2295	0	0	0	0	0	0	0	0	0	0	0	0
GCA_023806565_000000000031_6	9858	10685	-	828	0	0	0	0	0	0	0	0	0	0	0	0
GCA_023806565_000000000031_7	10708	12087	-	1380	0	0	0	0	0	0	0	0	0	0	0	0
GCA_023806565_000000000031_8	12813	13532	+	720	0	0	0	0	0	0	0	0	0	0	0	0
GCA_023806565_000000000031_9	13588	14586	+	999	1	2	0	0	0	0	0	0	3	0	1	0
GCA_023806565_000000000031_10	14844	16283	+	1440	0	0	0	0	0	0	0	0	0	0	0	0
GCA_023806565_000000000031_11	16390	16533	+	144	0	0	0	0	0	0	0	0	0	0	0	0
GCA_023806565_000000000031_12	16536	17015	+	480	0	0	0	0	0	0	0	0	0	0	0	0
GCA_023806565_000000000031_13	17088	17462	+	375	0	0	0	0	0	0	0	0	0	0	0	0
GCA_023806565_000000000031_14	17776	18714	+	939	0	0	0	0	0	0	0	0	0	0	0	0
GCA_023806565_000000000031_15	18754	19533	+	780	0	0	0	0	0	0	0	0	0	0	0	0
GCA_023806565_000000000031_16	19600	21702	+	2103	0	0	0	0	0	0	0	0	0	0	0	0
GCA_023806565_000000000031_17	21704	22210	+	507	0	0	0	0	0	0	0	0	0	0	0	0
GCA_023806565_000000000031_18	22207	22740	+	534	0	0	0	0	0	0	0	0	0	0	0	0
GCA_023806565_000000000031_19	22933	23811	+	879	0	0	0	0	0	0	0	0	0	0	0	0
GCA_023806565_000000000031_20	23899	25626	-	1728	0	1	0	0	0	0	0	0	0	0	0	0
GCA_023806565_000000000031_21	25623	25937	-	315	0	0	0	0	1	0	0	0	0	0	0	0
GCA_023806565_000000000031_22	26285	27904	+	1620	0	0	0	0	0	0	0	0	0	0	0	0
GCA_023806565_000000000031_23	27904	29142	+	1239	0	0	0	0	0	0	0	0	0	0	0	0
GCA_023806565_000000000031_24	29238	30278	+	1041	0	0	0	0	0	0	0	0	0	0	0	0
GCA_023806565_000000000031_25	30275	31141	+	867	0	0	0	0	0	0	0	0	0	0	0	0
GCA_023806565_000000000031_26	31251	31856	+	606	0	0	0	0	0	0	0	0	0	0	0	0
GCA_023806565_000000000031_27	31810	33351	+	1542	0	0	0	0	0	0	0	0	0	0	0	0
GCA_023806565_000000000031_28	33968	34102	+	135	0	0	0	0	0	0	0	0	0	0	0	0
GCA_023806565_000000000031_29	34166	34939	+	774	0	0	0	0	0	0	0	0	0	0	0	0
GCA_023806565_000000000032_1	491	823	-	333	0	0	0	0	0	0	0	0	0	0	0	0
GCA_023806565_000000000032_2	837	1037	-	201	0	0	0	0	0	0	0	0	0	0	0	0
GCA_023806565_000000000032_3	1544	3418	+	1875	0	0	0	0	0	0	0	0	0	0	0	0
GCA_023806565_000000000032_4	3427	4410	+	984	0	0	0	0	0	0	0	0	0	0	0	0
GCA_023806565_000000000032_5	4412	5191	+	780	0	0	0	0	0	0	0	0	0	0	0	0
GCA_023806565_000000000032_6	5331	5786	-	456	0	0	0	0	0	0	0	0	0	0	0	0
GCA_023806565_000000000032_7	5829	7772	-	1944	0	0	0	0	0	0	0	0	0	0	0	0
GCA_023806565_000000000032_8	7840	8709	-	870	0	0	0	0	0	0	0	0	0	0	0	0
GCA_023806565_000000000032_9	8723	9340	-	618	0	0	0	0	0	0	0	0	0	0	0	0
GCA_023806565_000000000032_10	9513	12332	-	2820	0	0	0	0	0	0	0	0	0	0	0	0
GCA_023806565_000000000032_11	12380	12883	-	504	0	0	0	0	0	0	0	0	0	0	0	0
GCA_023806565_000000000032_12	12883	13308	-	426	0	0	0	0	0	0	0	0	0	0	0	0
GCA_023806565_000000000032_13	13305	14801	-	1497	0	0	0	0	0	0	0	0	0	0	0	0
GCA_023806565_000000000032_14	14876	15955	+	1080	0	0	0	0	0	0	0	0	0	0	0	0
GCA_023806565_000000000032_15	15952	17025	+	1074	0	0	0	0	0	0	0	0	0	0	0	0
GCA_023806565_000000000032_16	17033	17461	-	429	0	0	0	0	0	0	0	0	0	0	0	0
GCA_023806565_000000000032_17	17461	18075	-	615	0	0	0	0	0	0	0	0	0	0	0	0
GCA_023806565_000000000032_18	18048	18425	-	378	0	0	0	0	0	0	0	0	0	0	0	0
GCA_023806565_000000000032_19	18422	18919	-	498	0	0	0	0	0	0	0	0	0	0	0	0
GCA_023806565_000000000032_20	19122	20834	+	1713	0	0	0	0	0	0	0	0	0	0	0	0
GCA_023806565_000000000032_21	20847	21338	+	492	0	0	0	0	0	0	0	0	0	0	0	0
GCA_023806565_000000000032_22	21368	22384	+	1017	0	0	0	0	0	0	0	0	0	0	0	0
GCA_023806565_000000000032_23	22537	23349	+	813	0	0	0	0	0	0	0	0	0	0	0	0
GCA_023806565_000000000032_24	23396	24934	+	1539	0	0	0	0	0	0	0	0	0	0	0	0
GCA_023806565_000000000032_25	24966	25310	-	345	0	0	0	0	0	0	0	0	0	0	0	0
GCA_023806565_000000000032_26	25307	25909	-	603	0	0	0	0	0	0	0	0	0	0	0	0
GCA_023806565_000000000032_27	25960	26766	+	807	0	0	0	0	0	0	0	0	0	0	0	0
GCA_023806565_000000000032_28	26763	28271	-	1509	0	0	0	0	0	0	0	0	0	0	0	0
GCA_023806565_000000000032_29	28571	28822	+	252	0	0	0	0	0	0	0	0	0	0	0	0
GCA_023806565_000000000032_30	28826	29380	+	555	0	0	0	0	0	0	0	0	0	0	0	0
GCA_023806565_000000000032_31	29362	30183	+	822	0	0	0	0	0	0	0	0	0	0	0	0
GCA_023806565_000000000032_32	30209	30574	+	366	0	0	0	0	0	0	0	0	0	0	0	0
GCA_023806565_000000000032_33	30652	31473	-	822	0	0	0	0	1	0	3	0	1	0	1	0
GCA_023806565_000000000032_34	31506	33371	-	1866	0	0	0	0	0	0	0	0	0	0	0	0
GCA_023806565_000000000032_35	33415	34323	-	909	0	0	0	0	0	0	0	0	0	0	0	0
GCA_023806565_000000000032_36	34320	34607	-	288	0	0	0	0	0	0	0	0	0	0	0	0
GCA_023806565_000000000033_1	3	1361	-	1359	0	0	0	0	0	0	0	0	0	0	0	0
GCA_023806565_000000000033_2	1794	2618	+	825	0	0	0	0	0	0	0	0	0	0	0	0
GCA_023806565_000000000033_3	2630	3322	+	693	0	0	0	0	0	0	0	0	0	0	0	0
GCA_023806565_000000000033_4	3319	3966	+	648	0	0	0	0	0	0	0	0	0	0	0	0
GCA_023806565_000000000033_5	4001	4453	-	453	0	0	0	0	0	0	0	0	0	0	0	0
GCA_023806565_000000000033_6	4571	5056	-	486	0	0	0	0	0	0	0	0	0	0	0	0
GCA_023806565_000000000034_1	14	1507	+	1494	6	1	1	0	14	0	23	10	2	0	13	0
GCA_023806565_000000000034_2	1571	3139	+	1569	1	0	0	0	6	0	3	0	1	0	6	0
GCA_023806565_000000000034_3	3204	3428	+	225	0	0	0	0	1	0	0	0	0	0	3	0
GCA_023806565_000000000034_4	3452	3649	+	198	0	0	0	0	1	0	0	0	0	0	3	0
GCA_023806565_000000000034_5	3667	4392	+	726	0	0	0	0	0	0	0	0	0	0	0	0
GCA_023806565_000000000034_6	4405	5043	+	639	0	0	0	0	0	0	0	0	0	0	0	0
GCA_023806565_000000000035_1	3	455	+	453	0	0	0	0	0	0	0	0	0	0	0	0
GCA_023806565_000000000035_2	756	1625	-	870	0	0	0	0	0	0	0	0	0	0	0	0
GCA_023806565_000000000035_3	1615	3126	-	1512	0	0	0	0	0	0	0	0	0	0	0	0
GCA_023806565_000000000035_4	3136	4047	-	912	0	0	0	0	0	0	0	0	0	0	0	0
GCA_023806565_000000000035_5	4240	4995	+	756	0	0	0	0	0	0	0	0	0	0	0	0
GCA_023806565_000000000036_1	1	510	+	510	0	0	0	0	0	0	0	0	0	0	0	0
GCA_023806565_000000000036_2	646	3993	-	3348	0	0	0	0	0	0	0	0	0	0	0	0
GCA_023806565_000000000036_3	4474	4977	+	504	0	0	0	0	0	0	0	0	0	0	0	0
GCA_023806565_000000000037_1	3	812	-	810	0	0	0	0	0	0	0	0	0	0	0	0
GCA_023806565_000000000037_2	856	2904	-	2049	0	0	0	0	0	0	0	0	0	0	0	0
GCA_023806565_000000000037_3	3178	5466	+	2289	0	0	0	0	0	0	0	0	0	0	0	0
GCA_023806565_000000000037_4	5683	7398	+	1716	0	0	0	0	0	0	0	0	0	0	0	0
GCA_023806565_000000000037_5	7418	8656	+	1239	0	0	0	0	0	0	0	0	0	0	0	0
GCA_023806565_000000000037_6	8656	9519	+	864	0	0	0	0	0	0	0	0	0	0	0	0
GCA_023806565_000000000037_7	9620	9961	+	342	0	0	0	0	0	0	0	0	0	0	0	0
GCA_023806565_000000000037_8	9946	10578	+	633	0	0	0	0	0	0	0	0	0	0	0	0
GCA_023806565_000000000037_9	10605	12407	+	1803	0	0	0	0	0	0	0	0	0	0	0	0
GCA_023806565_000000000037_10	12461	12895	+	435	0	0	0	0	0	0	0	0	0	0	0	0
GCA_023806565_000000000037_11	12898	13341	+	444	0	0	0	0	0	0	0	0	0	0	0	0
GCA_023806565_000000000037_12	13338	13787	+	450	0	0	0	0	0	0	0	0	0	0	0	0
GCA_023806565_000000000037_13	13970	14734	-	765	0	0	0	0	0	0	0	0	0	0	0	0
GCA_023806565_000000000037_14	14731	15570	-	840	0	0	0	0	0	0	0	0	0	0	0	0
GCA_023806565_000000000037_15	15650	15910	-	261	0	0	0	0	0	0	0	0	0	0	0	0
GCA_023806565_000000000037_16	16333	17193	+	861	0	0	0	0	0	0	0	0	0	0	0	0
GCA_023806565_000000000037_17	17622	18281	-	660	0	0	0	0	0	0	0	0	0	0	0	0
GCA_023806565_000000000037_18	18457	19218	+	762	0	0	0	0	0	0	0	0	0	0	0	0
GCA_023806565_000000000037_19	19284	20000	+	717	0	0	0	0	0	0	0	0	0	0	0	0
GCA_023806565_000000000037_20	19993	20721	+	729	0	0	0	0	0	0	0	0	0	0	0	0
GCA_023806565_000000000037_21	20742	22313	+	1572	0	0	0	0	0	0	0	0	0	0	0	0
GCA_023806565_000000000037_22	22390	23031	+	642	0	0	0	0	0	0	0	0	0	0	0	0
GCA_023806565_000000000037_23	23071	23967	+	897	0	0	0	0	0	0	0	0	0	0	0	0
GCA_023806565_000000000037_24	23938	25329	-	1392	0	0	0	0	0	0	0	0	0	0	0	0
GCA_023806565_000000000037_25	25441	26049	+	609	0	0	0	0	0	0	0	0	0	0	0	0
GCA_023806565_000000000037_26	26178	26663	+	486	0	0	0	0	0	0	0	0	0	0	0	0
GCA_023806565_000000000037_27	26746	27180	+	435	0	0	0	0	0	0	0	0	0	0	0	0
GCA_023806565_000000000037_28	27397	28761	+	1365	0	0	0	0	0	0	0	0	0	0	0	0
GCA_023806565_000000000037_29	28772	29674	+	903	0	0	0	0	0	0	0	0	0	0	0	0
GCA_023806565_000000000037_30	29671	30603	+	933	0	0	0	0	0	0	0	0	0	0	0	0
GCA_023806565_000000000037_31	30688	31623	+	936	0	0	0	0	0	0	0	0	0	0	0	0
GCA_023806565_000000000037_32	31717	32112	-	396	0	0	0	0	0	0	0	0	0	0	0	0
GCA_023806565_000000000037_33	32269	32829	+	561	0	0	0	0	0	0	0	0	0	0	0	0
GCA_023806565_000000000038_1	1	498	+	498	0	0	0	0	0	0	0	0	0	0	0	0
GCA_023806565_000000000038_2	608	2377	+	1770	0	0	0	0	0	0	0	0	0	0	0	0
GCA_023806565_000000000038_3	2743	3801	+	1059	0	0	0	0	0	0	0	0	0	0	0	0
GCA_023806565_000000000038_4	3803	4378	+	576	0	0	0	0	0	0	0	0	0	0	0	0
GCA_023806565_000000000038_5	4375	4827	+	453	0	0	0	0	0	0	0	0	0	0	0	0
GCA_023806565_000000000039_1	3	143	+	141	0	0	0	0	0	0	0	0	0	0	0	0
GCA_023806565_000000000039_2	295	1905	+	1611	0	0	0	0	0	0	0	0	0	0	0	0
GCA_023806565_000000000039_3	2066	2581	-	516	0	0	0	0	0	0	0	0	0	0	0	0
GCA_023806565_000000000039_4	3123	3263	-	141	0	0	0	0	0	0	0	0	0	0	0	0
GCA_023806565_000000000039_5	3599	4585	+	987	0	0	0	0	0	0	0	0	0	0	0	0
GCA_023806565_000000000039_6	5421	7724	-	2304	0	0	0	0	0	0	0	0	0	0	0	0
GCA_023806565_000000000039_7	7875	8216	-	342	0	0	0	0	0	0	0	0	0	0	0	0
GCA_023806565_000000000039_8	8200	9057	-	858	0	0	0	0	0	0	0	0	0	0	0	0
GCA_023806565_000000000039_9	9072	9719	+	648	0	0	0	0	0	0	0	0	0	0	0	0
GCA_023806565_000000000039_10	9733	10518	+	786	0	0	0	0	0	0	0	0	0	0	0	0
GCA_023806565_000000000039_11	11217	13223	+	2007	0	0	0	0	0	0	0	0	0	0	0	0
GCA_023806565_000000000039_12	13262	13576	-	315	0	0	0	0	0	0	0	0	0	0	0	0
GCA_023806565_000000000039_13	13672	14265	-	594	0	0	0	0	0	0	0	0	0	0	0	0
GCA_023806565_000000000039_14	14521	16182	-	1662	0	0	0	0	0	0	0	0	0	0	0	0
GCA_023806565_000000000039_15	16484	18070	+	1587	0	0	0	0	0	0	0	0	0	0	0	0
GCA_023806565_000000000039_16	18039	18476	-	438	0	0	0	0	0	0	0	0	0	0	0	0
GCA_023806565_000000000039_17	18507	19535	-	1029	0	0	0	0	0	0	0	0	0	0	0	0
GCA_023806565_000000000039_18	19840	20076	-	237	0	0	0	0	0	0	0	0	0	0	0	0
GCA_023806565_000000000039_19	20180	20920	-	741	0	0	0	0	0	0	0	0	0	0	0	0
GCA_023806565_000000000039_20	20926	21861	-	936	0	0	0	0	0	0	0	0	0	0	0	0
GCA_023806565_000000000039_21	21872	22831	-	960	0	0	0	0	0	0	0	0	0	0	0	0
GCA_023806565_000000000039_22	22833	23648	-	816	0	0	0	0	0	0	0	0	0	0	0	0
GCA_023806565_000000000039_23	23904	24083	-	180	0	0	0	0	0	0	0	0	0	0	0	0
GCA_023806565_000000000039_24	24108	24599	-	492	0	0	0	0	0	0	0	0	0	0	0	0
GCA_023806565_000000000039_25	24719	25303	+	585	0	0	0	0	0	0	0	0	0	0	0	0
GCA_023806565_000000000039_26	25336	26046	+	711	0	0	0	0	0	0	0	0	0	0	0	0
GCA_023806565_000000000039_27	26064	27017	-	954	0	0	0	0	0	0	0	0	0	0	0	0
GCA_023806565_000000000039_28	27014	27367	-	354	0	0	0	0	0	0	0	0	0	0	0	0
GCA_023806565_000000000039_29	27352	28008	-	657	0	0	0	0	0	0	0	0	0	0	0	0
GCA_023806565_000000000039_30	27992	29071	-	1080	0	0	0	0	0	0	0	0	0	0	0	0
GCA_023806565_000000000039_31	29388	32201	+	2814	0	0	0	0	0	0	0	0	0	0	0	0
GCA_023806565_000000000040_1	435	881	+	447	0	0	0	0	0	0	0	0	0	0	0	0
GCA_023806565_000000000040_2	1011	3008	-	1998	0	0	0	0	0	0	0	0	0	0	0	0
GCA_023806565_000000000040_3	3233	3796	+	564	0	0	0	0	0	0	0	0	0	0	0	0
GCA_023806565_000000000040_4	3890	4444	+	555	0	0	0	0	0	0	0	0	0	0	0	0
GCA_023806565_000000000040_5	4521	5435	-	915	0	0	0	0	0	0	0	0	0	0	0	0
GCA_023806565_000000000040_6	5436	6476	-	1041	0	0	0	0	0	0	0	0	0	0	0	0
GCA_023806565_000000000040_7	6505	7437	-	933	0	0	0	0	0	0	0	0	0	0	0	0
GCA_023806565_000000000040_8	7434	8381	-	948	0	0	0	0	0	0	0	0	0	0	0	0
GCA_023806565_000000000040_9	8378	9511	-	1134	0	0	0	0	0	0	0	0	0	0	0	0
GCA_023806565_000000000040_10	9517	9888	-	372	0	0	0	0	0	0	0	0	0	0	0	0
GCA_023806565_000000000040_11	10255	11595	+	1341	0	0	0	0	0	0	0	0	0	0	0	0
GCA_023806565_000000000040_12	11732	12406	+	675	0	0	0	0	0	0	0	0	0	0	0	0
GCA_023806565_000000000040_13	12962	13558	+	597	0	0	0	0	0	0	0	0	0	0	0	0
GCA_023806565_000000000040_14	13897	14277	+	381	0	0	0	0	0	0	0	0	0	0	0	0
GCA_023806565_000000000040_15	14312	15559	+	1248	0	0	0	0	0	0	0	0	0	0	0	0
GCA_023806565_000000000040_16	15636	16670	-	1035	0	0	0	0	0	0	0	0	0	0	0	0
GCA_023806565_000000000040_17	16738	17283	+	546	0	0	0	0	0	0	0	0	0	0	0	0
GCA_023806565_000000000040_18	17429	17995	-	567	0	0	0	0	0	0	0	0	0	0	0	0
GCA_023806565_000000000040_19	18166	19662	-	1497	0	0	0	0	0	0	0	0	0	0	0	0
GCA_023806565_000000000040_20	20169	20465	-	297	0	0	0	0	0	0	0	0	0	0	0	0
GCA_023806565_000000000040_21	20785	22263	-	1479	0	0	0	0	0	0	0	0	0	0	0	0
GCA_023806565_000000000040_22	22355	23251	+	897	0	0	0	0	0	0	0	0	0	0	0	0
GCA_023806565_000000000040_23	23344	23490	-	147	0	0	0	0	0	0	0	0	0	0	0	0
GCA_023806565_000000000040_24	23615	24358	-	744	0	0	0	0	0	0	0	0	0	0	0	0
GCA_023806565_000000000040_25	24403	32190	-	7788	0	0	0	0	0	0	0	0	0	0	0	0
GCA_023806565_000000000041_1	2	256	+	255	0	0	0	0	0	0	0	0	0	0	0	0
GCA_023806565_000000000041_2	354	953	+	600	0	0	0	0	0	0	0	0	0	0	0	0
GCA_023806565_000000000041_3	950	1753	+	804	0	0	0	0	0	0	0	0	0	0	0	0
GCA_023806565_000000000041_4	2135	2362	+	228	0	0	0	0	0	0	0	0	0	0	0	0
GCA_023806565_000000000041_5	2362	2778	+	417	0	0	0	0	0	0	0	0	0	0	0	0
GCA_023806565_000000000041_6	2973	6122	-	3150	0	0	0	0	0	0	0	0	0	0	0	0
GCA_023806565_000000000041_7	6146	7549	-	1404	0	0	0	0	0	0	0	0	0	0	0	0
GCA_023806565_000000000041_8	7546	8817	-	1272	0	0	0	0	0	0	0	0	0	0	0	0
GCA_023806565_000000000041_9	9141	10445	+	1305	0	0	0	0	0	0	0	0	0	0	0	0
GCA_023806565_000000000041_10	10536	12038	+	1503	0	0	0	0	0	0	0	0	0	0	0	0
GCA_023806565_000000000041_11	12080	15007	+	2928	0	0	0	0	0	0	0	0	0	0	0	0
GCA_023806565_000000000041_12	15349	16302	-	954	0	0	0	0	0	0	0	0	0	0	0	0
GCA_023806565_000000000041_13	16299	18098	-	1800	0	0	0	0	0	0	0	0	0	0	0	0
GCA_023806565_000000000041_14	18161	18796	+	636	0	0	0	0	0	0	0	0	0	0	0	0
GCA_023806565_000000000041_15	18800	19447	+	648	0	0	0	0	0	0	0	0	0	0	0	0
GCA_023806565_000000000041_16	19459	20457	+	999	0	0	0	0	0	0	0	0	0	0	0	0
GCA_023806565_000000000041_17	20454	21731	+	1278	0	0	0	0	0	0	0	0	0	0	0	0
GCA_023806565_000000000041_18	21728	23029	+	1302	0	0	0	0	0	0	0	0	0	0	0	0
GCA_023806565_000000000041_19	23139	23342	-	204	0	0	0	0	0	0	0	0	0	0	0	0
GCA_023806565_000000000041_20	23339	23497	-	159	0	0	0	0	0	0	0	0	0	0	0	0
GCA_023806565_000000000041_21	23577	24983	-	1407	0	0	0	0	0	0	0	0	0	0	0	0
GCA_023806565_000000000041_22	24970	25692	-	723	0	0	0	0	0	0	0	0	0	0	0	0
GCA_023806565_000000000041_23	25840	27003	+	1164	0	0	0	0	0	0	0	0	0	0	0	0
GCA_023806565_000000000041_24	27018	27509	+	492	0	0	0	0	0	0	0	0	0	0	0	0
GCA_023806565_000000000041_25	27560	28021	-	462	0	0	0	0	0	0	0	0	0	0	0	0
GCA_023806565_000000000041_26	28018	29214	-	1197	0	0	0	0	0	0	0	0	0	0	0	0
GCA_023806565_000000000041_27	29363	30040	+	678	0	0	0	0	0	0	0	0	0	0	0	0
GCA_023806565_000000000041_28	30114	30656	-	543	0	0	0	0	0	0	0	0	0	0	0	0
GCA_023806565_000000000041_29	30814	31437	-	624	0	0	0	0	0	0	0	0	0	0	0	0
GCA_023806565_000000000042_1	1	861	+	861	0	0	0	0	0	0	0	0	0	0	0	0
GCA_023806565_000000000042_2	854	2293	+	1440	0	0	0	0	0	0	0	0	0	0	0	0
GCA_023806565_000000000042_3	2306	2797	+	492	0	0	0	0	0	0	0	0	0	0	0	0
GCA_023806565_000000000042_4	2794	3033	+	240	0	0	0	0	0	0	0	0	0	0	0	0
GCA_023806565_000000000042_5	3301	5079	+	1779	0	0	0	0	0	0	0	0	0	0	0	0
GCA_023806565_000000000042_6	5167	7383	-	2217	0	0	0	0	0	0	0	0	0	0	0	0
GCA_023806565_000000000042_7	7832	8278	+	447	0	0	0	0	0	0	0	0	0	0	0	0
GCA_023806565_000000000042_8	8413	9438	-	1026	0	0	0	0	0	0	0	0	0	0	0	0
GCA_023806565_000000000042_9	9563	10117	-	555	0	0	0	0	0	0	0	0	0	0	0	0
GCA_023806565_000000000042_10	10723	11622	+	900	0	0	0	0	0	0	0	0	0	0	0	0
GCA_023806565_000000000042_11	11624	13279	+	1656	0	0	0	0	0	0	0	0	0	0	0	0
GCA_023806565_000000000042_12	13318	13986	-	669	0	0	0	0	0	0	0	0	0	0	0	0
GCA_023806565_000000000042_13	13993	14910	-	918	0	0	0	0	0	0	0	0	0	0	0	0
GCA_023806565_000000000042_14	14926	16533	-	1608	0	0	0	0	0	0	0	0	0	0	0	0
GCA_023806565_000000000042_15	16533	17036	-	504	0	0	0	0	0	0	0	0	0	0	0	0
GCA_023806565_000000000042_16	17033	18451	-	1419	0	0	0	0	0	0	0	0	0	0	0	0
GCA_023806565_000000000042_17	18557	19279	+	723	0	0	0	0	0	0	0	0	0	0	0	0
GCA_023806565_000000000042_18	19575	19940	+	366	0	0	0	0	0	0	0	0	0	0	0	0
GCA_023806565_000000000042_19	19984	21198	+	1215	0	0	0	0	0	0	0	0	0	0	0	0
GCA_023806565_000000000042_20	21504	22802	+	1299	0	0	0	0	0	0	0	0	0	0	0	0
GCA_023806565_000000000042_21	22825	23487	+	663	0	0	0	0	0	0	0	0	0	0	0	0
GCA_023806565_000000000042_22	23484	25982	+	2499	0	0	0	0	0	0	0	0	0	0	0	0
GCA_023806565_000000000042_23	25996	27066	+	1071	0	0	0	0	0	0	0	0	0	0	0	0
GCA_023806565_000000000042_24	27099	28631	-	1533	0	0	0	0	0	0	0	0	0	0	0	0
GCA_023806565_000000000042_25	28667	29935	-	1269	0	0	0	0	0	0	0	0	0	0	0	0
GCA_023806565_000000000042_26	30008	31087	-	1080	0	0	0	0	0	0	0	0	0	0	0	0
GCA_023806565_000000000043_1	2	439	-	438	0	0	0	0	0	0	0	0	0	0	0	0
GCA_023806565_000000000043_2	509	913	-	405	0	0	0	0	0	0	0	0	0	0	0	0
GCA_023806565_000000000043_3	1150	2925	-	1776	0	0	0	0	0	0	0	0	0	0	0	0
GCA_023806565_000000000043_4	2922	4346	-	1425	0	2	0	0	0	0	0	9	0	6	0	0
GCA_023806565_000000000043_5	4531	4650	+	120	0	0	0	0	0	0	0	0	0	0	0	0
GCA_023806565_000000000044_1	3	1589	+	1587	0	0	0	0	0	0	0	0	0	0	0	0
GCA_023806565_000000000044_2	1586	2356	-	771	0	0	0	0	0	0	0	0	0	0	0	0
GCA_023806565_000000000044_3	2359	3120	-	762	0	0	0	0	0	0	0	0	0	0	0	0
GCA_023806565_000000000044_4	3352	4239	+	888	0	0	0	0	0	0	0	0	0	0	0	0
GCA_023806565_000000000044_5	4549	4650	+	102	0	0	0	0	0	0	0	0	0	0	0	0
GCA_023806565_000000000045_1	55	318	+	264	0	0	0	0	0	0	0	0	0	0	0	0
GCA_023806565_000000000045_2	340	1473	-	1134	0	0	0	0	0	0	0	0	0	0	0	0
GCA_023806565_000000000045_3	1619	2659	+	1041	0	0	0	0	0	0	0	0	0	0	0	0
GCA_023806565_000000000045_4	3041	3796	+	756	0	0	0	0	0	0	0	0	0	0	0	0
GCA_023806565_000000000045_5	3868	4605	+	738	0	0	0	0	0	0	0	0	0	0	0	0
GCA_023806565_000000000046_1	2	1573	-	1572	0	0	0	0	0	0	0	0	0	0	0	0
GCA_023806565_000000000046_2	1587	3536	-	1950	0	0	0	0	0	0	0	0	0	0	0	0
GCA_023806565_000000000046_3	3889	4602	+	714	0	0	0	0	0	0	0	0	0	0	0	0
GCA_023806565_000000000047_1	3	89	-	87	0	0	0	0	0	0	0	0	0	0	0	0
GCA_023806565_000000000047_2	112	423	+	312	0	0	0	0	0	0	0	0	0	0	0	0
GCA_023806565_000000000047_3	538	1182	+	645	0	0	0	0	0	0	0	0	0	0	0	0
GCA_023806565_000000000047_4	1183	1803	+	621	0	0	0	0	0	0	0	0	0	0	0	0
GCA_023806565_000000000047_5	1800	2102	+	303	0	0	0	0	0	0	0	0	0	0	0	0
GCA_023806565_000000000047_6	2102	2929	+	828	0	0	0	0	0	0	0	0	0	0	0	0
GCA_023806565_000000000047_7	2943	3218	+	276	0	0	0	0	0	0	0	0	0	0	0	0
GCA_023806565_000000000047_8	3229	3558	+	330	0	0	0	0	0	0	0	0	0	0	0	0
GCA_023806565_000000000047_9	3568	4416	+	849	0	0	0	0	0	0	0	0	0	0	0	0
GCA_023806565_000000000047_10	4400	4813	+	414	0	0	0	0	0	0	0	0	0	0	0	0
GCA_023806565_000000000047_11	4816	5010	+	195	0	0	0	0	0	0	0	0	0	0	0	0
GCA_023806565_000000000047_12	5007	5273	+	267	0	0	0	0	0	0	0	0	0	0	0	0
GCA_023806565_000000000047_13	5405	5773	+	369	0	0	0	0	0	0	0	0	0	0	0	0
GCA_023806565_000000000047_14	5782	6099	+	318	0	0	0	0	0	0	0	0	0	0	0	0
GCA_023806565_000000000047_15	6109	6648	+	540	0	0	0	0	0	0	0	0	0	0	0	0
GCA_023806565_000000000047_16	6655	6960	+	306	0	0	0	0	0	0	0	0	0	0	0	0
GCA_023806565_000000000047_17	6976	7371	+	396	0	0	0	0	0	0	0	0	0	0	0	0
GCA_023806565_000000000047_18	7381	7917	+	537	0	0	0	0	0	0	0	0	0	0	0	0
GCA_023806565_000000000047_19	7928	8284	+	357	0	0	0	0	0	0	1	0	0	0	0	0
GCA_023806565_000000000047_20	8312	8836	+	525	0	0	0	0	0	0	0	0	0	0	0	0
GCA_023806565_000000000047_21	8840	9022	+	183	0	0	0	0	0	0	0	0	0	0	0	0
GCA_023806565_000000000047_22	9024	9458	+	435	0	0	0	0	0	0	0	0	0	0	0	0
GCA_023806565_000000000047_23	9482	10807	+	1326	0	0	0	0	0	0	0	0	0	0	0	0
GCA_023806565_000000000047_24	10811	11029	+	219	0	0	0	0	0	0	0	0	0	0	0	0
GCA_023806565_000000000047_25	11285	11647	+	363	0	0	0	0	0	0	0	0	0	0	0	0
GCA_023806565_000000000047_26	11668	12066	+	399	0	0	0	0	0	0	0	0	0	0	0	0
GCA_023806565_000000000047_27	12080	12709	+	630	0	0	0	0	0	0	0	0	0	0	0	0
GCA_023806565_000000000047_28	12750	13724	+	975	0	0	0	0	0	0	0	0	0	0	0	0
GCA_023806565_000000000047_29	13755	14141	+	387	0	0	0	0	0	0	0	0	0	0	0	0
GCA_023806565_000000000047_30	14222	16039	-	1818	0	0	0	0	0	0	0	0	0	0	0	0
GCA_023806565_000000000047_31	16276	17022	+	747	0	0	0	0	0	0	0	0	0	0	0	0
GCA_023806565_000000000047_32	17053	19404	+	2352	0	0	0	0	0	0	0	0	0	0	0	0
GCA_023806565_000000000047_33	19497	20810	+	1314	0	0	0	0	0	0	0	0	0	0	0	0
GCA_023806565_000000000047_34	20807	22723	+	1917	0	0	0	0	0	0	0	0	0	0	0	0
GCA_023806565_000000000047_35	22756	23466	-	711	0	0	0	0	0	0	0	0	0	0	0	0
GCA_023806565_000000000047_36	23562	24086	-	525	0	0	0	0	0	0	0	0	0	0	0	0
GCA_023806565_000000000047_37	24716	25663	+	948	0	0	0	0	0	0	0	0	0	0	0	0
GCA_023806565_000000000047_38	25831	27492	-	1662	0	0	0	0	0	0	0	0	0	0	0	0
GCA_023806565_000000000047_39	27489	27800	-	312	0	0	0	0	0	0	0	0	0	0	0	0
GCA_023806565_000000000047_40	27990	29051	-	1062	0	0	0	0	0	0	0	0	0	0	0	0
GCA_023806565_000000000047_41	29130	30155	-	1026	0	0	0	0	0	0	0	0	0	0	0	0
GCA_023806565_000000000048_1	152	1498	-	1347	0	0	0	0	0	0	0	0	0	0	0	0
GCA_023806565_000000000048_2	1501	2382	-	882	0	0	0	0	0	0	0	0	0	0	0	0
GCA_023806565_000000000048_3	2379	2606	-	228	0	0	0	0	0	0	0	0	0	0	0	0
GCA_023806565_000000000048_4	2619	3053	-	435	0	0	0	0	0	0	0	0	0	0	0	0
GCA_023806565_000000000048_5	3047	3283	-	237	0	0	0	0	0	0	0	0	0	0	0	0
GCA_023806565_000000000048_6	3635	4111	-	477	0	0	0	0	0	0	0	0	0	0	0	0
GCA_023806565_000000000048_7	4138	4749	-	612	0	0	0	0	0	0	0	0	0	0	0	0
GCA_023806565_000000000048_8	4746	6371	-	1626	0	0	0	0	0	0	0	0	0	0	0	0
GCA_023806565_000000000048_9	6541	7770	+	1230	0	0	0	0	0	0	0	0	0	0	0	0
GCA_023806565_000000000048_10	7789	8967	+	1179	0	0	0	0	0	0	0	0	0	0	0	0
GCA_023806565_000000000048_11	9142	10017	+	876	0	0	0	0	0	0	0	0	0	0	0	0
GCA_023806565_000000000048_12	10202	10909	-	708	0	0	0	0	0	0	0	0	0	0	0	0
GCA_023806565_000000000048_13	10927	12090	-	1164	0	0	0	0	0	0	0	0	0	0	0	0
GCA_023806565_000000000048_14	12225	12689	-	465	0	0	0	0	0	0	0	0	0	0	0	0
GCA_023806565_000000000048_15	12706	13248	-	543	0	0	0	0	0	0	0	0	0	0	0	0
GCA_023806565_000000000048_16	13305	14840	-	1536	0	0	0	0	0	0	0	0	0	0	0	0
GCA_023806565_000000000048_17	14856	16058	-	1203	0	0	0	0	0	0	0	0	0	0	0	0
GCA_023806565_000000000048_18	16064	17770	-	1707	0	0	0	0	0	0	0	0	0	0	0	0
GCA_023806565_000000000048_19	17820	19025	-	1206	0	0	0	0	0	0	0	0	0	0	0	0
GCA_023806565_000000000048_20	19034	20869	-	1836	0	0	0	0	0	0	0	0	0	0	0	0
GCA_023806565_000000000048_21	20968	22335	-	1368	0	0	0	0	0	0	0	0	0	0	0	0
GCA_023806565_000000000048_22	22670	23488	+	819	0	0	0	0	0	0	0	0	0	0	0	0
GCA_023806565_000000000048_23	23475	24284	+	810	0	0	0	0	0	0	0	0	0	0	0	0
GCA_023806565_000000000048_24	24284	24754	+	471	0	0	0	0	0	0	0	0	0	0	0	0
GCA_023806565_000000000048_25	24770	25495	+	726	0	0	0	0	0	0	0	0	0	0	0	0
GCA_023806565_000000000048_26	25547	26164	+	618	0	0	0	0	0	0	0	0	0	0	0	0
GCA_023806565_000000000048_27	26161	26448	+	288	0	0	0	0	0	0	0	0	0	0	0	0
GCA_023806565_000000000048_28	26481	27398	+	918	0	0	0	0	0	0	0	0	0	0	0	0
GCA_023806565_000000000048_29	27395	28150	+	756	0	0	0	0	0	0	0	0	0	0	0	0
GCA_023806565_000000000048_30	28153	28398	+	246	0	0	0	0	0	0	0	0	0	0	0	0
GCA_023806565_000000000048_31	28391	29650	+	1260	0	0	0	0	0	0	0	0	0	0	0	0
GCA_023806565_000000000048_32	29734	30396	+	663	0	0	0	0	0	0	0	0	0	0	0	0
GCA_023806565_000000000049_1	3	233	+	231	0	0	0	0	0	0	0	0	0	0	0	0
GCA_023806565_000000000049_2	238	1017	+	780	0	0	0	0	0	0	0	0	0	0	0	0
GCA_023806565_000000000049_3	1043	1810	-	768	0	0	0	0	0	0	0	0	0	0	0	0
GCA_023806565_000000000049_4	2555	3187	+	633	0	0	0	0	0	0	0	0	0	0	0	0
GCA_023806565_000000000049_5	3269	4831	+	1563	0	0	0	0	0	0	0	0	0	0	0	0
GCA_023806565_000000000049_6	4841	5788	+	948	0	0	0	0	0	0	0	0	0	0	0	0
GCA_023806565_000000000049_7	5904	7439	+	1536	0	0	0	0	0	0	0	0	0	0	0	0
GCA_023806565_000000000049_8	7455	8549	+	1095	0	0	0	0	0	0	0	0	0	0	0	0
GCA_023806565_000000000049_9	8562	9731	+	1170	0	0	0	0	0	0	0	0	0	0	0	0
GCA_023806565_000000000049_10	9751	10617	+	867	0	0	0	0	0	0	0	0	0	0	0	0
GCA_023806565_000000000049_11	10614	11702	+	1089	0	0	0	0	0	0	0	0	0	0	0	0
GCA_023806565_000000000049_12	11747	13339	+	1593	0	0	0	0	0	0	0	0	0	0	0	0
GCA_023806565_000000000049_13	13641	15236	+	1596	0	0	0	0	0	0	0	0	0	0	0	0
GCA_023806565_000000000049_14	15233	16393	+	1161	0	0	0	0	0	0	0	0	0	0	0	0
GCA_023806565_000000000049_15	16483	18423	+	1941	0	0	0	0	0	0	0	0	0	0	0	0
GCA_023806565_000000000049_16	18420	19631	+	1212	0	0	0	0	0	0	0	0	0	0	0	0
GCA_023806565_000000000049_17	19912	20559	+	648	0	0	0	0	0	0	0	0	0	0	0	0
GCA_023806565_000000000049_18	20612	21220	+	609	0	0	0	0	0	0	0	0	0	0	0	0
GCA_023806565_000000000049_19	21221	22207	+	987	0	0	0	0	0	0	0	0	0	0	0	0
GCA_023806565_000000000049_20	22378	22545	+	168	0	0	0	0	0	0	0	0	0	0	0	0
GCA_023806565_000000000049_21	22598	23824	+	1227	0	0	0	0	0	0	0	0	0	0	0	0
GCA_023806565_000000000049_22	23857	25017	+	1161	0	0	0	0	0	0	0	0	0	0	0	0
GCA_023806565_000000000049_23	25014	26393	+	1380	0	0	0	0	0	0	0	0	0	0	0	0
GCA_023806565_000000000049_24	26574	27902	+	1329	0	0	0	0	0	0	0	0	0	0	0	0
GCA_023806565_000000000049_25	27909	28628	+	720	0	0	0	0	0	0	0	0	0	0	0	0
GCA_023806565_000000000049_26	28625	29659	+	1035	0	0	0	0	0	0	0	0	0	0	0	0
GCA_023806565_000000000050_1	2	535	-	534	0	0	0	0	0	0	0	0	0	0	0	0
GCA_023806565_000000000050_2	561	827	-	267	0	0	0	0	0	0	0	0	0	0	0	0
GCA_023806565_000000000050_3	820	2700	-	1881	0	0	0	0	0	0	0	0	0	0	0	0
GCA_023806565_000000000050_4	2697	2984	-	288	0	0	0	0	0	0	0	0	0	0	0	0
GCA_023806565_000000000050_5	3320	4330	-	1011	0	0	0	0	0	0	0	0	0	0	0	0
GCA_023806565_000000000051_1	1	519	+	519	0	0	0	0	0	0	0	0	0	0	0	0
GCA_023806565_000000000051_2	826	2109	-	1284	0	0	0	0	0	0	0	0	0	0	0	0
GCA_023806565_000000000051_3	2192	3502	-	1311	0	0	0	0	0	0	0	0	0	0	0	0
GCA_023806565_000000000051_4	3499	4254	-	756	0	0	0	0	0	0	0	0	0	0	0	0
GCA_023806565_000000000051_5	4235	5629	-	1395	0	0	0	0	0	0	0	0	0	0	0	0
GCA_023806565_000000000051_6	5870	6322	+	453	0	0	0	0	0	0	0	0	0	0	0	0
GCA_023806565_000000000051_7	6365	7321	-	957	0	0	0	0	0	0	0	0	0	0	0	0
GCA_023806565_000000000051_8	7435	7614	+	180	0	0	0	0	0	0	0	0	0	0	0	0
GCA_023806565_000000000051_9	8383	9078	+	696	0	0	0	0	0	0	0	0	0	0	0	0
GCA_023806565_000000000051_10	9387	9821	+	435	0	0	0	0	0	0	0	0	0	0	0	0
GCA_023806565_000000000051_11	9875	11332	-	1458	0	0	0	0	0	0	0	0	0	0	0	0
GCA_023806565_000000000051_12	11313	13514	-	2202	0	0	0	0	0	0	0	0	0	0	0	0
GCA_023806565_000000000051_13	13518	13886	-	369	0	0	0	0	0	0	0	0	0	0	0	0
GCA_023806565_000000000051_14	13940	16690	-	2751	0	0	0	0	0	0	0	0	0	0	0	0
GCA_023806565_000000000051_15	16700	16900	-	201	0	0	0	0	0	0	0	0	0	0	0	0
GCA_023806565_000000000051_16	17218	19326	+	2109	0	0	0	0	0	0	0	0	0	0	0	0
GCA_023806565_000000000051_17	19464	20387	+	924	0	0	0	0	0	0	0	0	0	0	0	0
GCA_023806565_000000000051_18	20457	21902	+	1446	0	0	0	0	0	0	0	0	0	0	0	0
GCA_023806565_000000000051_19	21894	22550	-	657	0	0	0	0	0	0	0	0	0	0	0	0
GCA_023806565_000000000051_20	22547	23329	-	783	0	0	0	0	0	0	0	0	0	0	0	0
GCA_023806565_000000000051_21	23340	23720	-	381	0	0	0	0	0	0	0	0	0	0	0	0
GCA_023806565_000000000051_22	23725	24765	-	1041	0	0	0	0	0	0	0	0	0	0	0	0
GCA_023806565_000000000051_23	24762	25397	-	636	0	0	0	0	0	0	0	0	0	0	0	0
GCA_023806565_000000000051_24	25394	26395	-	1002	0	0	0	0	0	0	0	0	0	0	0	0
GCA_023806565_000000000051_25	26606	27628	+	1023	0	0	0	0	0	0	0	0	0	0	0	0
GCA_023806565_000000000051_26	27641	28423	+	783	0	0	0	0	0	0	0	0	0	0	0	0
GCA_023806565_000000000051_27	28393	28875	-	483	0	0	0	0	0	0	0	0	0	0	0	0
GCA_023806565_000000000051_28	28878	29393	-	516	0	0	0	0	0	0	0	0	0	0	0	0
GCA_023806565_000000000052_1	366	704	-	339	0	0	0	0	0	0	0	0	0	0	0	0
GCA_023806565_000000000052_2	766	2376	-	1611	0	0	0	0	0	0	0	0	0	0	0	0
GCA_023806565_000000000052_3	2441	2989	-	549	0	0	0	0	0	0	0	0	0	0	0	0
GCA_023806565_000000000052_4	3079	3930	-	852	0	0	0	0	0	0	0	0	0	0	0	0
GCA_023806565_000000000052_5	3964	4671	-	708	0	0	0	0	0	0	0	0	0	0	0	0
GCA_023806565_000000000052_6	4753	5874	-	1122	0	0	0	0	0	0	0	0	0	0	0	0
GCA_023806565_000000000052_7	5876	6802	-	927	0	0	0	0	0	0	0	0	0	0	0	0
GCA_023806565_000000000052_8	6799	7767	-	969	0	0	0	0	0	0	0	0	0	0	0	0
GCA_023806565_000000000052_9	7931	8386	-	456	0	0	0	0	0	0	0	0	0	0	0	0
GCA_023806565_000000000052_10	8489	8920	-	432	0	0	0	0	0	0	0	0	0	0	0	0
GCA_023806565_000000000052_11	8937	9518	-	582	0	0	0	0	0	0	0	0	0	0	0	0
GCA_023806565_000000000052_12	9863	10489	+	627	0	0	0	0	0	0	0	0	0	0	0	0
GCA_023806565_000000000052_13	10580	10783	+	204	0	0	0	0	0	0	0	0	0	0	0	0
GCA_023806565_000000000052_14	10790	11989	-	1200	0	0	0	0	0	0	0	0	0	0	0	0
GCA_023806565_000000000052_15	12110	12697	-	588	0	0	0	0	0	0	0	0	0	0	0	0
GCA_023806565_000000000052_16	12741	12980	-	240	0	0	0	0	0	0	0	0	0	0	0	0
GCA_023806565_000000000052_17	13022	13588	-	567	0	0	0	0	0	0	0	0	0	0	0	0
GCA_023806565_000000000052_18	13622	14194	-	573	0	0	0	0	0	0	0	0	0	0	0	0
GCA_023806565_000000000052_19	14215	14757	-	543	0	0	0	0	0	0	0	0	0	0	0	0
GCA_023806565_000000000052_20	14770	15612	-	843	0	0	0	0	0	0	0	0	0	0	0	0
GCA_023806565_000000000052_21	15762	16664	+	903	0	0	0	0	0	0	0	0	0	0	0	0
GCA_023806565_000000000052_22	16690	18030	-	1341	0	0	0	0	0	0	0	0	0	0	0	0
GCA_023806565_000000000052_23	18351	19043	-	693	0	0	0	0	0	0	0	0	0	0	0	0
GCA_023806565_000000000052_24	19104	19523	-	420	0	0	0	0	0	0	0	0	0	0	0	0
GCA_023806565_000000000052_25	19531	19776	-	246	0	0	0	0	0	0	0	0	0	0	0	0
GCA_023806565_000000000052_26	20162	20290	-	129	0	0	0	0	0	0	0	0	0	0	0	0
GCA_023806565_000000000052_27	20308	21108	-	801	0	0	0	0	0	0	0	0	0	0	0	0
GCA_023806565_000000000052_28	21166	21918	-	753	0	0	0	0	0	0	0	0	0	0	0	0
GCA_023806565_000000000052_29	21991	22428	+	438	0	0	0	0	0	0	0	0	0	0	0	0
GCA_023806565_000000000052_30	22749	23900	+	1152	0	0	0	0	0	0	0	0	0	0	0	0
GCA_023806565_000000000052_31	23916	26924	+	3009	0	0	0	0	0	0	0	0	0	0	0	0
GCA_023806565_000000000052_32	26945	28069	+	1125	0	0	0	0	0	0	0	0	0	0	0	0
GCA_023806565_000000000052_33	28108	28734	-	627	0	0	0	0	0	0	0	0	0	0	0	0
GCA_023806565_000000000052_34	29165	29332	-	168	0	0	0	0	0	0	0	0	0	0	0	0
GCA_023806565_000000000053_1	20	1444	-	1425	0	0	0	0	0	0	0	0	0	0	0	0
GCA_023806565_000000000053_2	1441	2367	-	927	0	0	0	0	0	0	0	0	0	0	0	0
GCA_023806565_000000000053_3	2544	3200	-	657	0	0	0	0	0	0	0	0	0	0	0	0
GCA_023806565_000000000053_4	3211	3960	-	750	0	0	0	0	0	0	0	0	0	0	0	0
GCA_023806565_000000000053_5	4157	5866	-	1710	0	0	0	0	0	0	0	0	0	0	0	0
GCA_023806565_000000000053_6	5863	6918	-	1056	0	0	0	0	0	0	0	0	0	0	0	0
GCA_023806565_000000000053_7	7189	8436	+	1248	0	0	0	0	0	0	0	0	0	0	0	0
GCA_023806565_000000000053_8	8429	9115	+	687	0	0	0	0	0	0	0	0	0	0	0	0
GCA_023806565_000000000053_9	9191	10339	+	1149	0	0	0	0	0	0	0	0	0	0	0	0
GCA_023806565_000000000053_10	10345	11211	+	867	0	0	0	0	0	0	0	0	0	0	0	0
GCA_023806565_000000000053_11	11285	13588	+	2304	0	0	0	0	0	0	0	0	0	0	0	0
GCA_023806565_000000000053_12	13628	13873	-	246	0	0	0	0	0	0	0	0	0	0	0	0
GCA_023806565_000000000053_13	14362	15084	+	723	0	0	0	0	0	0	0	0	0	0	0	0
GCA_023806565_000000000053_14	15197	16180	+	984	0	0	0	0	0	0	0	0	0	0	0	0
GCA_023806565_000000000053_15	16180	16734	+	555	0	0	0	0	0	0	0	0	0	0	0	0
GCA_023806565_000000000053_16	16731	17324	+	594	0	0	0	0	0	0	0	0	0	0	0	0
GCA_023806565_000000000053_17	17321	17935	+	615	0	0	0	0	0	0	0	0	0	0	0	0
GCA_023806565_000000000053_18	18250	18801	+	552	0	0	0	0	0	0	0	0	0	0	0	0
GCA_023806565_000000000053_19	19021	19572	+	552	0	0	0	0	0	0	0	0	0	0	0	0
GCA_023806565_000000000053_20	19642	20397	-	756	0	0	0	0	0	0	0	0	0	0	0	0
GCA_023806565_000000000053_21	20394	21146	-	753	0	0	0	0	0	0	0	0	0	0	0	0
GCA_023806565_000000000053_22	21174	25103	-	3930	0	0	0	0	0	0	1	0	0	0	0	0
GCA_023806565_000000000053_23	25914	27875	+	1962	0	0	0	0	0	0	0	0	0	0	0	0
GCA_023806565_000000000053_24	28101	28766	+	666	0	0	0	0	0	0	0	0	0	0	0	0
GCA_023806565_000000000053_25	28809	29063	-	255	0	0	0	0	0	0	0	0	0	0	0	0
GCA_023806565_000000000054_1	3	494	-	492	0	0	0	0	0	0	0	0	0	0	0	0
GCA_023806565_000000000054_2	1013	1462	+	450	0	0	0	0	0	0	0	0	0	0	0	0
GCA_023806565_000000000054_3	1689	1892	+	204	0	0	0	0	0	0	0	0	0	0	0	0
GCA_023806565_000000000054_4	1979	2278	+	300	0	0	0	0	0	0	0	0	0	0	0	0
GCA_023806565_000000000054_5	2619	5399	+	2781	0	0	0	0	0	0	0	0	0	0	0	0
GCA_023806565_000000000054_6	5532	7367	+	1836	0	0	0	0	0	0	0	0	0	0	0	0
GCA_023806565_000000000054_7	7466	8320	-	855	0	0	0	0	0	0	0	0	0	0	0	0
GCA_023806565_000000000054_8	8476	10998	+	2523	0	0	0	0	0	0	0	0	0	0	0	0
GCA_023806565_000000000054_9	11130	12107	+	978	0	0	0	0	0	0	0	0	0	0	0	0
GCA_023806565_000000000054_10	12121	12279	-	159	0	0	0	0	0	0	0	0	0	0	0	0
GCA_023806565_000000000054_11	12506	13678	-	1173	0	0	0	0	0	0	0	0	0	0	0	0
GCA_023806565_000000000054_12	13720	14835	-	1116	0	0	0	0	0	0	0	0	0	0	0	0
GCA_023806565_000000000054_13	15292	15714	+	423	0	0	0	0	0	0	0	0	0	0	1	0
GCA_023806565_000000000054_14	15965	16552	-	588	0	0	0	0	0	0	0	0	0	0	0	0
GCA_023806565_000000000054_15	16584	17552	-	969	0	0	0	0	0	0	0	0	0	0	0	0
GCA_023806565_000000000054_16	17562	18515	-	954	0	0	0	0	0	0	0	0	0	0	0	0
GCA_023806565_000000000054_17	18639	19973	-	1335	0	0	0	0	0	0	0	0	0	0	0	0
GCA_023806565_000000000054_18	19970	20434	-	465	0	0	0	0	0	0	0	0	0	0	0	0
GCA_023806565_000000000054_19	20564	20776	-	213	0	0	0	0	0	0	0	0	0	0	0	0
GCA_023806565_000000000054_20	21138	21596	+	459	0	0	0	0	0	0	0	0	0	0	0	0
GCA_023806565_000000000054_21	21607	23805	+	2199	0	0	0	0	0	0	0	0	0	0	0	0
GCA_023806565_000000000054_22	23930	24823	+	894	0	0	0	0	0	0	0	0	0	0	0	0
GCA_023806565_000000000054_23	24826	25401	+	576	0	0	0	0	0	0	0	0	0	0	0	0
GCA_023806565_000000000054_24	25670	27043	+	1374	0	0	0	0	0	0	0	0	0	0	0	0
GCA_023806565_000000000054_25	27113	28120	-	1008	0	0	0	0	0	0	0	0	0	0	0	0
GCA_023806565_000000000055_1	40	1269	-	1230	0	0	0	0	0	0	0	0	0	0	0	0
GCA_023806565_000000000055_2	1328	2836	-	1509	0	0	0	0	0	0	0	0	0	0	0	0
GCA_023806565_000000000055_3	3167	5182	-	2016	0	0	0	0	0	0	0	0	0	0	0	0
GCA_023806565_000000000055_4	5515	6591	-	1077	0	0	0	0	0	0	0	0	0	0	0	0
GCA_023806565_000000000055_5	6646	7686	-	1041	0	0	0	0	0	0	0	0	0	0	0	0
GCA_023806565_000000000055_6	7708	8100	-	393	0	0	0	0	0	0	0	0	0	0	0	0
GCA_023806565_000000000055_7	8110	9540	-	1431	0	0	0	0	0	0	0	0	0	0	0	0
GCA_023806565_000000000055_8	9582	10844	-	1263	0	0	0	0	0	0	0	0	0	0	0	0
GCA_023806565_000000000055_9	10847	13000	-	2154	0	0	0	0	0	0	0	0	0	0	0	0
GCA_023806565_000000000055_10	12997	13608	-	612	0	0	0	0	0	0	0	0	0	0	0	0
GCA_023806565_000000000055_11	13583	14923	-	1341	0	0	0	0	0	0	0	0	0	0	0	0
GCA_023806565_000000000055_12	15040	15939	+	900	0	0	0	0	0	0	0	0	0	0	0	0
GCA_023806565_000000000055_13	15943	16866	+	924	0	0	0	0	0	0	0	0	0	0	0	0
GCA_023806565_000000000055_14	16924	17772	-	849	0	0	0	0	0	0	0	0	0	0	0	0
GCA_023806565_000000000055_15	17835	18761	-	927	0	0	0	0	0	0	0	0	0	0	0	0
GCA_023806565_000000000055_16	18758	19201	-	444	0	0	0	0	0	0	0	0	0	0	0	0
GCA_023806565_000000000055_17	19447	20460	+	1014	0	0	0	0	0	0	0	0	0	0	0	0
GCA_023806565_000000000055_18	20464	21552	+	1089	0	0	0	0	0	0	0	0	0	0	0	0
GCA_023806565_000000000055_19	21840	24422	+	2583	0	0	0	0	0	0	0	0	0	0	0	0
GCA_023806565_000000000055_20	24480	25397	-	918	0	0	0	0	0	0	0	0	0	0	0	0
GCA_023806565_000000000055_21	25443	25883	-	441	0	0	0	0	0	0	0	0	0	0	0	0
GCA_023806565_000000000055_22	26249	26581	+	333	0	0	0	0	0	0	0	0	0	0	0	0
GCA_023806565_000000000055_23	26639	28555	-	1917	0	0	0	0	0	0	0	0	0	0	0	0
GCA_023806565_000000000056_1	1	840	+	840	0	0	0	0	0	0	0	0	0	0	0	0
GCA_023806565_000000000056_2	883	2139	+	1257	0	0	0	0	0	0	0	0	0	0	0	0
GCA_023806565_000000000056_3	2185	3498	+	1314	0	0	0	0	0	0	0	0	0	0	0	0
GCA_023806565_000000000056_4	3489	4442	+	954	0	0	0	0	0	0	0	0	0	0	0	0
GCA_023806565_000000000056_5	4424	5455	+	1032	0	0	0	0	0	0	0	0	0	0	0	0
GCA_023806565_000000000056_6	5515	5907	+	393	0	0	0	0	0	0	0	0	0	0	0	0
GCA_023806565_000000000056_7	5925	6194	+	270	0	0	0	0	0	0	0	0	0	0	0	0
GCA_023806565_000000000056_8	6202	7950	+	1749	0	0	0	0	0	0	0	0	0	0	0	0
GCA_023806565_000000000056_9	8103	9230	+	1128	0	0	0	0	0	0	0	0	0	0	0	0
GCA_023806565_000000000056_10	9227	9850	+	624	0	0	0	0	0	0	0	0	0	0	0	0
GCA_023806565_000000000056_11	9850	11109	+	1260	0	0	0	0	0	0	0	0	0	0	0	0
GCA_023806565_000000000056_12	11076	11807	+	732	0	0	0	0	0	0	0	0	0	0	0	0
GCA_023806565_000000000056_13	11853	12173	-	321	0	0	0	0	0	0	0	0	0	0	0	0
GCA_023806565_000000000056_14	12154	12558	-	405	0	0	0	0	0	0	0	0	0	0	0	0
GCA_023806565_000000000056_15	12583	12903	-	321	0	0	0	0	0	0	0	0	0	0	0	0
GCA_023806565_000000000056_16	13052	13852	-	801	0	0	0	0	0	0	0	0	0	0	0	0
GCA_023806565_000000000056_17	13895	14542	+	648	0	0	0	0	0	0	0	0	0	0	0	0
GCA_023806565_000000000056_18	14520	15149	+	630	0	0	0	0	0	0	0	0	0	0	0	0
GCA_023806565_000000000056_19	15163	16614	-	1452	0	0	0	0	0	0	0	0	0	0	0	0
GCA_023806565_000000000056_20	16711	18180	-	1470	0	0	0	0	0	0	0	0	0	0	0	0
GCA_023806565_000000000056_21	18177	18473	-	297	0	0	0	0	0	0	0	0	0	0	0	0
GCA_023806565_000000000056_22	18576	19619	+	1044	0	0	0	0	0	0	0	0	0	0	0	0
GCA_023806565_000000000056_23	19666	20598	+	933	0	0	0	0	0	0	0	0	0	0	0	0
GCA_023806565_000000000056_24	20604	21125	+	522	0	0	0	0	0	0	0	0	0	0	0	0
GCA_023806565_000000000056_25	21220	23115	+	1896	0	0	0	0	0	0	0	0	0	0	0	0
GCA_023806565_000000000056_26	23119	24225	+	1107	0	0	0	0	0	0	0	0	0	0	0	0
GCA_023806565_000000000056_27	24222	25301	+	1080	0	0	0	0	0	0	0	0	0	0	0	0
GCA_023806565_000000000056_28	25336	27306	-	1971	0	0	0	0	0	0	0	0	0	0	0	0
GCA_023806565_000000000056_29	27642	28301	-	660	0	0	0	0	0	0	0	0	0	0	0	0
GCA_023806565_000000000057_1	2	82	-	81	0	0	0	0	0	0	0	0	0	0	0	0
GCA_023806565_000000000057_2	291	1508	-	1218	0	0	0	0	0	0	0	0	0	0	0	0
GCA_023806565_000000000057_3	1542	3053	-	1512	0	0	0	0	0	0	0	0	0	0	0	0
GCA_023806565_000000000057_4	3100	4239	-	1140	0	0	0	0	1	0	0	0	0	0	0	0
GCA_023806565_000000000058_1	501	1310	-	810	0	0	0	0	0	0	0	0	0	0	0	0
GCA_023806565_000000000058_2	1401	2537	-	1137	0	0	0	0	0	0	0	0	0	0	0	0
GCA_023806565_000000000058_3	2569	3849	-	1281	0	0	0	0	0	0	0	0	0	0	0	0
GCA_023806565_000000000059_1	3	2453	+	2451	0	0	0	0	0	0	0	0	0	0	0	0
GCA_023806565_000000000059_2	2479	2610	+	132	0	0	0	0	0	0	0	0	0	0	0	0
GCA_023806565_000000000059_3	2629	4092	+	1464	0	0	0	0	0	0	0	0	0	0	0	0
GCA_023806565_000000000059_4	4089	4199	+	111	0	0	0	0	0	0	0	0	0	0	0	0
GCA_023806565_000000000060_1	34	519	-	486	0	0	1	0	0	0	3	0	0	0	1	0
GCA_023806565_000000000060_2	516	953	-	438	0	0	0	0	0	0	0	0	0	0	0	0
GCA_023806565_000000000060_3	950	1369	-	420	0	0	0	0	0	0	0	0	0	0	0	0
GCA_023806565_000000000060_4	1383	2789	-	1407	0	0	1	0	4	0	8	0	3	0	3	0
GCA_023806565_000000000060_5	2782	4182	-	1401	6	0	3	2	5	0	34	3	11	6	13	0
GCA_023806565_000000000061_1	406	1497	+	1092	0	0	0	0	0	0	0	0	0	0	0	0
GCA_023806565_000000000061_2	1612	2322	+	711	0	0	0	0	0	0	0	0	0	0	0	0
GCA_023806565_000000000061_3	2551	3315	+	765	0	0	0	0	0	0	0	0	0	0	0	0
GCA_023806565_000000000061_4	3465	3905	+	441	0	0	0	0	0	0	0	0	0	0	0	0
GCA_023806565_000000000061_5	3973	4617	+	645	0	0	0	0	0	0	0	0	0	0	0	0
GCA_023806565_000000000061_6	4846	5421	-	576	0	0	0	0	0	0	0	0	0	0	0	0
GCA_023806565_000000000061_7	5418	5768	-	351	0	0	0	0	0	0	0	0	0	0	0	0
GCA_023806565_000000000061_8	5997	6923	+	927	0	0	0	0	0	0	0	0	0	0	0	0
GCA_023806565_000000000061_9	7103	9049	-	1947	0	0	0	0	0	0	0	0	0	0	0	0
GCA_023806565_000000000061_10	9089	10855	-	1767	0	0	0	0	0	0	0	0	0	0	0	0
GCA_023806565_000000000061_11	10898	11350	-	453	0	0	0	0	0	0	0	0	0	0	0	0
GCA_023806565_000000000061_12	11480	11692	-	213	0	0	0	0	0	0	0	0	0	0	0	0
GCA_023806565_000000000061_13	11868	13235	-	1368	0	0	0	0	0	0	0	0	0	0	0	0
GCA_023806565_000000000061_14	13306	14187	-	882	0	0	0	0	0	0	0	0	0	0	0	0
GCA_023806565_000000000061_15	14220	16094	-	1875	0	0	0	0	0	0	0	0	0	0	0	0
GCA_023806565_000000000061_16	16225	16845	-	621	0	0	0	0	0	0	0	0	0	0	0	0
GCA_023806565_000000000061_17	16891	17247	+	357	0	0	0	0	0	0	0	0	0	0	0	0
GCA_023806565_000000000061_18	17301	17765	-	465	0	0	0	0	0	0	0	0	0	0	0	0
GCA_023806565_000000000061_19	17771	18247	-	477	0	0	0	0	0	0	0	0	0	0	0	0
GCA_023806565_000000000061_20	18317	21523	-	3207	0	0	0	0	0	0	0	0	0	0	0	0
GCA_023806565_000000000061_21	21507	22664	-	1158	0	0	0	0	0	0	0	0	0	0	0	0
GCA_023806565_000000000061_22	23044	23280	+	237	0	0	0	0	0	0	0	0	0	0	0	0
GCA_023806565_000000000061_23	23393	24271	+	879	0	0	0	0	0	0	0	0	0	0	0	0
GCA_023806565_000000000061_24	24602	25264	+	663	0	0	0	0	0	0	0	0	0	0	0	0
GCA_023806565_000000000061_25	25530	26060	+	531	0	0	0	0	0	0	0	0	0	0	0	0
GCA_023806565_000000000062_1	1	741	+	741	0	0	0	0	0	0	0	0	0	0	0	0
GCA_023806565_000000000062_2	738	1658	+	921	0	0	0	0	0	0	0	0	0	0	0	0
GCA_023806565_000000000062_3	1715	3151	+	1437	0	0	0	0	0	0	0	0	0	0	0	0
GCA_023806565_000000000062_4	3148	4458	+	1311	0	0	0	0	0	0	0	0	0	0	0	0
GCA_023806565_000000000062_5	4463	5200	+	738	0	0	0	0	0	0	0	0	0	0	0	0
GCA_023806565_000000000062_6	6126	6467	+	342	0	0	0	0	0	0	0	0	0	0	0	0
GCA_023806565_000000000062_7	6513	8303	+	1791	0	0	0	0	0	0	0	0	0	0	0	0
GCA_023806565_000000000062_8	8406	9884	+	1479	0	0	0	0	0	0	0	0	0	0	0	0
GCA_023806565_000000000062_9	9881	11494	-	1614	0	0	0	0	0	0	0	0	0	0	0	0
GCA_023806565_000000000062_10	11921	12334	-	414	0	0	0	0	0	0	0	0	0	0	0	0
GCA_023806565_000000000062_11	12331	12573	-	243	0	0	0	0	0	0	0	0	0	0	0	0
GCA_023806565_000000000062_12	12769	13968	-	1200	0	0	0	0	0	0	0	0	0	0	0	0
GCA_023806565_000000000062_13	14198	16693	-	2496	0	0	0	0	0	0	0	0	0	0	0	0
GCA_023806565_000000000062_14	16742	19051	-	2310	0	0	0	0	0	0	0	0	0	0	0	0
GCA_023806565_000000000062_15	19301	19732	+	432	0	0	0	0	0	0	0	0	0	0	0	0
GCA_023806565_000000000062_16	19836	20285	+	450	0	0	0	0	0	0	0	0	0	0	0	0
GCA_023806565_000000000062_17	20282	20872	+	591	0	0	0	0	0	0	0	0	0	0	0	0
GCA_023806565_000000000062_18	20886	22934	+	2049	0	0	0	0	0	0	0	0	0	0	0	0
GCA_023806565_000000000062_19	23010	24725	+	1716	0	0	0	0	0	0	0	0	0	0	0	0
GCA_023806565_000000000062_20	24834	25805	+	972	0	0	0	0	0	0	0	0	0	0	0	0
GCA_023806565_000000000062_21	25839	26777	+	939	0	0	0	0	0	0	0	0	0	0	0	0
GCA_023806565_000000000062_22	26878	27267	+	390	0	0	0	0	0	0	0	0	0	0	0	0
GCA_023806565_000000000062_23	27269	28108	+	840	0	0	0	0	0	0	0	0	0	0	0	0
GCA_023806565_000000000062_24	28119	30008	+	1890	0	0	0	0	0	0	0	0	0	0	0	0
GCA_023806565_000000000062_25	30179	31318	+	1140	0	0	0	0	0	0	0	0	0	0	0	0
GCA_023806565_000000000062_26	31311	33395	+	2085	0	0	0	0	0	0	0	0	0	0	0	0
GCA_023806565_000000000062_27	33392	34729	+	1338	0	0	0	0	0	0	0	0	0	0	0	0
GCA_023806565_000000000062_28	34731	35615	+	885	0	0	0	0	0	0	0	0	0	0	0	0
GCA_023806565_000000000062_29	35633	36379	+	747	0	0	0	0	0	0	0	0	0	0	0	0
GCA_023806565_000000000062_30	36372	37112	+	741	0	0	0	0	0	0	0	0	0	0	0	0
GCA_023806565_000000000062_31	37116	37904	+	789	0	0	0	0	0	0	0	0	0	0	0	0
GCA_023806565_000000000062_32	37940	38419	-	480	0	0	0	0	0	0	0	0	0	0	0	0
GCA_023806565_000000000062_33	38434	38715	-	282	0	0	0	0	0	0	0	0	0	0	0	0
GCA_023806565_000000000062_34	38828	39532	-	705	0	0	0	0	0	0	0	0	0	0	0	0
GCA_023806565_000000000062_35	39738	40145	+	408	0	0	0	0	0	0	0	0	0	0	0	0
GCA_023806565_000000000062_36	40142	40546	+	405	0	0	0	0	0	0	0	0	0	0	0	0
GCA_023806565_000000000062_37	40567	41256	+	690	0	0	0	0	0	0	0	0	0	0	0	0
GCA_023806565_000000000062_38	41272	42528	+	1257	0	0	0	0	0	0	0	0	0	0	0	0
GCA_023806565_000000000062_39	42558	43307	+	750	0	0	0	0	0	0	0	0	0	0	0	0
GCA_023806565_000000000062_40	43318	44100	+	783	0	0	0	0	0	0	0	0	0	0	0	0
GCA_023806565_000000000062_41	44111	44788	+	678	0	0	0	0	0	0	0	0	0	0	0	0
GCA_023806565_000000000062_42	44801	45931	+	1131	0	0	0	0	0	0	0	0	0	0	0	0
GCA_023806565_000000000062_43	45972	46898	+	927	0	0	0	0	0	0	0	0	0	0	0	0
GCA_023806565_000000000062_44	46974	49019	+	2046	0	0	0	0	0	0	0	0	0	0	0	0
GCA_023806565_000000000062_45	49030	50370	+	1341	0	0	0	0	0	0	0	0	0	0	0	0
GCA_023806565_000000000062_46	50388	50918	+	531	0	0	0	0	0	0	0	0	0	0	0	0
GCA_023806565_000000000062_47	50915	51694	-	780	0	0	0	0	0	0	0	0	0	0	0	0
GCA_023806565_000000000062_48	51707	51976	-	270	0	0	0	0	0	0	0	0	0	0	0	0
GCA_023806565_000000000062_49	51973	52719	-	747	0	0	0	0	0	0	0	0	0	0	0	0
GCA_023806565_000000000062_50	52706	53155	-	450	0	0	0	0	0	0	0	0	0	0	0	0
GCA_023806565_000000000062_51	53273	53707	-	435	0	0	0	0	0	0	0	0	0	0	0	0
GCA_023806565_000000000062_52	53700	54704	-	1005	0	0	0	0	0	0	0	0	0	0	0	0
GCA_023806565_000000000062_53	54711	55256	-	546	0	0	0	0	0	0	0	0	0	0	0	0
GCA_023806565_000000000062_54	55333	56367	-	1035	0	0	0	0	0	0	0	0	0	0	0	0
GCA_023806565_000000000062_55	56428	56874	-	447	0	0	0	0	0	0	0	0	0	0	0	0
GCA_023806565_000000000062_56	56918	58342	-	1425	0	0	0	0	0	0	0	0	0	0	0	0
GCA_023806565_000000000062_57	58339	59052	-	714	0	0	0	0	0	0	0	0	0	0	0	0
GCA_023806565_000000000062_58	59061	60059	-	999	0	0	0	0	0	0	0	0	0	0	0	0
GCA_023806565_000000000062_59	60049	61671	-	1623	0	0	0	0	0	0	0	0	0	0	0	0
GCA_023806565_000000000062_60	61885	63057	+	1173	0	0	0	0	0	0	0	0	0	0	0	0
GCA_023806565_000000000062_61	63067	64425	+	1359	0	0	0	0	0	0	0	0	0	0	0	0
GCA_023806565_000000000062_62	64495	64821	+	327	0	0	0	0	0	0	0	0	0	0	0	0
GCA_023806565_000000000062_63	65383	65748	-	366	0	0	0	0	0	0	0	0	0	0	0	0
GCA_023806565_000000000062_64	65937	66134	-	198	0	0	0	0	0	0	0	0	0	0	0	0
GCA_023806565_000000000062_65	66103	67617	-	1515	0	0	0	0	0	0	0	0	0	0	0	0
GCA_023806565_000000000062_66	67999	69600	+	1602	0	0	0	0	0	0	0	0	0	0	0	0
GCA_023806565_000000000062_67	69607	71271	-	1665	0	0	0	0	0	0	0	0	0	0	0	0
GCA_023806565_000000000062_68	71379	72296	-	918	0	0	0	0	0	0	0	0	0	0	0	0
GCA_023806565_000000000062_69	72555	72860	+	306	0	0	0	0	0	0	0	0	0	0	0	0
GCA_023806565_000000000062_70	72971	74476	-	1506	0	0	0	0	0	0	0	0	0	0	0	0
GCA_023806565_000000000062_71	74849	76183	+	1335	0	0	0	0	0	0	0	0	0	0	0	0
GCA_023806565_000000000062_72	76371	77495	+	1125	0	0	0	0	0	0	0	0	0	0	0	0
GCA_023806565_000000000062_73	77673	78179	+	507	0	0	0	0	0	0	0	0	0	0	0	0
GCA_023806565_000000000062_74	78223	78711	-	489	0	0	0	0	0	0	0	0	0	0	0	0
GCA_023806565_000000000062_75	78751	80190	-	1440	0	0	0	0	0	0	0	0	0	0	0	0
GCA_023806565_000000000062_76	80271	81587	-	1317	0	0	0	0	0	0	0	0	0	0	0	0
GCA_023806565_000000000062_77	81584	82240	-	657	0	0	0	0	0	0	0	0	0	0	0	0
GCA_023806565_000000000062_78	82252	83205	-	954	0	0	0	0	0	0	0	0	0	0	0	0
GCA_023806565_000000000062_79	83288	83599	-	312	0	0	0	0	0	0	0	0	0	0	0	0
GCA_023806565_000000000062_80	83625	84446	-	822	0	0	0	0	0	0	0	0	0	0	0	0
GCA_023806565_000000000062_81	84575	85465	+	891	0	0	0	0	0	0	0	0	0	0	0	0
GCA_023806565_000000000062_82	85466	86374	+	909	0	0	0	0	0	0	0	0	0	0	0	0
GCA_023806565_000000000062_83	86506	89193	+	2688	0	0	0	0	0	0	0	0	0	0	0	0
GCA_023806565_000000000062_84	89476	90141	+	666	0	0	0	0	0	0	0	0	0	0	0	0
GCA_023806565_000000000062_85	90141	90875	+	735	0	0	0	0	0	0	0	0	0	0	0	0
GCA_023806565_000000000062_86	91057	91695	+	639	0	0	0	0	0	0	0	0	0	0	0	0
GCA_023806565_000000000062_87	91709	92722	+	1014	0	0	0	0	0	0	0	0	0	0	0	0
GCA_023806565_000000000062_88	93027	93662	+	636	0	0	0	0	0	0	0	0	0	0	0	0
GCA_023806565_000000000062_89	93833	95068	-	1236	0	0	0	0	0	0	0	0	0	0	0	0
GCA_023806565_000000000062_90	95322	96002	+	681	0	0	0	0	0	0	0	0	0	0	0	0
GCA_023806565_000000000062_91	96215	96829	+	615	0	0	0	0	0	0	0	0	0	0	0	0
GCA_023806565_000000000062_92	96835	98286	+	1452	0	0	0	0	0	0	0	0	0	0	0	0
GCA_023806565_000000000062_93	98344	98601	-	258	0	0	0	0	0	0	0	0	0	0	0	0
GCA_023806565_000000000062_94	98788	99072	+	285	0	0	0	0	0	0	0	0	0	0	0	0
GCA_023806565_000000000062_95	99355	99639	+	285	0	0	0	0	0	0	0	0	0	0	0	0
GCA_023806565_000000000062_96	99820	100083	-	264	0	0	0	0	0	0	0	0	0	0	0	0
GCA_023806565_000000000062_97	100271	100996	-	726	0	0	0	0	0	0	0	0	0	0	0	0
GCA_023806565_000000000062_98	101020	101481	-	462	0	0	0	0	0	0	0	0	0	0	0	0
GCA_023806565_000000000062_99	101471	102190	-	720	0	0	0	0	0	0	0	0	0	0	0	0
GCA_023806565_000000000062_100	102215	102982	+	768	0	0	0	0	0	0	0	0	0	0	0	0
GCA_023806565_000000000062_101	103122	106484	+	3363	0	0	0	0	0	0	0	0	0	0	0	0
GCA_023806565_000000000062_102	106536	107879	+	1344	0	0	0	0	0	0	0	0	0	0	0	0
GCA_023806565_000000000062_103	107876	108328	+	453	0	0	0	0	0	0	0	0	0	0	0	0
GCA_023806565_000000000062_104	108351	109145	-	795	0	0	0	0	0	0	0	0	0	0	0	0
GCA_023806565_000000000062_105	109345	110283	+	939	0	0	0	0	0	0	0	0	0	0	0	0
GCA_023806565_000000000062_106	110302	111072	+	771	0	0	0	0	0	0	0	0	0	0	0	0
GCA_023806565_000000000062_107	111336	112079	+	744	0	0	0	0	0	0	0	0	0	0	0	0
GCA_023806565_000000000062_108	112222	112797	+	576	0	0	0	0	0	0	0	0	0	0	0	0
GCA_023806565_000000000062_109	112856	114061	-	1206	0	0	0	0	0	0	0	0	0	0	0	0
GCA_023806565_000000000062_110	114153	114554	-	402	0	0	0	0	0	0	0	0	0	0	0	0
GCA_023806565_000000000062_111	114567	114899	-	333	0	0	0	0	0	0	0	0	0	0	0	0
GCA_023806565_000000000062_112	114925	116478	-	1554	0	0	0	0	0	0	0	0	0	0	0	0
GCA_023806565_000000000062_113	117043	119214	+	2172	0	0	0	0	0	0	0	0	0	0	0	0
GCA_023806565_000000000062_114	119406	122168	+	2763	0	0	0	0	0	0	0	0	0	0	0	0
GCA_023806565_000000000062_115	122312	122626	-	315	0	0	0	0	0	0	0	0	0	0	0	0
GCA_023806565_000000000062_116	122752	124473	-	1722	0	0	0	0	0	0	0	0	0	0	0	0
GCA_023806565_000000000062_117	124543	125328	-	786	0	0	0	0	0	0	0	0	0	0	0	0
GCA_023806565_000000000062_118	125338	126069	-	732	0	0	0	0	0	0	0	0	0	0	0	0
GCA_023806565_000000000062_119	126066	126761	-	696	0	0	0	0	0	0	0	0	0	0	0	0
GCA_023806565_000000000062_120	126765	128288	-	1524	0	0	0	0	0	0	0	0	0	0	0	0
GCA_023806565_000000000062_121	128285	132061	-	3777	0	0	0	0	0	0	0	0	0	0	0	0
GCA_023806565_000000000062_122	132095	133741	-	1647	0	0	0	0	0	0	0	0	0	0	0	0
GCA_023806565_000000000062_123	133778	135025	-	1248	0	0	0	0	0	0	0	0	0	0	0	0
GCA_023806565_000000000062_124	135229	136437	-	1209	0	0	0	0	0	0	0	0	0	0	0	0
GCA_023806565_000000000062_125	136443	137153	-	711	0	0	0	0	0	0	0	0	0	0	0	0
GCA_023806565_000000000062_126	137230	138714	-	1485	0	0	0	0	0	0	0	0	0	0	0	0
GCA_023806565_000000000062_127	139066	139446	+	381	0	0	0	0	0	0	0	0	0	0	0	0
GCA_023806565_000000000062_128	139545	140072	+	528	0	0	0	0	0	0	0	0	0	0	0	0
GCA_023806565_000000000062_129	140268	141311	+	1044	0	0	0	0	0	0	0	0	0	0	0	0
GCA_023806565_000000000062_130	141587	141772	+	186	0	0	0	0	0	0	0	0	0	0	0	0
GCA_023806565_000000000062_131	142326	143507	+	1182	0	0	0	0	0	0	0	0	0	0	0	0
GCA_023806565_000000000063_1	368	607	+	240	0	0	0	0	0	0	0	0	0	0	0	0
GCA_023806565_000000000063_2	1347	3641	+	2295	0	0	0	0	0	0	0	0	0	0	0	0
GCA_023806565_000000000063_3	3700	3906	+	207	0	0	0	0	0	0	0	0	0	0	0	0
GCA_023806565_000000000064_1	3	2606	-	2604	1	0	1	0	1	0	2	0	1	0	0	0
GCA_023806565_000000000064_2	2756	3112	+	357	0	0	0	0	0	0	0	0	0	0	0	0
GCA_023806565_000000000064_3	3125	4462	+	1338	0	0	0	0	0	0	0	0	0	0	0	0
GCA_023806565_000000000064_4	4459	5481	+	1023	0	0	0	0	0	0	0	0	0	0	0	0
GCA_023806565_000000000064_5	5468	5953	+	486	0	0	0	0	0	0	0	0	0	0	0	0
GCA_023806565_000000000064_6	6284	6928	+	645	0	0	0	0	0	0	0	0	0	0	0	0
GCA_023806565_000000000064_7	7167	7535	-	369	0	0	0	0	0	0	0	0	0	0	0	0
GCA_023806565_000000000064_8	7516	7818	-	303	0	0	0	0	0	0	0	0	0	0	0	0
GCA_023806565_000000000064_9	7831	10206	-	2376	0	0	0	0	0	0	0	0	0	0	0	0
GCA_023806565_000000000064_10	10235	11281	-	1047	0	0	0	0	0	0	0	0	0	0	0	0
GCA_023806565_000000000064_11	11334	11693	-	360	0	0	0	0	0	0	0	0	0	0	0	0
GCA_023806565_000000000064_12	11705	11902	-	198	0	0	0	0	0	0	0	0	0	0	0	0
GCA_023806565_000000000064_13	12004	12435	-	432	0	0	0	0	0	0	0	0	0	0	0	0
GCA_023806565_000000000064_14	12552	14468	-	1917	0	0	0	0	0	0	0	0	0	0	0	0
GCA_023806565_000000000064_15	14708	15286	-	579	0	0	0	0	0	0	0	0	0	0	0	0
GCA_023806565_000000000064_16	15301	16638	-	1338	0	0	0	0	0	0	0	0	0	0	0	0
GCA_023806565_000000000064_17	16638	17243	-	606	0	0	0	0	0	0	0	0	0	0	0	0
GCA_023806565_000000000064_18	17392	20403	-	3012	0	0	0	0	0	0	0	0	0	0	0	0
GCA_023806565_000000000064_19	20624	21085	-	462	0	0	0	0	0	0	0	0	0	0	0	0
GCA_023806565_000000000064_20	21173	21484	-	312	0	0	0	0	0	0	0	0	0	0	0	0
GCA_023806565_000000000064_21	21487	21696	-	210	0	0	0	0	0	0	0	0	0	0	0	0
GCA_023806565_000000000064_22	21714	22943	-	1230	0	0	0	0	0	0	0	0	0	0	0	0
GCA_023806565_000000000064_23	22940	23914	-	975	0	0	0	0	0	0	0	0	0	0	0	0
GCA_023806565_000000000064_24	23924	25099	-	1176	0	0	0	0	0	0	0	0	0	0	0	0
GCA_023806565_000000000064_25	25378	25614	+	237	0	0	0	0	0	0	0	0	0	0	0	0
GCA_023806565_000000000065_1	2	877	-	876	0	0	0	0	0	0	0	0	0	0	0	0
GCA_023806565_000000000065_2	867	2246	-	1380	0	0	0	0	0	0	0	0	0	0	0	0
GCA_023806565_000000000065_3	2280	2411	-	132	0	0	0	0	0	0	0	0	0	0	0	0
GCA_023806565_000000000065_4	2772	3317	+	546	0	0	0	0	0	0	0	0	0	0	0	0
GCA_023806565_000000000065_5	3543	4910	-	1368	0	0	0	0	0	0	0	0	0	0	0	0
GCA_023806565_000000000065_6	4907	5893	-	987	0	0	0	0	0	0	0	0	0	0	0	0
GCA_023806565_000000000065_7	5890	6639	-	750	0	0	0	0	0	0	0	0	0	0	0	0
GCA_023806565_000000000065_8	6643	7791	-	1149	0	0	0	0	0	0	0	0	0	0	0	0
GCA_023806565_000000000065_9	7904	9310	-	1407	0	0	0	0	0	0	0	0	0	0	0	0
GCA_023806565_000000000065_10	9324	12425	-	3102	0	0	0	0	0	0	0	0	0	0	0	0
GCA_023806565_000000000065_11	12422	15493	-	3072	0	0	0	0	0	0	0	0	0	0	0	0
GCA_023806565_000000000065_12	15512	16843	-	1332	0	0	0	0	0	0	0	0	0	0	0	0
GCA_023806565_000000000065_13	16868	18094	-	1227	0	0	0	0	0	0	0	0	0	0	0	0
GCA_023806565_000000000065_14	18655	19134	+	480	0	0	0	0	0	0	0	0	0	0	0	0
GCA_023806565_000000000065_15	19233	19754	+	522	0	0	0	0	0	0	0	0	0	0	0	0
GCA_023806565_000000000065_16	19928	20791	+	864	0	0	0	0	0	0	0	0	0	0	0	0
GCA_023806565_000000000065_17	20897	21316	-	420	0	0	0	0	0	0	0	0	0	0	0	0
GCA_023806565_000000000065_18	21316	21555	-	240	0	0	0	0	0	0	0	0	0	0	0	0
GCA_023806565_000000000065_19	22471	25671	+	3201	0	0	0	0	0	0	0	0	0	1	0	0
GCA_023806565_000000000066_1	248	823	-	576	0	0	0	0	0	0	0	0	0	0	0	0
GCA_023806565_000000000066_2	831	2660	-	1830	0	0	0	0	0	0	0	0	0	0	0	0
GCA_023806565_000000000066_3	2668	4020	-	1353	0	0	0	0	0	0	0	0	0	0	0	0
GCA_023806565_000000000066_4	4361	5803	-	1443	0	0	0	0	0	0	0	0	0	0	0	0
GCA_023806565_000000000066_5	5807	10486	-	4680	0	0	0	0	0	0	0	0	0	0	0	0
GCA_023806565_000000000066_6	11071	12669	+	1599	0	0	0	0	0	0	0	0	0	0	0	0
GCA_023806565_000000000066_7	12681	14096	+	1416	0	0	0	0	0	0	0	0	0	0	0	0
GCA_023806565_000000000066_8	14310	14771	+	462	0	0	0	0	0	0	0	0	0	0	0	0
GCA_023806565_000000000066_9	14807	15928	-	1122	0	0	0	0	0	0	0	0	0	0	0	0
GCA_023806565_000000000066_10	15921	17009	-	1089	0	0	0	0	0	0	0	0	0	0	0	0
GCA_023806565_000000000066_11	16997	17527	-	531	0	0	0	0	0	0	0	0	0	0	0	0
GCA_023806565_000000000066_12	17592	19691	-	2100	0	0	0	0	0	0	0	0	0	0	0	0
GCA_023806565_000000000066_13	19692	20207	-	516	0	0	0	0	0	0	0	0	0	0	0	0
GCA_023806565_000000000066_14	20204	20878	-	675	0	0	0	0	0	0	0	0	0	0	0	0
GCA_023806565_000000000066_15	20875	21441	-	567	0	0	0	0	0	0	0	0	0	0	0	0
GCA_023806565_000000000066_16	21438	22517	-	1080	0	0	0	0	0	0	0	0	0	0	0	0
GCA_023806565_000000000066_17	22697	23692	-	996	0	0	0	0	0	0	0	0	0	0	0	0
GCA_023806565_000000000066_18	23860	24339	+	480	0	0	0	0	0	0	0	0	0	0	0	0
GCA_023806565_000000000066_19	24470	25228	-	759	0	0	0	0	0	0	0	0	0	0	0	0
GCA_023806565_000000000066_20	25244	26002	-	759	0	0	0	0	0	0	0	0	0	0	0	0
GCA_023806565_000000000066_21	26018	26791	-	774	0	0	0	0	0	0	0	0	0	0	0	0
GCA_023806565_000000000066_22	27142	28314	-	1173	0	0	0	0	0	0	0	0	0	0	0	0
GCA_023806565_000000000066_23	28381	29073	-	693	0	0	0	0	0	0	0	0	0	0	0	0
GCA_023806565_000000000066_24	29613	30665	+	1053	0	0	0	0	0	0	0	0	0	0	0	0
GCA_023806565_000000000066_25	30662	30913	+	252	0	0	0	0	0	0	0	0	0	0	0	0
GCA_023806565_000000000066_26	30958	32523	+	1566	0	0	0	0	0	0	0	0	0	0	0	0
GCA_023806565_000000000066_27	32590	33870	+	1281	0	0	0	0	0	0	0	0	0	0	0	0
GCA_023806565_000000000066_28	33911	34822	+	912	0	0	0	0	0	0	0	0	0	0	0	0
GCA_023806565_000000000066_29	34868	35644	-	777	0	0	0	0	0	0	0	0	0	0	0	0
GCA_023806565_000000000066_30	35641	36525	-	885	0	0	0	0	0	0	0	0	0	0	0	0
GCA_023806565_000000000066_31	36781	37419	+	639	0	0	0	0	0	0	0	0	0	0	0	0
GCA_023806565_000000000066_32	37453	38235	-	783	0	0	0	0	0	0	0	0	0	0	0	0
GCA_023806565_000000000066_33	38232	39266	-	1035	0	0	0	0	0	0	0	0	0	0	0	0
GCA_023806565_000000000066_34	39329	40729	+	1401	0	0	0	0	0	0	0	0	0	0	0	0
GCA_023806565_000000000066_35	40744	42030	+	1287	0	0	0	0	0	0	0	0	0	0	0	0
GCA_023806565_000000000066_36	42074	42619	-	546	0	0	0	0	0	0	0	0	0	0	0	0
GCA_023806565_000000000066_37	42781	43104	-	324	0	0	0	0	0	0	0	0	0	0	0	0
GCA_023806565_000000000066_38	43166	43993	-	828	0	0	0	0	0	0	0	0	0	0	0	0
GCA_023806565_000000000066_39	44077	45159	-	1083	0	0	0	0	0	0	0	0	0	0	0	0
GCA_023806565_000000000066_40	45230	46492	-	1263	0	0	0	0	0	0	0	0	0	0	0	0
GCA_023806565_000000000066_41	46588	49467	-	2880	0	0	0	0	0	0	0	0	0	0	0	0
GCA_023806565_000000000066_42	49477	50688	-	1212	0	0	0	0	0	0	0	0	0	0	0	0
GCA_023806565_000000000066_43	50663	51130	-	468	0	0	0	0	0	0	0	0	0	0	0	0
GCA_023806565_000000000066_44	51444	52673	-	1230	0	0	0	0	0	0	0	0	0	0	0	0
GCA_023806565_000000000066_45	52792	53925	-	1134	0	0	0	0	0	0	0	0	0	0	0	0
GCA_023806565_000000000066_46	54027	56321	-	2295	0	0	0	0	0	0	0	0	0	0	0	0
GCA_023806565_000000000066_47	56673	58511	+	1839	0	0	0	0	0	0	0	0	0	0	0	0
GCA_023806565_000000000066_48	58618	59778	+	1161	0	0	0	0	0	0	0	0	0	0	0	0
GCA_023806565_000000000066_49	59905	60495	-	591	0	0	0	0	0	0	0	0	0	0	0	0
GCA_023806565_000000000066_50	60492	61862	-	1371	0	0	0	0	0	0	0	0	0	0	0	0
GCA_023806565_000000000066_51	61856	63445	-	1590	0	0	0	0	0	0	0	0	0	0	0	0
GCA_023806565_000000000066_52	63446	63679	-	234	0	0	0	0	0	0	0	0	0	0	0	0
GCA_023806565_000000000066_53	63948	64910	-	963	0	0	0	0	0	0	0	0	0	0	0	0
GCA_023806565_000000000066_54	64949	66073	-	1125	0	0	0	0	0	0	0	0	0	0	0	0
GCA_023806565_000000000066_55	66243	67241	-	999	0	0	0	0	0	0	0	0	0	0	0	0
GCA_023806565_000000000066_56	67288	68007	-	720	0	0	0	0	0	0	0	0	0	0	0	0
GCA_023806565_000000000066_57	68004	68813	-	810	0	0	0	0	0	0	0	0	0	0	0	0
GCA_023806565_000000000066_58	68852	70312	-	1461	0	0	0	0	0	0	0	0	0	0	0	0
GCA_023806565_000000000066_59	70342	71409	-	1068	0	0	0	0	0	0	0	0	0	0	0	0
GCA_023806565_000000000066_60	71457	71942	-	486	0	0	0	0	0	0	0	0	0	0	0	0
GCA_023806565_000000000066_61	72102	73517	-	1416	0	0	0	0	0	0	0	0	0	0	0	0
GCA_023806565_000000000066_62	73902	74351	+	450	0	0	0	0	0	0	0	0	0	0	0	0
GCA_023806565_000000000066_63	74410	75507	+	1098	0	0	0	0	0	0	0	0	0	0	0	0
GCA_023806565_000000000066_64	75527	75892	+	366	0	0	0	0	0	0	0	0	0	0	0	0
GCA_023806565_000000000066_65	75889	76758	+	870	0	0	0	0	0	0	0	0	0	0	0	0
GCA_023806565_000000000066_66	76777	78207	-	1431	0	0	0	0	0	0	0	0	0	0	0	0
GCA_023806565_000000000066_67	78293	78757	-	465	0	0	0	0	0	0	0	0	0	0	0	0
GCA_023806565_000000000066_68	79465	79557	+	93	0	0	0	0	0	0	0	0	0	0	0	0
GCA_023806565_000000000066_69	79554	79646	+	93	0	0	0	0	0	0	0	0	0	0	0	0
GCA_023806565_000000000066_70	79643	81430	+	1788	0	0	0	0	0	0	0	0	0	0	0	0
GCA_023806565_000000000066_71	81447	83513	+	2067	0	0	0	0	0	0	0	0	0	0	0	0
GCA_023806565_000000000066_72	83529	84101	+	573	0	0	0	0	0	0	0	0	0	0	0	0
GCA_023806565_000000000066_73	84122	84460	+	339	0	0	0	0	0	0	0	0	0	0	0	0
GCA_023806565_000000000066_74	84457	87180	+	2724	0	0	0	0	0	0	0	0	0	0	0	0
GCA_023806565_000000000066_75	87177	87869	+	693	0	0	0	0	0	0	0	0	0	0	0	0
GCA_023806565_000000000066_76	88291	89241	+	951	0	0	0	0	0	0	0	0	0	0	0	0
GCA_023806565_000000000066_77	89264	91720	+	2457	0	0	0	0	0	0	0	0	0	0	0	0
GCA_023806565_000000000066_78	91731	93917	+	2187	0	0	0	0	0	0	0	0	0	0	0	0
GCA_023806565_000000000066_79	93914	95914	+	2001	0	0	0	0	0	0	0	0	0	0	0	0
GCA_023806565_000000000066_80	95967	96914	-	948	0	0	0	0	0	0	0	0	0	0	0	0
GCA_023806565_000000000066_81	96911	97849	-	939	0	0	0	0	0	0	0	0	0	0	0	0
GCA_023806565_000000000066_82	97898	99091	+	1194	0	0	0	0	0	0	0	0	0	0	0	0
GCA_023806565_000000000066_83	99268	100470	+	1203	0	0	0	0	0	0	0	0	0	0	0	0
GCA_023806565_000000000066_84	101323	102564	-	1242	0	0	0	0	0	0	0	0	0	0	0	0
GCA_023806565_000000000066_85	103007	103528	-	522	0	0	0	0	0	0	0	0	0	0	0	0
GCA_023806565_000000000066_86	104246	104572	+	327	0	0	0	0	0	0	0	0	0	0	0	0
GCA_023806565_000000000066_87	104868	105959	+	1092	0	0	0	0	0	0	0	0	0	0	0	0
GCA_023806565_000000000066_88	106332	107006	+	675	0	0	0	0	0	0	0	0	0	0	0	0
GCA_023806565_000000000066_89	107003	107842	+	840	0	0	0	0	0	0	0	0	0	0	0	0
GCA_023806565_000000000066_90	107862	109898	+	2037	0	0	0	0	0	0	0	0	0	0	0	0
GCA_023806565_000000000066_91	109933	110385	+	453	0	0	0	0	0	0	0	0	0	0	0	0
GCA_023806565_000000000066_92	110390	113119	+	2730	0	0	0	0	0	0	0	0	0	0	0	0
GCA_023806565_000000000066_93	113124	113621	+	498	0	0	0	0	0	0	0	0	0	0	0	0
GCA_023806565_000000000066_94	113614	114525	+	912	0	0	0	0	0	0	0	0	0	0	0	0
GCA_023806565_000000000066_95	114536	114712	+	177	0	0	0	0	0	0	0	0	0	0	0	0
GCA_023806565_000000000066_96	114742	115812	+	1071	0	0	0	0	0	0	0	0	0	0	0	0
GCA_023806565_000000000066_97	115823	116533	+	711	0	0	0	0	0	0	0	0	0	0	0	0
GCA_023806565_000000000066_98	116530	118632	+	2103	0	0	0	0	0	0	0	0	0	0	0	0
GCA_023806565_000000000066_99	118629	119024	+	396	0	0	0	0	0	0	0	0	0	0	0	0
GCA_023806565_000000000066_100	119034	121277	+	2244	0	0	0	0	0	0	0	0	0	0	0	0
GCA_023806565_000000000066_101	121279	124248	+	2970	0	0	0	0	0	0	0	0	0	0	0	0
GCA_023806565_000000000066_102	124326	126926	+	2601	0	0	0	0	0	0	0	0	0	0	0	0
GCA_023806565_000000000066_103	126929	128230	+	1302	0	0	0	0	0	0	0	0	0	0	0	0
GCA_023806565_000000000066_104	128254	130176	+	1923	0	0	0	0	0	0	0	0	0	0	0	0
GCA_023806565_000000000066_105	130191	132152	+	1962	0	0	0	0	0	0	0	0	0	0	0	0
GCA_023806565_000000000066_106	132152	135496	+	3345	0	0	0	0	0	0	0	0	0	0	0	0
GCA_023806565_000000000066_107	135493	139020	+	3528	0	0	0	0	0	0	0	0	0	0	0	0
GCA_023806565_000000000066_108	139440	140327	-	888	0	0	0	0	0	0	0	0	0	0	0	0
GCA_023806565_000000000066_109	140474	140932	-	459	0	0	0	0	0	0	0	0	0	0	0	0
GCA_023806565_000000000066_110	141127	141690	-	564	0	0	0	0	0	0	0	0	0	0	0	0
GCA_023806565_000000000066_111	141775	142092	-	318	0	0	0	0	0	0	0	0	0	0	0	0
GCA_023806565_000000000067_1	1	2064	-	2064	0	0	0	0	0	0	0	0	0	0	0	0
GCA_023806565_000000000067_2	2221	3036	+	816	0	0	0	0	0	0	0	0	0	0	0	0
GCA_023806565_000000000067_3	3091	3540	-	450	0	0	0	0	0	0	0	0	0	0	0	0
GCA_023806565_000000000067_4	3599	4030	-	432	0	0	0	0	0	0	0	0	0	0	0	0
GCA_023806565_000000000067_5	4034	5167	-	1134	0	0	0	0	0	0	0	0	0	0	0	0
GCA_023806565_000000000067_6	5305	5883	+	579	0	0	0	0	0	0	0	0	0	0	0	0
GCA_023806565_000000000067_7	6070	6648	+	579	0	0	0	0	0	0	0	0	0	0	0	0
GCA_023806565_000000000067_8	6672	7082	+	411	0	0	0	0	0	0	0	0	0	0	0	0
GCA_023806565_000000000067_9	7135	8013	+	879	0	0	0	0	0	0	0	0	0	0	0	0
GCA_023806565_000000000067_10	8013	8888	+	876	0	0	0	0	0	0	0	0	0	0	0	0
GCA_023806565_000000000067_11	8885	9382	+	498	0	0	0	0	0	0	0	0	0	0	0	0
GCA_023806565_000000000067_12	9421	10584	-	1164	0	0	0	0	0	0	0	0	0	0	0	0
GCA_023806565_000000000067_13	11025	13805	-	2781	0	0	0	0	0	0	0	0	0	0	0	0
GCA_023806565_000000000067_14	14305	14937	+	633	0	0	0	0	0	0	0	0	0	0	0	0
GCA_023806565_000000000067_15	15158	16600	-	1443	0	0	0	0	0	0	0	0	0	0	0	0
GCA_023806565_000000000067_16	16885	18732	-	1848	0	0	0	0	0	0	0	0	0	0	0	0
GCA_023806565_000000000067_17	18729	19286	-	558	0	0	0	0	0	0	0	0	0	0	0	0
GCA_023806565_000000000067_18	19547	20230	-	684	0	0	0	0	0	0	0	0	0	0	0	0
GCA_023806565_000000000067_19	20227	21336	-	1110	0	0	0	0	0	0	0	0	0	0	0	0
GCA_023806565_000000000067_20	21321	21869	-	549	0	0	0	0	0	0	0	0	0	0	0	0
GCA_023806565_000000000067_21	21859	22632	-	774	0	0	0	0	0	0	0	0	0	0	0	0
GCA_023806565_000000000067_22	22810	23502	+	693	0	0	0	0	0	0	0	0	0	0	0	0
GCA_023806565_000000000067_23	23499	23978	+	480	0	0	0	0	0	0	0	0	0	0	0	0
GCA_023806565_000000000067_24	24009	24998	+	990	0	0	0	0	0	0	0	0	0	0	0	0
GCA_023806565_000000000068_1	2	649	-	648	0	0	0	0	0	0	0	0	0	0	0	0
GCA_023806565_000000000068_2	642	1736	-	1095	0	0	0	0	0	0	0	0	0	0	0	0
GCA_023806565_000000000068_3	2030	3706	+	1677	0	0	0	0	0	0	0	0	0	0	0	0
GCA_023806565_000000000069_1	1	852	+	852	0	0	0	0	0	0	0	0	0	0	0	0
GCA_023806565_000000000069_2	852	1349	+	498	0	0	0	0	0	0	0	0	0	0	0	0
GCA_023806565_000000000069_3	1373	2530	+	1158	0	0	0	0	0	0	0	0	0	0	0	0
GCA_023806565_000000000069_4	2520	3557	+	1038	0	0	0	0	0	0	0	0	0	0	0	0
GCA_023806565_000000000069_5	3554	7573	-	4020	0	0	0	0	0	0	0	0	0	0	0	0
GCA_023806565_000000000069_6	7594	8556	-	963	0	0	0	0	0	0	0	0	0	0	0	0
GCA_023806565_000000000069_7	8553	8852	-	300	0	0	0	0	0	0	0	0	0	0	0	0
GCA_023806565_000000000069_8	9047	11842	+	2796	0	0	0	0	0	0	0	0	0	0	0	0
GCA_023806565_000000000069_9	11913	12194	-	282	0	0	0	0	0	0	0	0	0	0	0	0
GCA_023806565_000000000069_10	12660	13994	-	1335	0	0	0	0	0	0	0	0	0	0	0	0
GCA_023806565_000000000069_11	14331	15734	+	1404	0	0	0	0	0	0	0	0	0	0	0	0
GCA_023806565_000000000069_12	15818	17104	-	1287	0	0	0	0	0	0	0	0	0	0	0	0
GCA_023806565_000000000069_13	17195	18205	-	1011	0	0	0	0	0	0	0	0	0	0	0	0
GCA_023806565_000000000069_14	18848	20110	+	1263	0	0	0	0	0	0	0	0	0	0	0	0
GCA_023806565_000000000069_15	20150	21199	+	1050	0	0	0	0	0	0	0	0	0	0	0	0
GCA_023806565_000000000069_16	21410	21640	+	231	0	0	0	0	0	0	0	0	0	0	0	0
GCA_023806565_000000000069_17	21810	22169	+	360	0	0	0	0	0	0	0	0	0	0	0	0
GCA_023806565_000000000069_18	22291	22413	+	123	0	0	0	0	0	0	0	0	0	0	0	0
GCA_023806565_000000000069_19	22521	23594	+	1074	0	0	0	0	0	0	0	0	0	0	0	0
GCA_023806565_000000000069_20	23692	24528	+	837	0	0	0	0	0	0	0	0	0	0	0	0
GCA_023806565_000000000070_1	262	1389	+	1128	0	0	0	0	0	0	0	0	0	0	0	0
GCA_023806565_000000000070_2	1505	1615	+	111	0	0	0	0	0	0	0	0	0	0	0	0
GCA_023806565_000000000070_3	1641	2210	-	570	0	0	0	0	0	0	0	0	0	0	0	0
GCA_023806565_000000000070_4	2308	2721	+	414	0	0	0	0	0	0	0	0	0	0	0	0
GCA_023806565_000000000070_5	2745	3083	-	339	0	0	0	0	0	0	0	0	0	0	0	0
GCA_023806565_000000000070_6	3113	4000	-	888	0	0	0	0	0	0	0	0	0	0	0	0
GCA_023806565_000000000070_7	4308	4889	+	582	0	0	0	0	0	0	0	0	0	0	0	0
GCA_023806565_000000000070_8	5066	6004	+	939	0	0	0	0	0	0	0	0	0	0	0	0
GCA_023806565_000000000070_9	6121	6888	+	768	0	0	0	0	0	0	0	0	0	0	0	0
GCA_023806565_000000000070_10	6949	7683	-	735	0	0	0	0	0	0	0	0	0	0	0	0
GCA_023806565_000000000070_11	7974	8516	+	543	0	0	0	0	0	0	0	0	0	0	0	0
GCA_023806565_000000000070_12	8536	9144	+	609	0	0	0	0	0	0	0	0	0	0	0	0
GCA_023806565_000000000070_13	9349	9954	+	606	0	0	0	0	0	0	0	0	0	0	0	0
GCA_023806565_000000000070_14	10223	10546	+	324	0	0	0	0	0	0	0	0	0	0	0	0
GCA_023806565_000000000070_15	10595	12013	-	1419	0	0	0	0	0	0	0	0	0	0	0	0
GCA_023806565_000000000070_16	12396	13598	-	1203	0	0	0	0	0	0	0	0	0	0	0	0
GCA_023806565_000000000070_17	13715	15364	-	1650	0	0	0	0	0	0	0	0	0	0	0	0
GCA_023806565_000000000070_18	15392	15694	-	303	0	0	0	0	0	0	0	0	0	0	0	0
GCA_023806565_000000000070_19	15898	19773	+	3876	0	0	0	0	0	0	0	0	1	0	0	0
GCA_023806565_000000000070_20	19961	20392	+	432	0	0	0	0	0	0	0	0	0	0	0	0
GCA_023806565_000000000070_21	20400	22025	+	1626	0	0	0	0	0	0	0	0	0	0	0	0
GCA_023806565_000000000070_22	22305	22730	+	426	0	0	0	0	0	0	0	0	0	0	0	0
GCA_023806565_000000000070_23	22762	23502	+	741	0	0	0	0	0	0	0	0	0	0	0	0
GCA_023806565_000000000071_1	289	1137	-	849	0	0	0	0	0	0	0	0	0	0	0	0
GCA_023806565_000000000071_2	1898	2179	-	282	0	0	0	0	0	0	0	0	0	0	0	0
GCA_023806565_000000000071_3	2357	4294	+	1938	0	0	0	0	0	0	0	0	0	0	0	0
GCA_023806565_000000000071_4	4300	5634	+	1335	0	0	0	0	0	0	0	0	0	0	0	0
GCA_023806565_000000000071_5	5631	6155	+	525	0	0	0	0	0	0	0	0	0	0	0	0
GCA_023806565_000000000071_6	6139	7344	+	1206	0	0	0	0	0	0	0	0	0	0	0	0
GCA_023806565_000000000071_7	7355	7606	+	252	0	0	0	0	0	0	0	0	0	0	0	0
GCA_023806565_000000000071_8	7611	8069	+	459	0	0	0	0	0	0	0	0	0	0	0	0
GCA_023806565_000000000071_9	8096	9475	-	1380	0	0	0	0	0	0	0	0	0	0	0	0
GCA_023806565_000000000071_10	9560	10480	-	921	0	0	0	0	0	0	0	0	0	0	0	0
GCA_023806565_000000000071_11	10792	13380	+	2589	0	0	0	0	0	0	0	0	0	0	0	0
GCA_023806565_000000000071_12	13390	13623	+	234	0	0	0	0	0	0	0	0	0	0	0	0
GCA_023806565_000000000071_13	13703	13900	+	198	0	0	0	0	0	0	0	0	0	0	1	0
GCA_023806565_000000000071_14	14031	16721	-	2691	0	0	0	0	0	0	0	0	0	0	0	0
GCA_023806565_000000000071_15	17078	17689	+	612	0	0	0	0	0	0	0	0	0	0	0	0
GCA_023806565_000000000071_16	17618	18670	-	1053	0	0	0	0	0	0	0	0	0	0	0	0
GCA_023806565_000000000071_17	18695	19285	-	591	0	0	0	0	0	0	0	0	0	0	0	0
GCA_023806565_000000000071_18	19311	19997	+	687	0	0	0	0	0	0	0	0	0	0	0	0
GCA_023806565_000000000071_19	19918	21309	-	1392	0	0	0	0	0	0	0	0	0	0	0	0
GCA_023806565_000000000071_20	21276	22109	-	834	0	0	0	0	0	0	0	0	0	0	0	0
GCA_023806565_000000000071_21	22158	23159	-	1002	0	0	0	0	0	0	0	0	0	0	0	0
GCA_023806565_000000000072_1	56	2071	-	2016	0	0	0	0	0	0	1	0	0	0	0	0
GCA_023806565_000000000072_2	2096	2494	-	399	0	0	0	0	0	0	0	0	0	0	0	0
GCA_023806565_000000000072_3	2572	3681	-	1110	0	0	0	0	0	0	0	0	0	0	0	0
GCA_023806565_000000000073_1	293	1279	+	987	0	0	0	0	0	0	0	0	0	0	1	0
GCA_023806565_000000000073_2	1501	1896	+	396	0	0	0	0	0	0	0	0	0	0	0	0
GCA_023806565_000000000073_3	2619	5381	+	2763	0	0	0	0	0	0	0	0	0	0	0	0
GCA_023806565_000000000073_4	5535	5903	-	369	0	0	0	0	0	0	0	0	0	0	0	0
GCA_023806565_000000000073_5	5900	7153	-	1254	0	0	0	0	0	0	0	0	0	0	0	0
GCA_023806565_000000000073_6	7166	7471	-	306	0	0	0	0	0	0	0	0	0	0	0	0
GCA_023806565_000000000073_7	7662	8099	-	438	0	0	0	0	0	0	0	0	0	0	0	0
GCA_023806565_000000000073_8	8257	9426	-	1170	0	0	0	0	0	0	0	0	0	0	0	0
GCA_023806565_000000000073_9	9426	10148	-	723	0	0	0	0	0	0	0	0	0	0	0	0
GCA_023806565_000000000073_10	10272	10649	-	378	0	0	0	0	0	0	0	0	0	0	0	0
GCA_023806565_000000000073_11	10905	11984	-	1080	0	0	0	0	0	0	0	0	0	0	0	0
GCA_023806565_000000000073_12	12124	13497	-	1374	0	0	0	0	0	0	0	0	0	0	0	0
GCA_023806565_000000000073_13	13607	14146	+	540	0	0	0	0	0	0	0	0	0	0	0	0
GCA_023806565_000000000073_14	14109	14732	+	624	0	0	0	0	0	0	0	0	0	0	0	0
GCA_023806565_000000000073_15	14871	15206	+	336	0	0	1	0	0	0	0	0	0	0	0	0
GCA_023806565_000000000073_16	15225	15488	+	264	0	0	0	0	0	0	0	0	0	0	0	0
GCA_023806565_000000000073_17	15594	16682	+	1089	0	0	0	0	0	0	0	0	0	0	0	0
GCA_023806565_000000000073_18	16685	17803	+	1119	0	0	0	0	0	0	0	0	0	0	0	0
GCA_023806565_000000000073_19	17830	19008	-	1179	0	0	0	0	0	0	0	0	0	0	0	0
GCA_023806565_000000000073_20	19021	19452	-	432	0	0	0	0	0	0	0	0	0	0	0	0
GCA_023806565_000000000073_21	19431	19949	-	519	0	0	0	0	0	0	0	0	0	0	0	0
GCA_023806565_000000000073_22	20094	20315	-	222	0	0	0	0	0	0	0	0	0	0	0	0
GCA_023806565_000000000073_23	20445	20825	-	381	0	0	0	0	0	0	0	0	0	0	0	0
GCA_023806565_000000000073_24	20862	21161	-	300	0	0	0	0	0	0	0	0	0	0	0	0
GCA_023806565_000000000073_25	21189	21599	-	411	0	0	0	0	0	0	0	0	0	0	0	0
GCA_023806565_000000000073_26	21754	22542	+	789	0	0	0	0	0	0	0	0	0	0	0	0
GCA_023806565_000000000074_1	1	285	-	285	0	0	0	0	0	0	0	0	0	0	0	0
GCA_023806565_000000000074_2	344	1177	-	834	0	0	0	0	0	0	0	0	0	0	0	0
GCA_023806565_000000000074_3	1311	3485	+	2175	0	0	0	0	0	0	0	0	0	0	0	0
GCA_023806565_000000000075_1	2	310	+	309	0	0	0	0	0	0	0	0	0	0	0	0
GCA_023806565_000000000075_2	543	2777	+	2235	0	0	0	0	0	0	0	0	0	0	0	0
GCA_023806565_000000000075_3	2795	4039	+	1245	0	0	0	0	0	0	0	0	0	0	0	0
GCA_023806565_000000000075_4	4106	4543	+	438	0	0	0	0	0	0	0	0	0	0	0	0
GCA_023806565_000000000075_5	4540	5394	+	855	0	0	0	0	0	0	0	0	0	0	0	0
GCA_023806565_000000000075_6	5423	6685	+	1263	0	0	0	0	0	0	0	0	0	0	0	0
GCA_023806565_000000000075_7	6690	7820	+	1131	0	0	0	0	0	0	0	0	0	0	0	0
GCA_023806565_000000000075_8	7875	8309	+	435	0	0	0	0	0	0	0	0	0	0	0	0
GCA_023806565_000000000075_9	8435	8812	+	378	0	0	0	0	0	0	0	0	0	0	0	0
GCA_023806565_000000000075_10	8995	9543	+	549	0	0	0	0	0	0	0	0	0	0	0	0
GCA_023806565_000000000075_11	9626	11926	+	2301	0	0	0	0	0	0	0	0	0	0	0	0
GCA_023806565_000000000075_12	11917	12606	+	690	0	0	0	0	0	0	0	0	0	0	0	0
GCA_023806565_000000000075_13	12618	13691	+	1074	0	0	0	0	0	0	0	0	0	0	0	0
GCA_023806565_000000000075_14	13688	14323	+	636	0	0	0	0	0	0	0	0	0	0	0	0
GCA_023806565_000000000075_15	14332	14733	+	402	0	0	0	0	0	0	0	0	0	0	0	0
GCA_023806565_000000000075_16	14742	15137	+	396	0	0	0	0	0	0	0	0	0	0	0	0
GCA_023806565_000000000075_17	15137	18256	+	3120	0	0	0	0	0	0	0	0	0	0	0	0
GCA_023806565_000000000075_18	18262	19155	+	894	0	0	0	0	0	0	0	0	0	0	0	0
GCA_023806565_000000000075_19	19165	19821	+	657	0	0	0	0	0	0	0	0	0	0	0	0
GCA_023806565_000000000075_20	19962	20369	+	408	0	0	0	0	0	0	0	0	0	0	0	0
GCA_023806565_000000000075_21	20457	21707	+	1251	0	0	0	0	0	0	0	0	0	0	0	0
GCA_023806565_000000000076_1	85	1599	+	1515	0	0	0	0	0	0	0	0	0	0	0	0
GCA_023806565_000000000076_2	1648	3063	-	1416	0	0	0	0	0	0	0	0	0	1	0	0
GCA_023806565_000000000076_3	3250	3513	-	264	0	0	0	0	0	0	0	0	0	0	0	0
GCA_023806565_000000000077_1	41	1606	-	1566	0	0	0	0	0	0	0	0	0	0	0	0
GCA_023806565_000000000077_2	1665	3125	-	1461	0	0	0	0	0	0	0	0	0	0	0	0
GCA_023806565_000000000077_3	3188	3631	+	444	0	0	0	0	0	0	0	0	0	0	0	0
GCA_023806565_000000000077_4	3641	3955	-	315	0	0	0	0	0	0	0	0	0	0	0	0
GCA_023806565_000000000077_5	3948	4391	-	444	0	0	0	0	0	0	0	0	0	0	0	0
GCA_023806565_000000000077_6	4470	4916	+	447	0	0	0	0	0	0	0	0	0	0	0	0
GCA_023806565_000000000077_7	4963	5715	-	753	0	0	0	0	0	0	0	0	0	0	0	0
GCA_023806565_000000000077_8	5915	6697	+	783	0	0	0	0	0	0	0	0	0	0	0	0
GCA_023806565_000000000077_9	6694	7359	+	666	0	0	0	0	0	0	0	0	0	0	0	0
GCA_023806565_000000000077_10	7356	8795	+	1440	0	0	0	0	0	0	0	0	0	0	0	0
GCA_023806565_000000000077_11	9066	11051	+	1986	0	0	0	0	0	0	0	0	0	0	0	0
GCA_023806565_000000000077_12	11160	12707	-	1548	0	0	0	0	0	0	0	0	0	0	0	0
GCA_023806565_000000000077_13	13446	14912	+	1467	20	0	8	0	14	1	3	0	2	0	5	0
GCA_023806565_000000000077_14	15162	15938	+	777	0	0	0	0	0	0	0	0	0	0	0	0
GCA_023806565_000000000077_15	16010	18544	-	2535	0	0	0	0	0	0	0	0	0	0	0	0
GCA_023806565_000000000077_16	18804	19598	+	795	0	0	0	0	0	0	0	0	0	0	0	0
GCA_023806565_000000000077_17	19617	20471	-	855	0	0	0	0	0	0	0	0	0	0	0	0
GCA_023806565_000000000077_18	20489	21292	-	804	0	0	0	0	0	0	0	0	0	0	0	0
GCA_023806565_000000000078_1	222	3149	+	2928	0	0	0	0	0	0	0	0	0	0	0	0
GCA_023806565_000000000079_1	3	395	+	393	0	0	0	0	0	0	0	0	0	0	0	0
GCA_023806565_000000000079_2	421	2577	-	2157	0	3	1	0	0	1	0	3	0	1	1	0
GCA_023806565_000000000079_3	2619	3137	+	519	0	0	0	0	0	0	0	0	0	0	0	0
GCA_023806565_000000000080_1	79	1236	+	1158	0	0	0	0	0	0	0	0	0	0	0	0
GCA_023806565_000000000080_2	1424	6700	-	5277	0	0	0	0	0	0	0	0	0	0	0	0
GCA_023806565_000000000080_3	6697	7548	-	852	0	0	0	0	0	0	0	0	0	0	0	0
GCA_023806565_000000000080_4	7542	8585	-	1044	0	0	0	0	0	0	0	0	0	0	0	0
GCA_023806565_000000000080_5	8582	9046	-	465	0	0	0	0	0	0	0	0	0	0	0	0
GCA_023806565_000000000080_6	9046	9633	-	588	0	0	0	0	0	0	0	0	0	0	0	0
GCA_023806565_000000000080_7	9630	10067	-	438	0	0	0	0	0	0	0	0	0	0	0	0
GCA_023806565_000000000080_8	10157	10954	+	798	0	0	0	0	0	0	0	0	0	0	0	0
GCA_023806565_000000000080_9	10964	11884	-	921	0	0	0	0	0	0	0	0	0	0	0	0
GCA_023806565_000000000080_10	11893	12345	-	453	0	0	0	0	0	0	0	0	0	0	0	0
GCA_023806565_000000000080_11	12351	12866	-	516	0	0	0	0	0	0	0	0	0	0	0	0
GCA_023806565_000000000080_12	12844	15672	-	2829	0	0	0	0	0	0	0	0	0	0	0	0
GCA_023806565_000000000080_13	15680	16603	-	924	0	0	0	0	0	0	0	0	0	0	0	0
GCA_023806565_000000000080_14	16613	19153	+	2541	0	0	0	0	0	0	0	0	0	0	0	0
GCA_023806565_000000000080_15	19157	19402	+	246	0	0	0	0	0	0	0	0	0	0	0	0
GCA_023806565_000000000081_1	3	905	+	903	0	0	0	0	0	0	0	0	0	0	0	0
GCA_023806565_000000000081_2	902	1591	-	690	0	0	0	0	0	0	0	0	0	0	0	0
GCA_023806565_000000000081_3	1923	2360	+	438	0	0	0	0	0	0	0	0	0	0	0	0
GCA_023806565_000000000081_4	2357	3298	+	942	0	0	0	0	0	0	0	0	0	0	0	0
GCA_023806565_000000000082_1	2	967	-	966	0	0	0	0	0	0	0	0	0	0	0	0
GCA_023806565_000000000082_2	1046	1150	-	105	0	0	0	0	0	0	0	0	0	0	0	0
GCA_023806565_000000000082_3	1224	2021	-	798	0	0	0	0	0	0	0	0	0	0	0	0
GCA_023806565_000000000082_4	2130	5021	-	2892	0	0	0	0	0	0	0	0	0	0	0	0
GCA_023806565_000000000082_5	5045	5428	-	384	0	0	0	0	0	0	0	0	0	0	0	0
GCA_023806565_000000000082_6	5476	6564	-	1089	0	0	0	0	0	0	0	0	0	0	0	0
GCA_023806565_000000000082_7	6935	8005	-	1071	0	0	0	0	0	0	0	0	0	0	0	0
GCA_023806565_000000000082_8	8151	8420	-	270	0	0	0	0	0	0	0	0	0	0	0	0
GCA_023806565_000000000082_9	8536	9663	-	1128	0	0	0	0	0	0	0	0	0	0	0	0
GCA_023806565_000000000082_10	9955	10473	-	519	0	0	0	0	0	0	0	0	0	0	0	0
GCA_023806565_000000000082_11	10490	11002	-	513	0	0	0	0	0	0	0	0	0	0	0	0
GCA_023806565_000000000082_12	11045	11974	-	930	0	0	0	0	0	0	0	0	0	0	0	0
GCA_023806565_000000000082_13	12112	13455	+	1344	0	0	0	0	0	0	0	0	0	0	0	0
GCA_023806565_000000000082_14	13452	14027	+	576	0	0	0	0	0	0	0	0	0	0	0	0
GCA_023806565_000000000082_15	14116	14823	-	708	0	0	0	0	0	0	0	0	0	0	0	0
GCA_023806565_000000000082_16	15125	16063	+	939	0	0	0	0	0	0	0	0	0	0	0	0
GCA_023806565_000000000082_17	16162	17175	+	1014	0	0	0	0	0	0	0	0	0	0	0	0
GCA_023806565_000000000082_18	17377	18222	+	846	0	0	0	0	0	0	0	0	0	0	0	0
GCA_023806565_000000000082_19	18374	19105	+	732	0	0	0	0	0	0	0	0	0	0	0	0
GCA_023806565_000000000083_1	3	152	-	150	0	0	0	0	0	0	0	0	0	0	0	0
GCA_023806565_000000000083_2	152	373	-	222	0	0	0	0	0	0	0	0	0	0	0	0
GCA_023806565_000000000083_3	433	726	-	294	0	0	0	0	0	0	0	0	0	0	0	0
GCA_023806565_000000000083_4	784	1191	-	408	0	0	0	0	0	0	0	0	0	0	0	0
GCA_023806565_000000000083_5	1335	1634	-	300	0	0	0	0	0	0	0	0	0	0	0	0
GCA_023806565_000000000083_6	1647	1838	-	192	0	0	0	0	0	0	0	0	0	0	0	0
GCA_023806565_000000000083_7	2126	3097	-	972	0	0	0	0	0	0	0	0	0	0	0	0
GCA_023806565_000000000083_8	3273	3725	+	453	0	0	0	0	0	0	0	0	0	0	0	0
GCA_023806565_000000000083_9	3776	3919	-	144	0	0	0	0	0	0	0	0	0	0	0	0
GCA_023806565_000000000083_10	4106	6157	+	2052	0	0	0	0	0	0	0	0	0	0	0	0
GCA_023806565_000000000083_11	6433	7815	+	1383	0	0	0	0	0	0	0	0	0	0	0	0
GCA_023806565_000000000083_12	7874	9979	+	2106	0	0	0	0	0	0	0	0	0	0	0	0
GCA_023806565_000000000083_13	9976	11334	+	1359	0	0	0	0	0	0	0	0	0	0	0	0
GCA_023806565_000000000083_14	11375	14158	+	2784	0	0	0	0	0	0	0	0	0	0	0	0
GCA_023806565_000000000083_15	14215	15495	+	1281	0	0	0	0	0	0	0	0	0	0	0	0
GCA_023806565_000000000083_16	15483	16553	+	1071	0	0	0	0	0	0	0	0	0	0	0	0
GCA_023806565_000000000083_17	16550	17464	+	915	0	0	0	0	0	0	0	0	0	0	0	0
GCA_023806565_000000000083_18	17586	18410	+	825	0	0	0	0	0	0	0	0	0	0	0	0
GCA_023806565_000000000083_19	18460	18843	+	384	0	0	0	0	0	0	0	0	0	0	0	0
GCA_023806565_000000000084_1	281	3346	-	3066	0	0	0	0	0	0	0	0	0	0	0	0
GCA_023806565_000000000084_2	3348	4664	-	1317	0	0	0	0	0	0	0	0	0	0	0	0
GCA_023806565_000000000084_3	4733	5173	-	441	0	0	0	0	0	0	0	0	0	0	0	0
GCA_023806565_000000000084_4	5382	7022	-	1641	0	0	0	0	0	0	0	0	0	0	0	0
GCA_023806565_000000000084_5	7701	8936	+	1236	0	0	0	0	0	0	0	0	0	0	0	0
GCA_023806565_000000000084_6	8974	9408	-	435	0	0	0	0	0	0	0	0	0	0	0	0
GCA_023806565_000000000084_7	9480	9965	-	486	0	0	0	0	0	0	0	0	0	0	0	0
GCA_023806565_000000000084_8	9962	10456	-	495	0	0	0	0	0	0	0	0	0	0	0	0
GCA_023806565_000000000084_9	10449	11435	-	987	0	0	0	0	0	0	0	0	0	0	0	0
GCA_023806565_000000000084_10	11435	12598	-	1164	0	0	0	0	0	0	0	0	0	0	0	0
GCA_023806565_000000000084_11	12910	13374	+	465	0	0	0	0	0	0	0	0	0	0	0	0
GCA_023806565_000000000084_12	13448	13858	-	411	0	0	0	0	0	0	0	0	0	0	0	0
GCA_023806565_000000000084_13	13870	14592	-	723	0	0	0	0	0	0	0	0	0	0	0	0
GCA_023806565_000000000084_14	14618	15343	-	726	0	0	0	0	0	0	0	0	0	0	0	0
GCA_023806565_000000000084_15	15522	16148	+	627	0	0	0	0	0	0	0	0	0	0	0	0
GCA_023806565_000000000084_16	16195	17148	+	954	0	0	0	0	0	0	0	0	0	0	0	0
GCA_023806565_000000000084_17	17145	18359	+	1215	0	0	0	0	0	0	0	0	0	0	0	0
GCA_023806565_000000000084_18	18424	18732	+	309	0	0	0	0	0	0	0	0	0	0	0	0
GCA_023806565_000000000085_1	1	399	+	399	0	0	0	0	0	0	0	0	0	0	0	0
GCA_023806565_000000000085_2	415	1776	+	1362	0	0	0	0	0	0	0	0	0	0	0	0
GCA_023806565_000000000085_3	1751	3025	-	1275	0	0	0	0	0	0	0	0	0	0	0	0
GCA_023806565_000000000085_4	3013	3237	-	225	0	0	0	0	0	0	0	0	0	0	0	0
GCA_023806565_000000000086_1	2	301	+	300	0	0	0	0	0	0	0	0	0	0	0	0
GCA_023806565_000000000086_2	354	1532	+	1179	0	0	0	0	0	0	0	0	0	0	0	0
GCA_023806565_000000000086_3	1529	2284	+	756	0	0	0	0	0	0	0	0	0	0	0	0
GCA_023806565_000000000086_4	2281	3207	+	927	0	0	0	0	0	0	0	0	0	0	0	0
GCA_023806565_000000000086_5	3209	6382	+	3174	0	0	0	0	0	0	0	0	0	0	0	0
GCA_023806565_000000000086_6	6372	7100	+	729	0	0	0	0	0	0	0	0	0	0	0	0
GCA_023806565_000000000086_7	7263	7925	+	663	0	0	0	0	0	0	0	0	0	0	0	0
GCA_023806565_000000000086_8	7975	8247	-	273	0	0	0	0	0	0	0	0	0	0	0	0
GCA_023806565_000000000086_9	8331	9650	-	1320	0	0	0	0	0	0	0	0	0	0	0	0
GCA_023806565_000000000086_10	9652	11391	-	1740	0	0	0	0	0	0	0	0	0	0	0	0
GCA_023806565_000000000086_11	11384	12148	-	765	0	0	0	0	0	0	0	0	0	0	0	0
GCA_023806565_000000000086_12	12202	12753	+	552	0	0	0	0	0	0	0	0	0	0	0	0
GCA_023806565_000000000086_13	12760	13626	+	867	0	0	0	0	0	0	0	0	0	0	0	0
GCA_023806565_000000000086_14	13742	14833	+	1092	0	0	0	0	0	0	0	0	0	0	0	0
GCA_023806565_000000000086_15	14976	15509	+	534	0	0	0	0	0	0	0	0	0	0	0	0
GCA_023806565_000000000086_16	15580	17817	+	2238	0	0	0	0	0	0	0	0	0	0	0	0
GCA_023806565_000000000086_17	17832	19262	-	1431	0	0	0	0	0	0	0	0	0	0	0	0
GCA_023806565_000000000086_18	19585	20229	+	645	0	0	0	0	0	0	0	0	0	0	0	0
GCA_023806565_000000000086_19	20226	21539	+	1314	0	0	0	0	0	0	0	0	0	0	0	0
GCA_023806565_000000000086_20	21688	22743	+	1056	0	0	0	0	0	0	0	0	0	0	0	0
GCA_023806565_000000000086_21	22832	23908	-	1077	0	0	0	0	0	0	0	0	0	0	0	0
GCA_023806565_000000000086_22	24051	24662	+	612	0	0	0	0	0	0	0	0	0	0	0	0
GCA_023806565_000000000086_23	24662	25318	+	657	0	0	0	0	0	0	0	0	0	0	0	0
GCA_023806565_000000000086_24	25384	26127	+	744	0	0	0	0	0	0	0	0	0	0	0	0
GCA_023806565_000000000086_25	26165	26926	+	762	0	0	0	0	0	0	0	0	0	0	0	0
GCA_023806565_000000000086_26	26923	27327	+	405	0	0	0	0	0	0	0	0	0	0	0	0
GCA_023806565_000000000086_27	27324	27644	+	321	0	0	0	0	0	0	0	0	0	0	0	0
GCA_023806565_000000000086_28	27648	27998	+	351	0	0	0	0	0	0	0	0	0	0	0	0
GCA_023806565_000000000086_29	28061	28309	+	249	0	0	0	0	0	0	0	0	0	0	0	0
GCA_023806565_000000000086_30	28427	28846	+	420	0	0	0	0	0	0	0	0	0	0	0	0
GCA_023806565_000000000086_31	28854	29717	+	864	0	0	0	0	0	0	0	0	0	0	0	0
GCA_023806565_000000000086_32	29784	30590	-	807	0	0	0	0	0	0	0	0	0	0	0	0
GCA_023806565_000000000086_33	30598	31773	-	1176	0	0	0	0	0	0	0	0	0	0	0	0
GCA_023806565_000000000086_34	31789	32535	+	747	0	0	0	0	0	0	0	0	0	0	0	0
GCA_023806565_000000000086_35	32553	33236	+	684	0	0	0	0	0	0	0	0	0	0	0	0
GCA_023806565_000000000086_36	33338	33856	+	519	0	0	0	0	0	0	0	0	0	0	0	0
GCA_023806565_000000000086_37	33891	34439	+	549	0	0	0	0	0	0	0	0	0	0	0	0
GCA_023806565_000000000086_38	34432	35046	+	615	0	0	0	0	0	0	0	0	0	0	0	0
GCA_023806565_000000000086_39	35078	36289	+	1212	0	0	0	0	0	0	0	0	0	0	0	0
GCA_023806565_000000000086_40	36303	37364	-	1062	0	0	0	0	0	0	0	0	0	0	0	0
GCA_023806565_000000000086_41	38073	38354	-	282	0	0	0	0	0	0	0	0	0	0	0	0
GCA_023806565_000000000086_42	38681	38998	+	318	0	0	0	0	0	0	0	0	0	0	0	0
GCA_023806565_000000000086_43	39166	40167	+	1002	0	0	0	0	0	0	0	0	0	0	0	0
GCA_023806565_000000000086_44	40174	40992	+	819	0	0	0	0	0	0	0	0	0	0	0	0
GCA_023806565_000000000086_45	41140	42021	-	882	0	0	0	0	0	0	0	0	0	0	0	0
GCA_023806565_000000000086_46	42097	42390	-	294	0	0	0	0	0	0	0	0	0	0	0	0
GCA_023806565_000000000086_47	42643	44115	+	1473	0	0	0	0	0	0	0	0	0	0	0	0
GCA_023806565_000000000086_48	44149	47301	+	3153	0	0	0	0	0	0	0	0	0	0	0	0
GCA_023806565_000000000086_49	47298	48842	+	1545	0	0	0	0	0	0	0	0	0	0	0	0
GCA_023806565_000000000086_50	48839	50338	+	1500	0	0	0	0	0	0	0	0	0	0	0	0
GCA_023806565_000000000086_51	50331	51821	+	1491	0	0	0	0	0	0	0	0	0	0	0	0
GCA_023806565_000000000086_52	52094	53191	+	1098	0	0	0	0	0	0	0	0	0	0	0	0
GCA_023806565_000000000086_53	53440	55524	-	2085	0	0	0	0	0	0	0	0	0	0	0	0
GCA_023806565_000000000086_54	55604	57133	-	1530	0	0	0	0	0	0	0	0	0	0	0	0
GCA_023806565_000000000086_55	57316	58137	+	822	0	0	0	0	0	0	0	0	0	0	0	0
GCA_023806565_000000000086_56	58298	58684	+	387	0	0	0	0	0	0	0	0	0	0	0	0
GCA_023806565_000000000086_57	58713	59147	+	435	0	0	0	0	0	0	0	0	0	0	0	0
GCA_023806565_000000000086_58	59134	59322	-	189	0	0	0	0	0	0	0	0	0	0	0	0
GCA_023806565_000000000086_59	59327	60256	-	930	0	0	0	0	0	0	0	0	0	0	0	0
GCA_023806565_000000000086_60	60351	61520	-	1170	0	0	0	0	0	0	0	0	0	0	0	0
GCA_023806565_000000000086_61	61580	62809	-	1230	0	0	0	0	0	0	0	0	0	0	0	0
GCA_023806565_000000000086_62	62806	63558	-	753	0	0	0	0	0	0	0	0	0	0	0	0
GCA_023806565_000000000086_63	63560	64486	-	927	0	0	0	0	0	0	0	0	0	0	0	0
GCA_023806565_000000000086_64	64491	65894	-	1404	0	0	0	0	0	0	0	0	0	0	0	0
GCA_023806565_000000000086_65	65891	66946	-	1056	0	0	0	0	0	0	0	0	0	0	0	0
GCA_023806565_000000000086_66	66943	68103	-	1161	0	0	0	0	0	0	0	0	0	0	0	0
GCA_023806565_000000000086_67	68103	69380	-	1278	0	0	0	0	0	0	0	0	0	0	0	0
GCA_023806565_000000000086_68	69472	70560	-	1089	0	0	0	0	0	0	0	0	0	0	0	0
GCA_023806565_000000000086_69	70560	71942	-	1383	0	0	0	0	0	0	0	0	0	0	0	0
GCA_023806565_000000000086_70	71939	73447	-	1509	0	0	0	0	0	0	0	0	0	0	0	0
GCA_023806565_000000000086_71	73444	75195	-	1752	0	0	0	0	0	0	0	0	0	0	0	0
GCA_023806565_000000000086_72	75192	75470	-	279	0	0	0	0	0	0	0	0	0	0	0	0
GCA_023806565_000000000086_73	75472	76422	-	951	0	0	0	0	0	0	0	0	0	0	0	0
GCA_023806565_000000000086_74	76419	76865	-	447	0	0	0	0	0	0	0	0	0	0	0	0
GCA_023806565_000000000086_75	77585	78382	-	798	0	0	0	0	0	0	0	0	0	0	0	0
GCA_023806565_000000000086_76	78363	78806	-	444	0	0	0	0	0	0	0	0	0	0	0	0
GCA_023806565_000000000086_77	78845	79879	-	1035	0	0	0	0	0	0	0	0	0	0	0	0
GCA_023806565_000000000086_78	79943	80722	-	780	0	0	0	0	0	0	0	0	0	0	0	0
GCA_023806565_000000000086_79	80781	81188	+	408	0	0	0	0	0	0	0	0	0	0	0	0
GCA_023806565_000000000086_80	81169	81543	+	375	0	0	0	0	0	0	0	0	0	0	0	0
GCA_023806565_000000000086_81	81589	82182	+	594	0	0	0	0	0	0	0	0	0	0	0	0
GCA_023806565_000000000086_82	82179	82829	+	651	0	0	0	0	0	0	0	0	0	0	0	0
GCA_023806565_000000000086_83	82954	83169	-	216	0	0	0	0	0	0	0	0	0	0	0	0
GCA_023806565_000000000086_84	83271	83501	-	231	0	0	0	0	0	0	0	0	0	0	0	0
GCA_023806565_000000000086_85	83861	84361	-	501	0	0	0	0	0	0	0	0	0	0	0	0
GCA_023806565_000000000086_86	84482	85174	-	693	0	0	0	0	0	0	0	0	0	0	0	0
GCA_023806565_000000000086_87	85171	86004	-	834	0	0	0	0	0	0	0	0	0	0	0	0
GCA_023806565_000000000086_88	86001	86894	-	894	0	0	0	0	0	0	0	0	0	0	0	0
GCA_023806565_000000000086_89	86896	88806	-	1911	0	0	0	0	0	0	0	0	0	0	0	0
GCA_023806565_000000000086_90	88815	89387	-	573	0	0	0	0	0	0	0	0	0	0	0	0
GCA_023806565_000000000086_91	89847	90665	-	819	0	0	0	0	0	0	0	0	0	0	0	0
GCA_023806565_000000000086_92	90702	91205	-	504	0	0	0	0	0	0	0	0	0	0	0	0
GCA_023806565_000000000086_93	91339	91695	-	357	0	0	0	0	0	0	0	0	0	0	0	0
GCA_023806565_000000000086_94	91804	92412	+	609	0	0	0	0	0	0	0	0	0	0	0	0
GCA_023806565_000000000086_95	92467	93486	-	1020	0	0	0	0	0	0	0	0	0	0	0	0
GCA_023806565_000000000086_96	93635	95701	+	2067	0	0	0	0	0	0	0	0	0	0	0	0
GCA_023806565_000000000086_97	95815	96594	+	780	0	0	0	0	0	0	0	0	0	0	0	0
GCA_023806565_000000000086_98	96570	97127	-	558	0	0	0	0	0	0	0	0	0	0	0	0
GCA_023806565_000000000086_99	97127	98698	-	1572	0	0	0	0	0	0	0	0	0	0	0	0
GCA_023806565_000000000086_100	98703	100157	-	1455	0	0	0	0	0	0	0	0	0	0	0	0
GCA_023806565_000000000086_101	100159	100818	-	660	0	0	0	0	0	0	0	0	0	0	0	0
GCA_023806565_000000000086_102	100820	101767	-	948	0	0	0	0	0	0	0	0	0	0	0	0
GCA_023806565_000000000086_103	101764	103758	-	1995	0	0	0	0	0	0	0	0	0	0	0	0
GCA_023806565_000000000086_104	104066	104266	+	201	0	0	0	0	0	0	0	0	0	0	0	0
GCA_023806565_000000000086_105	104482	105090	+	609	0	0	0	0	0	0	0	0	0	0	0	0
GCA_023806565_000000000086_106	105380	106243	+	864	0	0	0	0	0	0	0	0	0	0	0	0
GCA_023806565_000000000086_107	106240	106806	+	567	0	0	0	0	0	0	0	0	0	0	0	0
GCA_023806565_000000000086_108	106803	107378	+	576	0	0	0	0	0	0	0	0	0	0	0	0
GCA_023806565_000000000086_109	107386	108465	+	1080	0	0	0	0	0	0	0	0	0	0	0	0
GCA_023806565_000000000086_110	108462	109526	+	1065	0	0	0	0	0	0	0	0	0	0	0	0
GCA_023806565_000000000086_111	109595	110038	+	444	0	0	0	0	0	0	0	0	0	0	0	0
GCA_023806565_000000000086_112	110035	110712	+	678	0	0	0	0	0	0	0	0	0	0	0	0
GCA_023806565_000000000086_113	110717	111121	+	405	0	0	0	0	0	0	0	0	0	0	0	0
GCA_023806565_000000000086_114	111133	112152	+	1020	0	0	0	0	0	0	0	0	0	0	0	0
GCA_023806565_000000000086_115	112359	113651	+	1293	0	0	0	0	0	0	0	0	0	0	0	0
[truncated: 137,023 more rows]

## Sheet: Norm_Count
Supplementary Table 7b. Results of featureCount after filter the low count (less than 15 counts), implementation by 0.5 and normalisation with the marker genes for RA experiment
	RA_Ae_1_090123	RA_Ae_1_290323	RA_Ae_2_090123	RA_Ae_2_290323	RA_Ae_3_090123	RA_Ae_3_290323	RA_Fe_1_090123	RA_Fe_1_290323	RA_Fe_2_090123	RA_Fe_2_290323	RA_Fe_3_090123	RA_Fe_3_290323
d71_METABAT__31-contigs_d71_METABAT__31-contigs---d71_METABAT__31-contigs_c_000000000337_66	2072727	2118991	639553	2479645	1985780	2615764	1233617	1458425	516316	1138638	2711364	1714733
d71_METABAT__31-contigs_d71_METABAT__31-contigs---d71_METABAT__31-contigs_c_000000000091_115	682967	729680	1194158	668252	1478275	694940	2086593	1672922	2551907	1815737	2216954	1914351
d71_METABAT__31-contigs_d71_METABAT__31-contigs---d71_METABAT__31-contigs_c_000000000091_16	86238	274423	1037764	464510	835387	357708	667239	1123174	837796	1190059	1466524	340462
d71_METABAT__31-contigs_d71_METABAT__31-contigs---d71_METABAT__31-contigs_c_000000001260_3	948621	681216	576536	765461	1551434	838211	934135	1070933	1954857	1514199	814735	1631870
d71_METABAT__31-contigs_d71_METABAT__31-contigs---d71_METABAT__31-contigs_c_000000000951_23	211603	61790	282930	67423	58566	49781	327441	53837	411141	97714	79965	40329
d71_METABAT__31-contigs_d71_METABAT__31-contigs---d71_METABAT__31-contigs_c_000000000062_146	178851	274522	239137	257799	412505	505643	276759	566993	579172	573004	563230	819712
d71_METABAT__31-contigs_d71_METABAT__31-contigs---d71_METABAT__31-contigs_c_000000000039_52	648535	274009	619386	513092	384633	281051	1290296	914811	300022	621843	1575522	592794
d71_METABAT__31-contigs_d71_METABAT__31-contigs---d71_METABAT__31-contigs_c_000000000113_148	51548	1020877	68924	621798	71335	794637	239303	1783036	500788	1796368	97401	2364918
d71_METABAT__31-contigs_d71_METABAT__31-contigs---d71_METABAT__31-contigs_c_000000000106_84	425001	844948	867343	914666	1207233	895973	2111437	1819790	1955768	2410567	3338953	1616970
d71_METABAT__31-contigs_d71_METABAT__31-contigs---d71_METABAT__31-contigs_c_000000001062_23	88085	179172	117776	251707	40632	343555	3044154	7962986	8272114	8127259	2496545	6103656
d71_METABAT__31-contigs_d71_METABAT__31-contigs---d71_METABAT__31-contigs_c_000000002991_13	1125602	739353	410459	1203264	4106580	817214	1741793	1977387	1656835	2862630	3286910	487563
d71_METABAT__31-contigs_d71_METABAT__31-contigs---d71_METABAT__31-contigs_c_000000000062_90	688143	535279	579322	508520	811209	522272	670464	1042143	1568142	1265878	818673	759853
d71_METABAT__31-contigs_d71_METABAT__31-contigs---d71_METABAT__31-contigs_c_000000000086_85	103097	158246	964939	164249	713355	159566	478606	206095	333859	282326	584404	463159
d71_METABAT__31-contigs_d71_METABAT__31-contigs---d71_METABAT__31-contigs_c_000000000640_13	2019580	919224	1847596	1169264	2500612	677795	3783091	2234321	6540004	1101539	3414310	1056333
d71_METABAT__31-contigs_d71_METABAT__31-contigs---d71_METABAT__31-contigs_c_000000000367_25	4714585	3445125	3993986	3857903	7819189	3437890	5958919	6673353	8507697	8520154	8908201	6648486
d71_METABAT__31-contigs_d71_METABAT__31-contigs---d71_METABAT__31-contigs_c_000000000086_159	116062	353188	155184	320752	114723	405455	282225	579530	590611	520814	344612	525918
d71_METABAT__31-contigs_d71_METABAT__31-contigs---d71_METABAT__31-contigs_c_000000000062_108	990136	1099679	1323888	1135843	954990	1030927	2089320	1826651	3012032	1522467	2097632	2659088
d71_METABAT__31-contigs_d71_METABAT__31-contigs---d71_METABAT__31-contigs_c_000000000789_48	29425	205994	39343	109382	40719	285999	45533	190723	285857	216455	55598	268384
d71_METABAT__31-contigs_d71_METABAT__31-contigs---d71_METABAT__31-contigs_c_000000000367_51	19863010	11940991	14906954	8914966	12236363	7433732	20028402	12956219	28633831	18048738	20581586	24476075
d71_METABAT__31-contigs_d71_METABAT__31-contigs---d71_METABAT__31-contigs_c_000000000144_44	1066480	1100814	2648221	1537246	3584210	1122420	2121821	1245940	6413794	2086075	2590859	1887412
d71_METABAT__31-contigs_d71_METABAT__31-contigs---d71_METABAT__31-contigs_c_000000000113_56	1371188	1632399	2729705	2170637	2740867	1778895	3724974	3859644	5032361	4353762	5354441	2244154
d71_METABAT__31-contigs_d71_METABAT__31-contigs---d71_METABAT__31-contigs_c_000000000091_134	269448	680334	600453	674567	1284350	461514	1714135	919493	872552	1364817	1866776	957790
d71_METABAT__31-contigs_d71_METABAT__31-contigs---d71_METABAT__31-contigs_c_000000000337_31	289688	266307	731632	334538	579056	296912	2440592	508905	2605821	395784	3345005	232238
d71_METABAT__31-contigs_d71_METABAT__31-contigs---d71_METABAT__31-contigs_c_000000000086_136	2178524	1373686	2455935	1396710	1832499	1145075	3371117	1503408	6778057	1520690	3147772	2517971
d71_METABAT__31-contigs_d71_METABAT__31-contigs---d71_METABAT__31-contigs_c_000000000737_44	258174	394128	268487	463539	198486	520344	665843	422264	278681	482113	379414	800560
d71_METABAT__31-contigs_d71_METABAT__31-contigs---d71_METABAT__31-contigs_c_000000000123_128	763233	572450	738984	692829	691995	581677	773793	1025130	767042	1521985	1243214	963790
d71_METABAT__31-contigs_d71_METABAT__31-contigs---d71_METABAT__31-contigs_c_000000000704_49	580118	416590	493603	548127	1240688	408120	1060910	731590	3586411	767411	1694023	638976
d71_METABAT__31-contigs_d71_METABAT__31-contigs---d71_METABAT__31-contigs_c_000000000154_142	4792043	10836834	5519184	10629180	5580950	12239868	10352136	5072857	12752473	8088691	11923328	10676844
d71_METABAT__31-contigs_d71_METABAT__31-contigs---d71_METABAT__31-contigs_c_000000000789_11	12779	117210	85433	134756	88421	146360	19775	192755	537970	336910	313897	165269
d71_METABAT__31-contigs_d71_METABAT__31-contigs---d71_METABAT__31-contigs_c_000000000951_24	1764397	1024779	4381248	1602431	2023094	1257729	1950203	1194025	6693128	1751329	3143321	2175496
d71_METABAT__31-contigs_d71_METABAT__31-contigs---d71_METABAT__31-contigs_c_000000000241_28	26992	35367	36090	55288	112058	152065	125304	83390	87408	134788	153003	99213
d71_METABAT__31-contigs_d71_METABAT__31-contigs---d71_METABAT__31-contigs_c_000000000737_10	856993	1004305	1145865	1353496	467193	953393	1326138	1014686	1093260	1337264	1521148	1028791
d71_METABAT__31-contigs_d71_METABAT__31-contigs---d71_METABAT__31-contigs_c_000000000086_16	75257	61420	20125	78789	62487	69887	163038	101207	146223	117188	85319	71716
d71_METABAT__31-contigs_d71_METABAT__31-contigs---d71_METABAT__31-contigs_c_000000000367_65	408755	541156	149056	888011	565657	549823	632521	997202	1083005	776168	912769	409757
d71_METABAT__31-contigs_d71_METABAT__31-contigs---d71_METABAT__31-contigs_c_000000002991_12	12711625	5721557	19002551	10317045	21397600	6953668	19025445	9192433	21729219	23768504	19766124	11580171
d71_METABAT__31-contigs_d71_METABAT__31-contigs---d71_METABAT__31-contigs_c_000000000154_138	1672181	755393	149056	1463104	5090915	1221572	1207540	655047	1805008	1071471	2317028	470462
d71_METABAT__31-contigs_d71_METABAT__31-contigs---d71_METABAT__31-contigs_c_000000000737_35	311634	1447962	324083	1321317	335421	1494131	910883	1206086	1009163	1407450	327129	2210780
d71_METABAT__31-contigs_d71_METABAT__31-contigs---d71_METABAT__31-contigs_c_000000000039_89	191507	612272	563330	392270	477031	476611	296344	856148	1612406	664281	506592	526631
d71_METABAT__31-contigs_d71_METABAT__31-contigs---d71_METABAT__31-contigs_c_000000002660_9	1350413	556111	1527820	606807	1868773	572357	2089672	925016	2354714	1054193	2551603	466668
d71_METABAT__31-contigs_d71_METABAT__31-contigs---d71_METABAT__31-contigs_c_000000000062_72	3185299	1830179	4297444	2051572	4487587	1795265	6865042	4924086	7800245	6548368	10529184	4165017
d71_METABAT__31-contigs_d71_METABAT__31-contigs---d71_METABAT__31-contigs_c_000000000154_127	11082208	35068385	11803979	46981862	19495100	33222969	28775378	43203950	43186662	23066178	55721203	21147086
d71_METABAT__31-contigs_d71_METABAT__31-contigs---d71_METABAT__31-contigs_c_000000001235_18	892701	896996	429699	1064622	1433025	935105	1933951	1287038	1965766	1516623	1416876	1570143
d71_METABAT__31-contigs_d71_METABAT__31-contigs---d71_METABAT__31-contigs_c_000000000091_170	233195	6406187	62360	7929187	451791	12124103	505195	466168	1359281	413208	264373	768256
d71_METABAT__31-contigs_d71_METABAT__31-contigs---d71_METABAT__31-contigs_c_000000000154_136	5103868	7366330	8657646	12523351	8117182	12530549	6719099	3447099	8633953	5967812	11946736	2872600
d71_METABAT__31-contigs_d71_METABAT__31-contigs---d71_METABAT__31-contigs_c_000000000086_20	61765	131802	82585	89030	85474	103243	95578	138438	200014	155875	350116	142943
d71_METABAT__31-contigs_d71_METABAT__31-contigs---d71_METABAT__31-contigs_c_000000000144_115	364955	692902	627394	739639	793641	758513	726098	1285418	1181834	1111392	1674699	1355644
d71_METABAT__31-contigs_d71_METABAT__31-contigs---d71_METABAT__31-contigs_c_000000000154_86	45859	132196	551855	128726	63462	139116	212892	119455	1039540	248704	259952	193534
d71_METABAT__31-contigs_d71_METABAT__31-contigs---d71_METABAT__31-contigs_c_000000000113_90	316428	327743	987207	264061	437890	333026	816085	491986	341563	288841	2192265	330257
d71_METABAT__31-contigs_d71_METABAT__31-contigs---d71_METABAT__31-contigs_c_000000000154_161	1510631	1518248	4195031	2159823	2090491	2424370	1977969	1457116	1128895	1840655	1976079	553674
d71_METABAT__31-contigs_d71_METABAT__31-contigs---d71_METABAT__31-contigs_c_000000000086_33	2151865	3617687	3546327	4271064	4501423	4241348	3174987	4689704	5347829	5237133	5578856	3944536
d71_METABAT__31-contigs_d71_METABAT__31-contigs---d71_METABAT__31-contigs_c_000000000119_180	19701	199875	131709	195793	81790	213442	30486	239879	63798	362842	186125	399618
d71_METABAT__31-contigs_d71_METABAT__31-contigs---d71_METABAT__31-contigs_c_000000000086_119	81135	100237	325453	80019	112279	105483	376655	388281	1839185	570712	153305	165681
d71_METABAT__31-contigs_d71_METABAT__31-contigs---d71_METABAT__31-contigs_c_000000000154_152	17205358	9400208	18567392	9984992	21634180	10689517	8514313	6121240	11030091	5228866	10066393	5243325
d71_METABAT__31-contigs_d71_METABAT__31-contigs---d71_METABAT__31-contigs_c_000000000083_23	536552	305768	398562	456802	577507	468735	1383796	1144820	579172	1462920	2590859	803480
d71_METABAT__31-contigs_d71_METABAT__31-contigs---d71_METABAT__31-contigs_c_000000000367_36	324926	221390	608232	241573	629510	245413	301681	177148	210442	387323	613948	291944
d71_METABAT__31-contigs_d71_METABAT__31-contigs---d71_METABAT__31-contigs_c_000000000039_73	802291	1160460	682643	868712	908389	1070142	1241491	349040	2598059	630522	413435	526242
d71_METABAT__31-contigs_d71_METABAT__31-contigs---d71_METABAT__31-contigs_c_000000000039_59	1206646	735093	3080085	1140105	1973424	957547	2885676	1083137	4617932	2844916	10570703	731735
d71_METABAT__31-contigs_d71_METABAT__31-contigs---d71_METABAT__31-contigs_c_000000000091_113	5195519	4946847	7233273	3904969	4669686	3126963	9200082	8997371	9539747	6968604	8400049	8101062
d71_METABAT__31-contigs_d71_METABAT__31-contigs---d71_METABAT__31-contigs_c_000000000106_107	613965	498010	1550623	740072	2548912	544810	738943	1028985	2430025	1476187	2191273	455059
d71_METABAT__31-contigs_d71_METABAT__31-contigs---d71_METABAT__31-contigs_c_000000002474_17	496807	911352	3055640	1454830	3162538	891949	2921348	1667272	2895860	2011382	3191637	852176
d71_METABAT__31-contigs_d71_METABAT__31-contigs---d71_METABAT__31-contigs_c_000000000113_135	1207783	726114	1234922	749189	1671393	497018	4067739	503540	6211845	1552635	3356034	2853202
d71_METABAT__31-contigs_d71_METABAT__31-contigs---d71_METABAT__31-contigs_c_000000000154_134	10491669	11530550	9583598	14019617	8768856	17292904	12698776	5657069	9082470	8918809	11972907	6406077
d71_METABAT__31-contigs_d71_METABAT__31-contigs---d71_METABAT__31-contigs_c_000000000367_91	5124644	140000	3888996	409792	5175063	334411	2786229	578921	4036653	840380	9683007	320540
d71_METABAT__31-contigs_d71_METABAT__31-contigs---d71_METABAT__31-contigs_c_000000000704_31	2002478	992359	952997	1506290	1549957	1073719	2048292	1535836	4945900	1791449	4040200	1011884
d71_METABAT__31-contigs_d71_METABAT__31-contigs---d71_METABAT__31-contigs_c_000000000119_104	159441	173101	639553	189501	367737	194126	2549475	1896275	5335267	1949096	4719781	1483208
d71_METABAT__31-contigs_d71_METABAT__31-contigs---d71_METABAT__31-contigs_c_000000011552_2	1745149	2417332	2111169	2452448	3105038	2155664	4500832	2844266	5113094	4341714	9892369	3925667
d71_METABAT__31-contigs_d71_METABAT__31-contigs---d71_METABAT__31-contigs_c_000000000337_65	326473	275679	145507	316476	250995	352581	56133	147227	352406	188935	342706	182717
d71_METABAT__31-contigs_d71_METABAT__31-contigs---d71_METABAT__31-contigs_c_000000000367_2	539838	173806	144361	221154	149411	180473	501218	320478	349631	678289	1020023	573230
d71_METABAT__31-contigs_d71_METABAT__31-contigs---d71_METABAT__31-contigs_c_000000011552_3	5408273	3740583	7913012	3764486	6173880	3344827	12313887	4095771	19990280	6448403	14623039	7786474
d71_METABAT__31-contigs_d71_METABAT__31-contigs---d71_METABAT__31-contigs_c_000000000119_141	2339726	1692777	1527820	1581002	3087240	2004322	2104981	1328343	2290641	1452072	2159049	2451858
d71_METABAT__31-contigs_d71_METABAT__31-contigs---d71_METABAT__31-contigs_c_000000000091_102	421405	282758	303397	371339	403728	319086	953064	693170	1154693	638790	61250	489836
d71_METABAT__31-contigs_d71_METABAT__31-contigs---d71_METABAT__31-contigs_c_000000000787_16	59359	331111	396836	328734	410719	415258	826683	564538	961108	602396	336475	315152
d71_METABAT__31-contigs_d71_METABAT__31-contigs---d71_METABAT__31-contigs_c_000000000119_101	803532	569615	1559589	414917	1111970	425247	521430	306186	251814	279752	538742	342282
d71_METABAT__31-contigs_d71_METABAT__31-contigs---d71_METABAT__31-contigs_c_000000000154_82	1579710	503871	929365	656742	437217	966247	1466696	1328237	1432361	2066283	596972	765593
d71_METABAT__31-contigs_d71_METABAT__31-contigs---d71_METABAT__31-contigs_c_000000000615_56	90807	128503	169983	117113	75398	158534	477761	194730	411685	141401	789268	116203
d71_METABAT__31-contigs_d71_METABAT__31-contigs---d71_METABAT__31-contigs_c_000000000091_148	1653492	720176	701000	1122849	948762	731543	2309040	1609949	1436574	2076692	2057446	829022
d71_METABAT__31-contigs_d71_METABAT__31-contigs---d71_METABAT__31-contigs_c_000000000241_61	574750	488742	988051	454716	719620	435458	804683	717887	2038470	818559	1189416	957554
d71_METABAT__31-contigs_d71_METABAT__31-contigs---d71_METABAT__31-contigs_c_000000000091_175	102327	65124	136820	100919	708031	272405	475035	167365	331367	236263	193348	97513
d71_METABAT__31-contigs_d71_METABAT__31-contigs---d71_METABAT__31-contigs_c_000000000106_131	35801	57633	143607	67901	49544	46545	166200	140968	115935	121108	67646	14621
d71_METABAT__31-contigs_d71_METABAT__31-contigs---d71_METABAT__31-contigs_c_000000000106_97	5459361	3522035	3564913	5133784	5797987	4425229	8055061	11928718	11923078	10887132	12234610	5064210
d71_METABAT__31-contigs_d71_METABAT__31-contigs---d71_METABAT__31-contigs_c_000000000704_41	1778529	625021	843817	474420	2937588	642883	1864361	670757	1300512	841002	1409254	585776
d71_METABAT__31-contigs_d71_METABAT__31-contigs---d71_METABAT__31-contigs_c_000000002474_16	3199440	886355	4766798	1324574	1391517	786637	3536368	1201639	2072149	2233328	2245411	1032892
d71_METABAT__31-contigs_d71_METABAT__31-contigs---d71_METABAT__31-contigs_c_000000000737_7	522911	161685	543800	227736	562825	137885	1048923	390676	940745	518919	1500356	355933
d71_METABAT__31-contigs_d71_METABAT__31-contigs---d71_METABAT__31-contigs_c_000000000241_93	240176	571369	321134	528403	755383	688033	777100	583290	636351	486543	1278927	555840
d71_METABAT__31-contigs_d71_METABAT__31-contigs---d71_METABAT__31-contigs_c_000000000113_151	218641	1060577	125288	1239285	129671	1274301	48333	1542051	505731	1517806	295086	1909192
d71_METABAT__31-contigs_d71_METABAT__31-contigs---d71_METABAT__31-contigs_c_000000000106_38	2708933	2875917	3800918	4072165	3378517	4536382	2949848	2052255	4440319	3083321	5118525	2107973
d71_METABAT__31-contigs_d71_METABAT__31-contigs---d71_METABAT__31-contigs_c_000000001062_12	132099	167155	529880	234505	548417	233894	2820918	4466817	3336656	4779319	4842260	4125380
d71_METABAT__31-contigs_d71_METABAT__31-contigs---d71_METABAT__31-contigs_c_000000000154_155	2945800	4188209	4605912	4473256	3731308	3756142	5122660	3971777	6929259	5731920	6363830	4688232
d71_METABAT__31-contigs_d71_METABAT__31-contigs---d71_METABAT__31-contigs_c_000000000091_62	494759	870549	1039548	927638	1075915	1045797	984350	1845361	1144412	1779932	934846	914092
d71_METABAT__31-contigs_d71_METABAT__31-contigs---d71_METABAT__31-contigs_c_000000000704_44	345150	811701	125862	1030720	390794	1004292	631205	686170	1320919	621695	1007885	422884
d71_METABAT__31-contigs_d71_METABAT__31-contigs---d71_METABAT__31-contigs_c_000000000154_5	268860	654248	790872	819955	372063	462728	1248130	804568	1218911	1417665	2133648	695427
d71_METABAT__31-contigs_d71_METABAT__31-contigs---d71_METABAT__31-contigs_c_000000002474_8	8394349	12461474	10687287	10110639	11061171	12706424	8228525	7011702	12887754	12794795	9036409	10794824
d71_METABAT__31-contigs_d71_METABAT__31-contigs---d71_METABAT__31-contigs_c_000000000123_33	129357	841027	1556647	1023885	656376	760797	2068442	2567628	1815225	1817502	2362733	745495
d71_METABAT__31-contigs_d71_METABAT__31-contigs---d71_METABAT__31-contigs_c_000000000123_115	1046288	533949	515409	530565	1295498	521607	596496	577102	2674891	1067432	1144556	412317
d71_METABAT__31-contigs_d71_METABAT__31-contigs---d71_METABAT__31-contigs_c_000000000615_52	7890079	4201301	2765439	2958005	6890447	3694328	4622962	3382830	8186063	4306515	6802813	6309141
d71_METABAT__31-contigs_d71_METABAT__31-contigs---d71_METABAT__31-contigs_c_000000001174_18	952214	933981	1273183	987266	1493421	1002161	2062881	1272858	4316977	1878150	3478467	1754325
d71_METABAT__31-contigs_d71_METABAT__31-contigs---d71_METABAT__31-contigs_c_000000000871_14	170687	854135	988962	669035	1338502	581190	2553228	1264896	7185578	1353378	2042586	3384794
d71_METABAT__31-contigs_d71_METABAT__31-contigs---d71_METABAT__31-contigs_c_000000000086_5	42716	171111	57115	301378	295564	203628	198301	401081	138328	369278	80712	168640
d71_METABAT__31-contigs_d71_METABAT__31-contigs---d71_METABAT__31-contigs_c_000000000187_86	1052447	1379020	2372142	1425769	1622882	1156053	2093902	1251404	2044884	1212572	2556768	1068424
d71_METABAT__31-contigs_d71_METABAT__31-contigs---d71_METABAT__31-contigs_c_000000000123_58	10541932	15689777	11532576	9994147	11731997	6375798	12206174	7033530	8355439	6099890	16297336	10949132
d71_METABAT__31-contigs_d71_METABAT__31-contigs---d71_METABAT__31-contigs_c_000000000106_137	204655	53632	273639	294994	849637	240730	316690	483499	662734	692306	1160086	250747
d71_METABAT__31-contigs_d71_METABAT__31-contigs---d71_METABAT__31-contigs_c_000000000083_46	41932	51804	56067	60442	58028	23364	64887	129547	135790	114830	79231	119878
d71_METABAT__31-contigs_d71_METABAT__31-contigs---d71_METABAT__31-contigs_c_000000000086_42	266620	711537	1375038	811966	1106888	672037	2298639	1520508	2590186	1564557	1655271	886669
d71_METABAT__31-contigs_d71_METABAT__31-contigs---d71_METABAT__31-contigs_c_000000000119_120	2779436	2499608	3055640	4071936	6581499	2971113	4874453	4815388	3800273	11160006	5018330	3943554
d71_METABAT__31-contigs_d71_METABAT__31-contigs---d71_METABAT__31-contigs_c_000000000337_78	428496	90903	572932	162538	197659	150324	221023	216309	462533	345123	1349405	330556
d71_METABAT__31-contigs_d71_METABAT__31-contigs---d71_METABAT__31-contigs_c_000000000640_45	10849471	2729134	24630310	5656532	21403038	2872504	71370337	38977912	96730176	83668605	96044957	69280536
d71_METABAT__31-contigs_d71_METABAT__31-contigs---d71_METABAT__31-contigs_c_000000002031_19	234793	96689	62787	74812	64984	136636	72665	292995	152066	360567	443640	198174
d71_METABAT__31-contigs_d71_METABAT__31-contigs---d71_METABAT__31-contigs_c_000000000091_100	54412	543889	800287	590296	677687	636667	757793	1018506	1938234	850207	514059	674076
d71_METABAT__31-contigs_d71_METABAT__31-contigs---d71_METABAT__31-contigs_c_000000002660_11	832507	441833	851214	449533	880993	360778	227338	620003	1110080	391797	1202899	486668
d71_METABAT__31-contigs_d71_METABAT__31-contigs---d71_METABAT__31-contigs_c_000000000106_148	3353450	1648804	2291730	1249420	1546894	1803890	4958603	1728967	9411545	2252801	4365033	4595664
d71_METABAT__31-contigs_d71_METABAT__31-contigs---d71_METABAT__31-contigs_c_000000000091_4	1142657	1529814	1091300	1316814	677687	1397972	926192	2303999	2290641	2387008	2159049	2614821
d71_METABAT__31-contigs_d71_METABAT__31-contigs---d71_METABAT__31-contigs_c_000000000091_118	1974963	1210452	980823	1630996	2264534	1156306	2706850	2799519	5299146	2645089	5011126	1236766
d71_METABAT__31-contigs_d71_METABAT__31-contigs---d71_METABAT__31-contigs_c_000000000187_87	379926	531436	323267	799178	238983	575192	374125	479127	559234	484041	326305	296222
d71_METABAT__31-contigs_d71_METABAT__31-contigs---d71_METABAT__31-contigs_c_000000000119_138	17208875	11296773	17349472	9781062	17701725	9052920	29762453	6304956	50363347	15145253	18257728	33587558
d71_METABAT__31-contigs_d71_METABAT__31-contigs---d71_METABAT__31-contigs_c_000000000106_105	1621836	1782867	1774243	2181151	2244382	1816441	684458	2420427	10981433	2097951	6407500	2027245
d71_METABAT__31-contigs_d71_METABAT__31-contigs---d71_METABAT__31-contigs_c_000000000154_14	647342	821774	1967150	959879	1058704	790596	1548110	737938	2477431	1519923	1890326	1642350
d71_METABAT__31-contigs_d71_METABAT__31-contigs---d71_METABAT__31-contigs_c_000000001174_8	1189874	1024545	984876	1044540	862510	1182131	613750	1170428	2018327	1341700	1820025	902482
d71_METABAT__31-contigs_d71_METABAT__31-contigs---d71_METABAT__31-contigs_c_000000000039_226	427014	719377	951583	680296	459608	561031	807613	727157	1382798	624167	448245	109804
d71_METABAT__31-contigs_d71_METABAT__31-contigs---d71_METABAT__31-contigs_c_000000000062_60	3763475	3092013	3237678	2343863	3593182	2747150	2573272	2200276	3495570	2507990	3472853	3221001
d71_METABAT__31-contigs_d71_METABAT__31-contigs---d71_METABAT__31-contigs_c_000000000337_45	24844305	17997153	32855693	19888180	27993162	19289119	66595762	26259307	133209563	31090664	111586480	38682607
d71_METABAT__31-contigs_d71_METABAT__31-contigs---d71_METABAT__31-contigs_c_000000000086_97	54412	34630	218260	12384	225896	111164	84199	82403	881016	125632	1130930	51852
d71_METABAT__31-contigs_d71_METABAT__31-contigs---d71_METABAT__31-contigs_c_000000000113_47	215596	376121	864804	251882	179012	365716	467067	404865	977429	446851	1385050	581134
d71_METABAT__31-contigs_d71_METABAT__31-contigs---d71_METABAT__31-contigs_c_000000000337_15	2114768	5054160	3922165	7085027	5003419	5334066	3905839	5616026	6406430	4443212	6573820	3352579
d71_METABAT__31-contigs_d71_METABAT__31-contigs---d71_METABAT__31-contigs_c_000000000086_157	308628	44566	58951	90310	61014	95534	68226	114845	142776	201229	249922	138050
d71_METABAT__31-contigs_d71_METABAT__31-contigs---d71_METABAT__31-contigs_c_000000000062_74	15728338	7998937	15853379	8279098	15961517	7135664	24837785	11858413	43619602	17016312	30937899	16701219
d71_METABAT__31-contigs_d71_METABAT__31-contigs---d71_METABAT__31-contigs_c_000000000123_32	211453	93167	108742	117228	22509	93650	176189	150754	263364	142361	153669	157217
d71_METABAT__31-contigs_d71_METABAT__31-contigs---d71_METABAT__31-contigs_c_000000002031_15	853854	1356979	1275982	1558457	1088933	1406524	1321280	1646040	2656601	1475221	1676624	1397155
d71_METABAT__31-contigs_d71_METABAT__31-contigs---d71_METABAT__31-contigs_c_000000000615_35	78354	90933	104765	148606	108430	101867	121247	156632	253733	138838	148049	160000
d71_METABAT__31-contigs_d71_METABAT__31-contigs---d71_METABAT__31-contigs_c_000000000062_4	557394	463252	745278	735781	2314052	641843	517517	776602	3971017	1071471	1053195	591871
d71_METABAT__31-contigs_d71_METABAT__31-contigs---d71_METABAT__31-contigs_c_000000000086_135	1064687	812878	1078461	873803	1830552	1124529	349476	728997	1149259	698150	548652	1005806
d71_METABAT__31-contigs_d71_METABAT__31-contigs---d71_METABAT__31-contigs_c_000000000091_146	155817	402500	625017	200956	215628	202576	723348	386996	504582	209165	294416	403031
d71_METABAT__31-contigs_d71_METABAT__31-contigs---d71_METABAT__31-contigs_c_000000000144_93	372028	85556	355307	189501	73547	148062	411206	228583	172105	465158	100421	166409
d71_METABAT__31-contigs_d71_METABAT__31-contigs---d71_METABAT__31-contigs_c_000000001174_27	1440403	1461564	2376146	1477341	2200402	1529854	4197326	1755307	6845239	2273071	4347552	2595004
d71_METABAT__31-contigs_d71_METABAT__31-contigs---d71_METABAT__31-contigs_c_000000000062_9	2328433	1126750	2882679	1838414	3938255	1596339	2001718	1091830	837796	1921690	1466524	1279668
d71_METABAT__31-contigs_d71_METABAT__31-contigs---d71_METABAT__31-contigs_c_000000000091_84	1751739	834449	1211487	957755	2256966	961077	1775973	1284361	6063871	1170883	3081638	1521296
d71_METABAT__31-contigs_d71_METABAT__31-contigs---d71_METABAT__31-contigs_c_000000000723_23	2660515	3746565	1915476	4269648	4814611	3458907	5383724	3136544	11266480	3329662	7347211	2535330
d71_METABAT__31-contigs_d71_METABAT__31-contigs---d71_METABAT__31-contigs_c_000000000091_132	806581	309907	1078461	460540	1116190	344286	328455	630042	412414	494640	721911	410321
d71_METABAT__31-contigs_d71_METABAT__31-contigs---d71_METABAT__31-contigs_c_000000000319_62	1246535	525778	777799	586318	345004	684256	1928928	1162877	3498433	1128935	1099152	2590714
d71_METABAT__31-contigs_d71_METABAT__31-contigs---d71_METABAT__31-contigs_c_000000000615_14	950329	269373	544569	669462	187874	714412	1890731	1324068	1318907	984112	1282603	462047
d71_METABAT__31-contigs_d71_METABAT__31-contigs---d71_METABAT__31-contigs_c_000000000083_49	490137	856152	911098	1120051	1042231	877013	1646400	1663425	2284035	1525802	3184926	1111540
d71_METABAT__31-contigs_d71_METABAT__31-contigs---d71_METABAT__31-contigs_c_000000000723_11	33041	23502	44178	87731	45723	55229	153385	106080	106996	136608	62430	94458
d71_METABAT__31-contigs_d71_METABAT__31-contigs---d71_METABAT__31-contigs_c_000000000154_74	71292	221525	95323	164059	230202	266289	478053	358451	76955	282000	314316	423802
d71_METABAT__31-contigs_d71_METABAT__31-contigs---d71_METABAT__31-contigs_c_000000000154_160	3312421	2823332	3810967	4973289	3731085	4955034	2264865	3215177	3242929	3329724	4803277	1583525
d71_METABAT__31-contigs_d71_METABAT__31-contigs---d71_METABAT__31-contigs_c_000000000113_139	322091	563288	676752	966936	700428	658032	71202	894735	1639044	1390991	608591	1046088
d71_METABAT__31-contigs_d71_METABAT__31-contigs---d71_METABAT__31-contigs_c_000000000871_10	679126	562971	735083	453879	581788	342359	750644	726798	104724	828295	1160998	708807
d71_METABAT__31-contigs_d71_METABAT__31-contigs---d71_METABAT__31-contigs_c_000000000039_138	313671	504945	419402	554116	1178201	668570	485384	1099358	1305976	1239134	3302075	847932
d71_METABAT__31-contigs_d71_METABAT__31-contigs---d71_METABAT__31-contigs_c_000000000091_173	201645	173627	269615	229465	279048	362026	312032	378668	652988	465577	1905043	82353
d71_METABAT__31-contigs_d71_METABAT__31-contigs---d71_METABAT__31-contigs_c_000000000062_182	952214	2197351	2699149	3100497	3320665	2525446	3477429	3223292	4563661	4595501	6117305	2400747
d71_METABAT__31-contigs_d71_METABAT__31-contigs---d71_METABAT__31-contigs_c_000000000615_20	5713285	2064999	6805743	4941147	9056360	2823200	5626040	10112247	6391368	14775438	23356982	1767681
d71_METABAT__31-contigs_d71_METABAT__31-contigs---d71_METABAT__31-contigs_c_000000000113_44	1089510	414845	604022	376987	919343	570862	287844	697018	946580	997378	853577	879072
d71_METABAT__31-contigs_d71_METABAT__31-contigs---d71_METABAT__31-contigs_c_000000000787_1	133125	151650	127142	206317	78954	196622	264860	215433	431099	235890	251540	199353
d71_METABAT__31-contigs_d71_METABAT__31-contigs---d71_METABAT__31-contigs_c_000000000144_16	493780	601496	457076	700218	578193	566710	1234300	1056115	861004	948371	1507148	573963
d71_METABAT__31-contigs_d71_METABAT__31-contigs---d71_METABAT__31-contigs_c_000000000086_3	65923	426955	969578	525122	273681	379551	714074	810659	1067384	768119	373682	798720
d71_METABAT__31-contigs_d71_METABAT__31-contigs---d71_METABAT__31-contigs_c_000000000091_10	62707	91555	83844	195045	491736	182459	226414	368464	67688	344562	592422	105285
d71_METABAT__31-contigs_d71_METABAT__31-contigs---d71_METABAT__31-contigs_c_000000000640_57	654193	124415	314894	224327	470760	231663	4818639	3393838	3813251	6602471	7861574	4527747
d71_METABAT__31-contigs_d71_METABAT__31-contigs---d71_METABAT__31-contigs_c_000000002031_13	11997899	13453605	14208726	16947266	17868342	16192564	15029564	8133217	21831567	11577719	17920105	9660025
d71_METABAT__31-contigs_d71_METABAT__31-contigs---d71_METABAT__31-contigs_c_000000001482_1	472824	350483	126440	724582	916046	521042	438997	383807	918687	847971	1250759	682301
d71_METABAT__31-contigs_d71_METABAT__31-contigs---d71_METABAT__31-contigs_c_000000000241_38	462999	116000	428583	78356	147859	213876	936908	420707	807331	411159	874835	237576
d71_METABAT__31-contigs_d71_METABAT__31-contigs---d71_METABAT__31-contigs_c_000000000154_65	757098	689693	1237253	733913	1513362	682236	390519	575833	1906885	591720	1748432	332107
d71_METABAT__31-contigs_d71_METABAT__31-contigs---d71_METABAT__31-contigs_c_000000000615_41	3042187	13031398	3478124	14279069	4209939	12564108	3479513	9676397	3283837	10570448	5081748	20713450
d71_METABAT__31-contigs_d71_METABAT__31-contigs---d71_METABAT__31-contigs_c_000000000113_128	236412	115057	316101	197287	327159	14636	365831	615809	765572	520461	446700	482760
d71_METABAT__31-contigs_d71_METABAT__31-contigs---d71_METABAT__31-contigs_c_000000000091_147	57372	182566	76711	195861	396971	287699	88779	344067	185787	409719	758829	117155
d71_METABAT__31-contigs_d71_METABAT__31-contigs---d71_METABAT__31-contigs_c_000000000039_261	1399172	1453197	1870800	1392043	4038460	1467613	4020943	1445726	3495295	2281768	3399086	4152392
d71_METABAT__31-contigs_d71_METABAT__31-contigs---d71_METABAT__31-contigs_c_000000003224_9	3033603	1385545	3731666	1905575	2518836	1374750	2065489	2771205	1964743	2677908	6190547	974634
d71_METABAT__31-contigs_d71_METABAT__31-contigs---d71_METABAT__31-contigs_c_000000000119_48	43887518	53271185	52844596	43412982	45895107	35550545	20630853	6555913	22585704	15935357	12461223	22768224
d71_METABAT__31-contigs_d71_METABAT__31-contigs---d71_METABAT__31-contigs_c_000000000086_121	46168	146914	185190	94567	63890	60022	214325	109072	149506	146261	610640	119417
d71_METABAT__31-contigs_d71_METABAT__31-contigs---d71_METABAT__31-contigs_c_000000000039_130	2053016	1921473	2795407	2181935	1954866	1680288	5683449	4674555	6282319	4869644	6228025	6058990
d71_METABAT__31-contigs_d71_METABAT__31-contigs---d71_METABAT__31-contigs_c_000000000106_16	792864	340476	62360	307827	193625	239652	649537	528324	1661344	723740	1145618	717462
d71_METABAT__31-contigs_d71_METABAT__31-contigs---d71_METABAT__31-contigs_c_000000000154_147	1391061	3008082	5579864	5221308	4125050	4974409	3382613	2138763	1930573	3631514	3379381	1415785
d71_METABAT__31-contigs_d71_METABAT__31-contigs---d71_METABAT__31-contigs_c_000000000154_67	30004	61780	120353	75116	124564	102164	139288	121777	485812	204607	396849	118454
d71_METABAT__31-contigs_d71_METABAT__31-contigs---d71_METABAT__31-contigs_c_000000000144_144	131424	168924	527171	142909	181871	214256	203369	225569	425590	317557	248325	220661
d71_METABAT__31-contigs_d71_METABAT__31-contigs---d71_METABAT__31-contigs_c_000000000123_99	154066	236479	343330	183114	355341	270246	397345	320429	831520	449478	485179	286642
d71_METABAT__31-contigs_d71_METABAT__31-contigs---d71_METABAT__31-contigs_c_000000001482_25	9725871	4685657	10446025	13220743	17872019	7768324	18997698	15424539	21168962	19219860	32837625	5838775
d71_METABAT__31-contigs_d71_METABAT__31-contigs---d71_METABAT__31-contigs_c_000000000187_110	628307	244906	148252	255154	664900	276861	400344	705249	837796	1081571	349172	679247
d71_METABAT__31-contigs_d71_METABAT__31-contigs---d71_METABAT__31-contigs_c_000000000144_132	58348	67716	234049	154930	403728	155329	451451	342854	1322648	466821	1653739	150922
d71_METABAT__31-contigs_d71_METABAT__31-contigs---d71_METABAT__31-contigs_c_000000000086_58	1246535	3201332	3222311	2275922	2415029	3030278	4243642	3025494	11033519	3386805	3297456	8383052
d71_METABAT__31-contigs_d71_METABAT__31-contigs---d71_METABAT__31-contigs_c_000000000106_77	414117	170537	307615	191991	445727	327592	1210435	398589	1043028	570727	782474	256824
d71_METABAT__31-contigs_d71_METABAT__31-contigs---d71_METABAT__31-contigs_c_000000000144_13	396297	323430	105976	426920	1645251	368016	2085026	523343	769997	719239	748803	377650
d71_METABAT__31-contigs_d71_METABAT__31-contigs---d71_METABAT__31-contigs_c_000000000086_32	1807476	1262333	1583377	1905533	1983774	2156951	1446696	1899114	4238486	1375471	3179690	687274
d71_METABAT__31-contigs_d71_METABAT__31-contigs---d71_METABAT__31-contigs_c_000000000123_148	90807	132583	121416	103335	125664	174275	421554	236536	294061	560729	514740	135983
d71_METABAT__31-contigs_d71_METABAT__31-contigs---d71_METABAT__31-contigs_c_000000001235_26	118206	532509	52683	738332	54527	631788	670690	985772	382786	1000724	967849	809964
d71_METABAT__31-contigs_d71_METABAT__31-contigs---d71_METABAT__31-contigs_c_000000002474_18	299587	218274	215692	183572	350803	235406	178304	286182	223882	285843	478982	285491
d71_METABAT__31-contigs_d71_METABAT__31-contigs---d71_METABAT__31-contigs_c_000000000086_87	581716	364000	555571	624145	575007	252094	1414547	699740	269110	887976	2041282	214950
d71_METABAT__31-contigs_d71_METABAT__31-contigs---d71_METABAT__31-contigs_c_000000001260_18	1721958	317550	938010	449965	970826	375091	690825	467469	619579	455455	843535	442792
d71_METABAT__31-contigs_d71_METABAT__31-contigs---d71_METABAT__31-contigs_c_000000000144_9	52738	712743	1198751	396092	656835	421180	2040212	904105	1878596	1135542	1893320	1141541
d71_METABAT__31-contigs_d71_METABAT__31-contigs---d71_METABAT__31-contigs_c_000000000269_26	6072406	4113998	3404856	4433410	8584033	4199981	9396635	6024019	10783631	8901757	7279079	8560022
d71_METABAT__31-contigs_d71_METABAT__31-contigs---d71_METABAT__31-contigs_c_000000000187_47	1175304	337333	523824	683587	1626448	266794	606235	830626	3805988	1199055	740245	53333
d71_METABAT__31-contigs_d71_METABAT__31-contigs---d71_METABAT__31-contigs_c_000000001719_26	53984	175827	72180	192486	74706	210551	83536	232183	174816	211603	102002	477692
d71_METABAT__31-contigs_d71_METABAT__31-contigs---d71_METABAT__31-contigs_c_000000000154_143	11343468	22395322	11833660	19433601	12247649	24270517	16010103	7105631	25430917	11532539	20020270	20109142
d71_METABAT__31-contigs_d71_METABAT__31-contigs---d71_METABAT__31-contigs_c_000000000615_40	59877	281100	112085	367946	116006	328435	129718	353288	116340	417322	158393	575489
d71_METABAT__31-contigs_d71_METABAT__31-contigs---d71_METABAT__31-contigs_c_000000000083_94	92398	360440	469465	430396	434742	470207	1000859	867568	658268	796790	1571275	430190
d71_METABAT__31-contigs_d71_METABAT__31-contigs---d71_METABAT__31-contigs_c_000000000039_54	1009790	610827	355307	624951	1103211	398123	1069135	872480	1893159	1104393	1707155	614989
d71_METABAT__31-contigs_d71_METABAT__31-contigs---d71_METABAT__31-contigs_c_000000000269_96	35249	310111	235653	211257	536575	298966	163637	198582	342441	198734	333015	647817
d71_METABAT__31-contigs_d71_METABAT__31-contigs---d71_METABAT__31-contigs_c_000000000113_16	279834	519319	160354	706636	829821	695446	185582	569088	1165098	611763	75535	375511
d71_METABAT__31-contigs_d71_METABAT__31-contigs---d71_METABAT__31-contigs_c_000000000062_198	960705	271380	116776	311410	1571197	492031	675739	407377	848469	689366	495069	487475
d71_METABAT__31-contigs_d71_METABAT__31-contigs---d71_METABAT__31-contigs_c_000000000086_129	1461673	487276	1209847	818464	1252173	383508	2692666	1075176	2930160	1775251	4866079	596956
d71_METABAT__31-contigs_d71_METABAT__31-contigs---d71_METABAT__31-contigs_c_000000000106_102	226020	1035128	705148	897351	729817	1030794	816085	935596	4147550	1411843	1281194	1117952
d71_METABAT__31-contigs_d71_METABAT__31-contigs---d71_METABAT__31-contigs_c_000000000091_120	2636901	10436456	8320743	7273688	5984496	10676416	10282670	9833338	16053460	5929740	6975388	14631832
d71_METABAT__31-contigs_d71_METABAT__31-contigs---d71_METABAT__31-contigs_c_000000000787_40	419752	511587	436520	803180	451791	516841	360854	771296	453094	523397	88124	869843
d71_METABAT__31-contigs_d71_METABAT__31-contigs---d71_METABAT__31-contigs_c_000000000113_45	253402	346790	263525	442156	272745	472380	827815	591843	1185301	572984	1330010	801097
d71_METABAT__31-contigs_d71_METABAT__31-contigs---d71_METABAT__31-contigs_c_000000000187_24	856993	470900	1293719	425744	1262465	453540	983909	701678	2238064	972281	783526	1396240
d71_METABAT__31-contigs_d71_METABAT__31-contigs---d71_METABAT__31-contigs_c_000000000083_2	628234	911115	693910	976003	1247376	924985	1141218	855446	1149883	1248125	1083825	866403
d71_METABAT__31-contigs_d71_METABAT__31-contigs---d71_METABAT__31-contigs_c_000000000119_65	938611	539305	381955	578944	508265	775622	568345	729270	1189371	773513	1002415	461112
d71_METABAT__31-contigs_d71_METABAT__31-contigs---d71_METABAT__31-contigs_c_000000000187_85	2883986	3250032	5149177	3237326	3799826	3366691	4088647	2118411	6654886	3936312	6689244	4191782
d71_METABAT__31-contigs_d71_METABAT__31-contigs---d71_METABAT__31-contigs_c_000000018436_4	2218099	868137	808846	718990	279048	611700	936097	1575747	652988	1440042	1905043	741178
d71_METABAT__31-contigs_d71_METABAT__31-contigs---d71_METABAT__31-contigs_c_000000000119_4	2119109	3495332	2833412	3886720	3967548	3650224	4050749	2106771	4440319	1947747	3532989	2121218
d71_METABAT__31-contigs_d71_METABAT__31-contigs---d71_METABAT__31-contigs_c_000000000106_42	4790899	3494376	6405799	4599622	6172665	3426240	4857180	6655019	18724236	5810260	15919733	5195194
d71_METABAT__31-contigs_d71_METABAT__31-contigs---d71_METABAT__31-contigs_c_000000000154_154	1710321	1911004	1842531	2207269	2637327	1810924	4763889	2972612	5728423	5340654	6592562	3958195
d71_METABAT__31-contigs_d71_METABAT__31-contigs---d71_METABAT__31-contigs_c_000000000119_167	2856643	1219166	1680602	1794416	2688158	2539594	2652276	2069644	3330239	1368220	3238573	1104447
d71_METABAT__31-contigs_d71_METABAT__31-contigs---d71_METABAT__31-contigs_c_000000001174_32	2783616	2944911	4824695	3496150	5278823	4435925	4945597	3103920	10349615	5629912	5649240	3382465
d71_METABAT__31-contigs_d71_METABAT__31-contigs---d71_METABAT__31-contigs_c_000000000367_56	844808	542527	955793	1128982	1348950	953492	1910644	862119	631325	1182904	3560896	858138
d71_METABAT__31-contigs_d71_METABAT__31-contigs---d71_METABAT__31-contigs_c_000000000367_90	3427971	241267	2383399	530523	4743808	314089	2758367	755870	4884351	817251	6477146	616002
d71_METABAT__31-contigs_d71_METABAT__31-contigs---d71_METABAT__31-contigs_c_000000000113_28	5370488	6018830	10541958	12751626	10278250	12301821	22455937	12729349	24051727	23173844	37351543	10748916
d71_METABAT__31-contigs_d71_METABAT__31-contigs---d71_METABAT__31-contigs_c_000000000269_28	17101339	22500139	10505908	27525489	17269592	18379884	13112376	14661955	38416241	9720312	7859908	15667456
d71_METABAT__31-contigs_d71_METABAT__31-contigs---d71_METABAT__31-contigs_c_000000000086_11	401603	599247	76711	961897	396971	649986	1154128	990496	928937	1500249	325212	1679223
d71_METABAT__31-contigs_d71_METABAT__31-contigs---d71_METABAT__31-contigs_c_000000000119_54	85167	258261	341624	355362	117859	469262	922531	675851	827389	809431	482769	336233
d71_METABAT__31-contigs_d71_METABAT__31-contigs---d71_METABAT__31-contigs_c_000000000367_75	351587	313265	94020	474777	486544	448388	761679	600607	2049378	743813	1195781	947695
d71_METABAT__31-contigs_d71_METABAT__31-contigs---d71_METABAT__31-contigs_c_000000000113_63	1047851	666885	1000755	706365	1450072	661689	602264	857830	2229854	1117253	1640500	786610
d71_METABAT__31-contigs_d71_METABAT__31-contigs---d71_METABAT__31-contigs_c_000000000106_23	636118	411901	913542	323512	32603	395273	838520	789238	1144412	742587	1290978	1151435
d71_METABAT__31-contigs_d71_METABAT__31-contigs---d71_METABAT__31-contigs_c_000000000106_20	469585	1438036	627871	1033116	649837	1215191	1598632	1325589	1520657	1780140	887280	2825578
d71_METABAT__31-contigs_d71_METABAT__31-contigs---d71_METABAT__31-contigs_c_000000000113_133	689424	255233	307271	435855	530034	346195	355612	561485	1240313	324942	1592148	427562
d71_METABAT__31-contigs_d71_METABAT__31-contigs---d71_METABAT__31-contigs_c_000000000106_61	497322	396304	284982	565934	1278124	541002	1429206	951132	690205	1163523	939690	87047
d71_METABAT__31-contigs_d71_METABAT__31-contigs---d71_METABAT__31-contigs_c_000000000086_48	1205819	561055	783104	525348	333735	808364	1332802	319311	780961	649316	846260	886434
d71_METABAT__31-contigs_d71_METABAT__31-contigs---d71_METABAT__31-contigs_c_000000001751_2	139917	273428	261912	205925	580874	306640	389722	537364	453094	554450	158624	659049
d71_METABAT__31-contigs_d71_METABAT__31-contigs---d71_METABAT__31-contigs_c_000000003105_6	31234	43265	41763	59239	43224	48342	48333	51086	101146	142556	59017	148823
d71_METABAT__31-contigs_d71_METABAT__31-contigs---d71_METABAT__31-contigs_c_000000000039_182	331945	503774	307271	501718	388692	488467	513662	372776	82688	500439	723703	406705
d71_METABAT__31-contigs_d71_METABAT__31-contigs---d71_METABAT__31-contigs_c_000000000367_84	344026	391899	197138	257264	68012	459435	380255	187561	159151	182086	92862	60215
d71_METABAT__31-contigs_d71_METABAT__31-contigs---d71_METABAT__31-contigs_c_000000003224_12	782047	696806	487973	913672	1082237	655226	2339650	1013806	2870168	1363344	1083629	688468
d71_METABAT__31-contigs_d71_METABAT__31-contigs---d71_METABAT__31-contigs_c_000000000789_21	1040212	2233884	2655246	1886783	3533319	1890974	146332	1197248	306229	1701019	1965479	476323
d71_METABAT__31-contigs_d71_METABAT__31-contigs---d71_METABAT__31-contigs_c_000000000091_95	1757934	1820797	2663891	1715954	4054536	1588947	3445692	2108513	11005918	3517696	6421786	3238755
d71_METABAT__31-contigs_d71_METABAT__31-contigs---d71_METABAT__31-contigs_c_000000000119_45	174896	184643	140310	358246	822905	352982	270640	663230	339820	914693	330467	319048
d71_METABAT__31-contigs_d71_METABAT__31-contigs---d71_METABAT__31-contigs_c_000000000154_79	496807	926231	1727101	1258843	687508	645894	768776	1486701	2895860	1488530	1689690	1014495
d71_METABAT__31-contigs_d71_METABAT__31-contigs---d71_METABAT__31-contigs_c_000000000039_140	13537210	14605471	25573954	13761665	21150734	11587069	21758799	9538977	33090274	12300732	26898722	16443354
d71_METABAT__31-contigs_d71_METABAT__31-contigs---d71_METABAT__31-contigs_c_000000000119_166	914126	1729036	1105851	1799783	1265015	2250230	2088141	1015210	2396363	1133610	1398241	2103709
d71_METABAT__31-contigs_d71_METABAT__31-contigs---d71_METABAT__31-contigs_c_000000000039_79	483075	1364715	1043389	1931071	1079891	1672473	1782559	1708524	1323672	1829681	2597880	1735144
d71_METABAT__31-contigs_d71_METABAT__31-contigs---d71_METABAT__31-contigs_c_000000000119_71	1309562	1196816	2368979	1572050	2025446	1244720	1549644	2225892	2744017	4396890	6549923	2653190
d71_METABAT__31-contigs_d71_METABAT__31-contigs---d71_METABAT__31-contigs_c_000000000144_2	104141	219629	139244	160645	48039	341705	590887	283885	562066	315008	65591	363883
d71_METABAT__31-contigs_d71_METABAT__31-contigs---d71_METABAT__31-contigs_c_000000000062_18	4706512	4388304	4806439	3893877	5077156	3448326	5791997	4532526	7800560	4905096	3991323	6694792
d71_METABAT__31-contigs_d71_METABAT__31-contigs---d71_METABAT__31-contigs_c_000000000119_41	5957577	2092275	4678290	1886783	7197501	1621671	27656837	7406896	36441237	16355170	20548188	22258448
d71_METABAT__31-contigs_d71_METABAT__31-contigs---d71_METABAT__31-contigs_c_000000000113_77	580118	116487	70515	76018	218945	205692	244825	194878	512344	240701	1096132	165129
d71_METABAT__31-contigs_d71_METABAT__31-contigs---d71_METABAT__31-contigs_c_000000000367_15	1432585	1060596	2384572	1346325	2063405	1109529	3212138	1896804	4828492	2626367	3480258	1006968
d71_METABAT__31-contigs_d71_METABAT__31-contigs---d71_METABAT__31-contigs_c_000000000086_9	18913	149398	25288	124829	183209	176803	87799	273820	306229	246775	107208	203403
d71_METABAT__31-contigs_d71_METABAT__31-contigs---d71_METABAT__31-contigs_c_000000000119_21	279834	247936	1621360	360900	903582	352260	433025	242972	302063	555953	528747	419049
d71_METABAT__31-contigs_d71_METABAT__31-contigs---d71_METABAT__31-contigs_c_000000002031_12	20152315	21303323	21389479	26589201	26162818	23575971	20896720	15265906	38348207	19153965	35722443	17167721
d71_METABAT__31-contigs_d71_METABAT__31-contigs---d71_METABAT__31-contigs_c_000000000086_28	535620	541406	143233	820815	148244	603507	828836	58403	1040700	189818	1012054	597918
d71_METABAT__31-contigs_d71_METABAT__31-contigs---d71_METABAT__31-contigs_c_000000002991_10	13502542	19048184	20013275	27578309	16078249	33482527	40654735	32774868	51182300	42506479	35006256	59377251
d71_METABAT__31-contigs_d71_METABAT__31-contigs---d71_METABAT__31-contigs_c_000000000144_87	852892	243158	438609	313566	817115	247762	507613	568323	2337010	996948	867752	723447
d71_METABAT__31-contigs_d71_METABAT__31-contigs---d71_METABAT__31-contigs_c_000000000737_3	2362782	2266496	5955908	2318504	3055334	2256511	8451320	3409322	10410917	4232466	8563007	4392478
d71_METABAT__31-contigs_d71_METABAT__31-contigs---d71_METABAT__31-contigs_c_000000000144_8	439483	161239	587623	180042	364908	310171	408042	292849	284636	476682	166081	251283
d71_METABAT__31-contigs_d71_METABAT__31-contigs---d71_METABAT__31-contigs_c_000000000039_238	2762842	1811989	2143509	1860531	4484196	1856154	4275311	1907135	3424126	2228932	1482332	2131349
d71_METABAT__31-contigs_d71_METABAT__31-contigs---d71_METABAT__31-contigs_c_000000000704_12	355230	449499	474970	544375	688221	444237	989450	1002777	1610478	629447	939690	686703
d71_METABAT__31-contigs_d71_METABAT__31-contigs---d71_METABAT__31-contigs_c_000000000241_111	507848	866419	1067049	809077	1104378	1190242	1683985	2087553	4933688	1414090	1782072	1590128
d71_METABAT__31-contigs_d71_METABAT__31-contigs---d71_METABAT__31-contigs_c_000000001260_5	53772	340209	359487	722050	967365	462728	748878	758964	870651	511052	508011	285491
d71_METABAT__31-contigs_d71_METABAT__31-contigs---d71_METABAT__31-contigs_c_000000000062_143	262680	434661	210734	354718	363510	543159	243887	238686	850636	267988	99267	407664
d71_METABAT__31-contigs_d71_METABAT__31-contigs---d71_METABAT__31-contigs_c_000000000123_141	979420	1280967	1225072	1133719	1442817	1128592	2591164	1693789	4194771	1375826	3283346	1268820
d71_METABAT__31-contigs_d71_METABAT__31-contigs---d71_METABAT__31-contigs_c_000000002031_16	2579463	4325212	8531589	7631870	8454311	5521983	10714145	10699455	18025056	9002806	20265131	3271295
d71_METABAT__31-contigs_d71_METABAT__31-contigs---d71_METABAT__31-contigs_c_000000000640_43	15127643	1657781	17913178	1143669	18830104	397663	23895841	9734052	39309132	31053922	19072285	35109841
d71_METABAT__31-contigs_d71_METABAT__31-contigs---d71_METABAT__31-contigs_c_000000000154_126	29227964	63882951	22676065	76840991	32457631	57523421	36294303	67564898	103996939	37994990	90680048	45635204
d71_METABAT__31-contigs_d71_METABAT__31-contigs---d71_METABAT__31-contigs_c_000000000154_137	905502	1699810	1902568	2423959	1969128	3163314	1401202	1042201	1256694	2479675	2199786	933336
d71_METABAT__31-contigs_d71_METABAT__31-contigs---d71_METABAT__31-contigs_c_000000000119_139	26027187	18437213	35479375	19620109	35666405	16891325	52063196	16574072	89217516	30657128	37183617	42639615
d71_METABAT__31-contigs_d71_METABAT__31-contigs---d71_METABAT__31-contigs_c_000000000367_34	604253	147910	186446	137523	578905	215819	647335	250596	150519	426782	966083	550510
d71_METABAT__31-contigs_d71_METABAT__31-contigs---d71_METABAT__31-contigs_c_000000000319_40	1872200	1077012	1375038	1102256	1423142	938676	2081017	1828975	4013365	2734080	2740331	2092826
d71_METABAT__31-contigs_d71_METABAT__31-contigs---d71_METABAT__31-contigs_c_000000000119_102	554389	397107	444756	339270	460316	263133	1201031	655993	1795277	867241	1606193	749687
d71_METABAT__31-contigs_d71_METABAT__31-contigs---d71_METABAT__31-contigs_c_000000001260_23	968353	1196327	1916249	1307648	4663404	1148638	4495383	2320592	6647935	3101035	4903602	2610176
d71_METABAT__31-contigs_d71_METABAT__31-contigs---d71_METABAT__31-contigs_c_000000000269_29	80186	567368	750508	614412	110966	372320	124083	335165	259668	357367	454537	207408
d71_METABAT__31-contigs_d71_METABAT__31-contigs---d71_METABAT__31-contigs_c_000000000086_67	3543521	3074231	6385944	3471367	5756531	4950265	3576103	2025235	5488034	1762065	3202185	2244200
d71_METABAT__31-contigs_d71_METABAT__31-contigs---d71_METABAT__31-contigs_c_000000000187_97	217649	360148	329815	476640	180716	372793	381703	688233	610838	683282	356414	645928
d71_METABAT__31-contigs_d71_METABAT__31-contigs---d71_METABAT__31-contigs_c_000000002660_13	73326	123529	294126	116819	507359	167962	113466	217651	237450	161426	969840	109804
d71_METABAT__31-contigs_d71_METABAT__31-contigs---d71_METABAT__31-contigs_c_000000000039_133	91008	64734	283931	75947	209903	20659	234715	101072	491186	57011	171960	53687
d71_METABAT__31-contigs_d71_METABAT__31-contigs---d71_METABAT__31-contigs_c_000000002991_1	1103255	934227	1475137	1032270	1817551	1050541	894254	550568	850636	741904	1687532	808176
d71_METABAT__31-contigs_d71_METABAT__31-contigs---d71_METABAT__31-contigs_c_000000000086_147	4019492	3665903	5679297	5741873	5088991	6281075	3837805	1908196	6185059	3515995	3393432	2922253
d71_METABAT__31-contigs_d71_METABAT__31-contigs---d71_METABAT__31-contigs_c_000000000640_29	366713	199961	831418	339893	904633	291189	1258289	704101	3665845	1124084	1536439	900777
d71_METABAT__31-contigs_d71_METABAT__31-contigs---d71_METABAT__31-contigs_c_000000000086_8	360839	418772	482469	684369	499348	692515	558374	1071071	3505515	716887	681805	1424565
d71_METABAT__31-contigs_d71_METABAT__31-contigs---d71_METABAT__31-contigs_c_000000000737_29	340557	749533	311555	814516	124021	764555	1081713	489690	1915432	957622	1185360	1598261
d71_METABAT__31-contigs_d71_METABAT__31-contigs---d71_METABAT__31-contigs_c_000000000086_88	749435	483198	408243	574870	422525	383203	472470	913016	629195	603616	1311163	570582
d71_METABAT__31-contigs_d71_METABAT__31-contigs---d71_METABAT__31-contigs_c_000000000154_44	1584791	745494	1566207	674327	476765	712384	1599362	897410	2454448	1187639	1171745	1510222
d71_METABAT__31-contigs_d71_METABAT__31-contigs---d71_METABAT__31-contigs_c_000000000039_92	88464	133135	70970	89931	171389	171969	410675	264729	57294	291655	434596	175828
d71_METABAT__31-contigs_d71_METABAT__31-contigs---d71_METABAT__31-contigs_c_000000000337_34	226269	242266	302539	312416	688870	417441	2591002	1592719	1611997	2252524	2821727	942577
d71_METABAT__31-contigs_d71_METABAT__31-contigs---d71_METABAT__31-contigs_c_000000000106_60	227269	428250	1114211	522994	524178	605010	351683	390073	245321	785075	429424	1392269
d71_METABAT__31-contigs_d71_METABAT__31-contigs---d71_METABAT__31-contigs_c_000000000039_71	131284	259397	136529	233501	141305	315173	158008	474517	236187	434708	192936	355462
d71_METABAT__31-contigs_d71_METABAT__31-contigs---d71_METABAT__31-contigs_c_000000000106_32	1705458	1121160	1915476	1878645	2926528	1195202	3061334	3037365	2430025	3058600	6316023	1940967
d71_METABAT__31-contigs_d71_METABAT__31-contigs---d71_METABAT__31-contigs_c_000000000154_24	204655	191542	273639	326046	283212	392770	316690	309935	662734	538460	386695	83582
d71_METABAT__31-contigs_d71_METABAT__31-contigs---d71_METABAT__31-contigs_c_000000001174_26	22058248	34021336	32150646	25975883	24475297	32983656	40283845	30179425	86875802	27540464	34169293	49480319
d71_METABAT__31-contigs_d71_METABAT__31-contigs---d71_METABAT__31-contigs_c_000000000091_111	4861983	4239600	5624325	3137302	4762707	3365119	11919392	4702470	10437403	6743690	6915837	9972934
d71_METABAT__31-contigs_d71_METABAT__31-contigs---d71_METABAT__31-contigs_c_000000001036_20	496531	353185	255346	460720	581414	465825	59104	1297998	1113172	1138232	793856	535563
d71_METABAT__31-contigs_d71_METABAT__31-contigs---d71_METABAT__31-contigs_c_000000000119_83	78503	177315	174941	196534	108637	205742	283449	217168	254217	172825	543883	103308
d71_METABAT__31-contigs_d71_METABAT__31-contigs---d71_METABAT__31-contigs_c_000000000269_103	1337051	2309999	1179147	1581944	2322694	959844	1188572	921961	1566088	1458776	2096338	1274139
d71_METABAT__31-contigs_d71_METABAT__31-contigs---d71_METABAT__31-contigs_c_000000000367_67	2585466	2979201	3552330	4505909	5058416	3235494	4994143	5537869	7910581	6082538	8254361	3609545
d71_METABAT__31-contigs_d71_METABAT__31-contigs---d71_METABAT__31-contigs_c_000000000113_134	646110	228447	287966	288653	496734	368889	555450	395743	232477	381623	2034706	478884
d71_METABAT__31-contigs_d71_METABAT__31-contigs---d71_METABAT__31-contigs_c_000000000123_39	389743	338243	426368	352123	245158	313672	603102	581653	573685	466109	468631	284583
d71_METABAT__31-contigs_d71_METABAT__31-contigs---d71_METABAT__31-contigs_c_000000000241_40	326473	149111	785736	203095	451791	238497	101039	170081	634331	185818	863620	168889
d71_METABAT__31-contigs_d71_METABAT__31-contigs---d71_METABAT__31-contigs_c_000000000091_159	826017	1676063	3313344	2318610	3429258	1564820	1278205	1310989	3744847	1303982	1560758	1686751
d71_METABAT__31-contigs_d71_METABAT__31-contigs---d71_METABAT__31-contigs_c_000000000951_28	727726	655288	768178	438761	795052	837033	296344	633411	868219	812356	506592	922907
d71_METABAT__31-contigs_d71_METABAT__31-contigs---d71_METABAT__31-contigs_c_000000000337_32	262892	195284	314506	164801	555279	264689	2762007	798776	4346225	685741	3738575	551902
d71_METABAT__31-contigs_d71_METABAT__31-contigs---d71_METABAT__31-contigs_c_000000000787_2	1438310	427179	1153878	545581	1725021	326496	1632170	842244	2173583	1735107	2717684	1396740
d71_METABAT__31-contigs_d71_METABAT__31-contigs---d71_METABAT__31-contigs_c_000000000083_36	405677	768481	976358	1138726	1010515	567601	376655	1538379	2364667	1145780	3219410	585406
d71_METABAT__31-contigs_d71_METABAT__31-contigs---d71_METABAT__31-contigs_c_000000001161_32	3926878	2060562	4217644	3716543	4008851	3248098	3685792	1290786	1459260	1994475	3770733	1796562
d71_METABAT__31-contigs_d71_METABAT__31-contigs---d71_METABAT__31-contigs_c_000000000951_32	639414	529292	474970	598274	688221	637767	549695	1123282	1150342	1377153	671207	860797
d71_METABAT__31-contigs_d71_METABAT__31-contigs---d71_METABAT__31-contigs_c_000000000119_34	688293	299613	595489	246750	691027	318333	1733377	1655530	2928163	2129797	3544580	2489508
d71_METABAT__31-contigs_d71_METABAT__31-contigs---d71_METABAT__31-contigs_c_000000000062_201	103878	514394	37880	232836	196025	529094	306875	596655	336388	567408	160590	1024612
d71_METABAT__31-contigs_d71_METABAT__31-contigs---d71_METABAT__31-contigs_c_000000000154_124	1793093	2515332	2115443	3096719	2189450	2357300	4406859	2638836	5806571	5793815	4982420	3115905
d71_METABAT__31-contigs_d71_METABAT__31-contigs---d71_METABAT__31-contigs_c_000000000154_141	496807	1647874	664270	2570452	962512	2109921	1691306	1342244	965287	2310155	3191637	1366187
d71_METABAT__31-contigs_d71_METABAT__31-contigs---d71_METABAT__31-contigs_c_000000000086_146	1107498	1186589	1339781	1268294	1824541	1165590	2529863	1319418	3244848	1673580	1893320	1557953
d71_METABAT__31-contigs_d71_METABAT__31-contigs---d71_METABAT__31-contigs_c_000000000640_42	9562235	1154999	22434830	1218177	16228815	547310	19263900	16186285	27459866	33180224	24204073	29793058
d71_METABAT__31-contigs_d71_METABAT__31-contigs---d71_METABAT__31-contigs_c_000000000187_66	7531880	4460937	4906239	6754244	10423014	4842256	11655072	9464461	20638101	7642606	17150753	10385003
d71_METABAT__31-contigs_d71_METABAT__31-contigs---d71_METABAT__31-contigs_c_000000004057_8	1220508	1390512	1148383	2047332	1438781	1879683	1095885	840667	1610225	1258118	2363091	707694
d71_METABAT__31-contigs_d71_METABAT__31-contigs---d71_METABAT__31-contigs_c_000000000091_153	119979	50692	389594	53312	166033	206917	1723979	354054	1498608	475809	1392586	254334
d71_METABAT__31-contigs_d71_METABAT__31-contigs---d71_METABAT__31-contigs_c_000000000269_17	41932	158552	56067	124065	58028	142780	64887	149868	135790	155358	79231	211214
d71_METABAT__31-contigs_d71_METABAT__31-contigs---d71_METABAT__31-contigs_c_000000000144_27	1168986	341828	1309560	467390	1355374	397061	1417807	1425845	2148541	1535293	1253641	735486
d71_METABAT__31-contigs_d71_METABAT__31-contigs---d71_METABAT__31-contigs_c_000000000154_104	49861	225867	66669	185352	207003	256210	77157	341312	484398	388211	282639	481941
d71_METABAT__31-contigs_d71_METABAT__31-contigs---d71_METABAT__31-contigs_c_000000000086_75	827441	402701	790252	726375	2453694	563487	2012071	823466	382786	1428094	3796948	1142532
d71_METABAT__31-contigs_d71_METABAT__31-contigs---d71_METABAT__31-contigs_c_000000000241_103	797203	2166743	2345026	1995812	2868349	1727391	2713957	1574327	5679477	1737921	3313889	1193801
d71_METABAT__31-contigs_d71_METABAT__31-contigs---d71_METABAT__31-contigs_c_000000001036_26	1353721	2041889	1810029	1997661	2961103	1824842	6419522	2764346	2686817	4480881	5693288	3846294
d71_METABAT__31-contigs_d71_METABAT__31-contigs---d71_METABAT__31-contigs_c_000000000106_154	58328246	77019706	37936945	62502505	59990921	78117407	65123577	64871920	106909213	51022950	32883973	105754116
d71_METABAT__31-contigs_d71_METABAT__31-contigs---d71_METABAT__31-contigs_c_000000000337_57	11120004	5649794	5030627	5397838	5900834	5636832	2716966	2334870	7310281	5481560	7109063	6499204
d71_METABAT__31-contigs_d71_METABAT__31-contigs---d71_METABAT__31-contigs_c_000000000337_22	6041375	4780097	6625595	7709116	7984627	6652435	4726829	3458202	9452164	5915609	5258673	4241595
d71_METABAT__31-contigs_d71_METABAT__31-contigs---d71_METABAT__31-contigs_c_000000001036_17	491059	634949	858610	684897	470460	610358	993690	1169284	1100905	1068898	1641591	694217
d71_METABAT__31-contigs_d71_METABAT__31-contigs---d71_METABAT__31-contigs_c_000000000091_163	60405	110808	242297	307032	1086687	452492	93472	450075	978044	982764	1255482	452277
d71_METABAT__31-contigs_d71_METABAT__31-contigs---d71_METABAT__31-contigs_c_000000000144_102	197768	155481	440717	125029	91227	175492	510053	403333	213477	279638	1121045	98718
d71_METABAT__31-contigs_d71_METABAT__31-contigs---d71_METABAT__31-contigs_c_000000000640_27	1054760	750256	846177	784182	3211193	561573	2937906	2517437	6148134	5176488	17936713	2498468
d71_METABAT__31-contigs_d71_METABAT__31-contigs---d71_METABAT__31-contigs_c_000000000187_53	90210	120453	281441	193905	457736	273655	232656	260482	681628	330995	284085	200585
d71_METABAT__31-contigs_d71_METABAT__31-contigs---d71_METABAT__31-contigs_c_000000011001_2	661953	577057	1137962	480663	654318	286866	1609657	716057	306229	624553	4109638	991267
d71_METABAT__31-contigs_d71_METABAT__31-contigs---d71_METABAT__31-contigs_c_000000000319_2	228239	325352	352122	360954	218665	281514	787872	456260	1876191	404426	762993	494752
d71_METABAT__31-contigs_d71_METABAT__31-contigs---d71_METABAT__31-contigs_c_000000000144_17	423407	715740	827418	1005649	676077	756137	957591	1177872	527354	1320375	800028	917817
d71_METABAT__31-contigs_d71_METABAT__31-contigs---d71_METABAT__31-contigs_c_000000000091_17	728651	344702	1328539	577912	458339	315770	717524	1336225	1072541	1369376	3129056	423834
d71_METABAT__31-contigs_d71_METABAT__31-contigs---d71_METABAT__31-contigs_c_000000000241_78	1164217	585975	1210725	677138	3043197	552579	5804981	1575056	3770082	2271299	9043563	933336
d71_METABAT__31-contigs_d71_METABAT__31-contigs---d71_METABAT__31-contigs_c_000000000241_109	623267	2263332	1166699	2279074	1552519	2292001	1350250	4991309	403665	3888802	1177663	1713944
d71_METABAT__31-contigs_d71_METABAT__31-contigs---d71_METABAT__31-contigs_c_000000000640_39	3583788	169167	4375121	271881	5390690	202576	4581204	2425807	3532072	4007607	883247	5027286
d71_METABAT__31-contigs_d71_METABAT__31-contigs---d71_METABAT__31-contigs_c_000000000039_94	1563636	400760	1447408	374122	166449	290410	3164119	488175	2726512	897723	1590878	507604
d71_METABAT__31-contigs_d71_METABAT__31-contigs---d71_METABAT__31-contigs_c_000000001062_38	252587	220193	1109680	418834	848892	314983	7203023	5733508	9464890	6605044	8113478	5899664
d71_METABAT__31-contigs_d71_METABAT__31-contigs---d71_METABAT__31-contigs_c_000000000086_18	70680	357216	283513	273466	97810	223162	328117	569450	228882	436444	133549	452235
d71_METABAT__31-contigs_d71_METABAT__31-contigs---d71_METABAT__31-contigs_c_000000000241_31	163626	77184	43756	67032	45287	99273	253201	112997	317923	72045	185503	57916
d71_METABAT__31-contigs_d71_METABAT__31-contigs---d71_METABAT__31-contigs_c_000000000367_8	3456940	2521116	4209036	3089957	4089029	2688947	4691914	2408816	8442860	1676811	7845557	1017467
d71_METABAT__31-contigs_d71_METABAT__31-contigs---d71_METABAT__31-contigs_c_000000000091_114	643928	554456	1772609	790239	1415280	532315	1348118	1636013	2330554	1755232	5367801	623943
d71_METABAT__31-contigs_d71_METABAT__31-contigs---d71_METABAT__31-contigs_c_000000000269_90	8448737	4059998	6481660	5852671	4791725	4707477	8358688	5512339	6727756	7355182	12300035	7410120
d71_METABAT__31-contigs_d71_METABAT__31-contigs---d71_METABAT__31-contigs_c_000000000091_52	2573903	930307	1814612	514795	1100952	599727	2534598	847636	3182481	1339343	3448583	2962465
d71_METABAT__31-contigs_d71_METABAT__31-contigs---d71_METABAT__31-contigs_c_000000000154_121	6175581	12073124	4058636	9171594	5938813	10672677	16683019	6968385	27455406	12550174	16415363	21673338
d71_METABAT__31-contigs_d71_METABAT__31-contigs---d71_METABAT__31-contigs_c_000000000787_8	1569433	1314256	2540231	1397433	2400481	1222196	2172949	1896430	8827140	2301927	3901895	1697996
d71_METABAT__31-contigs_d71_METABAT__31-contigs---d71_METABAT__31-contigs_c_000000000062_61	6476061	4359945	11658193	4998099	7159520	3881597	12148684	5349760	15347804	8806003	15244365	7185946
d71_METABAT__31-contigs_d71_METABAT__31-contigs---d71_METABAT__31-contigs_c_000000000144_1	1259255	1272857	2057880	1220691	968124	1446577	3247685	2059614	8608781	2456711	264373	3333342
d71_METABAT__31-contigs_d71_METABAT__31-contigs---d71_METABAT__31-contigs_c_000000000187_62	501654	586368	819806	596236	1619837	596983	776276	1171656	902504	1511432	2211708	1009217
d71_METABAT__31-contigs_d71_METABAT__31-contigs---d71_METABAT__31-contigs_c_000000000039_21	97247	127423	130027	184440	403728	174594	752419	347567	944749	245421	183749	92672
d71_METABAT__31-contigs_d71_METABAT__31-contigs---d71_METABAT__31-contigs_c_000000000091_136	9029777	2082546	12371615	3526672	18358150	2588077	19838162	3099655	10469044	5608759	34334141	2534424
d71_METABAT__31-contigs_d71_METABAT__31-contigs---d71_METABAT__31-contigs_c_000000001174_34	126493	684760	439742	665985	665183	596728	430628	608411	737322	764789	525820	692253
d71_METABAT__31-contigs_d71_METABAT__31-contigs---d71_METABAT__31-contigs_c_000000000119_40	828235	616689	1107413	649278	636753	529844	5268951	3383827	5066135	6675771	10606870	2417903
d71_METABAT__31-contigs_d71_METABAT__31-contigs---d71_METABAT__31-contigs_c_000000000062_83	750651	1406982	1940443	702353	1038790	1167997	2090845	960980	3079053	1093645	1607467	1941611
d71_METABAT__31-contigs_d71_METABAT__31-contigs---d71_METABAT__31-contigs_c_000000000086_126	561043	760338	570119	696332	900625	757193	868175	1553856	1671478	2030444	1060089	1292311
d71_METABAT__31-contigs_d71_METABAT__31-contigs---d71_METABAT__31-contigs_c_000000000086_41	944345	985656	1464687	902689	1306834	820827	2045833	2052540	3792008	1932941	1641591	1732970
d71_METABAT__31-contigs_d71_METABAT__31-contigs---d71_METABAT__31-contigs_c_000000000083_30	1632367	1291481	1988591	1252142	1455772	1080200	2638243	1408549	4816219	1715997	2398943	1841980
d71_METABAT__31-contigs_d71_METABAT__31-contigs---d71_METABAT__31-contigs_c_000000000091_21	2369565	1820322	1731999	1291913	2317252	1292894	2591164	813401	7059493	1433505	1731219	4305387
d71_METABAT__31-contigs_d71_METABAT__31-contigs---d71_METABAT__31-contigs_c_000000000154_73	268583	166701	170108	116893	176059	282671	328117	288578	320435	217842	293809	190516
d71_METABAT__31-contigs_d71_METABAT__31-contigs---d71_METABAT__31-contigs_c_000000000083_123	100823	534722	44936	609357	325555	692843	260027	649436	761819	593701	825519	333988
d71_METABAT__31-contigs_d71_METABAT__31-contigs---d71_METABAT__31-contigs_c_000000000337_21	4034837	4233156	3289565	5696442	4040181	6159525	3096437	3193341	4355337	3767618	4648670	2451681
d71_METABAT__31-contigs_d71_METABAT__31-contigs---d71_METABAT__31-contigs_c_000000000091_137	742138	414106	425269	506716	635768	317240	710919	306133	1258853	487679	1669368	331960
d71_METABAT__31-contigs_d71_METABAT__31-contigs---d71_METABAT__31-contigs_c_000000000062_135	210592	204107	344151	317753	615238	328836	1050048	460672	1591241	599312	1016890	621162
d71_METABAT__31-contigs_d71_METABAT__31-contigs---d71_METABAT__31-contigs_c_000000000319_5	93278	429524	374160	488277	387250	363810	721708	378585	906188	726245	881244	1434924
d71_METABAT__31-contigs_d71_METABAT__31-contigs---d71_METABAT__31-contigs_c_000000002130_13	18913	48855	25288	21522	78518	38639	146332	60722	61246	57885	35736	54069
d71_METABAT__31-contigs_d71_METABAT__31-contigs---d71_METABAT__31-contigs_c_000000000871_21	1271121	977054	1916555	1216693	2881840	956047	1966974	1210716	3415630	2005479	3628224	1019858
d71_METABAT__31-contigs_d71_METABAT__31-contigs---d71_METABAT__31-contigs_c_000000001036_8	3427971	2587735	4309820	2340543	6301476	890067	712552	982495	1159785	1826919	290021	703484
d71_METABAT__31-contigs_d71_METABAT__31-contigs---d71_METABAT__31-contigs_c_000000000123_129	399375	373786	177998	535270	552677	931306	1030010	846755	431099	907818	2263857	308091
d71_METABAT__31-contigs_d71_METABAT__31-contigs---d71_METABAT__31-contigs_c_000000000871_34	5646070	3255136	5823690	3341011	3348570	3325649	748878	1377863	4701514	1654424	4572103	944316
d71_METABAT__31-contigs_d71_METABAT__31-contigs---d71_METABAT__31-contigs_c_000000000091_151	85699	599958	114586	877704	1067357	567695	1458752	597013	1942639	584408	809643	2321673
d71_METABAT__31-contigs_d71_METABAT__31-contigs---d71_METABAT__31-contigs_c_000000000269_102	1722160	1399628	1428232	821940	1478198	392729	7320113	1979505	14471627	3229486	6549229	3659151
d71_METABAT__31-contigs_d71_METABAT__31-contigs---d71_METABAT__31-contigs_c_000000000640_49	36959	554842	49417	642090	51146	441605	57192	655993	359055	791829	69834	1413840
d71_METABAT__31-contigs_d71_METABAT__31-contigs---d71_METABAT__31-contigs_c_000000000039_74	524498	440401	1102034	835604	933208	728282	347839	1575013	4124886	2200739	707885	1173045
d71_METABAT__31-contigs_d71_METABAT__31-contigs---d71_METABAT__31-contigs_c_000000000154_72	165469	162301	103248	134738	137391	220588	153631	241236	607284	180660	145905	178708
d71_METABAT__31-contigs_d71_METABAT__31-contigs---d71_METABAT__31-contigs_c_000000000787_11	374270	1129842	318454	2031439	423764	1135363	2158676	2092024	550908	2877450	1221497	1032922
d71_METABAT__31-contigs_d71_METABAT__31-contigs---d71_METABAT__31-contigs_c_000000000615_17	1818923	2613808	2307320	2543992	3420705	2451384	5124125	2624666	12233531	4690539	7490577	6533350
d71_METABAT__31-contigs_d71_METABAT__31-contigs---d71_METABAT__31-contigs_c_000000000086_165	652947	1277777	1666713	1364473	903582	1407466	1010391	2010044	2498881	1666948	1458059	1236367
d71_METABAT__31-contigs_d71_METABAT__31-contigs---d71_METABAT__31-contigs_c_000000000723_45	47777	191382	574929	264591	330579	275076	1108966	703283	1392434	910707	631917	279676
d71_METABAT__31-contigs_d71_METABAT__31-contigs---d71_METABAT__31-contigs_c_000000000106_81	49273	132550	47058	126559	107150	268002	424800	322784	113971	371533	359103	200274
d71_METABAT__31-contigs_d71_METABAT__31-contigs---d71_METABAT__31-contigs_c_000000000154_125	6912603	12129085	5606215	15466069	7997824	11863404	8241783	12679065	26054763	10313752	24195621	9765314
d71_METABAT__31-contigs_d71_METABAT__31-contigs---d71_METABAT__31-contigs_c_000000000789_26	169283	69712	97004	64212	167330	181156	486484	130381	234938	144136	502636	121811
d71_METABAT__31-contigs_d71_METABAT__31-contigs---d71_METABAT__31-contigs_c_000000000154_30	1050009	233543	82585	257717	427370	302082	860198	213269	1000072	275269	583527	210211
d71_METABAT__31-contigs_d71_METABAT__31-contigs---d71_METABAT__31-contigs_c_000000000113_9	2196564	595566	2580977	974595	2118594	671694	3399033	649179	3664341	1733432	3647325	806475
d71_METABAT__31-contigs_d71_METABAT__31-contigs---d71_METABAT__31-contigs_c_000000000723_35	303744	960063	1566499	1484648	1381109	1233039	738609	1826852	2107746	1861624	2705643	962872
d71_METABAT__31-contigs_d71_METABAT__31-contigs---d71_METABAT__31-contigs_c_000000001036_30	1503296	1718500	2659726	1662313	2836828	1770165	2279254	1743120	2507821	2128881	2955243	1862537
d71_METABAT__31-contigs_d71_METABAT__31-contigs---d71_METABAT__31-contigs_c_000000000154_71	1302246	622309	1741203	679934	530034	877344	1303912	1517401	5209313	1871504	1302666	969835
d71_METABAT__31-contigs_d71_METABAT__31-contigs---d71_METABAT__31-contigs_c_000000000091_171	270375	4249820	51645	5582141	801770	7434357	1494240	971014	1876191	839961	656837	1351365
d71_METABAT__31-contigs_d71_METABAT__31-contigs---d71_METABAT__31-contigs_c_000000000083_125	458762	555316	1022333	792749	1058098	779463	1183171	466262	495203	604884	2407861	312268
d71_METABAT__31-contigs_d71_METABAT__31-contigs---d71_METABAT__31-contigs_c_000000000119_73	1404229	578273	1214893	1272102	1257395	485810	1917308	2166634	1337445	4093794	780379	1225706
d71_METABAT__31-contigs_d71_METABAT__31-contigs---d71_METABAT__31-contigs_c_000000003304_10	105708	326204	302872	248604	146285	410421	443993	564423	1124750	579766	370938	491338
d71_METABAT__31-contigs_d71_METABAT__31-contigs---d71_METABAT__31-contigs_c_000000000187_48	195884	129555	261912	222909	632508	149566	505195	359938	634331	424227	123374	97778
d71_METABAT__31-contigs_d71_METABAT__31-contigs---d71_METABAT__31-contigs_c_000000000083_149	211883	141648	202360	176818	293215	193015	140518	185195	294061	219416	514740	490362
d71_METABAT__31-contigs_d71_METABAT__31-contigs---d71_METABAT__31-contigs_c_000000000241_66	3335323	2433476	5054194	2232302	3179633	2051100	6078730	2797190	14161017	3235573	5181717	5781636
d71_METABAT__31-contigs_d71_METABAT__31-contigs---d71_METABAT__31-contigs_c_000000000119_70	116202	361073	466115	431965	1447263	366893	899077	879901	376298	1965445	2415207	585312
d71_METABAT__31-contigs_d71_METABAT__31-contigs---d71_METABAT__31-contigs_c_000000000337_33	925631	683074	985916	646283	1237515	597331	3520183	1183215	5029652	1822122	2697576	1416022
d71_METABAT__31-contigs_d71_METABAT__31-contigs---d71_METABAT__31-contigs_c_000000000086_78	2448551	1594999	3011988	1879865	3659509	1679588	5607669	2758866	4123153	3455172	6107024	2973341
d71_METABAT__31-contigs_d71_METABAT__31-contigs---d71_METABAT__31-contigs_c_000000000123_41	1454291	1124666	3055640	1554058	1552519	1211597	3150582	1734247	2018327	3005287	3532989	1057780
d71_METABAT__31-contigs_d71_METABAT__31-contigs---d71_METABAT__31-contigs_c_000000000113_98	5033476	2215780	2552813	4358480	5524434	2224305	805755	1377368	1686197	1034495	983870	165401
d71_METABAT__31-contigs_d71_METABAT__31-contigs---d71_METABAT__31-contigs_c_000000000269_85	1063148	1072591	984123	767256	565862	805010	717116	1240160	1500704	1204659	772622	1250633
d71_METABAT__31-contigs_d71_METABAT__31-contigs---d71_METABAT__31-contigs_c_000000000269_36	2245912	618065	1000985	822030	1690322	612274	1036522	866429	1658740	1195368	3648048	1174716
d71_METABAT__31-contigs_d71_METABAT__31-contigs---d71_METABAT__31-contigs_c_000000000119_114	43948	215534	58762	150035	425726	296567	340035	247591	1280861	294977	83040	352992
d71_METABAT__31-contigs_d71_METABAT__31-contigs---d71_METABAT__31-contigs_c_000000000337_94	314814	477976	888630	400705	532468	409286	595409	544569	339820	629203	991400	928574
d71_METABAT__31-contigs_d71_METABAT__31-contigs---d71_METABAT__31-contigs_c_000000000951_10	1436483	1363999	1571472	1040241	903582	735704	2222860	846448	3805988	876502	2220736	2791118
d71_METABAT__31-contigs_d71_METABAT__31-contigs---d71_METABAT__31-contigs_c_000000000187_16	3012673	2071252	3802295	2202236	3545680	2030711	3964799	3375379	3555902	4346515	6224444	3422870
d71_METABAT__31-contigs_d71_METABAT__31-contigs---d71_METABAT__31-contigs_c_000000000640_17	667620	344145	892659	377915	355341	448290	397345	556862	1164129	471539	1067395	202747
d71_METABAT__31-contigs_d71_METABAT__31-contigs---d71_METABAT__31-contigs_c_000000000062_57	78804	103257	105367	197287	109053	151239	121944	138438	765572	275040	148900	246744
d71_METABAT__31-contigs_d71_METABAT__31-contigs---d71_METABAT__31-contigs_c_000000000062_62	6168383	4002233	8667861	5749644	9406060	3826083	10639503	8346724	12086828	10288680	13288357	5343280
d71_METABAT__31-contigs_d71_METABAT__31-contigs---d71_METABAT__31-contigs_c_000000000951_1	765469	549466	400496	467099	875071	385297	1493515	917318	1185522	1095458	1697893	792882
d71_METABAT__31-contigs_d71_METABAT__31-contigs---d71_METABAT__31-contigs_c_000000001062_25	675938	386807	2194896	710587	1737169	185321	6724080	5504362	12820639	7004858	4926280	3825362
d71_METABAT__31-contigs_d71_METABAT__31-contigs---d71_METABAT__31-contigs_c_000000000123_21	457063	418444	611128	488598	632508	532485	450083	616677	1210996	729569	1177663	390304
d71_METABAT__31-contigs_d71_METABAT__31-contigs---d71_METABAT__31-contigs_c_000000003304_6	123087	198145	98746	229712	306602	291091	190469	583079	398592	337068	325602	519451
d71_METABAT__31-contigs_d71_METABAT__31-contigs---d71_METABAT__31-contigs_c_000000000154_123	1371188	1997110	3230248	3829079	2801105	2574964	6567541	2361352	7400531	6167070	7772576	3048897
d71_METABAT__31-contigs_d71_METABAT__31-contigs---d71_METABAT__31-contigs_c_000000000154_105	218641	651313	542916	717980	821251	678725	338331	1061461	303439	867078	885259	378437
d71_METABAT__31-contigs_d71_METABAT__31-contigs---d71_METABAT__31-contigs_c_000000000106_10	1907055	1140544	1664797	1122743	2202872	1314315	2512041	1085543	3215403	1244875	2531299	1044907
d71_METABAT__31-contigs_d71_METABAT__31-contigs---d71_METABAT__31-contigs_c_000000000187_14	32188	104836	43037	119652	44543	137496	49808	118939	104233	174560	182455	48200
d71_METABAT__31-contigs_d71_METABAT__31-contigs---d71_METABAT__31-contigs_c_000000002031_21	712850	613802	841002	569429	2263101	521794	843537	850948	1222106	839834	396156	1284407
d71_METABAT__31-contigs_d71_METABAT__31-contigs---d71_METABAT__31-contigs_c_000000000871_9	211603	175864	56586	189427	644221	201742	196465	192275	685234	297686	399824	386009
d71_METABAT__31-contigs_d71_METABAT__31-contigs---d71_METABAT__31-contigs_c_000000000123_81	2879496	2879799	6416844	4150563	2846285	2402357	4880188	6038654	12876924	5013944	10622520	3416009
d71_METABAT__31-contigs_d71_METABAT__31-contigs---d71_METABAT__31-contigs_c_000000000123_19	2313880	1543208	1947970	1462839	3913641	2063862	3050117	981177	5272879	2066135	3724359	2228339
d71_METABAT__31-contigs_d71_METABAT__31-contigs---d71_METABAT__31-contigs_c_000000003224_11	2710489	2071239	5329605	2503837	2868349	3148787	13076338	3795769	11875271	6189737	14159343	5925596
d71_METABAT__31-contigs_d71_METABAT__31-contigs---d71_METABAT__31-contigs_c_000000000640_5	174198	58693	99821	54750	241065	134035	885697	218586	886452	327376	705315	152450
d71_METABAT__31-contigs_d71_METABAT__31-contigs---d71_METABAT__31-contigs_c_000000001174_38	115226	42274	215692	36714	159456	175485	891521	107493	970154	144778	1088596	166275
d71_METABAT__31-contigs_d71_METABAT__31-contigs---d71_METABAT__31-contigs_c_000000000091_152	174896	27500	140310	45113	48406	101780	378897	163159	339820	155892	66093	185715
d71_METABAT__31-contigs_d71_METABAT__31-contigs---d71_METABAT__31-contigs_c_000000000640_20	674937	541261	807449	433883	1032331	683950	1704053	535819	4486332	684762	3691638	333680
d71_METABAT__31-contigs_d71_METABAT__31-contigs---d71_METABAT__31-contigs_c_000000000119_17	64375	296432	946818	249072	445428	322817	1295008	542052	625397	757002	1094729	429422
d71_METABAT__31-contigs_d71_METABAT__31-contigs---d71_METABAT__31-contigs_c_000000000154_26	143831	113077	448730	185498	66347	181057	222569	142310	465768	223968	452947	306761
d71_METABAT__31-contigs_d71_METABAT__31-contigs---d71_METABAT__31-contigs_c_000000000144_72	3597254	3290719	5715178	5101678	6735035	4032224	10019709	8513920	9730328	10728063	16072919	3831285
d71_METABAT__31-contigs_d71_METABAT__31-contigs---d71_METABAT__31-contigs_c_000000000113_4	110185	73792	81847	69659	16942	191758	94724	193566	118937	221536	69398	81667
d71_METABAT__31-contigs_d71_METABAT__31-contigs---d71_METABAT__31-contigs_c_000000000723_27	1004374	1276793	992596	1686251	1027321	1284148	1148756	1711514	1838349	1850034	2062785	576647
d71_METABAT__31-contigs_d71_METABAT__31-contigs---d71_METABAT__31-contigs_c_000000000123_9	1303196	706363	2500069	494330	1332971	740147	1490535	628118	1284390	830576	749422	609368
d71_METABAT__31-contigs_d71_METABAT__31-contigs---d71_METABAT__31-contigs_c_000000000640_61	837948	1154999	1935239	1531467	1370433	702692	1296668	1149033	1233422	1394807	2446922	1317040
d71_METABAT__31-contigs_d71_METABAT__31-contigs---d71_METABAT__31-contigs_c_000000000086_173	141847	713356	1327623	685125	196295	623495	658496	913689	1990488	1170403	1161419	585749
d71_METABAT__31-contigs_d71_METABAT__31-contigs---d71_METABAT__31-contigs_c_000000003224_6	1645426	485955	1385223	901543	2108359	697976	1414547	933993	1381433	1292549	2187836	754965
d71_METABAT__31-contigs_d71_METABAT__31-contigs---d71_METABAT__31-contigs_c_000000000789_30	147757	200244	118538	145723	286264	290891	320102	334757	287090	236429	279187	350001
d71_METABAT__31-contigs_d71_METABAT__31-contigs---d71_METABAT__31-contigs_c_000000000319_63	934901	1046818	189399	651226	901715	1078651	1885089	1752210	2110069	2246816	2194736	2263918
d71_METABAT__31-contigs_d71_METABAT__31-contigs---d71_METABAT__31-contigs_c_000000000086_65	180420	1789911	1206174	2313168	1248370	1686609	2512683	2174930	2921262	2315350	1022707	1891233
d71_METABAT__31-contigs_d71_METABAT__31-contigs---d71_METABAT__31-contigs_c_000000000119_137	4744747	3577035	4481605	3629287	3915524	3419811	6399142	4401001	10290263	5396917	6662208	8195576
d71_METABAT__31-contigs_d71_METABAT__31-contigs---d71_METABAT__31-contigs_c_000000000367_31	896546	554795	211544	260060	656835	728086	244825	399340	853907	410608	99648	538463
d71_METABAT__31-contigs_d71_METABAT__31-contigs---d71_METABAT__31-contigs_c_000000000119_55	1186605	360320	1586582	950221	912271	710129	1428149	1301847	3842584	1621192	1743847	376924
d71_METABAT__31-contigs_d71_METABAT__31-contigs---d71_METABAT__31-contigs_c_000000000241_32	276449	490564	961048	675318	688617	544248	770016	1349768	537135	1404241	2193872	1211831
d71_METABAT__31-contigs_d71_METABAT__31-contigs---d71_METABAT__31-contigs_c_000000000086_43	1065690	465457	284982	781529	491586	567392	549695	1407331	230068	1499228	1208172	1131609
d71_METABAT__31-contigs_d71_METABAT__31-contigs---d71_METABAT__31-contigs_c_000000000119_36	1326957	524373	1774243	570455	3468590	739355	10723180	4010228	14801063	6357186	8636195	3472410
d71_METABAT__31-contigs_d71_METABAT__31-contigs---d71_METABAT__31-contigs_c_000000000106_65	999825	1769930	1336842	1441168	988293	1459029	1547161	2656274	5087865	2507892	4048216	1847227
d71_METABAT__31-contigs_d71_METABAT__31-contigs---d71_METABAT__31-contigs_c_000000000113_41	26127620	7735751	21070233	7550807	22184971	5747952	22696093	5632556	45728656	13109858	21010445	16725747
d71_METABAT__31-contigs_d71_METABAT__31-contigs---d71_METABAT__31-contigs_c_000000000787_28	597536	479189	462551	508191	217606	527635	1411303	695364	1120264	1754532	1960971	1048932
d71_METABAT__31-contigs_d71_METABAT__31-contigs---d71_METABAT__31-contigs_c_000000000083_67	530294	615432	911627	706904	943520	726949	586138	1546525	735964	2330818	1288272	2402953
d71_METABAT__31-contigs_d71_METABAT__31-contigs---d71_METABAT__31-contigs_c_000000000737_15	6855942	6131478	6224452	4475607	7613518	4438329	5631994	1153648	12882406	2313317	8156406	3837047
d71_METABAT__31-contigs_d71_METABAT__31-contigs---d71_METABAT__31-contigs_c_000000000144_81	497528	148263	186265	140410	137701	149079	277161	290538	580013	334470	188016	344074
d71_METABAT__31-contigs_d71_METABAT__31-contigs---d71_METABAT__31-contigs_c_000000000086_45	140876	546735	1067381	431059	844788	555267	653986	651416	456197	642968	1508377	428312
d71_METABAT__31-contigs_d71_METABAT__31-contigs---d71_METABAT__31-contigs_c_000000000319_86	9236478	9685597	10312785	10929759	10937112	10428369	20776162	4158900	23126660	8676642	19251518	10331508
d71_METABAT__31-contigs_d71_METABAT__31-contigs---d71_METABAT__31-contigs_c_000000002474_5	339964	479394	454558	455643	470460	484077	2630356	583498	1100905	894467	1070603	725071
d71_METABAT__31-contigs_d71_METABAT__31-contigs---d71_METABAT__31-contigs_c_000000000144_68	3077745	3083972	5250403	3486258	5845311	2671505	6864714	5509650	8866890	6878236	8783251	4418174
d71_METABAT__31-contigs_d71_METABAT__31-contigs---d71_METABAT__31-contigs_c_000000000106_73	495151	839870	1375038	632814	1633978	610729	648334	583746	863395	439712	647715	637779
d71_METABAT__31-contigs_d71_METABAT__31-contigs---d71_METABAT__31-contigs_c_000000000086_53	664169	482052	315113	469734	622625	595549	430995	401037	346900	355476	283375	265417
d71_METABAT__31-contigs_d71_METABAT__31-contigs---d71_METABAT__31-contigs_c_000000000039_90	324755	457947	627210	599508	549283	408807	725886	1186921	1051654	1129581	1295429	692633
d71_METABAT__31-contigs_d71_METABAT__31-contigs---d71_METABAT__31-contigs_c_000000000106_22	72936	750886	487602	558853	302796	645698	112863	472750	236187	528699	413435	784399
d71_METABAT__31-contigs_d71_METABAT__31-contigs---d71_METABAT__31-contigs_c_000000005571_8	13711884	7223861	11956852	12226606	11275137	8402774	10147839	13061299	26384503	11449406	9387169	10199060
d71_METABAT__31-contigs_d71_METABAT__31-contigs---d71_METABAT__31-contigs_c_000000000737_16	3151178	2573042	3985617	2280778	4125050	2061588	5139814	1460045	9101274	2254516	6597838	3652183
d71_METABAT__31-contigs_d71_METABAT__31-contigs---d71_METABAT__31-contigs_c_000000000086_71	280379	325394	374889	227901	166287	362865	185943	380940	389122	327626	176592	198118
d71_METABAT__31-contigs_d71_METABAT__31-contigs---d71_METABAT__31-contigs_c_000000000144_126	1084195	441705	1620200	527378	1500367	390884	1875097	807446	2271791	674621	361515	842173
d71_METABAT__31-contigs_d71_METABAT__31-contigs---d71_METABAT__31-contigs_c_000000000119_126	3759710	7564763	6604125	9524361	4182712	7452883	5133437	6024274	6923078	4492781	5432445	4124742
d71_METABAT__31-contigs_d71_METABAT__31-contigs---d71_METABAT__31-contigs_c_000000000144_82	2157708	1451404	3257281	1262019	2215382	1590052	3338906	1952183	7888891	2208786	2498798	3306946
d71_METABAT__31-contigs_d71_METABAT__31-contigs---d71_METABAT__31-contigs_c_000000000144_77	214920	877011	1091984	1340248	1606054	907433	1130751	1736764	1531144	1821037	3329944	883597
d71_METABAT__31-contigs_d71_METABAT__31-contigs---d71_METABAT__31-contigs_c_000000000106_93	832965	295047	428361	442346	1152701	337176	99151	399787	2697390	719060	1089613	497198
d71_METABAT__31-contigs_d71_METABAT__31-contigs---d71_METABAT__31-contigs_c_000000000119_39	761771	389753	1018547	288956	4568111	424445	4322228	2476497	4111406	5249275	7196829	1140744
d71_METABAT__31-contigs_d71_METABAT__31-contigs---d71_METABAT__31-contigs_c_000000000144_141	298426	342810	273013	299084	239092	238234	704843	469071	559490	456263	504520	288661
d71_METABAT__31-contigs_d71_METABAT__31-contigs---d71_METABAT__31-contigs_c_000000003304_4	1082517	418772	482469	848618	1498044	752086	930623	910775	1168505	1543567	3409024	311112
d71_METABAT__31-contigs_d71_METABAT__31-contigs---d71_METABAT__31-contigs_c_000000000337_27	459103	402187	532009	424920	635331	369494	710431	669322	495571	954840	751812	762502
d71_METABAT__31-contigs_d71_METABAT__31-contigs---d71_METABAT__31-contigs_c_000000000106_128	9120575	6213421	12028990	4862305	12106369	4190671	12769329	7129856	28329635	11596958	9964840	30466443
d71_METABAT__31-contigs_d71_METABAT__31-contigs---d71_METABAT__31-contigs_c_000000000951_40	928239	1052882	2112093	957467	1825408	1158401	2293179	1616861	3744212	2823503	1938528	2839912
d71_METABAT__31-contigs_d71_METABAT__31-contigs---d71_METABAT__31-contigs_c_000000000091_78	429775	366995	629371	228232	594746	399105	918400	499616	463914	563735	425365	749455
d71_METABAT__31-contigs_d71_METABAT__31-contigs---d71_METABAT__31-contigs_c_000000000039_56	288238	568829	715735	627893	854740	451211	700902	875525	1466772	1028113	1011446	442844
d71_METABAT__31-contigs_d71_METABAT__31-contigs---d71_METABAT__31-contigs_c_000000000640_26	601398	400760	482469	501871	1498044	379766	4280867	1435381	4284518	3842770	12954293	1850297
d71_METABAT__31-contigs_d71_METABAT__31-contigs---d71_METABAT__31-contigs_c_000000000086_38	304709	315605	679031	285103	421672	182354	157172	399931	1644563	659909	575746	954077
d71_METABAT__31-contigs_d71_METABAT__31-contigs---d71_METABAT__31-contigs_c_000000000113_15	171399	648083	1145865	559130	237190	923167	265228	633353	555040	635026	323857	303334
d71_METABAT__31-contigs_d71_METABAT__31-contigs---d71_METABAT__31-contigs_c_000000000119_27	137119	398689	61113	419564	63251	642326	212182	639582	740053	640548	86362	840002
d71_METABAT__31-contigs_d71_METABAT__31-contigs---d71_METABAT__31-contigs_c_000000000144_18	1328998	852133	1607737	974626	2247835	884151	946659	750120	1707815	1043226	1474796	904618
d71_METABAT__31-contigs_d71_METABAT__31-contigs---d71_METABAT__31-contigs_c_000000000086_2	2391608	1295271	9166920	2794137	4192202	1885324	8141871	1516376	3614213	2063246	8134091	803103
d71_METABAT__31-contigs_d71_METABAT__31-contigs---d71_METABAT__31-contigs_c_000000002031_20	516544	212717	62787	195936	324918	183151	508656	457982	760329	683312	798552	581737
d71_METABAT__31-contigs_d71_METABAT__31-contigs---d71_METABAT__31-contigs_c_000000000062_56	171399	134750	687519	741172	237190	286500	265228	467227	555040	579806	323857	350001
d71_METABAT__31-contigs_d71_METABAT__31-contigs---d71_METABAT__31-contigs_c_000000000123_24	542278	472730	932229	805159	1179252	733786	1078892	980796	2257789	952565	1317386	474577
d71_METABAT__31-contigs_d71_METABAT__31-contigs---d71_METABAT__31-contigs_c_000000000144_129	2168118	1191196	1958744	1658163	1216361	1266079	2085550	2538025	1707815	2180468	3210893	1364106
d71_METABAT__31-contigs_d71_METABAT__31-contigs---d71_METABAT__31-contigs_c_000000000871_43	1322217	408833	1375038	739314	1152068	391095	833572	1444697	475748	2064163	2868450	500001
d71_METABAT__31-contigs_d71_METABAT__31-contigs---d71_METABAT__31-contigs_c_000000000123_23	1084420	1310849	1836606	1142620	1433980	1245734	1156001	1484617	3511676	1300427	1411540	1538610
d71_METABAT__31-contigs_d71_METABAT__31-contigs---d71_METABAT__31-contigs_c_000000000871_38	1260283	2836543	3033172	2864488	3139284	2886848	2730284	1230671	4407669	1453576	4476851	1969613
d71_METABAT__31-contigs_d71_METABAT__31-contigs---d71_METABAT__31-contigs_c_000000001062_27	1554014	147155	3788993	228853	2909535	107526	8628738	2298066	3256234	6866869	10536158	2003561
d71_METABAT__31-contigs_d71_METABAT__31-contigs---d71_METABAT__31-contigs_c_000000000640_2	721678	970553	1113391	770705	998696	793901	944940	1066027	1617930	1260886	1573396	2395688
d71_METABAT__31-contigs_d71_METABAT__31-contigs---d71_METABAT__31-contigs_c_000000002991_3	3839328	3958100	3666768	3561297	3795046	3565335	2945587	2085361	3238821	3584296	1889803	2929576
d71_METABAT__31-contigs_d71_METABAT__31-contigs---d71_METABAT__31-contigs_c_000000001161_12	184796	76101	49417	30843	51146	199066	171576	391805	119685	688633	628510	498114
d71_METABAT__31-contigs_d71_METABAT__31-contigs---d71_METABAT__31-contigs_c_000000001719_10	267115	383333	357153	425553	2587531	336248	688903	641848	2018327	817538	2187088	690911
d71_METABAT__31-contigs_d71_METABAT__31-contigs---d71_METABAT__31-contigs_c_000000002474_4	80186	75049	107215	127749	332899	114178	372249	189441	259668	297088	151512	98246
d71_METABAT__31-contigs_d71_METABAT__31-contigs---d71_METABAT__31-contigs_c_000000000062_183	901855	794460	959758	685582	840514	707598	1053790	866304	1251633	882526	730309	909533
d71_METABAT__31-contigs_d71_METABAT__31-contigs---d71_METABAT__31-contigs_c_000000000086_105	160686	338880	71617	264124	370610	308386	580185	223880	173450	209950	101205	211459
d71_METABAT__31-contigs_d71_METABAT__31-contigs---d71_METABAT__31-contigs_c_000000000039_44	254447	623409	340216	675621	273869	610850	218744	789523	640871	1003441	694457	865982
d71_METABAT__31-contigs_d71_METABAT__31-contigs---d71_METABAT__31-contigs_c_000000000154_157	1239026	8105096	2982010	12225970	3314950	7829214	3451154	10042573	6152249	10835469	6711260	5363869
d71_METABAT__31-contigs_d71_METABAT__31-contigs---d71_METABAT__31-contigs_c_000000000241_58	219977	727451	1470629	1173748	1522077	694546	2382793	1026068	2611952	1744193	2632423	429235
d71_METABAT__31-contigs_d71_METABAT__31-contigs---d71_METABAT__31-contigs_c_000000000269_66	93703	85361	125288	116109	216119	164364	48333	281921	101146	179453	649190	165832
d71_METABAT__31-contigs_d71_METABAT__31-contigs---d71_METABAT__31-contigs_c_000000000091_154	366513	176761	547709	188094	328188	196206	1901632	272957	4677694	357712	1751681	319917
d71_METABAT__31-contigs_d71_METABAT__31-contigs---d71_METABAT__31-contigs_c_000000000113_46	302024	260059	726892	417013	417957	340304	280417	559849	1760479	554629	1712021	205581
d71_METABAT__31-contigs_d71_METABAT__31-contigs---d71_METABAT__31-contigs_c_000000001235_25	133644	609395	107215	610356	554831	514629	372249	765860	1471451	707558	858569	876935
d71_METABAT__31-contigs_d71_METABAT__31-contigs---d71_METABAT__31-contigs_c_000000000106_79	459419	223591	330765	249336	342337	321615	382803	233346	1029971	218222	333874	187629
d71_METABAT__31-contigs_d71_METABAT__31-contigs---d71_METABAT__31-contigs_c_000000001036_7	1306746	757937	933446	389751	1164277	236049	415500	467363	869514	491162	101470	553178
d71_METABAT__31-contigs_d71_METABAT__31-contigs---d71_METABAT__31-contigs_c_000000000106_129	3539532	1977775	5573379	2118184	5431519	1604225	4943591	3903084	7258213	5597660	5998067	6435322
d71_METABAT__31-contigs_d71_METABAT__31-contigs---d71_METABAT__31-contigs_c_000000000187_91	1303196	1639696	984876	1887050	2901172	1967880	964464	689900	2385295	1560754	1177663	1797250
d71_METABAT__31-contigs_d71_METABAT__31-contigs---d71_METABAT__31-contigs_c_000000000871_48	2310154	1994745	4483819	2640178	5259439	2108383	4497338	3444391	9411545	4645653	6336339	2728992
d71_METABAT__31-contigs_d71_METABAT__31-contigs---d71_METABAT__31-contigs_c_000000000039_46	33281	78495	133499	108569	46056	105081	257503	159271	538874	69695	62885	122330
d71_METABAT__31-contigs_d71_METABAT__31-contigs---d71_METABAT__31-contigs_c_000000000086_77	289688	206056	645558	212444	400885	292927	149424	356818	312699	233322	182455	354930
d71_METABAT__31-contigs_d71_METABAT__31-contigs---d71_METABAT__31-contigs_c_000000000154_122	2742377	5659300	6374535	7441727	6247230	6307901	15211823	5006760	15711897	12801896	15704588	8437355
d71_METABAT__31-contigs_d71_METABAT__31-contigs---d71_METABAT__31-contigs_c_000000000119_135	2086591	588261	1423435	1211461	1826808	1057157	2833487	1767016	2344268	3765911	5229994	863770
d71_METABAT__31-contigs_d71_METABAT__31-contigs---d71_METABAT__31-contigs_c_000000000062_172	1225206	1492179	941091	1738350	2056251	1518640	363049	1549134	1603917	3075223	2019490	1742463
d71_METABAT__31-contigs_d71_METABAT__31-contigs---d71_METABAT__31-contigs_c_000000000113_49	5744168	2906575	6193865	3640845	4872019	2810512	7741779	6746033	16201163	4944894	7352436	5221635
d71_METABAT__31-contigs_d71_METABAT__31-contigs---d71_METABAT__31-contigs_c_000000000039_31	497322	1018687	1804886	1557667	491586	1271135	1429206	1889352	1610478	2071452	3087552	1208984
d71_METABAT__31-contigs_d71_METABAT__31-contigs---d71_METABAT__31-contigs_c_000000000154_50	572732	498198	315324	503508	1258799	540202	677731	716339	981889	721790	700232	380673
d71_METABAT__31-contigs_d71_METABAT__31-contigs---d71_METABAT__31-contigs_c_000000000187_93	31791667	35922966	30383903	28745058	34507375	38374589	35848505	15014911	37062338	15886038	22878952	30009754
d71_METABAT__31-contigs_d71_METABAT__31-contigs---d71_METABAT__31-contigs_c_000000000091_11	560941	1112999	416678	1394869	948762	1392950	2025374	2578717	2220159	1810535	588831	1450913
d71_METABAT__31-contigs_d71_METABAT__31-contigs---d71_METABAT__31-contigs_c_000000000144_86	126294	85781	120617	69806	124837	191000	83756	202192	759528	175347	238632	164562
d71_METABAT__31-contigs_d71_METABAT__31-contigs---d71_METABAT__31-contigs_c_000000000091_93	15657489	15368776	17218944	13080333	20898396	13060277	20788109	22073335	23701701	24898587	18381091	18679327
d71_METABAT__31-contigs_d71_METABAT__31-contigs---d71_METABAT__31-contigs_c_000000000640_40	2528831	183033	4733737	183321	3655065	177432	4434953	2202522	4185546	3304126	3079299	2746455
d71_METABAT__31-contigs_d71_METABAT__31-contigs---d71_METABAT__31-contigs_c_000000000319_84	3856467	3274281	3373936	2344155	2833107	2755943	2136556	2264034	5087865	3453784	3508454	4789827
d71_METABAT__31-contigs_d71_METABAT__31-contigs---d71_METABAT__31-contigs_c_000000000086_117	44957	122863	420777	133014	311069	119679	208704	253273	145584	296919	254839	153006
d71_METABAT__31-contigs_d71_METABAT__31-contigs---d71_METABAT__31-contigs_c_000000000144_119	191329	315959	483217	208048	264771	280331	427654	524132	344211	619830	441852	651164
d71_METABAT__31-contigs_d71_METABAT__31-contigs---d71_METABAT__31-contigs_c_000000000106_7	46481	482011	435040	595935	64323	382720	503483	695474	1053635	891002	966083	246780
d71_METABAT__31-contigs_d71_METABAT__31-contigs---d71_METABAT__31-contigs_c_000000000091_105	7675674	7496337	9864403	11369160	9384489	9000995	10493788	16481613	12790049	19418908	21261937	7213062
d71_METABAT__31-contigs_d71_METABAT__31-contigs---d71_METABAT__31-contigs_c_000000000144_21	82602	302021	625854	357191	1028778	335806	724316	605457	1337445	761395	988480	318609
d71_METABAT__31-contigs_d71_METABAT__31-contigs---d71_METABAT__31-contigs_c_000000000367_79	58934	112521	604124	135619	570888	134995	577573	265372	699764	406104	927958	318243
d71_METABAT__31-contigs_d71_METABAT__31-contigs---d71_METABAT__31-contigs_c_000000000154_139	2960520	2759165	1875052	4645624	3665669	2807123	2170044	1934982	5550398	3806809	6182731	2100005
d71_METABAT__31-contigs_d71_METABAT__31-contigs---d71_METABAT__31-contigs_c_000000000154_33	45859	73824	306586	86977	444236	173185	70964	280579	148506	238854	86651	81160
d71_METABAT__31-contigs_d71_METABAT__31-contigs---d71_METABAT__31-contigs_c_000000000062_10	2918170	1757179	3431719	1944451	3551774	1743488	2013009	1101112	3074067	1999234	2059400	2072484
d71_METABAT__31-contigs_d71_METABAT__31-contigs---d71_METABAT__31-contigs_c_000000000123_77	1251955	1658289	717411	1578453	1732521	1568600	645772	783678	2123631	560199	2140274	413914
d71_METABAT__31-contigs_d71_METABAT__31-contigs---d71_METABAT__31-contigs_c_000000000154_159	3142307	4117359	3182958	6003060	4084945	5924540	3683717	3039862	3391910	4923752	6297226	2424080
d71_METABAT__31-contigs_d71_METABAT__31-contigs---d71_METABAT__31-contigs_c_000000000337_89	31888	60884	42637	41126	132385	155959	49345	94653	309790	148965	60253	91163
d71_METABAT__31-contigs_d71_METABAT__31-contigs---d71_METABAT__31-contigs_c_000000000144_138	1074715	708955	941467	660694	769266	594223	1777742	1025936	2040146	1550130	1750580	1125048
d71_METABAT__31-contigs_d71_METABAT__31-contigs---d71_METABAT__31-contigs_c_000000000269_9	1123925	631147	2905363	1188035	2384865	839612	3594341	1175586	5580728	1734038	2689962	1173045
d71_METABAT__31-contigs_d71_METABAT__31-contigs---d71_METABAT__31-contigs_c_000000000119_152	1743036	1483446	4195031	2230348	1447263	1733749	3416491	2259585	6397069	2264941	3293464	1407913
d71_METABAT__31-contigs_d71_METABAT__31-contigs---d71_METABAT__31-contigs_c_000000000737_4	3885569	2999452	5882286	3646935	4932671	3055604	9689814	4460483	9670952	6281504	12559900	6115863
d71_METABAT__31-contigs_d71_METABAT__31-contigs---d71_METABAT__31-contigs_c_000000000144_24	419141	244338	880665	331605	1242919	248365	1019215	460653	1745103	504773	791965	366813
d71_METABAT__31-contigs_d71_METABAT__31-contigs---d71_METABAT__31-contigs_c_000000000337_67	847187	738871	629308	859330	1346069	782843	1116748	1195570	508046	1194530	770736	918385
d71_METABAT__31-contigs_d71_METABAT__31-contigs---d71_METABAT__31-contigs_c_000000000337_35	210952	102667	128209	50921	398082	207770	1750873	595960	1800968	785689	760951	827601
d71_METABAT__31-contigs_d71_METABAT__31-contigs---d71_METABAT__31-contigs_c_000000000039_27	524278	297431	269615	388561	390667	406968	436845	520363	914183	487232	76202	378824
d71_METABAT__31-contigs_d71_METABAT__31-contigs---d71_METABAT__31-contigs_c_000000000091_14	710177	267915	365216	302540	377993	213068	84535	473225	530715	437064	1135436	721383
d71_METABAT__31-contigs_d71_METABAT__31-contigs---d71_METABAT__31-contigs_c_000000000039_91	2636901	927948	1645345	1000232	729817	598576	1360142	2374739	2846358	3388693	4982420	1364106
d71_METABAT__31-contigs_d71_METABAT__31-contigs---d71_METABAT__31-contigs_c_000000000106_33	5949371	5148179	9166920	6254344	6978494	5405531	6926605	6037487	14495255	5351590	10384846	5006073
d71_METABAT__31-contigs_d71_METABAT__31-contigs---d71_METABAT__31-contigs_c_000000002031_4	324367	330079	354849	346747	367263	290265	958242	455505	1241379	533592	947196	413478
d71_METABAT__31-contigs_d71_METABAT__31-contigs---d71_METABAT__31-contigs_c_000000000113_29	509245	497799	781773	399212	443712	419190	963137	581553	2015550	624861	962217	1029622
d71_METABAT__31-contigs_d71_METABAT__31-contigs---d71_METABAT__31-contigs_c_000000001482_24	2980844	2258028	3757868	2745979	2946464	2160713	5297963	2667291	9763185	3758137	9494450	2599427
d71_METABAT__31-contigs_d71_METABAT__31-contigs---d71_METABAT__31-contigs_c_000000000091_116	946529	979738	1470812	1030538	1876282	932828	2177242	2264077	3893563	2383236	3335247	2420404
d71_METABAT__31-contigs_d71_METABAT__31-contigs---d71_METABAT__31-contigs_c_000000000062_76	21710483	11880550	21250587	14492454	27169080	12508255	38417816	10754094	78378354	15266279	37096383	20406113
d71_METABAT__31-contigs_d71_METABAT__31-contigs---d71_METABAT__31-contigs_c_000000000871_49	123530	143363	165170	190555	170948	140207	318592	311797	400029	360392	77804	330732
d71_METABAT__31-contigs_d71_METABAT__31-contigs---d71_METABAT__31-contigs_c_000000000123_145	3091483	1403793	2896297	1916150	3579683	1334527	6215763	1481623	8921499	2316063	8384527	2459311
d71_METABAT__31-contigs_d71_METABAT__31-contigs---d71_METABAT__31-contigs_c_000000000789_18	403291	337189	898718	989249	930158	907146	2288238	643328	435325	1320940	4318098	567322
d71_METABAT__31-contigs_d71_METABAT__31-contigs---d71_METABAT__31-contigs_c_000000000083_138	1452598	924478	2155667	1129855	2672879	967477	2643013	1522976	3670112	1744229	3347908	1953594
d71_METABAT__31-contigs_d71_METABAT__31-contigs---d71_METABAT__31-contigs_c_000000000091_15	632108	205697	455095	276660	201864	237809	978144	391749	1102207	300249	643121	761231
d71_METABAT__31-contigs_d71_METABAT__31-contigs---d71_METABAT__31-contigs_c_000000000337_36	188572	152285	612329	157365	335515	258503	4210293	899165	4623515	1618619	3308562	1910679
d71_METABAT__31-contigs_d71_METABAT__31-contigs---d71_METABAT__31-contigs_c_000000000039_196	344026	207909	591414	391489	476081	447264	532356	491231	1432361	535703	835761	381363
d71_METABAT__31-contigs_d71_METABAT__31-contigs---d71_METABAT__31-contigs_c_000000000113_93	184583	295167	317316	434101	474381	399957	367238	400937	597735	542285	847011	448719
d71_METABAT__31-contigs_d71_METABAT__31-contigs---d71_METABAT__31-contigs_c_000000000062_188	101570	642617	679031	701200	140557	534486	1414547	855238	986738	943506	2111070	1037040
d71_METABAT__31-contigs_d71_METABAT__31-contigs---d71_METABAT__31-contigs_c_000000000640_44	9634623	2480936	15570695	2913100	15419790	1488582	52764628	19412297	80938601	56920093	31396351	76115333
d71_METABAT__31-contigs_d71_METABAT__31-contigs---d71_METABAT__31-contigs_c_000000000113_71	219977	579215	882377	383832	507359	295068	794264	306488	3086853	263794	969840	249555
d71_METABAT__31-contigs_d71_METABAT__31-contigs---d71_METABAT__31-contigs_c_000000000269_89	5181208	3191678	7067625	4466685	6445784	3573759	7531654	4295797	8982324	9692242	16909802	4923168
d71_METABAT__31-contigs_d71_METABAT__31-contigs---d71_METABAT__31-contigs_c_000000000113_159	108252	593035	241235	654257	249674	600924	55837	1082000	350551	1013329	204541	1400004
d71_METABAT__31-contigs_d71_METABAT__31-contigs---d71_METABAT__31-contigs_c_000000000039_243	2306090	1948332	1583377	2444567	3536293	2149233	4725874	2352183	3834821	3865375	6948211	2978189
d71_METABAT__31-contigs_d71_METABAT__31-contigs---d71_METABAT__31-contigs_c_000000000106_86	227772	475814	548188	514937	63041	442776	775416	1018276	2212783	1108062	1463276	477521
d71_METABAT__31-contigs_d71_METABAT__31-contigs---d71_METABAT__31-contigs_c_000000000241_53	268860	379738	294126	417209	507359	452438	1701995	1550206	1662151	1615576	2447692	748665
d71_METABAT__31-contigs_d71_METABAT__31-contigs---d71_METABAT__31-contigs_c_000000000337_25	3427971	2810913	3696339	3280116	5968016	3731005	3593406	3275615	4655173	3651622	4387744	1309681
d71_METABAT__31-contigs_d71_METABAT__31-contigs---d71_METABAT__31-contigs_c_000000000144_133	1169326	983812	1431817	1041175	1141239	794786	1542796	1090850	3069161	1351576	2116410	1335491
d71_METABAT__31-contigs_d71_METABAT__31-contigs---d71_METABAT__31-contigs_c_000000001719_14	759761	469991	822362	666962	1151531	553234	1735526	1834391	3397605	2776038	1709010	1571156
d71_METABAT__31-contigs_d71_METABAT__31-contigs---d71_METABAT__31-contigs_c_000000000106_35	205063	818365	493533	807924	624310	728708	1078892	747812	1460922	821413	852426	1003127
d71_METABAT__31-contigs_d71_METABAT__31-contigs---d71_METABAT__31-contigs_c_000000005571_12	999825	796736	2864662	1051077	2174245	539398	663069	1029631	4162799	912658	4587979	719446
d71_METABAT__31-contigs_d71_METABAT__31-contigs---d71_METABAT__31-contigs_c_000000003105_7	2966899	3251110	1179370	2074400	1664494	2467240	2109413	4774887	2856345	5041887	3484780	13328689
d71_METABAT__31-contigs_d71_METABAT__31-contigs---d71_METABAT__31-contigs_c_000000000083_113	819152	1553333	1285750	1921069	1035013	1642656	1708479	1641836	1037997	1715395	1413196	1663035
d71_METABAT__31-contigs_d71_METABAT__31-contigs---d71_METABAT__31-contigs_c_000000002991_14	264708	97117	495509	365490	659371	245817	573465	375225	514323	389451	500166	122523
d71_METABAT__31-contigs_d71_METABAT__31-contigs---d71_METABAT__31-contigs_c_000000000086_175	1708000	1973852	1643429	1854027	1745103	1609826	3581653	2675603	2843045	2366495	3709844	2735901
d71_METABAT__31-contigs_d71_METABAT__31-contigs---d71_METABAT__31-contigs_c_000000000367_6	1804195	1518771	1309560	2186071	3210095	1515874	2632334	4118783	4507090	3623184	7694655	2168427
d71_METABAT__31-contigs_d71_METABAT__31-contigs---d71_METABAT__31-contigs_c_000000000787_35	360281	346718	538397	500023	557232	715061	295153	263181	205888	308388	40044	377950
d71_METABAT__31-contigs_d71_METABAT__31-contigs---d71_METABAT__31-contigs_c_000000000083_53	1133660	563858	360902	552884	1419407	471234	1921334	1056269	1223710	1121785	2958067	933336
d71_METABAT__31-contigs_d71_METABAT__31-contigs---d71_METABAT__31-contigs_c_000000000062_102	1800550	1038765	1049412	1264401	2108359	1186158	3071996	1602522	6428744	1579121	2355326	2470040
d71_METABAT__31-contigs_d71_METABAT__31-contigs---d71_METABAT__31-contigs_c_000000001062_42	17248	101375	207553	79817	71605	235981	26690	111795	279265	145400	32589	124445
d71_METABAT__31-contigs_d71_METABAT__31-contigs---d71_METABAT__31-contigs_c_000000000615_3	1710886	1051729	2486506	1645952	3053880	1030027	5947237	5619120	6182722	15836954	8854833	5836302
d71_METABAT__31-contigs_d71_METABAT__31-contigs---d71_METABAT__31-contigs_c_000000000241_102	1043559	1256530	811232	837717	1444133	1113322	1089076	1015863	3536537	897849	229280	1721302
d71_METABAT__31-contigs_d71_METABAT__31-contigs---d71_METABAT__31-contigs_c_000000000337_6	44232	183806	177424	97313	183631	216330	342229	249188	1289125	201878	752185	162581
d71_METABAT__31-contigs_d71_METABAT__31-contigs---d71_METABAT__31-contigs_c_000000000640_7	63776	193395	85274	179018	794312	209261	690825	382474	1858738	311627	602525	321241
d71_METABAT__31-contigs_d71_METABAT__31-contigs---d71_METABAT__31-contigs_c_000000000083_126	2892644	1967542	2963552	2687528	3587098	2783892	2615943	2159629	851568	2418570	2626350	1365483
d71_METABAT__31-contigs_d71_METABAT__31-contigs---d71_METABAT__31-contigs_c_000000000113_40	5141957	1732499	7414420	2684741	10743329	2228334	10141055	1203187	16651195	3719205	8191685	4625502
d71_METABAT__31-contigs_d71_METABAT__31-contigs---d71_METABAT__31-contigs_c_000000000723_42	818132	777963	1618979	1109756	1132174	780006	658321	1108163	2437406	971725	1051184	539063
d71_METABAT__31-contigs_d71_METABAT__31-contigs---d71_METABAT__31-contigs_c_000000000113_107	5986879	8813423	9554254	10358460	15233636	13307237	9861984	5346426	21888895	6128603	17150753	4180292
d71_METABAT__31-contigs_d71_METABAT__31-contigs---d71_METABAT__31-contigs_c_000000000951_14	30785047	28217340	36453665	27697946	30345602	27365945	22043819	8968826	30581184	12883151	13004698	29714213
d71_METABAT__31-contigs_d71_METABAT__31-contigs---d71_METABAT__31-contigs_c_000000001161_14	346510	157521	330936	108906	68503	174681	536200	1808187	801502	2256629	467664	2756204
d71_METABAT__31-contigs_d71_METABAT__31-contigs---d71_METABAT__31-contigs_c_000000000091_157	262680	175045	70245	179352	654318	217914	406479	283240	850636	471095	893399	307536
d71_METABAT__31-contigs_d71_METABAT__31-contigs---d71_METABAT__31-contigs_c_000000000154_153	35367955	60976637	44088519	51772650	36595087	64993930	30816921	33020694	49689281	23659718	34339156	31096376
d71_METABAT__31-contigs_d71_METABAT__31-contigs---d71_METABAT__31-contigs_c_000000000241_59	497609	436747	961048	700485	994669	421022	1454474	713401	895226	958922	3447513	594625
d71_METABAT__31-contigs_d71_METABAT__31-contigs---d71_METABAT__31-contigs_c_000000001235_5	1329407	681126	1066511	602245	1944830	656067	1822062	554518	2829012	675077	2942526	1339246
d71_METABAT__31-contigs_d71_METABAT__31-contigs---d71_METABAT__31-contigs_c_000000000144_152	453702	526544	741442	279182	348809	465017	1170122	790927	816235	1063790	2000295	816669
d71_METABAT__31-contigs_d71_METABAT__31-contigs---d71_METABAT__31-contigs_c_000000003105_10	1207141	684830	1282955	763157	1927506	802900	2442728	463126	1503494	832657	2514829	551995
d71_METABAT__31-contigs_d71_METABAT__31-contigs---d71_METABAT__31-contigs_c_000000000187_90	4912814	7359604	4804054	8383122	3348570	9927919	4879053	3824435	10685259	4248271	4295006	4122649
d71_METABAT__31-contigs_d71_METABAT__31-contigs---d71_METABAT__31-contigs_c_000000000319_4	160938	68685	129112	178257	222714	141482	249040	235929	312699	361218	912274	205947
d71_METABAT__31-contigs_d71_METABAT__31-contigs---d71_METABAT__31-contigs_c_000000000062_144	593303	451634	88143	575133	456135	542799	714074	347425	213477	414147	124561	547437
d71_METABAT__31-contigs_d71_METABAT__31-contigs---d71_METABAT__31-contigs_c_000000000039_236	467451	367500	486125	453135	359379	466246	1205580	978503	504582	694429	686970	459597
d71_METABAT__31-contigs_d71_METABAT__31-contigs---d71_METABAT__31-contigs_c_000000000367_85	175045	294893	234049	234608	80746	372066	1534934	279232	188950	529482	110249	452767
d71_METABAT__31-contigs_d71_METABAT__31-contigs---d71_METABAT__31-contigs_c_000000000154_146	1764896	2566665	5264172	6025161	5072586	3723346	2731056	2705704	1318907	4731029	5899975	1755780
d71_METABAT__31-contigs_d71_METABAT__31-contigs---d71_METABAT__31-contigs_c_000000000086_7	18530	28441	74326	63258	25642	47033	28673	84185	180013	94520	35012	138739
d71_METABAT__31-contigs_d71_METABAT__31-contigs---d71_METABAT__31-contigs_c_000000000119_170	36663	220980	245105	247544	253680	215627	170200	91058	356175	222453	623469	224600
d71_METABAT__31-contigs_d71_METABAT__31-contigs---d71_METABAT__31-contigs_c_000000000039_65	204655	421393	273639	450254	1982487	443450	316690	359525	662734	142857	386695	83582
d71_METABAT__31-contigs_d71_METABAT__31-contigs---d71_METABAT__31-contigs_c_000000000241_105	698161	835342	933495	646178	270523	859263	475357	925362	813908	955191	474903	1075902
d71_METABAT__31-contigs_d71_METABAT__31-contigs---d71_METABAT__31-contigs_c_000000000119_164	1054760	1776922	1153878	2786101	1459633	2416070	1038654	5163824	1552559	3671012	2355326	744058
d71_METABAT__31-contigs_d71_METABAT__31-contigs---d71_METABAT__31-contigs_c_000000000154_43	4528111	3688835	2643484	2336914	2735963	3115226	2664612	1850558	3924003	2373160	1566566	5843116
d71_METABAT__31-contigs_d71_METABAT__31-contigs---d71_METABAT__31-contigs_c_000000000106_52	18259193	18204991	13376220	15460323	13069674	15249690	16130168	14675812	32849297	17095551	15201466	33438180
d71_METABAT__31-contigs_d71_METABAT__31-contigs---d71_METABAT__31-contigs_c_000000000187_55	370591	513333	495509	534178	4615597	573574	1720395	1100019	3600258	815858	3501160	756759
d71_METABAT__31-contigs_d71_METABAT__31-contigs---d71_METABAT__31-contigs_c_000000000039_154	3358951	2230760	5721634	3089308	4393594	2167801	5055345	4936373	6407171	5265014	8433331	2386583
d71_METABAT__31-contigs_d71_METABAT__31-contigs---d71_METABAT__31-contigs_c_000000000091_31	224050	843812	299573	914461	930158	796181	1456152	1294800	725542	1003337	762017	725928
d71_METABAT__31-contigs_d71_METABAT__31-contigs---d71_METABAT__31-contigs_c_000000000723_22	805146	1367366	1794237	1856516	2329699	1382088	3435689	2265748	1975231	2996141	4102961	1557774
d71_METABAT__31-contigs_d71_METABAT__31-contigs---d71_METABAT__31-contigs_c_000000000337_47	2856643	2479465	3231927	3637511	3101720	2538506	3876403	4943824	6119670	3985726	6394106	2973512
d71_METABAT__31-contigs_d71_METABAT__31-contigs---d71_METABAT__31-contigs_c_000000000091_24	1818923	1396476	2432040	1377789	2052423	1204037	3074475	1584971	6071456	1951845	2485109	2487625
d71_METABAT__31-contigs_d71_METABAT__31-contigs---d71_METABAT__31-contigs_c_000000000615_4	424079	1550583	3591164	2927690	6064249	1636519	5031122	5129332	4119883	17556431	17361423	7524418
d71_METABAT__31-contigs_d71_METABAT__31-contigs---d71_METABAT__31-contigs_c_000000000144_124	326473	387037	436520	272444	752985	532240	505195	507605	352406	484998	1439366	133334
d71_METABAT__31-contigs_d71_METABAT__31-contigs---d71_METABAT__31-contigs_c_000000000086_114	4429401	4707957	9527417	5589837	7089061	4599740	8165434	6274029	10601885	8878574	14045946	6664436
d71_METABAT__31-contigs_d71_METABAT__31-contigs---d71_METABAT__31-contigs_c_000000000113_8	8032405	3866704	11824784	6912373	12687580	5540384	15191735	5224591	17603631	13483613	17323492	6770826
d71_METABAT__31-contigs_d71_METABAT__31-contigs---d71_METABAT__31-contigs_c_000000003105_14	1534912	425224	2325935	442491	424819	297745	1425104	712851	2319569	1796699	2900215	1239804
d71_METABAT__31-contigs_d71_METABAT__31-contigs---d71_METABAT__31-contigs_c_000000000062_47	963874	1004550	1621360	1129877	1850193	821940	1299074	1203561	2718563	1938322	1586240	1468787
d71_METABAT__31-contigs_d71_METABAT__31-contigs---d71_METABAT__31-contigs_c_000000000091_145	113217	116324	117740	75394	52225	179902	58399	154695	203684	107400	213924	169542
d71_METABAT__31-contigs_d71_METABAT__31-contigs---d71_METABAT__31-contigs_c_000000000241_26	167901	77524	74832	72180	387250	107410	606235	84758	181238	129221	105749	251429
d71_METABAT__31-contigs_d71_METABAT__31-contigs---d71_METABAT__31-contigs_c_000000000367_78	596169	761320	1682816	809077	825010	848889	2562586	1255971	3217622	1269785	3129056	1235430
d71_METABAT__31-contigs_d71_METABAT__31-contigs---d71_METABAT__31-contigs_c_000000000106_106	1915068	1178659	1126661	1307566	954062	1493855	829762	1489559	3720938	1369694	3039555	1157545
d71_METABAT__31-contigs_d71_METABAT__31-contigs---d71_METABAT__31-contigs_c_000000000723_14	2152089	2272017	739931	2831509	2637812	2577121	3139914	1679877	2986761	2347454	3834006	2034086
d71_METABAT__31-contigs_d71_METABAT__31-contigs---d71_METABAT__31-contigs_c_000000000951_42	353399	695910	850539	1324431	293431	862016	1859328	2881503	686647	3404263	1736142	663919
d71_METABAT__31-contigs_d71_METABAT__31-contigs---d71_METABAT__31-contigs_c_000000000119_106	135761	167723	2359801	257485	187874	226931	1050406	896419	1318907	1669346	2821727	720794
d71_METABAT__31-contigs_d71_METABAT__31-contigs---d71_METABAT__31-contigs_c_000000000337_52	3309765	1600689	4244781	1419443	2897695	1166700	5330683	2123621	6343313	2274070	7785338	2565524
d71_METABAT__31-contigs_d71_METABAT__31-contigs---d71_METABAT__31-contigs_c_000000000241_80	969527	312839	1666713	304717	319448	431590	785860	439085	1046540	498278	436171	257689
d71_METABAT__31-contigs_d71_METABAT__31-contigs---d71_METABAT__31-contigs_c_000000000241_64	378781	343167	1114211	706904	524178	473690	351683	1032547	245321	1525405	1288272	360959
d71_METABAT__31-contigs_d71_METABAT__31-contigs---d71_METABAT__31-contigs_c_000000002474_14	1277934	1250360	1801057	1307507	1864065	1015674	2405087	2546278	2796171	2665008	2806220	1293034
d71_METABAT__31-contigs_d71_METABAT__31-contigs---d71_METABAT__31-contigs_c_000000000062_218	776144	442306	807150	883224	835387	923634	133448	903763	1396327	1338237	814735	810065
d71_METABAT__31-contigs_d71_METABAT__31-contigs---d71_METABAT__31-contigs_c_000000000615_21	555887	520270	247755	492006	1794954	562102	2007128	1088794	600043	1462574	2450812	832435
d71_METABAT__31-contigs_d71_METABAT__31-contigs---d71_METABAT__31-contigs_c_000000000039_157	89038	316667	833356	249928	2341100	347273	1240025	188779	288332	435064	1514138	278789
d71_METABAT__31-contigs_d71_METABAT__31-contigs---d71_METABAT__31-contigs_c_000000000086_29	110580	161452	147854	293617	153026	335448	171115	180862	358090	172190	1462581	45161
d71_METABAT__31-contigs_d71_METABAT__31-contigs---d71_METABAT__31-contigs_c_000000001751_18	276078	779105	791009	782924	491209	891212	1118889	1740095	979169	1733004	919096	1297542
d71_METABAT__31-contigs_d71_METABAT__31-contigs---d71_METABAT__31-contigs_c_000000000241_5	403291	951176	1155494	607536	558095	909524	980673	931837	2052248	726981	979736	1137258
d71_METABAT__31-contigs_d71_METABAT__31-contigs---d71_METABAT__31-contigs_c_000000000871_42	820369	1057378	2663891	1484789	3405811	979488	3082988	1228191	1138543	2233957	2878732	1132766
d71_METABAT__31-contigs_d71_METABAT__31-contigs---d71_METABAT__31-contigs_c_000000000106_59	827964	578350	567026	648044	810430	658858	781230	517459	1242505	679877	801296	1003439
d71_METABAT__31-contigs_d71_METABAT__31-contigs---d71_METABAT__31-contigs_c_000000000154_149	1186605	3568652	3349451	6551520	2006996	4938250	4284446	2707522	3842584	4693670	7224509	1453850
d71_METABAT__31-contigs_d71_METABAT__31-contigs---d71_METABAT__31-contigs_c_000000000039_48	617652	334514	385396	340499	626809	395129	446028	531302	1466772	731840	855839	543745
d71_METABAT__31-contigs_d71_METABAT__31-contigs---d71_METABAT__31-contigs_c_000000000123_127	32725	101687	43756	111720	135861	228937	50640	208152	105974	177476	185503	129197
d71_METABAT__31-contigs_d71_METABAT__31-contigs---d71_METABAT__31-contigs_c_000000000106_17	142338	470703	317194	543517	196975	449412	954452	784640	1997375	868738	806842	639448
d71_METABAT__31-contigs_d71_METABAT__31-contigs---d71_METABAT__31-contigs_c_000000000144_135	145356	266643	453487	268331	201151	314959	224928	525379	156902	559351	823948	217668
d71_METABAT__31-contigs_d71_METABAT__31-contigs---d71_METABAT__31-contigs_c_000000000144_3	114456	131118	30607	88568	221747	256509	106268	226030	222387	129061	129759	146467
d71_METABAT__31-contigs_d71_METABAT__31-contigs---d71_METABAT__31-contigs_c_000000000086_31	1414718	835185	727533	1180591	150597	801729	841992	1100910	2466844	1326440	2261861	814817
d71_METABAT__31-contigs_d71_METABAT__31-contigs---d71_METABAT__31-contigs_c_000000000039_158	679418	663633	908433	538864	2307798	508569	1242508	505111	600043	892137	1283759	1168772
d71_METABAT__31-contigs_d71_METABAT__31-contigs---d71_METABAT__31-contigs_c_000000002031_2	1242352	811342	553707	750510	2738037	783371	356010	760943	4619124	822736	1825773	1008504
d71_METABAT__31-contigs_d71_METABAT__31-contigs---d71_METABAT__31-contigs_c_000000000091_12	211676	206918	157237	301545	488213	333440	618713	699550	837796	579664	844362	259349
d71_METABAT__31-contigs_d71_METABAT__31-contigs---d71_METABAT__31-contigs_c_000000000062_207	782222	962930	676752	966936	955129	903013	1637647	1390881	447012	1766534	1478007	1033560
d71_METABAT__31-contigs_d71_METABAT__31-contigs---d71_METABAT__31-contigs_c_000000000091_99	244855	645595	1449870	873060	1113343	760102	1353202	1154825	3058383	1079976	2048893	928574
d71_METABAT__31-contigs_d71_METABAT__31-contigs---d71_METABAT__31-contigs_c_000000000241_74	958357	1161899	1281397	1057020	1530261	962987	1254840	1156625	4058356	1270646	1253641	1615775
d71_METABAT__31-contigs_d71_METABAT__31-contigs---d71_METABAT__31-contigs_c_000000000083_34	187834	240493	150689	208048	51987	290716	174396	329975	364958	324762	70982	158539
d71_METABAT__31-contigs_d71_METABAT__31-contigs---d71_METABAT__31-contigs_c_000000000319_73	144336	192725	321646	171549	466058	181692	74450	300191	779003	198920	90907	268539
d71_METABAT__31-contigs_d71_METABAT__31-contigs---d71_METABAT__31-contigs_c_000000000123_4	1430074	399959	787343	261656	1047712	265603	1692250	443340	272412	817567	1430535	698570
d71_METABAT__31-contigs_d71_METABAT__31-contigs---d71_METABAT__31-contigs_c_000000000319_38	9264787	19085817	8753995	20832943	7692661	15853582	15865867	23549380	38802786	22797587	17505801	34794083
d71_METABAT__31-contigs_d71_METABAT__31-contigs---d71_METABAT__31-contigs_c_000000000106_121	394020	185862	105367	484250	327159	726922	609719	405766	255191	579700	446700	375480
d71_METABAT__31-contigs_d71_METABAT__31-contigs---d71_METABAT__31-contigs_c_000000000367_83	178076	300000	238102	310721	246432	341761	275561	744328	576665	545025	1682376	460607
d71_METABAT__31-contigs_d71_METABAT__31-contigs---d71_METABAT__31-contigs_c_000000000951_5	1008227	723196	1563769	743467	1395238	716562	1809788	803753	4048526	1669582	2514657	1850201
d71_METABAT__31-contigs_d71_METABAT__31-contigs---d71_METABAT__31-contigs_c_000000002031_8	1009250	1257275	884119	1280500	1107691	997553	807800	1549519	1465080	1126817	1117883	990189
d71_METABAT__31-contigs_d71_METABAT__31-contigs---d71_METABAT__31-contigs_c_000000001719_24	44957	153158	180333	139836	62214	219876	208704	95318	727921	89317	84946	287651
d71_METABAT__31-contigs_d71_METABAT__31-contigs---d71_METABAT__31-contigs_c_000000000106_116	1454291	5374442	5277923	6414822	3737545	5466333	3536368	6934472	2018327	6258226	8243641	6307087
d71_METABAT__31-contigs_d71_METABAT__31-contigs---d71_METABAT__31-contigs_c_000000000083_168	143330	73333	63881	32621	66116	121270	369655	118661	154715	346325	270821	214635
d71_METABAT__31-contigs_d71_METABAT__31-contigs---d71_METABAT__31-contigs_c_000000000106_133	1326046	630576	1244890	481593	1756966	550206	1964649	1109211	3745948	1386172	1545986	1179153
d71_METABAT__31-contigs_d71_METABAT__31-contigs---d71_METABAT__31-contigs_c_000000000154_16	832507	661833	458346	568418	1152068	627572	1894483	620003	2378742	954511	2128205	966669
d71_METABAT__31-contigs_d71_METABAT__31-contigs---d71_METABAT__31-contigs_c_000000000062_151	158825	128829	353935	100409	73263	239262	245771	394467	514323	815858	1300431	670272
d71_METABAT__31-contigs_d71_METABAT__31-contigs---d71_METABAT__31-contigs_c_000000000113_112	998438	834789	1512987	1004893	1013240	885977	927009	971752	3233242	925689	377309	806475
d71_METABAT__31-contigs_d71_METABAT__31-contigs---d71_METABAT__31-contigs_c_000000001174_4	8060926	4601331	14111501	6096445	11155135	5602669	15817210	5633157	13724622	9187656	20569846	6052541
d71_METABAT__31-contigs_d71_METABAT__31-contigs---d71_METABAT__31-contigs_c_000000000086_177	144336	210737	321646	288348	332899	271049	223350	445915	1090605	415923	272722	307837
d71_METABAT__31-contigs_d71_METABAT__31-contigs---d71_METABAT__31-contigs_c_000000000039_101	1532748	404773	3600301	336271	3038330	376999	2371824	895872	5231796	985390	4461599	547031
d71_METABAT__31-contigs_d71_METABAT__31-contigs---d71_METABAT__31-contigs_c_000000000086_36	6109255	1753464	4175033	2523358	4696839	2210474	5252032	3149801	11870159	5168413	5386934	2605947
d71_METABAT__31-contigs_d71_METABAT__31-contigs---d71_METABAT__31-contigs_c_000000002031_17	7655802	3315276	6264062	3944249	7115711	3416779	12907743	3633990	11470823	5098614	11874768	4900012
d71_METABAT__31-contigs_d71_METABAT__31-contigs---d71_METABAT__31-contigs_c_000000000106_4	6296273	6458568	6921960	7907958	9100366	7787260	7577931	8229982	13139719	7505364	6609333	4742869
d71_METABAT__31-contigs_d71_METABAT__31-contigs---d71_METABAT__31-contigs_c_000000000091_45	46168	95062	61730	115582	319448	82888	71442	165007	149506	394160	610640	81706
d71_METABAT__31-contigs_d71_METABAT__31-contigs---d71_METABAT__31-contigs_c_000000004951_2	262011	271380	1050984	483679	362584	556915	1486626	534352	1979760	1083290	825114	416137
d71_METABAT__31-contigs_d71_METABAT__31-contigs---d71_METABAT__31-contigs_c_000000000039_81	107292	69890	200840	63489	89086	94321	232437	126089	69489	139417	608183	37976
d71_METABAT__31-contigs_d71_METABAT__31-contigs---d71_METABAT__31-contigs_c_000000000789_41	145871	223901	195041	210262	605592	352199	225726	468332	472374	305470	275623	297873
d71_METABAT__31-contigs_d71_METABAT__31-contigs---d71_METABAT__31-contigs_c_000000000319_53	193125	162486	122316	113355	239124	188153	110102	419315	230409	368404	249675	300273
d71_METABAT__31-contigs_d71_METABAT__31-contigs---d71_METABAT__31-contigs_c_000000000187_103	847187	795255	629308	754592	1085539	771188	631205	1241188	2133792	1514644	889311	1046532
d71_METABAT__31-contigs_d71_METABAT__31-contigs---d71_METABAT__31-contigs_c_000000000319_55	691050	537842	923987	333871	352325	592196	506535	896724	824462	771415	481061	579312
d71_METABAT__31-contigs_d71_METABAT__31-contigs---d71_METABAT__31-contigs_c_000000000704_22	140876	283036	439510	195936	324918	316880	1235307	287306	760329	194151	266184	326028
d71_METABAT__31-contigs_d71_METABAT__31-contigs---d71_METABAT__31-contigs_c_000000000091_28	1410688	1780822	2942468	2684080	3982456	2630509	6723465	2854210	6030063	7220215	8849434	2696303
d71_METABAT__31-contigs_d71_METABAT__31-contigs---d71_METABAT__31-contigs_c_000000000123_97	4788927	6798982	6293706	6940118	7420165	7310584	7410538	4862264	13652323	7391190	7037854	6859321
d71_METABAT__31-contigs_d71_METABAT__31-contigs---d71_METABAT__31-contigs_c_000000000615_44	2662799	1774895	1350484	1414078	1228307	1464713	3267983	3372566	4261913	2545691	2949415	3220842
d71_METABAT__31-contigs_d71_METABAT__31-contigs---d71_METABAT__31-contigs_c_000000001260_30	259414	284414	346856	306449	564128	282198	745505	572459	1080078	610898	770255	560001
d71_METABAT__31-contigs_d71_METABAT__31-contigs---d71_METABAT__31-contigs_c_000000000723_12	57613	342941	77033	537604	79728	495780	445761	380413	186568	590866	108860	258824
d71_METABAT__31-contigs_d71_METABAT__31-contigs---d71_METABAT__31-contigs_c_000000000119_20	216960	154325	638203	161303	180145	319677	201439	233942	421549	281923	81989	183123
d71_METABAT__31-contigs_d71_METABAT__31-contigs---d71_METABAT__31-contigs_c_000000000106_72	806581	796712	1244378	767237	1631355	649151	480050	1168891	1406436	1002782	1524034	363199
d71_METABAT__31-contigs_d71_METABAT__31-contigs---d71_METABAT__31-contigs_c_000000000119_119	801344	1103333	833356	2141276	4066121	1361530	2342270	1763733	2018327	3408797	1850613	2048490
d71_METABAT__31-contigs_d71_METABAT__31-contigs---d71_METABAT__31-contigs_c_000000003304_2	1251955	524492	1355110	791488	2227527	734474	2490833	964249	2509745	1955896	2365566	1160583
d71_METABAT__31-contigs_d71_METABAT__31-contigs---d71_METABAT__31-contigs_c_000000000154_23	92026	230828	123046	453797	127351	461477	142404	373503	298008	578139	173883	112752
d71_METABAT__31-contigs_d71_METABAT__31-contigs---d71_METABAT__31-contigs_c_000000000091_155	1854923	1022581	1702081	736723	1962955	862399	1519606	570643	2237826	755791	1168292	1222992
d71_METABAT__31-contigs_d71_METABAT__31-contigs---d71_METABAT__31-contigs_c_000000000269_64	155817	486500	875024	546127	646883	646313	434009	1104356	908247	1025747	883247	632123
d71_METABAT__31-contigs_d71_METABAT__31-contigs---d71_METABAT__31-contigs_c_000000000241_17	311634	175000	673096	376451	1028378	262681	1224127	605544	1164419	755569	1313547	466668
d71_METABAT__31-contigs_d71_METABAT__31-contigs---d71_METABAT__31-contigs_c_000000000106_89	2534767	2468156	2808176	2433945	3507745	2198444	2129292	3078290	4612303	3563352	1687707	2744138
d71_METABAT__31-contigs_d71_METABAT__31-contigs---d71_METABAT__31-contigs_c_000000000951_19	31522	36582	42147	74132	43621	80010	48777	47737	102076	52469	59560	38621
d71_METABAT__31-contigs_d71_METABAT__31-contigs---d71_METABAT__31-contigs_c_000000000106_152	4447652	3205071	5015086	3378841	4850171	2841051	7707062	4048838	11084204	6434863	8791104	6007390
d71_METABAT__31-contigs_d71_METABAT__31-contigs---d71_METABAT__31-contigs_c_000000001161_15	398270	74550	76074	30214	78735	109193	440212	796161	552737	937894	107505	549932
d71_METABAT__31-contigs_d71_METABAT__31-contigs---d71_METABAT__31-contigs_c_000000004057_5	30927916	39406870	37278807	48902905	44064702	49905260	44558237	56067280	66604781	38604666	56135268	27979331
d71_METABAT__31-contigs_d71_METABAT__31-contigs---d71_METABAT__31-contigs_c_000000000187_73	311634	312407	324083	375643	718759	285107	1125208	836919	2130456	1347954	1373940	664648
d71_METABAT__31-contigs_d71_METABAT__31-contigs---d71_METABAT__31-contigs_c_000000000154_120	421563	299860	148332	311399	214930	273348	377670	477140	934048	422934	628849	419850
d71_METABAT__31-contigs_d71_METABAT__31-contigs---d71_METABAT__31-contigs_c_000000000144_105	674355	802819	1622996	1272164	684353	943520	1182654	885094	1019090	1706679	934408	1254648
d71_METABAT__31-contigs_d71_METABAT__31-contigs---d71_METABAT__31-contigs_c_000000000615_46	1534912	1980546	2599574	1855356	1557668	1742124	3008552	2336912	2319569	2763729	3673605	2493539
d71_METABAT__31-contigs_d71_METABAT__31-contigs---d71_METABAT__31-contigs_c_000000000123_13	1255313	1702675	1162004	2556650	4409737	2146136	2540208	2965687	4690478	4630154	5291190	2589678
d71_METABAT__31-contigs_d71_METABAT__31-contigs---d71_METABAT__31-contigs_c_000000000091_162	115226	125098	770329	96157	478367	263940	178304	1710113	373136	3891670	217719	2337261
d71_METABAT__31-contigs_d71_METABAT__31-contigs---d71_METABAT__31-contigs_c_000000000083_147	479916	587766	275008	338078	474381	522067	1803548	660348	222016	585328	2202230	1110669
d71_METABAT__31-contigs_d71_METABAT__31-contigs---d71_METABAT__31-contigs_c_000000000119_146	247805	714337	331334	983843	1257395	894913	894744	715540	1337445	634250	1716834	573495
d71_METABAT__31-contigs_d71_METABAT__31-contigs---d71_METABAT__31-contigs_c_000000000091_178	630915	190532	506149	207410	291031	299455	976298	547806	2043091	435885	1510010	578325
d71_METABAT__31-contigs_d71_METABAT__31-contigs---d71_METABAT__31-contigs_c_000000000113_10	793038	359142	444664	417261	743433	467206	593793	767090	745576	723899	531706	609454
d71_METABAT__31-contigs_d71_METABAT__31-contigs---d71_METABAT__31-contigs_c_000000000106_109	364678	2045141	1657847	2506539	1312117	1982247	1692942	967591	2125685	1492105	1240305	1340429
d71_METABAT__31-contigs_d71_METABAT__31-contigs---d71_METABAT__31-contigs_c_000000000704_43	510790	632743	682966	863710	801107	800401	474248	871195	1507062	733214	1308298	548567
d71_METABAT__31-contigs_d71_METABAT__31-contigs---d71_METABAT__31-contigs_c_000000000319_45	2839024	1146519	1049956	1416011	2256966	923681	5701809	2367468	4499001	2883422	3994716	2244940
d71_METABAT__31-contigs_d71_METABAT__31-contigs---d71_METABAT__31-contigs_c_000000000086_160	296567	272341	256580	385128	410406	342364	350937	622441	508433	654767	824064	363360
d71_METABAT__31-contigs_d71_METABAT__31-contigs---d71_METABAT__31-contigs_c_000000000367_62	928870	548107	1005404	553677	61210	638036	616012	404595	1002653	534384	585033	608174
d71_METABAT__31-contigs_d71_METABAT__31-contigs---d71_METABAT__31-contigs_c_000000000123_20	91413	277200	855579	589470	632508	356534	1838911	382088	2072149	711720	1899963	136889
d71_METABAT__31-contigs_d71_METABAT__31-contigs---d71_METABAT__31-contigs_c_000000000113_123	1142657	1744382	509273	2668027	2284056	1831400	1768184	2484188	5344828	4247140	9355878	1987659
d71_METABAT__31-contigs_d71_METABAT__31-contigs---d71_METABAT__31-contigs_c_000000000640_4	170578	122316	87722	84613	54474	117788	670049	309200	1317224	281118	669408	344754
d71_METABAT__31-contigs_d71_METABAT__31-contigs---d71_METABAT__31-contigs_c_000000000737_39	395535	54295	528861	150035	182454	465257	204021	710824	426954	771659	249121	125641
d71_METABAT__31-contigs_d71_METABAT__31-contigs---d71_METABAT__31-contigs_c_000000000241_84	840189	743578	763910	1007096	604603	955000	1716179	1467847	3591434	1456283	1587536	1258173
d71_METABAT__31-contigs_d71_METABAT__31-contigs---d71_METABAT__31-contigs_c_000000000106_103	630813	838983	1109797	748067	781063	655680	1592650	766268	3117899	811136	2195643	1035031
d71_METABAT__31-contigs_d71_METABAT__31-contigs---d71_METABAT__31-contigs_c_000000000083_11	939170	325814	2092904	555745	779804	407002	678208	421002	202754	642128	1774561	775649
d71_METABAT__31-contigs_d71_METABAT__31-contigs---d71_METABAT__31-contigs_c_000000000123_126	561962	214590	1352496	247271	777673	410528	1913117	415313	2547724	319851	637096	229509
d71_METABAT__31-contigs_d71_METABAT__31-contigs---d71_METABAT__31-contigs_c_000000000723_43	1104494	589980	756406	729600	857427	652094	708663	1075408	785125	1829806	661712	1133205
d71_METABAT__31-contigs_d71_METABAT__31-contigs---d71_METABAT__31-contigs_c_000000000640_32	189857	706820	648736	609742	671431	628178	685511	949470	1981065	911832	597890	680617
d71_METABAT__31-contigs_d71_METABAT__31-contigs---d71_METABAT__31-contigs_c_000000000106_75	1408248	996144	2081139	1388863	3384771	1243508	1720395	1629824	3120224	2264503	2380789	1604328
d71_METABAT__31-contigs_d71_METABAT__31-contigs---d71_METABAT__31-contigs_c_000000000086_161	3829445	2270690	4789922	3626788	3589908	2913755	8984286	4871511	6000431	8549924	8636195	4321933
d71_METABAT__31-contigs_d71_METABAT__31-contigs---d71_METABAT__31-contigs_c_000000000154_12	1732821	3596152	5338975	3480808	4900197	3353579	5712595	2770276	10002916	4340709	5836549	6779504
d71_METABAT__31-contigs_d71_METABAT__31-contigs---d71_METABAT__31-contigs_c_000000000871_28	6334162	3344388	8469260	4015516	9370069	4499865	4619185	1827378	3850896	2977626	4723158	2415109
d71_METABAT__31-contigs_d71_METABAT__31-contigs---d71_METABAT__31-contigs_c_000000001482_14	725148	797147	1851013	695161	1003498	526475	2006209	1651935	4483014	1622372	2200569	1582483
d71_METABAT__31-contigs_d71_METABAT__31-contigs---d71_METABAT__31-contigs_c_000000000144_108	1099044	1048218	489835	877456	651821	975251	566899	1068401	2203212	1289863	2076642	1560309
d71_METABAT__31-contigs_d71_METABAT__31-contigs---d71_METABAT__31-contigs_c_000000000154_83	3847723	2254999	4209300	3667382	2033060	2784877	6170601	6183081	7929141	8726206	9120879	2390482
d71_METABAT__31-contigs_d71_METABAT__31-contigs---d71_METABAT__31-contigs_c_000000000123_87	5349712	4711387	4375121	5559775	4815683	4639952	4902692	9656032	6223174	4816380	5790176	3542433
d71_METABAT__31-contigs_d71_METABAT__31-contigs---d71_METABAT__31-contigs_c_000000003105_13	716292	315406	866525	359685	708031	297745	1952920	762441	2982304	1346151	2771316	1267665
d71_METABAT__31-contigs_d71_METABAT__31-contigs---d71_METABAT__31-contigs_c_000000000091_70	193125	527793	258223	835123	2405311	729327	896544	339270	625397	1213277	2554368	815026
d71_METABAT__31-contigs_d71_METABAT__31-contigs---d71_METABAT__31-contigs_c_000000000086_40	1019127	246261	371632	527149	384633	292523	430099	667869	300022	721338	1575522	163964
d71_METABAT__31-contigs_d71_METABAT__31-contigs---d71_METABAT__31-contigs_c_000000000062_40	579375	113271	86074	63489	267257	91664	896544	237879	208466	203941	121637	271675
d71_METABAT__31-contigs_d71_METABAT__31-contigs---d71_METABAT__31-contigs_c_000000000039_142	1346703	2332916	818475	1996892	4574386	2417819	3978414	3700737	9118512	3359195	3932553	3483342
d71_METABAT__31-contigs_d71_METABAT__31-contigs---d71_METABAT__31-contigs_c_000000000039_131	2236690	2988982	18073785	3489604	5248468	3341373	9781443	9996971	33066203	9905595	19661125	8565506
d71_METABAT__31-contigs_d71_METABAT__31-contigs---d71_METABAT__31-contigs_c_000000000123_34	286860	143905	76711	187156	79394	316114	266337	462231	557362	440525	325212	132776
d71_METABAT__31-contigs_d71_METABAT__31-contigs---d71_METABAT__31-contigs_c_000000000704_32	5745203	6420965	3994524	5096602	6254406	4614354	3437587	6334106	8682188	4512175	6513331	7018267
d71_METABAT__31-contigs_d71_METABAT__31-contigs---d71_METABAT__31-contigs_c_000000000091_69	3287096	3561688	2134762	4951834	6368399	2831569	8283821	6195562	6995023	7125603	11179732	6431067
d71_METABAT__31-contigs_d71_METABAT__31-contigs---d71_METABAT__31-contigs_c_000000002660_12	68332	174806	91365	153790	472805	173444	176231	246980	516316	221368	129113	164342
d71_METABAT__31-contigs_d71_METABAT__31-contigs---d71_METABAT__31-contigs_c_000000002474_12	175793	770000	235049	626812	1216361	337379	2448255	862574	569272	858972	1660807	885472
d71_METABAT__31-contigs_d71_METABAT__31-contigs---d71_METABAT__31-contigs_c_000000000367_44	527380	2065178	2397502	2680622	3357156	3375968	5386161	2664394	5123445	4140057	3786639	3202059
d71_METABAT__31-contigs_d71_METABAT__31-contigs---d71_METABAT__31-contigs_c_000000000119_43	2175838	1541536	2799478	1747232	2102046	1202170	5018678	2703266	8907226	4053849	5042090	4040729
d71_METABAT__31-contigs_d71_METABAT__31-contigs---d71_METABAT__31-contigs_c_000000000337_85	58348	80823	390082	128370	242237	148104	90290	201471	188950	184849	110249	87376
d71_METABAT__31-contigs_d71_METABAT__31-contigs---d71_METABAT__31-contigs_c_000000000187_72	191626	263840	597843	285905	854475	309766	691898	295362	896338	495033	522999	443479
d71_METABAT__31-contigs_d71_METABAT__31-contigs---d71_METABAT__31-contigs_c_000000000241_95	36513669	12914076	50881555	17637352	59910559	10558657	73667712	36351570	53383608	40709493	61423724	31188094
d71_METABAT__31-contigs_d71_METABAT__31-contigs---d71_METABAT__31-contigs_c_000000000241_16	90807	261766	121416	268672	628319	174275	140518	324549	882183	355941	171580	358500
d71_METABAT__31-contigs_d71_METABAT__31-contigs---d71_METABAT__31-contigs_c_000000000106_91	111479	388130	149056	871096	1388431	269160	172506	1857091	1083005	1406679	631917	257995
d71_METABAT__31-contigs_d71_METABAT__31-contigs---d71_METABAT__31-contigs_c_000000000640_52	9632315	1506060	13182182	1366929	17093389	947108	26829635	14408965	24586889	22738932	17343764	22106943
d71_METABAT__31-contigs_d71_METABAT__31-contigs---d71_METABAT__31-contigs_c_000000000113_129	1418471	3648964	1896604	2772269	1402111	2981567	3240219	3703039	4155963	3869909	3445969	6023004
d71_METABAT__31-contigs_d71_METABAT__31-contigs---d71_METABAT__31-contigs_c_000000001174_31	18228100	17544991	22771793	17424044	25074412	19271809	23996783	11480443	38236078	19075611	18403320	22748206
d71_METABAT__31-contigs_d71_METABAT__31-contigs---d71_METABAT__31-contigs_c_000000000789_16	127671	39193	34141	71674	35336	61651	39512	72699	82688	69924	144741	72998
d71_METABAT__31-contigs_d71_METABAT__31-contigs---d71_METABAT__31-contigs_c_000000000119_99	60140	101316	562881	50187	83225	122866	465312	265946	194751	358443	340902	286550
d71_METABAT__31-contigs_d71_METABAT__31-contigs---d71_METABAT__31-contigs_c_000000001036_5	114266	201055	50927	239833	685217	266457	176818	237651	370027	308821	1079524	274816
d71_METABAT__31-contigs_d71_METABAT__31-contigs---d71_METABAT__31-contigs_c_000000000091_76	124277	44975	166168	65997	57327	146183	64103	138019	134149	206865	234821	50755
d71_METABAT__31-contigs_d71_METABAT__31-contigs---d71_METABAT__31-contigs_c_000000000119_143	4073236	6179624	4799152	4959504	4074094	4871127	8175251	7043223	14496335	9071180	7391567	14499645
d71_METABAT__31-contigs_d71_METABAT__31-contigs---d71_METABAT__31-contigs_c_000000000704_42	664108	238385	992430	293401	1135270	239430	1027663	428329	885534	450987	1550086	441407
d71_METABAT__31-contigs_d71_METABAT__31-contigs---d71_METABAT__31-contigs_c_000000000086_167	1146812	856800	333343	994849	1035013	824194	540100	1489087	4359586	1646549	1978474	2151763
d71_METABAT__31-contigs_d71_METABAT__31-contigs---d71_METABAT__31-contigs_c_000000011001_4	127909	67997	171025	118386	106205	55431	39586	147219	579892	111263	628380	100995
d71_METABAT__31-contigs_d71_METABAT__31-contigs---d71_METABAT__31-contigs_c_000000000337_28	672658	261509	345921	482829	930860	272285	1681443	567333	1172914	675138	879914	500127
d71_METABAT__31-contigs_d71_METABAT__31-contigs---d71_METABAT__31-contigs_c_000000000086_128	783060	356152	601475	319783	714741	298091	747665	529865	809293	614595	1038862	496721
d71_METABAT__31-contigs_d71_METABAT__31-contigs---d71_METABAT__31-contigs_c_000000000337_20	3037443	3921475	1972628	6287535	3002410	6721269	1477217	2528679	3091361	3061545	8690854	1240509
d71_METABAT__31-contigs_d71_METABAT__31-contigs---d71_METABAT__31-contigs_c_000000000154_70	448101	180058	519259	165441	289383	253372	46227	461459	677173	476405	395120	589689
d71_METABAT__31-contigs_d71_METABAT__31-contigs---d71_METABAT__31-contigs_c_000000000083_15	2135621	2285715	2748742	3299397	2900144	2302010	3613581	2837671	5364577	2815371	6147161	2670943
d71_METABAT__31-contigs_d71_METABAT__31-contigs---d71_METABAT__31-contigs_c_000000000113_25	318881	380689	1279105	669303	735474	436509	493447	1066722	803158	1124369	870314	545049
d71_METABAT__31-contigs_d71_METABAT__31-contigs---d71_METABAT__31-contigs_c_000000002130_16	41177	100200	55057	34362	56983	17845	63718	67348	133343	15477	77804	117718
d71_METABAT__31-contigs_d71_METABAT__31-contigs---d71_METABAT__31-contigs_c_000000000091_77	38844	62531	155812	38309	376279	132263	180325	228246	125788	264887	73395	100472
d71_METABAT__31-contigs_d71_METABAT__31-contigs---d71_METABAT__31-contigs_c_000000000154_18	967505	1397615	1828923	1586938	1800569	1133918	1497149	1849205	4429515	2337766	2080251	2784111
d71_METABAT__31-contigs_d71_METABAT__31-contigs---d71_METABAT__31-contigs_c_000000000337_55	1391553	1559059	3948129	2366292	2489325	1918406	1418049	1433036	1868451	1809673	2757597	1344558
d71_METABAT__31-contigs_d71_METABAT__31-contigs---d71_METABAT__31-contigs_c_000000000039_252	9472202	5017806	8216143	4553855	10434520	4902294	8429151	3278617	15901729	7110475	7148944	11649345
d71_METABAT__31-contigs_d71_METABAT__31-contigs---d71_METABAT__31-contigs_c_000000000086_89	1123925	351759	420777	296725	186642	297807	69568	144338	727921	205188	424731	55082
d71_METABAT__31-contigs_d71_METABAT__31-contigs---d71_METABAT__31-contigs_c_000000000187_109	974068	642368	500925	653704	1347967	644785	1043518	1593169	1213202	2063947	1274193	1948275
d71_METABAT__31-contigs_d71_METABAT__31-contigs---d71_METABAT__31-contigs_c_000000000737_20	75340	183333	302206	268634	104260	293846	1049252	543102	731921	635127	996484	174359
d71_METABAT__31-contigs_d71_METABAT__31-contigs---d71_METABAT__31-contigs_c_000000000123_53	331945	377591	443836	350621	459363	418912	750737	301624	1074938	245421	434222	462323
d71_METABAT__31-contigs_d71_METABAT__31-contigs---d71_METABAT__31-contigs_c_000000000144_120	839503	534285	374160	573194	387250	363810	1299074	864529	906188	1066828	528747	952383
d71_METABAT__31-contigs_d71_METABAT__31-contigs---d71_METABAT__31-contigs_c_000000000119_1	721678	235438	137848	179891	142671	236157	797677	443417	333859	536973	194801	294738
d71_METABAT__31-contigs_d71_METABAT__31-contigs---d71_METABAT__31-contigs_c_000000000154_140	632856	1508410	3102650	3504813	1459633	2050394	2285038	881742	3415630	3160263	5181717	1522055
d71_METABAT__31-contigs_d71_METABAT__31-contigs---d71_METABAT__31-contigs_c_000000000062_69	730219	2475541	3146043	3834736	2806987	2747588	5398716	5126292	2890148	4657183	6285515	2573577
d71_METABAT__31-contigs_d71_METABAT__31-contigs---d71_METABAT__31-contigs_c_000000000091_82	881478	512111	654780	567179	1671627	551778	1768184	1133212	528609	1411169	1172055	937780
d71_METABAT__31-contigs_d71_METABAT__31-contigs---d71_METABAT__31-contigs_c_000000000187_116	274238	242000	261912	133745	704794	162502	545611	192231	380599	183014	222074	293334
d71_METABAT__31-contigs_d71_METABAT__31-contigs---d71_METABAT__31-contigs_c_000000000083_73	386856	749348	517256	622840	614663	614713	1042065	1231618	1067161	1210178	893399	942113
d71_METABAT__31-contigs_d71_METABAT__31-contigs---d71_METABAT__31-contigs_c_000000000871_37	2786968	14035278	8198058	16567747	5399456	19731500	11902897	9582592	10469044	6638329	11163862	3718167
d71_METABAT__31-contigs_d71_METABAT__31-contigs---d71_METABAT__31-contigs_c_000000000367_53	12686697	13025227	11480068	19084055	21812648	10940359	21614810	29134026	28633831	39861357	15254587	23743363
d71_METABAT__31-contigs_d71_METABAT__31-contigs---d71_METABAT__31-contigs_c_000000000871_50	353399	124364	94504	123328	293431	56884	109372	261176	686647	307408	133549	202062
d71_METABAT__31-contigs_d71_METABAT__31-contigs---d71_METABAT__31-contigs_c_000000000241_48	2770432	1681789	1359799	2088464	2863270	1886662	6566249	2147732	6700225	2351895	5367252	3098388
d71_METABAT__31-contigs_d71_METABAT__31-contigs---d71_METABAT__31-contigs_c_000000000123_54	606721	506065	486739	598369	705274	569432	262880	942357	707307	793599	962974	624426
d71_METABAT__31-contigs_d71_METABAT__31-contigs---d71_METABAT__31-contigs_c_000000000871_35	1220429	491832	2591695	767927	1092814	546667	111090	543604	1162387	543523	1492117	224782
d71_METABAT__31-contigs_d71_METABAT__31-contigs---d71_METABAT__31-contigs_c_000000000039_215	591272	140192	112939	155929	428599	141191	479261	288246	820593	533676	798006	440795
d71_METABAT__31-contigs_d71_METABAT__31-contigs---d71_METABAT__31-contigs_c_000000000615_23	663478	654086	1478535	788570	306052	561362	1711146	1487089	716180	914390	2089402	331184
d71_METABAT__31-contigs_d71_METABAT__31-contigs---d71_METABAT__31-contigs_c_000000000062_3	739850	574268	593542	662312	1160356	644301	686920	1186182	479171	1072612	465982	772184
d71_METABAT__31-contigs_d71_METABAT__31-contigs---d71_METABAT__31-contigs_c_000000000086_63	1386595	2351335	1991316	3899931	2487390	2177862	2781413	5820607	2494561	3052592	3590328	2929346
d71_METABAT__31-contigs_d71_METABAT__31-contigs---d71_METABAT__31-contigs_c_000000000123_63	32037	22788	299853	55901	221673	33718	49575	137791	311237	242554	60534	109035
d71_METABAT__31-contigs_d71_METABAT__31-contigs---d71_METABAT__31-contigs_c_000000000737_9	429391	221837	497578	349643	673442	345581	398672	435255	834298	548738	270445	409187
d71_METABAT__31-contigs_d71_METABAT__31-contigs---d71_METABAT__31-contigs_c_000000000039_115	448101	137560	1318119	292355	372063	238577	693405	722048	2031518	745886	2540057	744228
d71_METABAT__31-contigs_d71_METABAT__31-contigs---d71_METABAT__31-contigs_c_000000000367_60	428496	1235208	572932	1246123	2964880	981528	1547161	1617991	2312666	1740953	269881	525001
d71_METABAT__31-contigs_d71_METABAT__31-contigs---d71_METABAT__31-contigs_c_000000000086_123	551909	628580	1098718	961153	967431	637047	1385447	939841	1390082	1353326	1228225	1277284
d71_METABAT__31-contigs_d71_METABAT__31-contigs---d71_METABAT__31-contigs_c_000000000337_19	585451	2790456	535595	3606949	1321870	2993050	1573485	2133496	2095431	2046643	3202185	1354910
d71_METABAT__31-contigs_d71_METABAT__31-contigs---d71_METABAT__31-contigs_c_000000000319_91	226269	208383	302539	223154	438372	322186	490190	348150	439636	473832	256521	622224
d71_METABAT__31-contigs_d71_METABAT__31-contigs---d71_METABAT__31-contigs_c_000000000144_123	174833	88828	33395	73897	34563	149986	115946	134655	80880	164955	141577	44202
d71_METABAT__31-contigs_d71_METABAT__31-contigs---d71_METABAT__31-contigs_c_000000000337_79	287662	140000	384626	138214	132694	148407	445137	261386	310512	231691	543537	352448
d71_METABAT__31-contigs_d71_METABAT__31-contigs---d71_METABAT__31-contigs_c_000000000787_17	168150	26897	61317	49867	105771	89905	70964	112047	346513	110809	202185	64511
d71_METABAT__31-contigs_d71_METABAT__31-contigs---d71_METABAT__31-contigs_c_000000000119_86	210952	781846	1410295	432100	291927	744411	326434	1597358	683126	1347926	1992968	201026
d71_METABAT__31-contigs_d71_METABAT__31-contigs---d71_METABAT__31-contigs_c_000000002031_22	1262937	1222543	2171113	1656174	3245763	1061112	2512683	2284223	2921262	1772841	3068122	564914
d71_METABAT__31-contigs_d71_METABAT__31-contigs---d71_METABAT__31-contigs_c_000000000704_25	440290	807675	1597903	1045013	1305635	1094211	1654631	1604100	2647897	2117597	1069620	1310095
d71_METABAT__31-contigs_d71_METABAT__31-contigs---d71_METABAT__31-contigs_c_000000000123_132	354618	429253	347711	328214	621602	408345	475581	980998	995244	1247837	134010	1000922
d71_METABAT__31-contigs_d71_METABAT__31-contigs---d71_METABAT__31-contigs_c_000000001482_11	143330	155610	191643	445818	859505	245498	665379	836415	773575	1177506	1895750	266667
d71_METABAT__31-contigs_d71_METABAT__31-contigs---d71_METABAT__31-contigs_c_000000000113_69	302786	406456	289177	646459	1137317	548966	200803	615764	1540805	796649	408653	441642
d71_METABAT__31-contigs_d71_METABAT__31-contigs---d71_METABAT__31-contigs_c_000000000319_18	32339	400739	129721	448972	44753	402422	350301	542650	104724	692850	183315	268554
d71_METABAT__31-contigs_d71_METABAT__31-contigs---d71_METABAT__31-contigs_c_000000000367_21	3382265	2597465	4033445	4722696	5945572	3016387	1838911	2851817	5032361	5345261	3627202	2849785
d71_METABAT__31-contigs_d71_METABAT__31-contigs---d71_METABAT__31-contigs_c_000000000113_140	44810	692832	539231	676497	186032	629732	69341	583610	145108	623176	254006	1287149
d71_METABAT__31-contigs_d71_METABAT__31-contigs---d71_METABAT__31-contigs_c_000000000789_31	53984	103071	72180	53241	224117	130341	83536	166779	174816	43480	102002	286615
d71_METABAT__31-contigs_d71_METABAT__31-contigs---d71_METABAT__31-contigs_c_000000000106_21	110580	393279	443561	511732	153026	349140	171115	448806	358090	540321	626821	888174
d71_METABAT__31-contigs_d71_METABAT__31-contigs---d71_METABAT__31-contigs_c_000000000241_86	1958841	1093623	1935871	1208231	1532161	1217972	1976852	2522834	4136943	2382562	4344918	1959425
d71_METABAT__31-contigs_d71_METABAT__31-contigs---d71_METABAT__31-contigs_c_000000000091_7	1189296	1354047	1403100	1735505	2033060	1502881	2489892	1682442	2038922	2460467	4097786	1685719
d71_METABAT__31-contigs_d71_METABAT__31-contigs---d71_METABAT__31-contigs_c_000000004057_7	887820	2285994	1187083	3315302	1501637	2974166	1679139	1344539	319447	1710882	5405388	899762
d71_METABAT__31-contigs_d71_METABAT__31-contigs---d71_METABAT__31-contigs_c_000000000187_95	1344302	1228565	1459094	1004247	1378823	1074085	1101291	853619	870651	1293341	1284970	1728878
d71_METABAT__31-contigs_d71_METABAT__31-contigs---d71_METABAT__31-contigs_c_000000000640_24	233725	551250	520848	490568	2479718	487147	8318502	2005774	11353088	3451228	9862927	1919702
d71_METABAT__31-contigs_d71_METABAT__31-contigs---d71_METABAT__31-contigs_c_000000000119_38	792242	166548	733354	171062	1433684	192415	1414547	985677	4144298	2123707	2878732	1451856
d71_METABAT__31-contigs_d71_METABAT__31-contigs---d71_METABAT__31-contigs_c_000000000319_85	939928	887983	2439583	1296107	3443086	1160377	1967818	947852	1969496	1451742	3447513	895701
d71_METABAT__31-contigs_d71_METABAT__31-contigs---d71_METABAT__31-contigs_c_000000000187_36	36179	112419	48374	183895	50067	145588	55985	243271	351476	371045	68360	123131
d71_METABAT__31-contigs_d71_METABAT__31-contigs---d71_METABAT__31-contigs_c_000000000640_60	1575014	2889233	1858159	2031282	2436009	2127959	14479993	9097604	20101443	13755163	15230047	14164000
d71_METABAT__31-contigs_d71_METABAT__31-contigs---d71_METABAT__31-contigs_c_000000000337_8	2025619	694166	3125086	319165	3234414	704192	1205580	500264	1513745	1413958	3238573	1590913
d71_METABAT__31-contigs_d71_METABAT__31-contigs---d71_METABAT__31-contigs_c_000000001174_33	3232883	4060757	4918835	4169423	7867778	3581899	10522851	5287646	7581032	7177057	8636195	6055300
d71_METABAT__31-contigs_d71_METABAT__31-contigs---d71_METABAT__31-contigs_c_000000000951_12	297496	221736	470098	272884	711103	236082	292954	152363	437901	352883	255509	305589
d71_METABAT__31-contigs_d71_METABAT__31-contigs---d71_METABAT__31-contigs_c_000000001482_17	21391	84087	28602	66537	88808	104621	99305	125695	207815	93038	121257	101924
d71_METABAT__31-contigs_d71_METABAT__31-contigs---d71_METABAT__31-contigs_c_000000000119_10	231099	285505	720994	449992	533012	357678	119203	517975	249456	384676	436662	199251
d71_METABAT__31-contigs_d71_METABAT__31-contigs---d71_METABAT__31-contigs_c_000000000154_130	1123925	1506338	1502774	2131642	2177485	2407506	5217592	966795	727921	1460454	2973116	1193446
d71_METABAT__31-contigs_d71_METABAT__31-contigs---d71_METABAT__31-contigs_c_000000000039_137	267626	302342	315738	354709	152499	383024	803905	636082	764693	616228	862628	443629
d71_METABAT__31-contigs_d71_METABAT__31-contigs---d71_METABAT__31-contigs_c_000000000119_64	718242	413111	960344	569656	451791	675069	1515586	446956	3171656	627576	616871	204445
d71_METABAT__31-contigs_d71_METABAT__31-contigs---d71_METABAT__31-contigs_c_000000000319_60	441337	242138	345921	183572	315903	319393	635840	375211	1429181	420838	373820	611174
d71_METABAT__31-contigs_d71_METABAT__31-contigs---d71_METABAT__31-contigs_c_000000000144_142	1697662	1999555	1338661	1694107	2228837	1544170	2896454	1505675	3805988	1306573	3043231	1238522
d71_METABAT__31-contigs_d71_METABAT__31-contigs---d71_METABAT__31-contigs_c_000000000123_67	7426215	16046166	9387197	13057818	9575301	11879743	18159021	13706103	23227545	20371727	18341937	23279911
d71_METABAT__31-contigs_d71_METABAT__31-contigs---d71_METABAT__31-contigs_c_000000000337_18	1355347	3997936	1388571	4528188	1485865	4076630	2260733	3487778	4047017	3864666	4756005	2609506
d71_METABAT__31-contigs_d71_METABAT__31-contigs---d71_METABAT__31-contigs_c_000000000091_121	789690	3082686	3743559	2859302	3278443	3791113	4332514	4013969	5346981	2679068	6646705	3332644
d71_METABAT__31-contigs_d71_METABAT__31-contigs---d71_METABAT__31-contigs_c_000000000062_105	7608424	5825078	7042877	5892587	8909102	5253797	5563311	6163855	10559295	6119055	5529271	7478068
d71_METABAT__31-contigs_d71_METABAT__31-contigs---d71_METABAT__31-contigs_c_000000000062_180	8105247	4638250	7903922	5959427	11553807	5527213	8015768	3783965	21510878	7627673	13242166	5334532
d71_METABAT__31-contigs_d71_METABAT__31-contigs---d71_METABAT__31-contigs_c_000000000871_13	378460	391267	506030	404170	362584	337032	855936	590785	1602663	573690	825114	542960
d71_METABAT__31-contigs_d71_METABAT__31-contigs---d71_METABAT__31-contigs_c_000000000144_104	12431	41420	83109	44326	51610	163929	96184	121243	201284	132834	211403	72771
d71_METABAT__31-contigs_d71_METABAT__31-contigs---d71_METABAT__31-contigs_c_000000000113_48	184189	164726	82092	122655	254891	247065	538372	338449	331367	319779	425365	398409
d71_METABAT__31-contigs_d71_METABAT__31-contigs---d71_METABAT__31-contigs_c_000000000154_45	829302	531196	683532	511071	801770	549281	1248130	979272	1876191	1236456	1695757	997517
d71_METABAT__31-contigs_d71_METABAT__31-contigs---d71_METABAT__31-contigs_c_000000001161_13	319944	124911	427790	86687	189752	183926	212182	1154571	444032	1715490	431810	1312892
d71_METABAT__31-contigs_d71_METABAT__31-contigs---d71_METABAT__31-contigs_c_000000002031_1	599063	954401	800993	1277578	1565917	1462892	2575025	2721713	1508846	2841399	3395785	1332042
d71_METABAT__31-contigs_d71_METABAT__31-contigs---d71_METABAT__31-contigs_c_000000000154_57	246111	198752	235049	152035	243272	350439	54406	215111	341563	228430	66432	215385
d71_METABAT__31-contigs_d71_METABAT__31-contigs---d71_METABAT__31-contigs_c_000000000123_80	261618	98518	102883	110912	447228	197217	309581	228399	49835	248726	552484	199028
d71_METABAT__31-contigs_d71_METABAT__31-contigs---d71_METABAT__31-contigs_c_000000004057_9	1144984	1525362	2800485	1608031	1739074	1699508	821071	756191	994776	1204111	1319174	779364
d71_METABAT__31-contigs_d71_METABAT__31-contigs---d71_METABAT__31-contigs_c_000000000337_29	564909	301848	617995	440252	355341	346550	1827786	407536	3159777	774867	679251	622224
d71_METABAT__31-contigs_d71_METABAT__31-contigs---d71_METABAT__31-contigs_c_000000000241_23	73720	229068	689983	453008	510087	387933	798535	406382	716180	439382	417880	110395
d71_METABAT__31-contigs_d71_METABAT__31-contigs---d71_METABAT__31-contigs_c_000000000337_50	4398152	5859746	6572508	6431178	6802441	6283916	6272049	9189131	13684001	6700446	13524607	7314065
d71_METABAT__31-contigs_d71_METABAT__31-contigs---d71_METABAT__31-contigs_c_000000000144_23	137947	302629	405779	236514	267257	315985	128078	322557	804082	404426	573429	296714
d71_METABAT__31-contigs_d71_METABAT__31-contigs---d71_METABAT__31-contigs_c_000000000119_129	1107171	570724	569374	523351	1060727	648530	1713271	696488	2482166	800285	482769	568117
d71_METABAT__31-contigs_d71_METABAT__31-contigs---d71_METABAT__31-contigs_c_000000000187_21	1641191	1571711	3185416	2020237	3443382	1661725	1884242	3409096	2571613	2498742	1100365	2270276
d71_METABAT__31-contigs_d71_METABAT__31-contigs---d71_METABAT__31-contigs_c_000000000113_14	305463	695033	952997	795630	986336	846788	892845	799786	769362	1219206	1090213	771619
d71_METABAT__31-contigs_d71_METABAT__31-contigs---d71_METABAT__31-contigs_c_000000000367_18	2797639	1731368	2170505	2125027	3489148	1930849	2832658	2487695	3019864	1963983	2414654	1584555
d71_METABAT__31-contigs_d71_METABAT__31-contigs---d71_METABAT__31-contigs_c_000000000039_127	806581	1245144	1459094	1515369	3085937	1406983	3450712	2083751	3533818	2071214	2420525	1492045
d71_METABAT__31-contigs_d71_METABAT__31-contigs---d71_METABAT__31-contigs_c_000000000144_62	388596	654656	1261843	1132894	1152342	787027	1288555	1092929	539310	1153576	1153824	869098
d71_METABAT__31-contigs_d71_METABAT__31-contigs---d71_METABAT__31-contigs_c_000000000091_88	321372	338212	716166	333202	148244	364757	607813	707330	346900	603965	1281935	384029
d71_METABAT__31-contigs_d71_METABAT__31-contigs---d71_METABAT__31-contigs_c_000000000123_73	1464376	1470226	3737967	1424020	1658030	1524704	1442014	991913	2155495	2065822	4276174	2446608
d71_METABAT__31-contigs_d71_METABAT__31-contigs---d71_METABAT__31-contigs_c_000000001260_9	1194261	283161	650556	439586	428473	358724	1300471	463543	1289125	600885	1420793	668389
d71_METABAT__31-contigs_d71_METABAT__31-contigs---d71_METABAT__31-contigs_c_000000000106_26	691884	308471	588701	291077	609296	424445	486656	643926	611053	854469	1545007	676454
d71_METABAT__31-contigs_d71_METABAT__31-contigs---d71_METABAT__31-contigs_c_000000000615_1	1278688	669166	1127677	683174	1016530	581085	1220889	545511	969117	693898	771089	581483
d71_METABAT__31-contigs_d71_METABAT__31-contigs---d71_METABAT__31-contigs_c_000000000083_78	14762391	16449427	16042110	23963303	22877395	19445727	24726057	27179569	23454910	55976687	49623298	31048466
d71_METABAT__31-contigs_d71_METABAT__31-contigs---d71_METABAT__31-contigs_c_000000000119_132	809382	290532	700251	480389	329431	439182	1252464	758523	1695955	1260337	2069088	693520
d71_METABAT__31-contigs_d71_METABAT__31-contigs---d71_METABAT__31-contigs_c_000000000106_100	5522842	10444902	6875190	9434412	7115711	10953030	13261380	6356599	24051727	6677486	6117305	15374113
d71_METABAT__31-contigs_d71_METABAT__31-contigs---d71_METABAT__31-contigs_c_000000000737_30	627773	639502	1104448	523881	1143086	644338	1380462	514388	2460900	959802	1810479	1578799
d71_METABAT__31-contigs_d71_METABAT__31-contigs---d71_METABAT__31-contigs_c_000000000086_4	210952	371179	3102650	464108	291927	718291	2285038	651722	683126	826879	398594	258462
d71_METABAT__31-contigs_d71_METABAT__31-contigs---d71_METABAT__31-contigs_c_000000000039_190	1979198	2689367	1968877	3160364	2256869	4349332	2915666	2701934	2922612	4666676	2662661	4097624
d71_METABAT__31-contigs_d71_METABAT__31-contigs---d71_METABAT__31-contigs_c_000000000144_78	431493	658718	1217982	1225739	862510	685641	816085	1699008	2328839	1794317	2989452	606995
d71_METABAT__31-contigs_d71_METABAT__31-contigs---d71_METABAT__31-contigs_c_000000000154_66	150680	592307	1813237	948792	625557	662320	699501	940160	3415630	720080	284710	964105
d71_METABAT__31-contigs_d71_METABAT__31-contigs---d71_METABAT__31-contigs_c_000000000123_74	179946	208836	433083	150166	747056	323068	946744	259434	1048894	376827	1020023	445845
d71_METABAT__31-contigs_d71_METABAT__31-contigs---d71_METABAT__31-contigs_c_000000000062_85	1130218	1185536	484720	616379	678741	888495	1550942	1021813	2140745	1171378	1087919	1988600
d71_METABAT__31-contigs_d71_METABAT__31-contigs---d71_METABAT__31-contigs_c_000000000086_142	640113	1565224	1846898	2773125	2843953	2217124	2763059	3418425	5127641	4835450	3373845	1848326
d71_METABAT__31-contigs_d71_METABAT__31-contigs---d71_METABAT__31-contigs_c_000000000241_34	143258	296507	355731	228232	424819	277473	158345	675659	596461	528570	425365	325971
d71_METABAT__31-contigs_d71_METABAT__31-contigs---d71_METABAT__31-contigs_c_000000000269_18	47777	266504	63881	409572	727274	328316	73931	240216	464145	407894	270821	461790
d71_METABAT__31-contigs_d71_METABAT__31-contigs---d71_METABAT__31-contigs_c_000000002660_16	131845	105628	35257	78018	109472	171410	367238	167723	426954	168491	348769	96923
d71_METABAT__31-contigs_d71_METABAT__31-contigs---d71_METABAT__31-contigs_c_000000003304_8	159441	252687	213184	463673	514832	404703	575688	428191	2237370	750531	702946	383464
d71_METABAT__31-contigs_d71_METABAT__31-contigs---d71_METABAT__31-contigs_c_000000000091_104	301615	231912	279196	184814	96321	216891	107707	223468	225397	267845	394547	363227
d71_METABAT__31-contigs_d71_METABAT__31-contigs---d71_METABAT__31-contigs_c_000000001161_10	87337	55584	116776	86135	120861	200057	405443	417958	848469	698745	165023	511254
d71_METABAT__31-contigs_d71_METABAT__31-contigs---d71_METABAT__31-contigs_c_000000000039_132	90807	152980	121416	117113	125664	151788	421554	203531	294061	141401	171580	358500
d71_METABAT__31-contigs_d71_METABAT__31-contigs---d71_METABAT__31-contigs_c_000000000106_14	342797	92167	125003	139487	215628	117687	337562	217096	504582	215859	529948	89091
d71_METABAT__31-contigs_d71_METABAT__31-contigs---d71_METABAT__31-contigs_c_000000000083_139	2979791	1568115	4113777	1828693	3855391	1537300	4985904	1985579	6040716	3963587	7095107	2760431
d71_METABAT__31-contigs_d71_METABAT__31-contigs---d71_METABAT__31-contigs_c_000000000704_13	92899	345700	273269	303051	179982	302517	143755	363540	180501	354164	105319	386993
d71_METABAT__31-contigs_d71_METABAT__31-contigs---d71_METABAT__31-contigs_c_000000000123_50	174478	449166	562640	312228	269857	388227	555866	485568	1163257	520784	252104	649702
d71_METABAT__31-contigs_d71_METABAT__31-contigs---d71_METABAT__31-contigs_c_000000000106_30	2127706	1483946	2423439	1404924	4034963	1614841	5243580	2267515	4338242	3550136	7296096	2049047
d71_METABAT__31-contigs_d71_METABAT__31-contigs---d71_METABAT__31-contigs_c_000000000737_22	388354	365708	599145	473661	454744	434617	1433038	541083	1451085	566232	1524034	394482
d71_METABAT__31-contigs_d71_METABAT__31-contigs---d71_METABAT__31-contigs_c_000000000269_55	2810936	1978899	3208422	2054477	2941161	2024601	2864458	3127308	4662335	4465428	4015831	3052008
d71_METABAT__31-contigs_d71_METABAT__31-contigs---d71_METABAT__31-contigs_c_000000000615_33	180420	258017	144741	298385	149804	265836	167512	369410	116850	424319	68180	672984
d71_METABAT__31-contigs_d71_METABAT__31-contigs---d71_METABAT__31-contigs_c_000000001062_11	233725	119583	729187	230508	1617207	188106	8800734	6319368	8325598	7082338	6918770	2768189
d71_METABAT__31-contigs_d71_METABAT__31-contigs---d71_METABAT__31-contigs_c_000000000737_32	178540	701823	525188	815398	148244	775938	607813	880377	115633	918410	742173	1025697
d71_METABAT__31-contigs_d71_METABAT__31-contigs---d71_METABAT__31-contigs_c_000000001161_18	158214	290231	70515	252058	656835	270992	571259	1357755	1195470	1667916	99648	1414363
d71_METABAT__31-contigs_d71_METABAT__31-contigs---d71_METABAT__31-contigs_c_000000000737_5	910147	635103	817941	870452	805260	632741	1500744	1166854	1497822	1942802	1550568	1570116
d71_METABAT__31-contigs_d71_METABAT__31-contigs---d71_METABAT__31-contigs_c_000000000091_130	12120326	6512913	7366275	8925643	11351254	8253933	5494000	5480651	11497254	6698669	11335006	2783340
d71_METABAT__31-contigs_d71_METABAT__31-contigs---d71_METABAT__31-contigs_c_000000000091_72	328036	187485	204684	187476	90791	228807	507613	345763	354092	318225	619823	407869
d71_METABAT__31-contigs_d71_METABAT__31-contigs---d71_METABAT__31-contigs_c_000000000704_14	401977	305993	179158	247354	309043	340109	207344	365259	144636	577978	759535	431706
d71_METABAT__31-contigs_d71_METABAT__31-contigs---d71_METABAT__31-contigs_c_000000000039_50	6373129	2725726	6972023	4292827	3474338	2690142	6275808	5252834	1876191	6916714	9122741	4022545
d71_METABAT__31-contigs_d71_METABAT__31-contigs---d71_METABAT__31-contigs_c_000000000113_165	296794	1873332	79367	2931589	246432	1767601	91854	3491507	576665	2196037	1009425	2416168
d71_METABAT__31-contigs_d71_METABAT__31-contigs---d71_METABAT__31-contigs_c_000000002991_11	499623	708691	1113391	939165	1152342	1405651	2834821	2855068	3415630	3711118	5559332	1670180
d71_METABAT__31-contigs_d71_METABAT__31-contigs---d71_METABAT__31-contigs_c_000000000789_17	323903	408241	1587970	892806	1045879	782048	2171943	503608	3146683	1350780	3060069	426248
d71_METABAT__31-contigs_d71_METABAT__31-contigs---d71_METABAT__31-contigs_c_000000000062_154	299386	1109606	560423	776774	580029	774751	2316398	533197	969502	980611	565690	1654735
d71_METABAT__31-contigs_d71_METABAT__31-contigs---d71_METABAT__31-contigs_c_000000002991_9	9101854	11430512	13434279	17334368	16848696	20731926	19571968	14256699	29474530	23833306	15857841	22544885
d71_METABAT__31-contigs_d71_METABAT__31-contigs---d71_METABAT__31-contigs_c_000000000083_132	2862189	2160484	2580977	2105731	2671270	1347509	4635045	3391052	8406429	3949366	7168880	5101631
d71_METABAT__31-contigs_d71_METABAT__31-contigs---d71_METABAT__31-contigs_c_000000000737_33	422404	779731	477896	1161028	44965	854924	955322	1139651	526104	919455	552553	1349135
d71_METABAT__31-contigs_d71_METABAT__31-contigs---d71_METABAT__31-contigs_c_000000000039_135	33201	130508	44392	148606	45945	129492	256879	122683	107514	247798	188198	302826
d71_METABAT__31-contigs_d71_METABAT__31-contigs---d71_METABAT__31-contigs_c_000000000951_4	311634	322778	694464	543763	1006262	405152	1125208	761408	1681939	808773	588831	353536
d71_METABAT__31-contigs_d71_METABAT__31-contigs---d71_METABAT__31-contigs_c_000000000704_15	27926	260326	37340	158896	115938	274895	302500	160712	271303	292405	52767	292737
d71_METABAT__31-contigs_d71_METABAT__31-contigs---d71_METABAT__31-contigs_c_000000000154_76	230065	125749	61523	143120	191026	128188	71202	353992	149004	471899	782474	256824
d71_METABAT__31-contigs_d71_METABAT__31-contigs---d71_METABAT__31-contigs_c_000000000704_46	1107498	2268537	2326987	1964456	2700321	1674924	3345948	1491933	3244848	1973748	1295429	1270772
d71_METABAT__31-contigs_d71_METABAT__31-contigs---d71_METABAT__31-contigs_c_000000000319_49	1394793	649901	1520647	678843	1336284	545999	2357579	687639	2293122	1293931	1500184	1335006
d71_METABAT__31-contigs_d71_METABAT__31-contigs---d71_METABAT__31-contigs_c_000000000062_203	343686	731622	459534	488203	475611	699215	421797	1301578	1112958	1179164	156750	1227776
d71_METABAT__31-contigs_d71_METABAT__31-contigs---d71_METABAT__31-contigs_c_000000000119_155	872257	570805	1539483	685554	434547	468725	1565720	1599960	2598660	1826604	2571081	1942668
d71_METABAT__31-contigs_d71_METABAT__31-contigs---d71_METABAT__31-contigs_c_000000000367_32	3972093	2988332	3855927	1349837	2183657	1566403	3115372	1638180	12510422	3210920	2159049	17444489
d71_METABAT__31-contigs_d71_METABAT__31-contigs---d71_METABAT__31-contigs_c_000000000119_159	2341053	2024118	2832057	2410315	3548214	1911726	3622621	4760907	6137026	11726318	7793639	9606529
d71_METABAT__31-contigs_d71_METABAT__31-contigs---d71_METABAT__31-contigs_c_000000000367_48	1656025	1763188	3631340	1804090	2108359	1759292	1947565	1127565	1930573	1163080	1376785	1289536
d71_METABAT__31-contigs_d71_METABAT__31-contigs---d71_METABAT__31-contigs_c_000000000144_25	20309111	13826094	19544565	9705649	24524590	10595100	19817006	7875278	36444126	11564869	11976610	19811371
d71_METABAT__31-contigs_d71_METABAT__31-contigs---d71_METABAT__31-contigs_c_000000000106_119	2989809	3176490	3997604	3527435	5278823	4499752	2073960	1467648	1001576	1245556	1363610	1277196
d71_METABAT__31-contigs_d71_METABAT__31-contigs---d71_METABAT__31-contigs_c_000000000154_87	101570	444889	679031	377569	140557	320692	157172	830626	328913	681724	959577	594569
d71_METABAT__31-contigs_d71_METABAT__31-contigs---d71_METABAT__31-contigs_c_000000000723_48	93188	88214	17800	102004	128958	173899	144201	184673	43110	143678	226386	74304
d71_METABAT__31-contigs_d71_METABAT__31-contigs---d71_METABAT__31-contigs_c_000000000039_257	623267	266000	3166754	274245	517506	316404	2507606	98165	2825657	274425	1177663	729699
d71_METABAT__31-contigs_d71_METABAT__31-contigs---d71_METABAT__31-contigs_c_000000000039_53	596169	290145	569374	562118	117859	289993	1449691	871900	1378981	955769	804614	660871
d71_METABAT__31-contigs_d71_METABAT__31-contigs---d71_METABAT__31-contigs_c_000000000086_134	2177950	2272676	3568331	2604094	4711970	3108796	1851253	1566483	3874104	2330672	3999312	2217455
d71_METABAT__31-contigs_d71_METABAT__31-contigs---d71_METABAT__31-contigs_c_000000000144_149	586363	133399	422161	126608	62419	131243	69797	57379	730316	147737	426128	30702
d71_METABAT__31-contigs_d71_METABAT__31-contigs---d71_METABAT__31-contigs_c_000000000091_160	211417	73495	121149	75612	41796	203808	420625	144536	97804	167037	57067	12335
d71_METABAT__31-contigs_d71_METABAT__31-contigs---d71_METABAT__31-contigs_c_000000000723_47	1414718	1087777	727533	1527339	2560150	1259860	2862774	2313888	3171656	2027642	3495603	2148154
d71_METABAT__31-contigs_d71_METABAT__31-contigs---d71_METABAT__31-contigs_c_000000001062_41	3580325	3630406	3768623	3750648	3689628	3145607	3418489	4582289	7647216	5256092	1871176	8140761
d71_METABAT__31-contigs_d71_METABAT__31-contigs---d71_METABAT__31-contigs_c_000000000119_33	452898	213402	480271	249990	886087	308423	1812489	810759	3186106	1371057	2980373	1307520
d71_METABAT__31-contigs_d71_METABAT__31-contigs---d71_METABAT__31-contigs_c_000000000154_19	714161	1384930	1846116	1224451	724748	1217331	2578602	2114059	2621021	1761404	2608851	1704634
d71_METABAT__31-contigs_d71_METABAT__31-contigs---d71_METABAT__31-contigs_c_000000000062_129	2322174	1527580	2986642	1672775	2907495	1433528	3593406	2921929	5944298	4634887	5808538	2869255
d71_METABAT__31-contigs_d71_METABAT__31-contigs---d71_METABAT__31-contigs_c_000000001161_17	358950	67190	95989	92587	298040	155556	555450	587092	232477	828776	1220823	263875
d71_METABAT__31-contigs_d71_METABAT__31-contigs---d71_METABAT__31-contigs_c_000000000367_64	367669	467182	260260	621848	329223	451223	502008	643277	910475	488906	612979	338592
d71_METABAT__31-contigs_d71_METABAT__31-contigs---d71_METABAT__31-contigs_c_000000000241_49	2358696	1096131	1387653	1028312	4047469	983232	4428571	1922252	10489744	2173324	5169832	2487468
d71_METABAT__31-contigs_d71_METABAT__31-contigs---d71_METABAT__31-contigs_c_000000001482_21	833831	833588	1940744	1295616	1410321	1252303	1003564	974676	900065	1490765	3209397	517118
d71_METABAT__31-contigs_d71_METABAT__31-contigs---d71_METABAT__31-contigs_c_000000000119_88	75340	36667	705148	28578	521298	144591	116584	86714	243974	327677	142355	215385
d71_METABAT__31-contigs_d71_METABAT__31-contigs---d71_METABAT__31-contigs_c_000000000106_57	286206	141240	521836	179624	900153	178798	2053375	606814	2106413	602142	2310633	216066
d71_METABAT__31-contigs_d71_METABAT__31-contigs---d71_METABAT__31-contigs_c_000000000144_64	3764958	1494756	3666768	1858330	2508590	1838781	4099789	1726013	4064021	2658030	2722597	2360232
d71_METABAT__31-contigs_d71_METABAT__31-contigs---d71_METABAT__31-contigs_c_000000000086_127	615277	346709	352574	354628	785106	385364	754260	598767	1216171	907456	860600	912667
d71_METABAT__31-contigs_d71_METABAT__31-contigs---d71_METABAT__31-contigs_c_000000000039_70	109113	42210	145893	57944	50332	92320	168845	81520	117780	154283	68723	103979
d71_METABAT__31-contigs_d71_METABAT__31-contigs---d71_METABAT__31-contigs_c_000000001036_14	395759	583056	840431	697615	483240	598114	396265	903958	527712	1136268	1363610	706736
d71_METABAT__31-contigs_d71_METABAT__31-contigs---d71_METABAT__31-contigs_c_000000000106_135	111479	287967	149056	346747	154270	296766	172506	1141267	361002	1286962	2317028	106233
d71_METABAT__31-contigs_d71_METABAT__31-contigs---d71_METABAT__31-contigs_c_000000000039_119	2436607	1643739	3130168	1721654	2314052	1298475	3031173	2433996	6033883	2798821	7492727	3115455
d71_METABAT__31-contigs_d71_METABAT__31-contigs---d71_METABAT__31-contigs_c_000000000144_61	2033321	1606362	2579285	2242650	2669519	1778472	3469137	2845606	2870168	2959045	5615169	2420285
d71_METABAT__31-contigs_d71_METABAT__31-contigs---d71_METABAT__31-contigs_c_000000000269_50	2320473	702871	1410295	688160	291927	587693	326434	370587	683126	1166692	1195781	488206
d71_METABAT__31-contigs_d71_METABAT__31-contigs---d71_METABAT__31-contigs_c_000000000123_85	761771	419003	861847	404538	567635	424445	1360142	493406	1707815	789751	1882248	582338
d71_METABAT__31-contigs_d71_METABAT__31-contigs---d71_METABAT__31-contigs_c_000000000241_36	964117	292760	1002632	479486	2223660	470868	1823440	356910	3815899	615469	2226519	393751
d71_METABAT__31-contigs_d71_METABAT__31-contigs---d71_METABAT__31-contigs_c_000000011552_4	399375	892103	1957983	1949190	1658030	1145588	2266022	2137048	2155495	3266715	8803888	815536
d71_METABAT__31-contigs_d71_METABAT__31-contigs---d71_METABAT__31-contigs_c_000000000337_51	2650964	845288	2566738	1310704	1644520	967734	3253459	1268090	3256234	2419847	8118023	1057780
d71_METABAT__31-contigs_d71_METABAT__31-contigs---d71_METABAT__31-contigs_c_000000000154_49	2306280	1618491	5102078	2255447	5164512	1741910	4477237	3086272	6925268	4545911	4357713	3031200
d71_METABAT__31-contigs_d71_METABAT__31-contigs---d71_METABAT__31-contigs_c_000000000086_108	17977804	11030958	15889328	13569371	16445200	11941043	26876397	5777468	16774538	7509871	17848136	9914099
d71_METABAT__31-contigs_d71_METABAT__31-contigs---d71_METABAT__31-contigs_c_000000000039_185	669833	252241	368784	260060	599792	324432	1524297	770955	1403549	1021881	521150	874332
d71_METABAT__31-contigs_d71_METABAT__31-contigs---d71_METABAT__31-contigs_c_000000000062_75	15298383	8344844	16818646	11459850	25561674	7822410	22971779	18129622	38531692	27485083	46035916	14979653
d71_METABAT__31-contigs_d71_METABAT__31-contigs---d71_METABAT__31-contigs_c_000000000039_144	941012	377451	179744	418136	930158	341220	2288238	415313	435325	858972	3302075	311112
d71_METABAT__31-contigs_d71_METABAT__31-contigs---d71_METABAT__31-contigs_c_000000001719_29	2142482	1395624	2864662	1137764	592976	1459029	663069	856583	1387600	1817647	2428930	1225003
d71_METABAT__31-contigs_d71_METABAT__31-contigs---d71_METABAT__31-contigs_c_000000000269_51	1438901	446790	565859	699916	1054179	571166	1178789	743462	1370469	713538	2079084	679837
d71_METABAT__31-contigs_d71_METABAT__31-contigs---d71_METABAT__31-contigs_c_000000000337_44	1824963	1279640	3890995	1927066	4709679	1523726	7403476	3008780	4951435	3429709	13513471	1376502
d71_METABAT__31-contigs_d71_METABAT__31-contigs---d71_METABAT__31-contigs_c_000000000039_64	1116084	949069	1492289	2044195	2427064	1075918	2220510	2153833	3614213	2542672	2711364	1584500
d71_METABAT__31-contigs_d71_METABAT__31-contigs---d71_METABAT__31-contigs_c_000000001062_37	869784	270074	478869	430846	778834	452952	7679725	8129601	4804823	8403825	5123713	6791062
d71_METABAT__31-contigs_d71_METABAT__31-contigs---d71_METABAT__31-contigs_c_000000000789_20	897039	1165794	1542099	1040241	1241370	975826	198301	784049	414983	1217929	726409	226792
d71_METABAT__31-contigs_d71_METABAT__31-contigs---d71_METABAT__31-contigs_c_000000000123_105	822713	1117199	1166699	803823	448505	943039	1813192	1463413	3471522	1572923	1083450	1686792
d71_METABAT__31-contigs_d71_METABAT__31-contigs---d71_METABAT__31-contigs_c_000000000086_101	109695	242293	1026695	257980	455406	427840	509237	179415	355226	288615	1036343	104534
d71_METABAT__31-contigs_d71_METABAT__31-contigs---d71_METABAT__31-contigs_c_000000000039_41	175472	533979	234620	553401	242827	581963	271531	602849	405879	878938	615743	569898
d71_METABAT__31-contigs_d71_METABAT__31-contigs---d71_METABAT__31-contigs_c_000000000091_91	1543722	1064061	2306907	1136688	1130974	1028786	3231913	1083665	2058426	1565166	1887380	3350119
d71_METABAT__31-contigs_d71_METABAT__31-contigs---d71_METABAT__31-contigs_c_000000000062_215	317825	803995	424957	492565	188496	559367	1053885	673853	2499517	724072	600530	896250
d71_METABAT__31-contigs_d71_METABAT__31-contigs---d71_METABAT__31-contigs_c_000000000091_87	843390	520463	1418690	439626	941232	510344	378897	314781	88102	390044	1079524	351853
d71_METABAT__31-contigs_d71_METABAT__31-contigs---d71_METABAT__31-contigs_c_000000000039_150	1214073	2355450	1050376	2801067	2866050	2418450	1657673	5688925	3931532	4367720	5262681	3801399
d71_METABAT__31-contigs_d71_METABAT__31-contigs---d71_METABAT__31-contigs_c_000000000269_52	182339	252571	146281	373491	857923	318333	395020	523560	1299029	448415	344529	342554
d71_METABAT__31-contigs_d71_METABAT__31-contigs---d71_METABAT__31-contigs_c_000000000062_16	3097870	1678789	2648221	1575773	3303096	1455688	5108087	1639718	3782494	2685993	2590859	2800007
d71_METABAT__31-contigs_d71_METABAT__31-contigs---d71_METABAT__31-contigs_c_000000000123_102	41301	363353	386557	435523	285772	549733	703013	392796	668723	454620	390190	196788
d71_METABAT__31-contigs_d71_METABAT__31-contigs---d71_METABAT__31-contigs_c_000000000119_107	134430	397582	1617692	418136	186032	491024	1040108	2695464	2176627	3183250	2286052	640525
d71_METABAT__31-contigs_d71_METABAT__31-contigs---d71_METABAT__31-contigs_c_000000000241_19	606487	273449	810920	270063	328417	253034	775281	452052	768517	814136	1046308	707181
d71_METABAT__31-contigs_d71_METABAT__31-contigs---d71_METABAT__31-contigs_c_000000000319_28	67215	359836	89872	433434	93016	195577	104011	614826	1523639	350085	635014	741178
d71_METABAT__31-contigs_d71_METABAT__31-contigs---d71_METABAT__31-contigs_c_000000000704_8	819435	971447	1826080	891043	1133978	1058575	1098951	572503	1238336	783195	1754765	364410
d71_METABAT__31-contigs_d71_METABAT__31-contigs---d71_METABAT__31-contigs_c_000000000113_81	149042	139493	199281	237446	206253	249131	230633	568798	482643	312111	844845	263769
d71_METABAT__31-contigs_d71_METABAT__31-contigs---d71_METABAT__31-contigs_c_000000000119_173	68218	252836	456066	698670	94404	570150	105563	466969	220911	311355	128898	362190
d71_METABAT__31-contigs_d71_METABAT__31-contigs---d71_METABAT__31-contigs_c_000000000039_26	326473	607037	436520	602680	1656568	532240	841992	375760	352406	753792	2261861	518520
d71_METABAT__31-contigs_d71_METABAT__31-contigs---d71_METABAT__31-contigs_c_000000000091_81	258715	285185	422793	381640	278462	261607	400344	841075	1023973	708478	923367	379596
d71_METABAT__31-contigs_d71_METABAT__31-contigs---d71_METABAT__31-contigs_c_000000001751_13	2254843	558963	1711158	522432	253003	531971	1037335	609126	1776128	840975	2648433	954077
d71_METABAT__31-contigs_d71_METABAT__31-contigs---d71_METABAT__31-contigs_c_000000000144_15	845863	781666	1369085	672104	1293766	835109	1446696	1453596	4180820	1709179	4794771	1096972
d71_METABAT__31-contigs_d71_METABAT__31-contigs---d71_METABAT__31-contigs_c_000000000187_117	369683	122042	134808	145328	604603	181013	156016	79398	108831	117297	63501	150981
d71_METABAT__31-contigs_d71_METABAT__31-contigs---d71_METABAT__31-contigs_c_000000000704_47	207756	630000	277785	299463	862510	527340	1607440	490825	672776	501997	392554	141415
d71_METABAT__31-contigs_d71_METABAT__31-contigs---d71_METABAT__31-contigs_c_000000000119_7	84122	368466	562388	146783	349237	286435	911211	596216	1906885	519449	794742	309203
d71_METABAT__31-contigs_d71_METABAT__31-contigs---d71_METABAT__31-contigs_c_000000000113_141	64074	72762	28557	95599	29556	141482	99151	151376	69164	175464	40356	252960
d71_METABAT__31-contigs_d71_METABAT__31-contigs---d71_METABAT__31-contigs_c_000000001719_8	318881	380310	304549	307580	693447	301765	211477	394617	1032632	486765	430375	328683
d71_METABAT__31-contigs_d71_METABAT__31-contigs---d71_METABAT__31-contigs_c_000000000154_4	3990772	3857660	3967771	5131340	8354766	3705972	8392276	4803996	14911518	8478001	15661160	4694539
d71_METABAT__31-contigs_d71_METABAT__31-contigs---d71_METABAT__31-contigs_c_000000001260_28	45404	127483	182124	134336	188496	143355	491813	200781	441091	236481	85790	92715
d71_METABAT__31-contigs_d71_METABAT__31-contigs---d71_METABAT__31-contigs_c_000000000062_175	2084206	1999946	2688963	1944558	1872223	2048653	3790987	2026728	3433847	2047790	1865418	3061341
d71_METABAT__31-contigs_d71_METABAT__31-contigs---d71_METABAT__31-contigs_c_000000000723_41	976020	881400	1241354	659181	1021236	638141	1583998	846489	3468999	1131236	1124505	1513430
d71_METABAT__31-contigs_d71_METABAT__31-contigs---d71_METABAT__31-contigs_c_000000001260_20	806581	355384	248876	343609	1459633	487823	1440150	372091	200919	383123	1055101	549021
d71_METABAT__31-contigs_d71_METABAT__31-contigs---d71_METABAT__31-contigs_c_000000000091_33	501654	1421056	670750	1864823	1157026	1625312	1811310	1570086	4873521	1391715	4107459	933336
d71_METABAT__31-contigs_d71_METABAT__31-contigs---d71_METABAT__31-contigs_c_000000000723_10	145871	147447	195041	343058	201864	153523	225726	309276	472374	274140	275623	933336
d71_METABAT__31-contigs_d71_METABAT__31-contigs---d71_METABAT__31-contigs_c_000000000154_96	804092	584629	622445	574701	527090	579026	720371	540933	685234	652183	879612	674076
d71_METABAT__31-contigs_d71_METABAT__31-contigs---d71_METABAT__31-contigs_c_000000000106_46	5968703	4507266	4241947	4597459	5729775	4024734	2080216	4817633	3656733	3975814	4572103	4077396
d71_METABAT__31-contigs_d71_METABAT__31-contigs---d71_METABAT__31-contigs_c_000000000367_38	677774	380608	627394	265004	360746	358276	80678	540065	506500	473111	295535	546516
d71_METABAT__31-contigs_d71_METABAT__31-contigs---d71_METABAT__31-contigs_c_000000000062_155	667787	805000	535729	705878	308039	449250	757793	412616	1874161	786462	757069	987881
d71_METABAT__31-contigs_d71_METABAT__31-contigs---d71_METABAT__31-contigs_c_000000000106_58	1237878	388565	1655138	585136	1713042	548241	442046	1044051	925066	1303797	2698811	505557
d71_METABAT__31-contigs_d71_METABAT__31-contigs---d71_METABAT__31-contigs_c_000000000367_3	401603	242706	230132	256796	79394	159833	266337	316264	185787	422041	325212	429569
d71_METABAT__31-contigs_d71_METABAT__31-contigs---d71_METABAT__31-contigs_c_000000000187_61	1408248	635423	1684731	489195	1333395	628637	1032237	1306553	2640190	1850604	2380789	1463067
d71_METABAT__31-contigs_d71_METABAT__31-contigs---d71_METABAT__31-contigs_c_000000000337_30	801344	530000	595255	736275	1848237	435469	2066709	943894	3171656	1324315	1850613	1103033
d71_METABAT__31-contigs_d71_METABAT__31-contigs---d71_METABAT__31-contigs_c_000000000039_179	37160	452123	546537	442596	771351	407191	977533	537994	842337	780158	1474472	642459
d71_METABAT__31-contigs_d71_METABAT__31-contigs---d71_METABAT__31-contigs_c_000000000144_11	2187739	1729183	1689185	1951914	2259971	1566153	3194652	2618806	4091080	2490054	2736412	3309671
d71_METABAT__31-contigs_d71_METABAT__31-contigs---d71_METABAT__31-contigs_c_000000000367_80	97247	258487	1950408	376258	942033	331127	752419	524296	314916	892913	2021237	251537
d71_METABAT__31-contigs_d71_METABAT__31-contigs---d71_METABAT__31-contigs_c_000000000269_65	2344931	1331690	1647388	1172910	3685045	1247498	2767592	1239921	1415754	1269785	1276655	1974884
d71_METABAT__31-contigs_d71_METABAT__31-contigs---d71_METABAT__31-contigs_c_000000000039_176	33362	71192	44608	73399	138505	134253	154877	78819	108037	94944	189114	231631
d71_METABAT__31-contigs_d71_METABAT__31-contigs---d71_METABAT__31-contigs_c_000000000337_54	11458940	9133839	8154144	7205072	9622001	8096913	23862971	6252052	48679982	8261568	14752480	22817811
d71_METABAT__31-contigs_d71_METABAT__31-contigs---d71_METABAT__31-contigs_c_000000000086_133	4892787	3823992	5411309	3496494	6603715	3608714	2149863	1928370	3716566	2688816	4907794	3790905
d71_METABAT__31-contigs_d71_METABAT__31-contigs---d71_METABAT__31-contigs_c_000000000123_76	2185953	3667728	1328539	2487534	6325077	3211016	2767592	2202966	8365818	1227103	4881328	1325607
d71_METABAT__31-contigs_d71_METABAT__31-contigs---d71_METABAT__31-contigs_c_000000000154_11	3073353	1519348	2212705	1596233	1417690	1195275	2804706	1866522	4338242	1992985	1935699	2864375
d71_METABAT__31-contigs_d71_METABAT__31-contigs---d71_METABAT__31-contigs_c_000000000640_15	1175304	1217333	4714416	1634665	2710747	1091429	4243642	2064700	3805988	1872209	5181717	160000
d71_METABAT__31-contigs_d71_METABAT__31-contigs---d71_METABAT__31-contigs_c_000000000367_82	217649	122222	97004	192637	100398	211099	112266	373562	1174688	432408	959577	404939
d71_METABAT__31-contigs_d71_METABAT__31-contigs---d71_METABAT__31-contigs_c_000000000083_17	1997312	1867659	2190459	2235412	1894417	1751963	3021251	1978006	5741165	2531729	2671425	2398260
d71_METABAT__31-contigs_d71_METABAT__31-contigs---d71_METABAT__31-contigs_c_000000000119_47	25360918	22654797	25472680	18236445	19311075	12583094	14082882	6196620	11395508	11799737	10776137	9994126
d71_METABAT__31-contigs_d71_METABAT__31-contigs---d71_METABAT__31-contigs_c_000000000119_78	3565090	359333	1100030	561730	379505	526311	424364	581438	888064	868789	5699889	1082669
d71_METABAT__31-contigs_d71_METABAT__31-contigs---d71_METABAT__31-contigs_c_000000000789_52	66563	236731	266998	227237	92113	300820	103001	157255	215549	167982	125770	280907
d71_METABAT__31-contigs_d71_METABAT__31-contigs---d71_METABAT__31-contigs_c_000000000062_212	1598318	6110658	2511998	4197129	2755095	5001329	6985954	4431706	8989602	5885578	5775124	7355983
d71_METABAT__31-contigs_d71_METABAT__31-contigs---d71_METABAT__31-contigs_c_000000000123_113	13136560	5876407	23975021	11588144	31448459	6773306	41397763	15259129	57444683	15533582	87147059	9359464
d71_METABAT__31-contigs_d71_METABAT__31-contigs---d71_METABAT__31-contigs_c_000000000091_83	285268	440712	635709	390992	342133	368519	912295	761504	554270	664780	826487	867316
d71_METABAT__31-contigs_d71_METABAT__31-contigs---d71_METABAT__31-contigs_c_000000000337_38	774058	802290	1389823	696291	1009972	661312	1197802	1145461	3366048	1347834	3134103	1171186
d71_METABAT__31-contigs_d71_METABAT__31-contigs---d71_METABAT__31-contigs_c_000000000241_62	835568	352114	1174512	372211	1274898	359452	1624519	1304343	3122099	2299668	2874234	947919
d71_METABAT__31-contigs_d71_METABAT__31-contigs---d71_METABAT__31-contigs_c_000000000083_80	218144	351166	875024	342807	733134	345344	626902	307709	908247	172352	883247	173940
d71_METABAT__31-contigs_d71_METABAT__31-contigs---d71_METABAT__31-contigs_c_000000000119_67	1260011	877753	1552595	972766	1059878	824417	1643933	1183830	2800201	1476504	2287425	1577421
d71_METABAT__31-contigs_d71_METABAT__31-contigs---d71_METABAT__31-contigs_c_000000000106_104	2142482	878726	2100752	971614	461204	798781	1989207	735450	5396221	953561	989564	1341670
d71_METABAT__31-contigs_d71_METABAT__31-contigs---d71_METABAT__31-contigs_c_000000000123_36	309291	227719	689242	414532	142671	363810	478606	655758	1001576	658761	2142815	322808
d71_METABAT__31-contigs_d71_METABAT__31-contigs---d71_METABAT__31-contigs_c_000000000269_24	377887	689160	649624	626602	224117	591549	1587189	886219	524447	744958	1326030	507088
d71_METABAT__31-contigs_d71_METABAT__31-contigs---d71_METABAT__31-contigs_c_000000000039_194	41805	483597	391271	669180	752067	499499	711586	610308	676878	895636	1026865	324391
d71_METABAT__31-contigs_d71_METABAT__31-contigs---d71_METABAT__31-contigs_c_000000000039_143	800928	850358	1927623	1222527	1374374	1041278	1834284	1865028	1971170	3400911	4661124	1417449
d71_METABAT__31-contigs_d71_METABAT__31-contigs---d71_METABAT__31-contigs_c_000000000269_71	137119	138600	550015	239256	189752	212222	212182	124594	444032	434395	259086	317334
d71_METABAT__31-contigs_d71_METABAT__31-contigs---d71_METABAT__31-contigs_c_000000000086_130	849130	1049036	1808154	1410052	1697326	1033854	3163265	2512835	2749739	2909585	4694445	1545570
d71_METABAT__31-contigs_d71_METABAT__31-contigs---d71_METABAT__31-contigs_c_000000000119_13	1739567	1344626	410459	1234316	991243	1235324	1425104	1692246	2982304	2917575	580043	2660703
d71_METABAT__31-contigs_d71_METABAT__31-contigs---d71_METABAT__31-contigs_c_000000000106_68	99361	182270	132854	158298	137502	116876	1998817	379199	965287	634893	2065177	284059
d71_METABAT__31-contigs_d71_METABAT__31-contigs---d71_METABAT__31-contigs_c_000000000123_121	2613125	3081050	2592285	2368255	2216369	2906750	1956597	3034850	3002675	2644810	1645832	2337164
d71_METABAT__31-contigs_d71_METABAT__31-contigs---d71_METABAT__31-contigs_c_000000000119_58	54629	38858	73043	62166	226796	111607	84535	109206	176905	190665	309664	126428
d71_METABAT__31-contigs_d71_METABAT__31-contigs---d71_METABAT__31-contigs_c_000000000091_92	9621787	11470296	14299498	12200582	14521387	11749541	24745930	19571507	33112401	22424486	32496587	19255469
d71_METABAT__31-contigs_d71_METABAT__31-contigs---d71_METABAT__31-contigs_c_000000000091_22	384023	628347	694692	738623	781517	750994	1573014	587049	2414012	886668	896343	1048657
d71_METABAT__31-contigs_d71_METABAT__31-contigs---d71_METABAT__31-contigs_c_000000000039_61	2441842	1741582	3767227	1629237	2685992	1430320	3197264	1111295	5879874	1912936	3667425	2770174
d71_METABAT__31-contigs_d71_METABAT__31-contigs---d71_METABAT__31-contigs_c_000000000083_24	3145668	1458470	3343230	1682743	3683427	1313282	4618081	4802975	6529881	3529726	3505279	1504318
d71_METABAT__31-contigs_d71_METABAT__31-contigs---d71_METABAT__31-contigs_c_000000000106_90	23211431	9676111	21868542	11555055	27216591	7044702	25758545	12489312	33396465	36253100	27939555	18235640
d71_METABAT__31-contigs_d71_METABAT__31-contigs---d71_METABAT__31-contigs_c_000000000039_160	277408	158748	688844	261564	164525	277238	183973	453724	641665	325572	374402	318305
d71_METABAT__31-contigs_d71_METABAT__31-contigs---d71_METABAT__31-contigs_c_000000000086_115	1619810	1341153	3576106	1626092	2137320	1173053	2739714	1458160	2073775	1559500	3202984	1543594
d71_METABAT__31-contigs_d71_METABAT__31-contigs---d71_METABAT__31-contigs_c_000000000062_171	671458	578161	897791	587147	929199	426633	820292	768543	1258853	1121471	1268719	928525
d71_METABAT__31-contigs_d71_METABAT__31-contigs---d71_METABAT__31-contigs_c_000000000187_60	194298	258745	185565	254796	115234	324777	558374	680979	449425	788426	52447	495008
d71_METABAT__31-contigs_d71_METABAT__31-contigs---d71_METABAT__31-contigs_c_000000000241_65	1031831	1075596	1379637	972400	983666	1023494	1312832	1418176	3192871	1520541	2122944	1332891
d71_METABAT__31-contigs_d71_METABAT__31-contigs---d71_METABAT__31-contigs_c_000000000154_20	5513026	3752094	3591164	3914310	978105	3981903	3718655	3536584	9613061	3316974	4006482	2905849
d71_METABAT__31-contigs_d71_METABAT__31-contigs---d71_METABAT__31-contigs_c_000000000367_61	1694285	2063658	2476122	2412284	3980436	2041725	4816777	2857068	5741791	4745504	4988147	3695795
d71_METABAT__31-contigs_d71_METABAT__31-contigs---d71_METABAT__31-contigs_c_000000001161_31	360839	424175	96494	782919	299609	790807	111675	187984	701103	337130	681805	402808
d71_METABAT__31-contigs_d71_METABAT__31-contigs---d71_METABAT__31-contigs_c_000000000154_55	134430	115752	179744	254961	558095	241351	624065	350166	435325	324821	254006	164706
d71_METABAT__31-contigs_d71_METABAT__31-contigs---d71_METABAT__31-contigs_c_000000000086_164	26471	12883	35394	10041	476212	80300	368656	206855	85720	254423	250083	356758
d71_METABAT__31-contigs_d71_METABAT__31-contigs---d71_METABAT__31-contigs_c_000000000039_148	952214	957746	763910	890948	2196207	758498	2652276	1242094	4316977	1598643	3958256	1408646
d71_METABAT__31-contigs_d71_METABAT__31-contigs---d71_METABAT__31-contigs_c_000000000039_258	5876522	4033331	12143192	5669541	8789392	4854471	6705321	4649350	7112199	5549056	4598493	3725262
d71_METABAT__31-contigs_d71_METABAT__31-contigs---d71_METABAT__31-contigs_c_000000000091_30	1818923	4824283	4677000	7419681	6389618	6193427	5412808	8772432	7702594	7640596	8724319	5200013
d71_METABAT__31-contigs_d71_METABAT__31-contigs---d71_METABAT__31-contigs_c_000000000269_74	118206	146034	474151	260060	163580	197586	182916	250620	1913930	463337	223350	402300
d71_METABAT__31-contigs_d71_METABAT__31-contigs---d71_METABAT__31-contigs_c_000000000062_133	2993079	1954688	2839009	2482218	4920815	1917920	4869104	3097802	5550398	4759604	5075376	2914933
d71_METABAT__31-contigs_d71_METABAT__31-contigs---d71_METABAT__31-contigs_c_000000000723_32	384772	983452	888630	867752	1306967	708130	1028434	1544711	1925648	1357952	594840	1566671
d71_METABAT__31-contigs_d71_METABAT__31-contigs---d71_METABAT__31-contigs_c_000000000086_153	1054760	466878	746627	663683	1631355	802796	1056110	3476604	1808275	3827896	1289568	1799100
d71_METABAT__31-contigs_d71_METABAT__31-contigs---d71_METABAT__31-contigs_c_000000000086_44	914126	771316	1034217	730836	1265015	796650	1414547	1529204	683126	1634879	1727239	1234875
d71_METABAT__31-contigs_d71_METABAT__31-contigs---d71_METABAT__31-contigs_c_000000000123_11	46013	201544	61523	282750	191026	344683	356010	292670	149004	294011	260825	306936
d71_METABAT__31-contigs_d71_METABAT__31-contigs---d71_METABAT__31-contigs_c_000000000737_12	1464376	755879	533995	1397088	2149298	854384	1854018	1706951	431099	2008637	1760778	646388
d71_METABAT__31-contigs_d71_METABAT__31-contigs---d71_METABAT__31-contigs_c_000000000086_166	213478	833014	109783	776132	249973	883455	177877	1021621	265887	1591560	93085	3319769
d71_METABAT__31-contigs_d71_METABAT__31-contigs---d71_METABAT__31-contigs_c_000000000787_6	67881	597194	998377	231737	845431	769043	1155447	826514	1978360	790935	897822	1247528
d71_METABAT__31-contigs_d71_METABAT__31-contigs---d71_METABAT__31-contigs_c_000000000154_15	1001089	1191342	1825272	1728366	2057049	1271456	2675747	2585600	3241826	2992286	2235475	1309148
d71_METABAT__31-contigs_d71_METABAT__31-contigs---d71_METABAT__31-contigs_c_000000000083_12	2029856	1995951	1827845	2209334	974559	1402847	3141064	3987508	4963498	1443607	2583031	2712595
d71_METABAT__31-contigs_d71_METABAT__31-contigs---d71_METABAT__31-contigs_c_000000000039_162	740383	271634	197990	420141	40983	342856	504104	672754	1246742	656752	951287	608785
d71_METABAT__31-contigs_d71_METABAT__31-contigs---d71_METABAT__31-contigs_c_000000001719_27	178076	166667	714305	256683	739295	319712	275561	744328	1729994	545025	1682376	121212
d71_METABAT__31-contigs_d71_METABAT__31-contigs---d71_METABAT__31-contigs_c_000000000091_51	184300	396039	147854	299209	663113	285245	399267	560450	1074271	754075	1741168	567027
d71_METABAT__31-contigs_d71_METABAT__31-contigs---d71_METABAT__31-contigs_c_000000000154_17	6879914	4475511	6955320	4093677	5938053	3833359	10497820	3916432	11256053	4915707	8560704	8220534
d71_METABAT__31-contigs_d71_METABAT__31-contigs---d71_METABAT__31-contigs_c_000000000113_79	3652231	2775357	4197935	2299225	5940843	1812815	3866870	2363792	6432237	2920964	3268840	5818083
d71_METABAT__31-contigs_d71_METABAT__31-contigs---d71_METABAT__31-contigs_c_000000000123_14	960705	862094	1362387	1208094	2538088	964237	2387612	1546623	1414114	2677742	5665784	931354
d71_METABAT__31-contigs_d71_METABAT__31-contigs---d71_METABAT__31-contigs_c_000000000241_10	194219	725646	363561	957729	1558872	1012415	1863355	1296530	1383669	1236837	954141	1052316
d71_METABAT__31-contigs_d71_METABAT__31-contigs---d71_METABAT__31-contigs_c_000000001174_1	2101015	2289300	1034975	2340543	1071182	1814159	2224490	3530162	1790451	2095971	1044701	4591410
d71_METABAT__31-contigs_d71_METABAT__31-contigs---d71_METABAT__31-contigs_c_000000003304_3	520704	383375	696222	750554	1200964	612490	2417264	935769	1686197	1146332	983870	1110551
d71_METABAT__31-contigs_d71_METABAT__31-contigs---d71_METABAT__31-contigs_c_000000000704_1	256640	264902	49021	280921	659567	342733	170200	499708	1543426	513808	762017	344386
d71_METABAT__31-contigs_d71_METABAT__31-contigs---d71_METABAT__31-contigs_c_000000000091_126	827441	1455919	2370755	2214997	2126534	1953909	1280409	1754340	3445075	2050109	3796948	1947131
d71_METABAT__31-contigs_d71_METABAT__31-contigs---d71_METABAT__31-contigs_c_000000000951_38	265391	102667	354849	234893	122421	158824	684458	251867	286472	280255	501456	325162
d71_METABAT__31-contigs_d71_METABAT__31-contigs---d71_METABAT__31-contigs_c_000000000119_93	781506	789948	854946	824647	98317	664157	769572	649868	690205	659965	402724	976859
d71_METABAT__31-contigs_d71_METABAT__31-contigs---d71_METABAT__31-contigs_c_000000001062_15	60140	60789	884527	59312	249674	137758	1582059	681259	2531761	849285	1704512	663160
d71_METABAT__31-contigs_d71_METABAT__31-contigs---d71_METABAT__31-contigs_c_000000001174_11	32647	194333	130956	180804	135537	196053	151559	176014	317166	180559	61687	333334
d71_METABAT__31-contigs_d71_METABAT__31-contigs---d71_METABAT__31-contigs_c_000000000154_113	348607	204463	466115	238021	482421	280565	539446	809509	376298	480442	1536950	300566
d71_METABAT__31-contigs_d71_METABAT__31-contigs---d71_METABAT__31-contigs_c_000000000337_75	115226	271765	154066	340919	159456	178338	891521	453703	1119408	365037	1088596	454903
d71_METABAT__31-contigs_d71_METABAT__31-contigs---d71_METABAT__31-contigs_c_000000000789_13	42984	281609	172419	140221	178450	183616	66515	309857	695975	274656	243654	427169
d71_METABAT__31-contigs_d71_METABAT__31-contigs---d71_METABAT__31-contigs_c_000000000154_25	262680	167177	70245	179352	508914	191895	731662	270511	170127	205928	496333	164496
d71_METABAT__31-contigs_d71_METABAT__31-contigs---d71_METABAT__31-contigs_c_000000000123_65	14860008	10980170	17412761	8399078	15570584	7893858	12030419	5689194	14978109	11697405	8119676	14276910
d71_METABAT__31-contigs_d71_METABAT__31-contigs---d71_METABAT__31-contigs_c_000000001174_2	2072727	2668138	639553	3157012	661927	2773696	2220510	5090001	1548948	4289154	903788	3060473
d71_METABAT__31-contigs_d71_METABAT__31-contigs---d71_METABAT__31-contigs_c_000000000119_148	2726795	492916	729187	608778	1617207	699369	843906	778712	756873	983077	147208	434850
d71_METABAT__31-contigs_d71_METABAT__31-contigs---d71_METABAT__31-contigs_c_000000000269_1	710349	1045201	1525421	1128425	983018	1179383	1232455	1120107	2718563	1240203	1586240	1010992
d71_METABAT__31-contigs_d71_METABAT__31-contigs---d71_METABAT__31-contigs_c_000000001751_19	471019	374224	1049647	361305	506972	508686	1538725	573830	508433	654767	1087765	1061580
d71_METABAT__31-contigs_d71_METABAT__31-contigs---d71_METABAT__31-contigs_c_000000000039_164	2011076	2594043	733354	3009765	759009	2637216	3112004	6589636	8880638	5310903	5872613	4704012
d71_METABAT__31-contigs_d71_METABAT__31-contigs---d71_METABAT__31-contigs_c_000000000083_33	331496	362154	443236	345223	375334	240674	419701	483771	97589	467648	170826	201026
d71_METABAT__31-contigs_d71_METABAT__31-contigs---d71_METABAT__31-contigs_c_000000000091_63	561305	411267	964939	663078	554831	501391	2357579	811197	2856345	1528497	1969659	578559
d71_METABAT__31-contigs_d71_METABAT__31-contigs---d71_METABAT__31-contigs_c_000000000319_89	641942	316267	1544986	446096	1030490	383113	1708582	405980	2411409	682490	2183308	681650
d71_METABAT__31-contigs_d71_METABAT__31-contigs---d71_METABAT__31-contigs_c_000000000039_100	4003728	486804	5732286	368251	4559939	278576	1699650	706140	3786318	667772	2878732	844102
d71_METABAT__31-contigs_d71_METABAT__31-contigs---d71_METABAT__31-contigs_c_000000005571_10	93703	80683	292339	49761	302566	141159	48333	104065	101146	88888	59017	80790
d71_METABAT__31-contigs_d71_METABAT__31-contigs---d71_METABAT__31-contigs_c_000000000367_59	903178	804324	1061240	953036	1098367	740448	550572	870417	1683953	994909	465424	421026
d71_METABAT__31-contigs_d71_METABAT__31-contigs---d71_METABAT__31-contigs_c_000000000083_65	38409	70457	51355	49535	159456	64202	59435	90741	124379	216548	72573	203922
d71_METABAT__31-contigs_d71_METABAT__31-contigs---d71_METABAT__31-contigs_c_000000002031_7	416818	415940	326704	339114	298353	356818	600515	284712	884340	298672	461683	326765
d71_METABAT__31-contigs_d71_METABAT__31-contigs---d71_METABAT__31-contigs_c_000000000083_37	140876	145913	565084	131811	64984	177336	363325	258860	456197	360567	621096	147032
d71_METABAT__31-contigs_d71_METABAT__31-contigs---d71_METABAT__31-contigs_c_000000000086_55	1311572	1175756	2072521	1514230	3003036	1223877	2472383	2538105	3475032	2759382	4641016	1580990
d71_METABAT__31-contigs_d71_METABAT__31-contigs---d71_METABAT__31-contigs_c_000000000367_23	4919531	5787733	7697414	11537945	9704889	8832337	5992929	7843396	4406423	11864495	8504345	3263113
d71_METABAT__31-contigs_d71_METABAT__31-contigs---d71_METABAT__31-contigs_c_000000000039_166	167218	369349	223583	367890	231405	610786	258759	1326976	541502	1176223	315958	796750
d71_METABAT__31-contigs_d71_METABAT__31-contigs---d71_METABAT__31-contigs_c_000000001235_2	24976	356248	166975	327799	103690	276778	347839	422122	566161	572648	235962	805831
d71_METABAT__31-contigs_d71_METABAT__31-contigs---d71_METABAT__31-contigs_c_000000000723_44	1103255	466130	2318072	753278	1090530	380537	1707212	2205456	510381	2750404	893399	793872
d71_METABAT__31-contigs_d71_METABAT__31-contigs---d71_METABAT__31-contigs_c_000000000154_115	74521	108804	298921	107416	721884	244517	1037847	401770	241322	516184	985653	131884
d71_METABAT__31-contigs_d71_METABAT__31-contigs---d71_METABAT__31-contigs_c_000000000337_84	86784	87721	116037	296271	360289	316990	134292	205028	281033	284253	163978	82701
d71_METABAT__31-contigs_d71_METABAT__31-contigs---d71_METABAT__31-contigs_c_000000000187_83	3764824	4446414	4080074	4771281	4332495	4345038	5089917	4962152	5518315	6773184	5166741	4785369
d71_METABAT__31-contigs_d71_METABAT__31-contigs---d71_METABAT__31-contigs_c_000000000086_162	743127	883974	1826974	958404	1028378	713839	2707918	805940	2251211	1188059	2672389	1439165
d71_METABAT__31-contigs_d71_METABAT__31-contigs---d71_METABAT__31-contigs_c_000000000106_76	5319265	4704078	5215661	5479203	5070967	5188470	7133708	7196375	8038508	6696175	6477146	5487370
d71_METABAT__31-contigs_d71_METABAT__31-contigs---d71_METABAT__31-contigs_c_000000000123_107	37160	90425	149056	115582	51423	108124	57502	240859	120334	157628	70213	318700
d71_METABAT__31-contigs_d71_METABAT__31-contigs---d71_METABAT__31-contigs_c_000000000154_119	705759	471813	134808	328900	418571	480621	1404146	971100	1632470	958223	1714539	288236
d71_METABAT__31-contigs_d71_METABAT__31-contigs---d71_METABAT__31-contigs_c_000000000083_52	648535	655540	867141	583379	384633	499009	716831	780115	900065	930277	1575522	1097300
d71_METABAT__31-contigs_d71_METABAT__31-contigs---d71_METABAT__31-contigs_c_000000000086_57	2896877	2002722	1807562	2622580	4008851	2474931	3885024	2328094	5628573	3992406	8392922	2602824
d71_METABAT__31-contigs_d71_METABAT__31-contigs---d71_METABAT__31-contigs_c_000000000119_182	89038	636666	119051	655217	123216	810303	137781	415313	1441662	951403	168238	1200003
d71_METABAT__31-contigs_d71_METABAT__31-contigs---d71_METABAT__31-contigs_c_000000000144_7	548475	598625	1523119	438502	642239	530229	1109876	544380	956376	944681	1036343	534155
d71_METABAT__31-contigs_d71_METABAT__31-contigs---d71_METABAT__31-contigs_c_000000000091_75	62611	133607	83716	109249	86645	166677	96887	261704	608263	279040	118304	178996
d71_METABAT__31-contigs_d71_METABAT__31-contigs---d71_METABAT__31-contigs_c_000000000106_132	289688	1189342	1420227	886403	2538939	986385	2839056	1339531	7817463	1508818	2371913	1564323
d71_METABAT__31-contigs_d71_METABAT__31-contigs---d71_METABAT__31-contigs_c_000000000269_43	589524	573004	1955999	700672	1238829	574487	2061004	1641413	2191877	2362369	3671758	1132487
d71_METABAT__31-contigs_d71_METABAT__31-contigs---d71_METABAT__31-contigs_c_000000000106_145	592104	1158499	2208394	1529628	1768146	1263688	3713186	2354071	4137570	3134133	4769535	2159399
d71_METABAT__31-contigs_d71_METABAT__31-contigs---d71_METABAT__31-contigs_c_000000000123_66	11156119	10110232	12095995	10146970	12631440	9606514	12241274	8549554	18260482	18487144	13567513	18705373
d71_METABAT__31-contigs_d71_METABAT__31-contigs---d71_METABAT__31-contigs_c_000000000086_163	39745	40174	53142	51258	55001	81198	553518	122788	128705	207007	976266	70338
d71_METABAT__31-contigs_d71_METABAT__31-contigs---d71_METABAT__31-contigs_c_000000000062_99	442319	241763	354849	288583	367263	399799	684458	551965	1432361	726762	1504369	108387
d71_METABAT__31-contigs_d71_METABAT__31-contigs---d71_METABAT__31-contigs_c_000000000083_42	50411	47181	67404	80313	348809	84265	78008	198495	163247	208427	285756	157844
d71_METABAT__31-contigs_d71_METABAT__31-contigs---d71_METABAT__31-contigs_c_000000000640_9	207756	294444	436520	213902	369647	273776	229634	379355	864997	320322	504713	400001
d71_METABAT__31-contigs_d71_METABAT__31-contigs---d71_METABAT__31-contigs_c_000000000039_88	218033	213133	97176	137841	234676	358453	262416	397703	549156	381139	503524	286927
d71_METABAT__31-contigs_d71_METABAT__31-contigs---d71_METABAT__31-contigs_c_000000000113_22	215370	233822	479943	386687	99347	475556	333270	282674	1627342	720843	949529	361607
d71_METABAT__31-contigs_d71_METABAT__31-contigs---d71_METABAT__31-contigs_c_000000000083_120	249956	645677	429699	598681	247073	691933	276279	607828	1040700	680659	202411	471529
d71_METABAT__31-contigs_d71_METABAT__31-contigs---d71_METABAT__31-contigs_c_000000000039_95	2181436	913888	2638962	953555	2156276	765287	5626040	1252232	8409695	1812766	2551603	1852530
d71_METABAT__31-contigs_d71_METABAT__31-contigs---d71_METABAT__31-contigs_c_000000000737_1	302468	1053088	1482884	1216165	697619	1017419	1404146	1765081	4244422	1607866	2476556	2923537
d71_METABAT__31-contigs_d71_METABAT__31-contigs---d71_METABAT__31-contigs_c_000000000091_19	991633	600382	1051567	594053	899076	438205	2592749	1099907	4539977	1485376	1873688	1410477
d71_METABAT__31-contigs_d71_METABAT__31-contigs---d71_METABAT__31-contigs_c_000000000083_69	608428	307222	178576	320854	472327	326143	987427	1552480	1489717	1533879	700990	1117175
d71_METABAT__31-contigs_d71_METABAT__31-contigs---d71_METABAT__31-contigs_c_000000000062_191	56196	237732	676248	260060	233302	316594	956559	514035	909901	576336	106183	512570
d71_METABAT__31-contigs_d71_METABAT__31-contigs---d71_METABAT__31-contigs_c_000000000319_36	39630	69730	52988	291628	54842	110405	61324	194453	128333	193641	224641	37765
d71_METABAT__31-contigs_d71_METABAT__31-contigs---d71_METABAT__31-contigs_c_000000004057_2	8569928	6275497	5041806	12196831	12808280	5581447	6895918	12314036	18871355	12976616	12306578	4620012
d71_METABAT__31-contigs_d71_METABAT__31-contigs---d71_METABAT__31-contigs_c_000000001174_36	1220921	453561	627871	505871	909771	354673	8865142	460827	10644600	680790	7985523	1572607
d71_METABAT__31-contigs_d71_METABAT__31-contigs---d71_METABAT__31-contigs_c_000000000083_57	933689	518327	963062	548454	1735089	520234	1775064	618930	777488	992664	1865015	621013
d71_METABAT__31-contigs_d71_METABAT__31-contigs---d71_METABAT__31-contigs_c_000000001482_16	130589	288444	523824	148606	180716	234455	202078	213590	422888	189324	740245	195556
d71_METABAT__31-contigs_d71_METABAT__31-contigs---d71_METABAT__31-contigs_c_000000000039_239	1126333	471166	1113126	746745	2236366	888302	1136690	786129	792914	1511966	647715	686668
d71_METABAT__31-contigs_d71_METABAT__31-contigs---d71_METABAT__31-contigs_c_000000001036_6	743415	701968	773114	908645	2629098	884686	1150385	815615	2942380	997945	2653289	1360646
d71_METABAT__31-contigs_d71_METABAT__31-contigs---d71_METABAT__31-contigs_c_000000000187_10	38734	36252	51791	49955	160807	74338	59938	63353	125433	43677	365940	100189
d71_METABAT__31-contigs_d71_METABAT__31-contigs---d71_METABAT__31-contigs_c_000000000123_136	1308862	1388333	2083391	1328672	1811272	1392950	2411160	1325227	1816494	1991254	2237560	1858187
d71_METABAT__31-contigs_d71_METABAT__31-contigs---d71_METABAT__31-contigs_c_000000000119_31	349519	359333	395436	263120	855746	441090	873691	584696	2002497	708833	254006	940656
d71_METABAT__31-contigs_d71_METABAT__31-contigs---d71_METABAT__31-contigs_c_000000000106_15	62045	99879	82959	240056	257582	203580	288030	214234	602758	449753	820634	92911
d71_METABAT__31-contigs_d71_METABAT__31-contigs---d71_METABAT__31-contigs_c_000000000106_82	303360	497433	730109	492504	755651	394395	1220516	900458	589423	2094763	802478	1230682
d71_METABAT__31-contigs_d71_METABAT__31-contigs---d71_METABAT__31-contigs_c_000000000319_65	118889	135010	158964	111240	54842	110405	306622	122433	384999	74477	224641	134875
d71_METABAT__31-contigs_d71_METABAT__31-contigs---d71_METABAT__31-contigs_c_000000000086_170	1071241	1830353	2807369	1758658	1956821	1647376	4442562	2904597	3746519	3849269	4129181	2339173
d71_METABAT__31-contigs_d71_METABAT__31-contigs---d71_METABAT__31-contigs_c_000000000113_132	177615	291243	807449	272188	344110	257306	494725	518604	1495444	532169	67121	498101
d71_METABAT__31-contigs_d71_METABAT__31-contigs---d71_METABAT__31-contigs_c_000000000113_52	6311820	5168639	8051369	7468823	7529853	6454254	7970861	7027363	13391438	8355988	7813700	6765449
d71_METABAT__31-contigs_d71_METABAT__31-contigs---d71_METABAT__31-contigs_c_000000000086_60	23195937	8132052	16958802	12006120	19449611	8595004	13968654	11649535	36632630	18621291	9715719	19211160
d71_METABAT__31-contigs_d71_METABAT__31-contigs---d71_METABAT__31-contigs_c_000000000154_107	19815	214383	26494	100717	301629	155793	153311	217259	64166	205345	187201	196918
d71_METABAT__31-contigs_d71_METABAT__31-contigs---d71_METABAT__31-contigs_c_000000001036_10	5938598	2449177	9231476	3300203	7950889	5030566	2166648	1237165	2970636	1578815	1185956	1912681
d71_METABAT__31-contigs_d71_METABAT__31-contigs---d71_METABAT__31-contigs_c_000000000144_71	5180045	5640145	8322981	6892012	8011764	5742804	10575424	10007070	21849188	11670336	21467113	8266688
d71_METABAT__31-contigs_d71_METABAT__31-contigs---d71_METABAT__31-contigs_c_000000000086_19	63188	101720	253463	62319	87443	105622	97780	65072	204623	152681	119394	197850
d71_METABAT__31-contigs_d71_METABAT__31-contigs---d71_METABAT__31-contigs_c_000000000091_169	139443	391525	186446	391413	64323	1015790	215778	104180	752596	137269	263477	196159
d71_METABAT__31-contigs_d71_METABAT__31-contigs---d71_METABAT__31-contigs_c_000000000119_42	3770242	1651971	3013396	1231991	4343025	1028838	12613589	4242447	20394091	11116311	7760636	14477456
d71_METABAT__31-contigs_d71_METABAT__31-contigs---d71_METABAT__31-contigs_c_000000000091_57	200336	174167	386915	173936	215628	230137	310006	306091	504582	366936	294416	342425
d71_METABAT__31-contigs_d71_METABAT__31-contigs---d71_METABAT__31-contigs_c_000000000640_56	4275749	645806	5717004	1666623	3468590	867145	20305597	18246986	19575599	26861684	34823367	15796456
d71_METABAT__31-contigs_d71_METABAT__31-contigs---d71_METABAT__31-contigs_c_000000004951_6	3957495	5648751	6632974	5492982	4859510	5151999	7676506	8525738	16425569	5875131	8109598	6290531
d71_METABAT__31-contigs_d71_METABAT__31-contigs---d71_METABAT__31-contigs_c_000000000154_85	424955	232273	568198	277254	509665	331488	1008303	320924	3210974	549154	1659434	281543
d71_METABAT__31-contigs_d71_METABAT__31-contigs---d71_METABAT__31-contigs_c_000000000083_62	175793	375128	705148	280065	243272	206781	1360142	372717	569272	689066	996484	167522
d71_METABAT__31-contigs_d71_METABAT__31-contigs---d71_METABAT__31-contigs_c_000000000144_136	530519	588194	163695	845196	508265	639193	442046	1302798	396457	1908584	2390375	494446
d71_METABAT__31-contigs_d71_METABAT__31-contigs---d71_METABAT__31-contigs_c_000000000039_178	185296	295513	346856	323318	461560	286787	286733	550009	600043	523343	210070	459100
d71_METABAT__31-contigs_d71_METABAT__31-contigs---d71_METABAT__31-contigs_c_000000000367_7	1809207	2470415	2419048	3127948	3294311	2057378	5451901	7319895	8325598	6651922	9895640	3772232
d71_METABAT__31-contigs_d71_METABAT__31-contigs---d71_METABAT__31-contigs_c_000000000091_36	253924	328913	475322	265839	632508	323836	864446	427619	1480106	428123	479789	311112
d71_METABAT__31-contigs_d71_METABAT__31-contigs---d71_METABAT__31-contigs_c_000000000187_17	2102489	954800	2077835	1421663	3668545	1080919	3253459	1544965	6808489	3224827	7081680	1431115
d71_METABAT__31-contigs_d71_METABAT__31-contigs---d71_METABAT__31-contigs_c_000000000337_5	577895	584138	772691	442402	508914	744811	2520170	1097954	4253179	1097341	2084599	851088
d71_METABAT__31-contigs_d71_METABAT__31-contigs---d71_METABAT__31-contigs_c_000000000241_100	323903	311233	144361	368589	448234	380998	501218	307397	1048894	342043	204005	338059
d71_METABAT__31-contigs_d71_METABAT__31-contigs---d71_METABAT__31-contigs_c_000000000154_37	332122	97693	63439	154776	196975	161553	367097	250050	460933	267500	268947	277740
d71_METABAT__31-contigs_d71_METABAT__31-contigs---d71_METABAT__31-contigs_c_000000001036_4	39630	37091	52988	57123	274209	26988	61324	112831	384999	125548	74880	37765
d71_METABAT__31-contigs_d71_METABAT__31-contigs---d71_METABAT__31-contigs_c_000000004951_7	6374823	3498770	5950457	5611829	6824425	4251893	10981353	10849146	12074551	6749067	3863561	4175449
d71_METABAT__31-contigs_d71_METABAT__31-contigs---d71_METABAT__31-contigs_c_000000000123_30	245733	193190	197138	160324	612104	185599	532356	461459	477454	440702	278587	127121
d71_METABAT__31-contigs_d71_METABAT__31-contigs---d71_METABAT__31-contigs_c_000000000039_30	472824	415555	632201	497061	155790	413990	940709	661500	1239498	726590	1829342	530270
d71_METABAT__31-contigs_d71_METABAT__31-contigs---d71_METABAT__31-contigs_c_000000000062_181	4135330	3582467	6499298	4331587	6525873	4073770	3929298	2342454	13861313	3696892	7813700	4395073
d71_METABAT__31-contigs_d71_METABAT__31-contigs---d71_METABAT__31-contigs_c_000000000789_2	40093	55536	53608	51708	55483	146446	62042	153010	129834	118405	75756	81872
d71_METABAT__31-contigs_d71_METABAT__31-contigs---d71_METABAT__31-contigs_c_000000000039_161	1626834	577137	310743	899192	964842	800929	1078892	1421920	2257789	1335255	1902890	1065163
d71_METABAT__31-contigs_d71_METABAT__31-contigs---d71_METABAT__31-contigs_c_000000000154_41	953233	573725	1862797	828855	1725021	658230	794264	1026068	1662151	1035491	1801132	549021
d71_METABAT__31-contigs_d71_METABAT__31-contigs---d71_METABAT__31-contigs_c_000000000367_22	16543686	11611371	17337435	20250787	16293948	15787496	8994675	9218147	13031370	15261429	12672677	10327563
d71_METABAT__31-contigs_d71_METABAT__31-contigs---d71_METABAT__31-contigs_c_000000000367_4	299267	426759	1636950	782245	489440	523819	1641885	1066300	1321523	1330823	2210455	707409
d71_METABAT__31-contigs_d71_METABAT__31-contigs---d71_METABAT__31-contigs_c_000000000113_102	253477	235428	403474	277459	350775	284707	653730	553507	1368056	574881	1117536	580048
d71_METABAT__31-contigs_d71_METABAT__31-contigs---d71_METABAT__31-contigs_c_000000000039_76	2510627	1096557	2840454	1518850	4187023	1215546	3287328	1103602	5211642	1717944	3527460	797498
d71_METABAT__31-contigs_d71_METABAT__31-contigs---d71_METABAT__31-contigs_c_000000000086_174	1158225	946939	1148987	915526	1051307	606790	1021403	435306	1250226	615892	1435444	425554
d71_METABAT__31-contigs_d71_METABAT__31-contigs---d71_METABAT__31-contigs_c_000000001174_41	314013	160661	979671	166756	434547	97201	485913	183879	1016867	286636	988877	71247
d71_METABAT__31-contigs_d71_METABAT__31-contigs---d71_METABAT__31-contigs_c_000000000123_26	425835	1495362	1252623	1544209	117859	1344514	922531	2213284	827389	2592922	804614	2446383
d71_METABAT__31-contigs_d71_METABAT__31-contigs---d71_METABAT__31-contigs_c_000000000119_61	1115665	780105	1010527	952872	1245094	1330149	835363	1183806	1981245	1636782	612014	749608
d71_METABAT__31-contigs_d71_METABAT__31-contigs---d71_METABAT__31-contigs_c_000000000086_118	399930	254528	687519	325075	553444	293574	265228	529524	555040	763872	1187477	707780
d71_METABAT__31-contigs_d71_METABAT__31-contigs---d71_METABAT__31-contigs_c_000000000091_89	1623776	862310	1849466	1008304	915472	711131	3815555	1613892	3310764	1559713	3749927	1792987
d71_METABAT__31-contigs_d71_METABAT__31-contigs---d71_METABAT__31-contigs_c_000000000704_45	208387	422837	390082	471112	403728	446376	967396	361032	404892	534853	866244	368795
d71_METABAT__31-contigs_d71_METABAT__31-contigs---d71_METABAT__31-contigs_c_000000000154_148	7079159	6085982	7589357	6623677	5913211	5973812	5427914	5366233	4337056	6551019	9037879	4002491
d71_METABAT__31-contigs_d71_METABAT__31-contigs---d71_METABAT__31-contigs_c_000000000086_111	3182223	3557155	3185588	3431659	5233751	3586377	3480508	2253692	7931068	4371946	5446155	5187215
d71_METABAT__31-contigs_d71_METABAT__31-contigs---d71_METABAT__31-contigs_c_000000000123_150	1251630	1020372	1973261	1466825	1938886	1162308	4827576	3409642	3811173	4773665	5400563	2530433
d71_METABAT__31-contigs_d71_METABAT__31-contigs---d71_METABAT__31-contigs_c_000000001161_26	180420	844298	2653582	1053929	2746415	748363	1395935	1541031	4089767	2412227	5113537	1350881
d71_METABAT__31-contigs_d71_METABAT__31-contigs---d71_METABAT__31-contigs_c_000000000039_211	213581	20789	57115	74534	177339	150737	462702	75041	138328	43579	403561	40706
d71_METABAT__31-contigs_d71_METABAT__31-contigs---d71_METABAT__31-contigs_c_000000000119_168	1391061	786119	1623770	1033541	1191681	1034797	717524	715596	1072541	816883	458928	507999
d71_METABAT__31-contigs_d71_METABAT__31-contigs---d71_METABAT__31-contigs_c_000000000123_60	4427796	5367539	5232783	5160031	5573974	4370011	2961708	1943320	3237732	2418927	2105073	1341670
d71_METABAT__31-contigs_d71_METABAT__31-contigs---d71_METABAT__31-contigs_c_000000000119_22	187834	189863	418581	156749	606514	352735	96887	314804	608263	426965	591520	451752
d71_METABAT__31-contigs_d71_METABAT__31-contigs---d71_METABAT__31-contigs_c_000000000154_158	1132721	729826	557986	1370405	742509	1206899	276759	1036477	579172	1885471	2365566	397682
d71_METABAT__31-contigs_d71_METABAT__31-contigs---d71_METABAT__31-contigs_c_000000000091_79	3485423	1567243	2202109	1711459	3233210	1543651	3971005	1863109	6325594	2313672	4125110	3519562
d71_METABAT__31-contigs_d71_METABAT__31-contigs---d71_METABAT__31-contigs_c_000000000787_29	118002	147550	31556	252451	685852	290756	401722	387435	534978	416919	847269	375905
d71_METABAT__31-contigs_d71_METABAT__31-contigs---d71_METABAT__31-contigs_c_000000000723_33	2039203	471213	1222256	730836	2043486	413561	1632170	660241	2049378	826879	1461510	737096
d71_METABAT__31-contigs_d71_METABAT__31-contigs---d71_METABAT__31-contigs_c_000000000062_196	1252983	1156770	916692	1289541	1406784	1198690	1134077	1029690	2832617	945716	1563449	737013
d71_METABAT__31-contigs_d71_METABAT__31-contigs---d71_METABAT__31-contigs_c_000000000737_26	128388	447004	720994	477264	959422	462597	516548	536641	914672	776246	630733	898379
d71_METABAT__31-contigs_d71_METABAT__31-contigs---d71_METABAT__31-contigs_c_000000000123_151	1188363	782320	1197811	811388	1593919	605541	1612584	1367765	1716923	1872069	2107232	1172270
d71_METABAT__31-contigs_d71_METABAT__31-contigs---d71_METABAT__31-contigs_c_000000000119_144	637251	757660	793291	768512	334499	706047	578060	382035	1778974	588774	954964	439745
d71_METABAT__31-contigs_d71_METABAT__31-contigs---d71_METABAT__31-contigs_c_000000000039_202	323903	578005	144361	450498	149411	541418	1837798	660577	1748157	991345	612014	1102365
d71_METABAT__31-contigs_d71_METABAT__31-contigs---d71_METABAT__31-contigs_c_000000001161_21	370591	892552	1156188	1002755	512844	940661	1720395	1848331	2800201	2354712	3034339	1261264
d71_METABAT__31-contigs_d71_METABAT__31-contigs---d71_METABAT__31-contigs_c_000000000123_28	78354	1387466	1152413	2086427	1409589	2071290	1818704	3801896	2791058	3319489	2220736	2165339
d71_METABAT__31-contigs_d71_METABAT__31-contigs---d71_METABAT__31-contigs_c_000000000269_31	1351876	460313	1118967	297910	801770	394554	1494240	269076	3126985	535777	851456	1007827
d71_METABAT__31-contigs_d71_METABAT__31-contigs---d71_METABAT__31-contigs_c_000000000241_21	7731169	5633922	3185667	5536888	5719484	4831445	677177	1846818	2676788	1960754	1194367	3183932
d71_METABAT__31-contigs_d71_METABAT__31-contigs---d71_METABAT__31-contigs_c_000000000106_157	6102542	8278201	8361037	9501253	9209590	8561966	11697217	9886888	15370334	14405652	11910357	10205154
d71_METABAT__31-contigs_d71_METABAT__31-contigs---d71_METABAT__31-contigs_c_000000000113_43	1130100	724871	100735	600139	729817	676313	816085	698274	731921	1452297	1281194	1528209
d71_METABAT__31-contigs_d71_METABAT__31-contigs---d71_METABAT__31-contigs_c_000000001062_18	97942	172333	392868	215479	406612	248603	1970262	361916	951497	447016	925307	333334
d71_METABAT__31-contigs_d71_METABAT__31-contigs---d71_METABAT__31-contigs_c_000000000091_125	1290097	1235035	1133544	1098965	1275217	1225413	1540031	1659020	1790451	1442836	1601875	1149107
d71_METABAT__31-contigs_d71_METABAT__31-contigs---d71_METABAT__31-contigs_c_000000000106_124	1128193	2193037	2436776	2231910	3482795	2476823	5505991	3706276	13770609	5512645	8690854	3863301
d71_METABAT__31-contigs_d71_METABAT__31-contigs---d71_METABAT__31-contigs_c_000000000086_155	1051525	177934	506149	322283	523856	289039	585779	318492	953443	562360	556319	223313
d71_METABAT__31-contigs_d71_METABAT__31-contigs---d71_METABAT__31-contigs_c_000000000123_75	929142	854852	1091748	1006065	584453	852376	1699199	1031887	1914717	775570	1968414	816429
d71_METABAT__31-contigs_d71_METABAT__31-contigs---d71_METABAT__31-contigs_c_000000001751_9	1565981	416100	1072453	460720	1532818	262470	1004762	1085136	618429	1413049	1948557	743549
d71_METABAT__31-contigs_d71_METABAT__31-contigs---d71_METABAT__31-contigs_c_000000000091_1	17012	57957	113733	24522	23542	156929	26325	71108	55091	108704	289302	104219
d71_METABAT__31-contigs_d71_METABAT__31-contigs---d71_METABAT__31-contigs_c_000000005571_11	1082517	643918	2412347	775619	1498044	543587	558374	1027354	6621528	1298146	2954488	605849
d71_METABAT__31-contigs_d71_METABAT__31-contigs---d71_METABAT__31-contigs_c_000000000106_24	171399	155283	229173	174240	47438	210100	265228	193121	999072	296345	64771	107334
d71_METABAT__31-contigs_d71_METABAT__31-contigs---d71_METABAT__31-contigs_c_000000000615_8	1123453	268529	192582	308139	358775	269291	222880	392628	1026124	403707	381009	396079
d71_METABAT__31-contigs_d71_METABAT__31-contigs---d71_METABAT__31-contigs_c_000000000787_31	252366	179509	1912118	299947	2211837	213524	650865	290464	817237	320703	2702122	263395
d71_METABAT__31-contigs_d71_METABAT__31-contigs---d71_METABAT__31-contigs_c_000000000106_151	6471409	7016020	8000677	5796037	6775014	5173464	10304328	7459729	13059761	12651417	11518865	16483398
d71_METABAT__31-contigs_d71_METABAT__31-contigs---d71_METABAT__31-contigs_c_000000000640_22	535620	445156	2148497	902084	741220	550452	13095613	1265407	14222896	4193242	33802607	977086
d71_METABAT__31-contigs_d71_METABAT__31-contigs---d71_METABAT__31-contigs_c_000000000187_30	57613	98497	231099	123838	79728	193794	208022	198932	62189	227891	108860	211765
d71_METABAT__31-contigs_d71_METABAT__31-contigs---d71_METABAT__31-contigs_c_000000000062_14	5197246	7480588	15228915	10930924	8416433	9098177	5304552	5030648	8952256	5919783	14416874	3688181
d71_METABAT__31-contigs_d71_METABAT__31-contigs---d71_METABAT__31-contigs_c_000000000154_116	963721	834878	1198142	968412	959290	848889	2328509	1473824	1806788	1907381	1948735	1226801
d71_METABAT__31-contigs_d71_METABAT__31-contigs---d71_METABAT__31-contigs_c_000000000319_41	960705	617961	1050984	735457	1329475	773192	1216330	894114	3111051	1280252	1155160	1890451
d71_METABAT__31-contigs_d71_METABAT__31-contigs---d71_METABAT__31-contigs_c_000000000704_39	382819	282724	325728	287783	240802	303790	484680	373149	563492	368131	328789	307953
d71_METABAT__31-contigs_d71_METABAT__31-contigs---d71_METABAT__31-contigs_c_000000002031_5	2249938	2703342	2440728	3352605	3348570	2720125	4532682	3849683	7011030	5126480	6176350	6235723
d71_METABAT__31-contigs_d71_METABAT__31-contigs---d71_METABAT__31-contigs_c_000000000113_97	254447	259313	340216	315290	508614	271295	218744	176401	91553	159397	373938	180894
d71_METABAT__31-contigs_d71_METABAT__31-contigs---d71_METABAT__31-contigs_c_000000001235_15	795441	690589	151938	951160	262089	921584	293069	1053198	858625	1136935	500995	1366486
d71_METABAT__31-contigs_d71_METABAT__31-contigs---d71_METABAT__31-contigs_c_000000000241_107	1246535	843589	1666713	807460	1459633	1015105	445137	1341781	1552559	1405591	181179	221912
d71_METABAT__31-contigs_d71_METABAT__31-contigs---d71_METABAT__31-contigs_c_000000000367_16	3698600	2144516	2774199	2155763	2122230	1915586	2093902	2016455	8471661	2242693	2556768	2836849
d71_METABAT__31-contigs_d71_METABAT__31-contigs---d71_METABAT__31-contigs_c_000000000039_189	1697662	532889	174608	564702	4517912	832720	2627016	1115413	2114438	1269175	3207730	1297781
d71_METABAT__31-contigs_d71_METABAT__31-contigs---d71_METABAT__31-contigs_c_000000000319_81	19290595	21598462	20139742	21938625	21250633	18870064	9132462	7810022	12836039	14326364	11262190	15872703
d71_METABAT__31-contigs_d71_METABAT__31-contigs---d71_METABAT__31-contigs_c_000000000319_13	41677	48369	55726	15809	57675	23222	64493	68167	404892	91753	78749	107802
d71_METABAT__31-contigs_d71_METABAT__31-contigs---d71_METABAT__31-contigs_c_000000000062_168	972803	362455	433571	354947	705161	513349	358416	249749	450032	281073	612703	157658
d71_METABAT__31-contigs_d71_METABAT__31-contigs---d71_METABAT__31-contigs_c_000000000086_99	104938	111309	888630	177796	242031	223050	270640	383529	566367	441382	727027	223810
d71_METABAT__31-contigs_d71_METABAT__31-contigs---d71_METABAT__31-contigs_c_000000000319_54	792718	980947	1575564	606266	800518	831646	1226678	1613232	1040700	1563406	1821697	1659588
d71_METABAT__31-contigs_d71_METABAT__31-contigs---d71_METABAT__31-contigs_c_000000000039_180	820782	327159	581002	325991	734956	325806	1270104	611271	781746	738854	1003502	808453
d71_METABAT__31-contigs_d71_METABAT__31-contigs---d71_METABAT__31-contigs_c_000000000091_5	59049566	146512438	110890158	227773721	127623727	349034990	53273673	12160191	60397884	29881942	59478311	31502589
d71_METABAT__31-contigs_d71_METABAT__31-contigs---d71_METABAT__31-contigs_c_000000011001_3	479916	372166	1008361	410895	474381	292867	530455	544060	1110080	651592	3756745	718668
d71_METABAT__31-contigs_d71_METABAT__31-contigs---d71_METABAT__31-contigs_c_000000000737_14	2156304	4034218	1996023	3460481	2984008	2741776	5390109	5033998	4118038	5204303	3656454	4418291
d71_METABAT__31-contigs_d71_METABAT__31-contigs---d71_METABAT__31-contigs_c_000000000106_27	305463	270643	226904	213713	234842	334093	52520	318681	769362	504813	448911	420463
d71_METABAT__31-contigs_d71_METABAT__31-contigs---d71_METABAT__31-contigs_c_000000000062_179	5122256	5584710	8956186	10659485	8833297	5878802	10121329	9208496	25263883	9880296	16825690	6211510
d71_METABAT__31-contigs_d71_METABAT__31-contigs---d71_METABAT__31-contigs_c_000000000615_43	7488050	8224251	4550953	7443997	3902707	7170405	18208533	11752480	17950225	8380854	12678669	12801924
d71_METABAT__31-contigs_d71_METABAT__31-contigs---d71_METABAT__31-contigs_c_000000001062_8	639547	535360	239434	619099	743433	216974	1543862	1033634	2733778	1199173	1401770	825375
d71_METABAT__31-contigs_d71_METABAT__31-contigs---d71_METABAT__31-contigs_c_000000000083_114	2875072	3204192	2661364	5855552	2142365	5161795	3764521	5854576	5013263	4785702	2925163	3462374
d71_METABAT__31-contigs_d71_METABAT__31-contigs---d71_METABAT__31-contigs_c_000000000704_37	8157703	5412740	8122587	6412627	8406748	5254517	11011981	3879761	16299904	5172473	10166660	6545164
d71_METABAT__31-contigs_d71_METABAT__31-contigs---d71_METABAT__31-contigs_c_000000000039_204	592733	684937	581188	752451	382786	614038	1039509	576890	2431298	863569	1119968	1436315
d71_METABAT__31-contigs_d71_METABAT__31-contigs---d71_METABAT__31-contigs_c_000000000119_44	914126	1413640	1974413	1242955	2043486	1345163	2285038	1767743	3415630	1816113	4915988	2134706
d71_METABAT__31-contigs_d71_METABAT__31-contigs---d71_METABAT__31-contigs_c_000000000119_145	410535	617844	988051	654044	340872	777725	381165	482460	1329437	507007	1396271	190020
d71_METABAT__31-contigs_d71_METABAT__31-contigs---d71_METABAT__31-contigs_c_000000000704_20	35159	93453	141030	200046	48654	115362	163217	159736	113854	84953	66432	215385
d71_METABAT__31-contigs_d71_METABAT__31-contigs---d71_METABAT__31-contigs_c_000000000113_146	37160	379783	49685	448234	154270	531419	57502	983696	120334	1143301	70213	531167
d71_METABAT__31-contigs_d71_METABAT__31-contigs---d71_METABAT__31-contigs_c_000000003224_4	1420601	2864954	2064622	2197627	1453058	2741683	3154058	3318764	3800273	2265166	1283759	2379586
d71_METABAT__31-contigs_d71_METABAT__31-contigs---d71_METABAT__31-contigs_c_000000000787_38	405760	180714	243204	156036	251712	258998	454676	465320	1042116	392923	766683	333334
d71_METABAT__31-contigs_d71_METABAT__31-contigs---d71_METABAT__31-contigs_c_000000000091_112	827124	732841	1548300	732073	432411	558719	2474510	1475308	2202303	1402451	2187990	1173551
d71_METABAT__31-contigs_d71_METABAT__31-contigs---d71_METABAT__31-contigs_c_000000000615_55	36663	108431	147063	114037	152208	202008	170200	282058	356175	131897	623469	64884
d71_METABAT__31-contigs_d71_METABAT__31-contigs---d71_METABAT__31-contigs_c_000000000319_78	23210619	27114884	29600445	32352089	30423973	41121337	30701206	16793502	43907063	26632938	31408732	30127451
d71_METABAT__31-contigs_d71_METABAT__31-contigs---d71_METABAT__31-contigs_c_000000000871_2	931054	522839	1018547	635703	1522704	529246	916836	1235685	822281	2013358	2398943	725928
d71_METABAT__31-contigs_d71_METABAT__31-contigs---d71_METABAT__31-contigs_c_000000000039_134	102839	121917	320842	241856	47438	103989	265228	267877	555040	163818	194314	116667
d71_METABAT__31-contigs_d71_METABAT__31-contigs---d71_METABAT__31-contigs_c_000000000640_1	457673	527040	758810	423596	1190702	379677	538246	735254	1126383	980044	1349045	1358259
d71_METABAT__31-contigs_d71_METABAT__31-contigs---d71_METABAT__31-contigs_c_000000000113_33	177309	635028	79025	533572	408949	625690	1371867	977418	1339751	815600	781725	1102302
d71_METABAT__31-contigs_d71_METABAT__31-contigs---d71_METABAT__31-contigs_c_000000000086_103	332813	166958	266998	227237	276338	185437	103001	237898	646648	503946	125770	226538
d71_METABAT__31-contigs_d71_METABAT__31-contigs---d71_METABAT__31-contigs_c_000000000106_110	318881	1861239	1279105	2302606	1163386	2062101	1570058	1670033	1971389	1657757	1259825	1393097
d71_METABAT__31-contigs_d71_METABAT__31-contigs---d71_METABAT__31-contigs_c_000000001482_20	49147	207909	328563	205066	612104	246452	380255	318556	1114058	219031	278587	247551
d71_METABAT__31-contigs_d71_METABAT__31-contigs---d71_METABAT__31-contigs_c_000000000723_17	892760	1394312	1622193	1846038	982024	1772889	743877	733558	370644	878844	994820	520424
d71_METABAT__31-contigs_d71_METABAT__31-contigs---d71_METABAT__31-contigs_c_000000000241_106	1449224	872249	1341500	1006412	1696972	1069739	1552552	1586969	3249014	1562312	631917	622224
d71_METABAT__31-contigs_d71_METABAT__31-contigs---d71_METABAT__31-contigs_c_000000001174_17	191924	126936	199591	228109	88531	260080	362986	386248	759619	351528	40293	159669
d71_METABAT__31-contigs_d71_METABAT__31-contigs---d71_METABAT__31-contigs_c_000000000039_206	218033	254853	485879	237087	435827	262466	262416	324326	862959	347318	961273	240754
d71_METABAT__31-contigs_d71_METABAT__31-contigs---d71_METABAT__31-contigs_c_000000000319_11	274238	687866	1100030	1144266	1138514	526311	1273092	1544965	888064	839339	2590859	485335
d71_METABAT__31-contigs_d71_METABAT__31-contigs---d71_METABAT__31-contigs_c_000000000062_204	423928	575174	566824	493505	505736	647074	565517	1189266	899425	1137360	414316	1088560
d71_METABAT__31-contigs_d71_METABAT__31-contigs---d71_METABAT__31-contigs_c_000000000113_53	2738701	2688462	3956767	2463950	2976008	2420359	3043362	2668916	6011692	2746671	3993951	3455594
d71_METABAT__31-contigs_d71_METABAT__31-contigs---d71_METABAT__31-contigs_c_000000000615_9	260535	324762	322552	300872	307129	263448	223978	765158	1093675	635745	565212	479476
d71_METABAT__31-contigs_d71_METABAT__31-contigs---d71_METABAT__31-contigs_c_000000000119_19	410185	309316	391749	208937	243272	359145	634733	479208	569272	519159	553602	550429
d71_METABAT__31-contigs_d71_METABAT__31-contigs---d71_METABAT__31-contigs_c_000000000119_103	538681	496833	589302	308357	203306	372905	2500717	1130245	4281736	1717068	2868450	1513337
d71_METABAT__31-contigs_d71_METABAT__31-contigs---d71_METABAT__31-contigs_c_000000000091_110	1633546	717184	1125181	702257	1575561	652756	1302201	1952122	2725105	3612202	2338320	1597116
d71_METABAT__31-contigs_d71_METABAT__31-contigs---d71_METABAT__31-contigs_c_000000018436_1	58598	234729	78350	146701	81091	119715	272028	436611	189757	223396	553602	167522
d71_METABAT__31-contigs_d71_METABAT__31-contigs---d71_METABAT__31-contigs_c_000000001235_24	219140	423090	209290	600870	216612	459331	48443	494962	506886	603466	295760	728769
d71_METABAT__31-contigs_d71_METABAT__31-contigs---d71_METABAT__31-contigs_c_000000000086_86	82602	102048	110445	156663	114309	107390	127821	275208	267489	235072	156076	123695
d71_METABAT__31-contigs_d71_METABAT__31-contigs---d71_METABAT__31-contigs_c_000000000083_169	50411	16985	67404	26771	69762	115474	78008	88559	163247	132635	95252	102941
d71_METABAT__31-contigs_d71_METABAT__31-contigs---d71_METABAT__31-contigs_c_000000003105_4	496807	368261	664270	384437	137502	436747	153755	270856	1608811	346790	187743	500484
d71_METABAT__31-contigs_d71_METABAT__31-contigs---d71_METABAT__31-contigs_c_000000001062_40	3120989	4024302	5814837	5337059	5735051	5071163	2454345	3654136	4804823	6656577	7443885	2974137
d71_METABAT__31-contigs_d71_METABAT__31-contigs---d71_METABAT__31-contigs_c_000000000086_150	1768008	2198948	2889287	3365136	2229182	2376404	2127901	1420871	636149	1841710	1855916	711368
d71_METABAT__31-contigs_d71_METABAT__31-contigs---d71_METABAT__31-contigs_c_000000001036_29	10034061	2527754	6253817	2677939	8796098	2398174	8227468	2491879	12816080	2234544	10197257	2835381
d71_METABAT__31-contigs_d71_METABAT__31-contigs---d71_METABAT__31-contigs_c_000000000086_69	560709	559132	340778	730876	634859	684792	78878	528019	165068	577514	481572	340026
d71_METABAT__31-contigs_d71_METABAT__31-contigs---d71_METABAT__31-contigs_c_000000000269_104	4136806	2949490	3045282	3346404	4052337	1965395	1366596	1838641	3762982	1455053	1493037	626442
d71_METABAT__31-contigs_d71_METABAT__31-contigs---d71_METABAT__31-contigs_c_000000000083_38	187834	250807	83716	194748	259935	158924	290660	261704	1013771	534546	591520	639271
d71_METABAT__31-contigs_d71_METABAT__31-contigs---d71_METABAT__31-contigs_c_000000000123_61	10344765	3388302	14157196	5031937	14877030	3237332	12115722	10225551	11954704	28956005	19546418	16485249
d71_METABAT__31-contigs_d71_METABAT__31-contigs---d71_METABAT__31-contigs_c_000000000113_168	207756	2356666	277785	2915828	287503	2405186	321488	3158897	672776	1840655	1177663	3082836
d71_METABAT__31-contigs_d71_METABAT__31-contigs---d71_METABAT__31-contigs_c_000000000062_55	482813	336197	387335	695936	935399	484226	149424	497206	312699	751817	547364	407513
d71_METABAT__31-contigs_d71_METABAT__31-contigs---d71_METABAT__31-contigs_c_000000000154_1	310849	482300	969800	736292	334576	493938	694803	407990	559234	688043	456826	465492
d71_METABAT__31-contigs_d71_METABAT__31-contigs---d71_METABAT__31-contigs_c_000000000787_42	4238219	1745332	1666713	2061569	3795046	2484931	5015213	2914743	13724622	1057540	5181717	2070308
d71_METABAT__31-contigs_d71_METABAT__31-contigs---d71_METABAT__31-contigs_c_000000000039_214	747921	294667	238102	213452	147859	288843	606235	588990	1037997	533551	1144015	441213
d71_METABAT__31-contigs_d71_METABAT__31-contigs---d71_METABAT__31-contigs_c_000000000319_17	1933727	2428460	1175246	3427462	1216361	2818748	272028	3141472	569272	2255982	1660807	3996591
d71_METABAT__31-contigs_d71_METABAT__31-contigs---d71_METABAT__31-contigs_c_000000000039_248	100971	194295	351016	261975	419188	213785	406240	265458	196185	302529	419727	288661
d71_METABAT__31-contigs_d71_METABAT__31-contigs---d71_METABAT__31-contigs_c_000000000123_133	270629	192500	120617	157405	1872556	206638	139593	595647	292126	944547	1193159	356141
d71_METABAT__31-contigs_d71_METABAT__31-contigs---d71_METABAT__31-contigs_c_000000000187_98	69252	536666	462976	635703	479172	595937	107163	960674	1121293	695358	392554	801349
d71_METABAT__31-contigs_d71_METABAT__31-contigs---d71_METABAT__31-contigs_c_000000000086_125	983553	705382	850938	791520	1040835	598163	1760723	1288581	2435618	1728300	1566905	1950685
d71_METABAT__31-contigs_d71_METABAT__31-contigs---d71_METABAT__31-contigs_c_000000000083_134	2225489	1464746	2591695	1421482	3079749	1008889	2332892	2248345	7671755	1669117	2577294	3625838
d71_METABAT__31-contigs_d71_METABAT__31-contigs---d71_METABAT__31-contigs_c_000000000704_18	111782	405924	348742	409878	51563	449819	172975	796769	120661	710253	352019	441305
d71_METABAT__31-contigs_d71_METABAT__31-contigs---d71_METABAT__31-contigs_c_000000000119_3	2984351	1983881	2264768	1890792	2120761	1682798	2870699	2858332	5485100	2776140	3810086	4227462
d71_METABAT__31-contigs_d71_METABAT__31-contigs---d71_METABAT__31-contigs_c_000000000241_73	439483	303832	39175	366752	364908	339193	1042775	651367	284636	627710	941124	698007
d71_METABAT__31-contigs_d71_METABAT__31-contigs---d71_METABAT__31-contigs_c_000000000119_37	449958	476096	1108263	386273	1147035	388524	4141032	2712806	7285497	3330345	3714011	2111692
d71_METABAT__31-contigs_d71_METABAT__31-contigs---d71_METABAT__31-contigs_c_000000000086_12	16019	154120	107090	227249	155171	185447	223089	292078	51873	265777	151335	119938
d71_METABAT__31-contigs_d71_METABAT__31-contigs---d71_METABAT__31-contigs_c_000000000144_116	393374	372377	525971	405012	855441	546212	1304398	650203	545941	576336	955645	267760
d71_METABAT__31-contigs_d71_METABAT__31-contigs---d71_METABAT__31-contigs_c_000000000241_51	1198126	1898834	2669977	2393565	1289579	651090	3090030	1056428	1293297	1608339	5785412	1322981
d71_METABAT__31-contigs_d71_METABAT__31-contigs---d71_METABAT__31-contigs_c_000000000187_49	466391	199048	1371920	205218	645416	155918	1010391	276875	1510313	555953	1586240	571430
d71_METABAT__31-contigs_d71_METABAT__31-contigs---d71_METABAT__31-contigs_c_000000000062_199	165203	316796	711755	327251	381029	403421	539687	632699	1010514	728377	797721	452299
d71_METABAT__31-contigs_d71_METABAT__31-contigs---d71_METABAT__31-contigs_c_000000000119_56	391768	435111	873040	307119	903582	331471	1414547	688233	422888	792358	740245	408890
d71_METABAT__31-contigs_d71_METABAT__31-contigs---d71_METABAT__31-contigs_c_000000000123_10	725923	997477	1473897	862788	1302222	977055	2371447	1565161	1654236	1953260	1371631	1248108
d71_METABAT__31-contigs_d71_METABAT__31-contigs---d71_METABAT__31-contigs_c_000000000083_35	423407	1042517	1437094	961173	766221	885184	352797	1095006	1793003	704783	2400083	696122
d71_METABAT__31-contigs_d71_METABAT__31-contigs---d71_METABAT__31-contigs_c_000000000723_26	1276815	1826801	2152556	1840427	2074215	1969286	3178436	1826033	3056090	2626100	4090829	1503917
d71_METABAT__31-contigs_d71_METABAT__31-contigs---d71_METABAT__31-contigs_c_000000000789_43	107968	157638	433083	188390	149411	327524	167073	294316	2447420	330448	204005	191077
d71_METABAT__31-contigs_d71_METABAT__31-contigs---d71_METABAT__31-contigs_c_000000000337_40	386856	590574	1091984	864150	1130186	710512	2328017	1424303	1252755	1308654	3817252	883597
d71_METABAT__31-contigs_d71_METABAT__31-contigs---d71_METABAT__31-contigs_c_000000001235_28	299013	692440	399803	845804	650242	727242	727104	882379	968294	1052786	1210682	1564282
d71_METABAT__31-contigs_d71_METABAT__31-contigs---d71_METABAT__31-contigs_c_000000000113_99	229077	398170	306293	359988	588730	403172	557041	529301	105974	423482	309172	325220
d71_METABAT__31-contigs_d71_METABAT__31-contigs---d71_METABAT__31-contigs_c_000000000039_220	11979857	6424769	20263717	7347389	18575752	6174553	59634332	9066943	59360051	13368966	82089306	10865993
d71_METABAT__31-contigs_d71_METABAT__31-contigs---d71_METABAT__31-contigs_c_000000001161_3	1072698	1349682	2307320	1687739	3807954	1325307	3825051	2856338	7400531	3192973	4670595	2711118
d71_METABAT__31-contigs_d71_METABAT__31-contigs---d71_METABAT__31-contigs_c_000000000039_85	312927	248146	646629	256823	669251	336386	748360	642788	644860	649194	913788	484095
d71_METABAT__31-contigs_d71_METABAT__31-contigs---d71_METABAT__31-contigs_c_000000000187_50	1246535	147179	384626	298251	928857	290878	445137	226534	310512	355259	2355326	221912
d71_METABAT__31-contigs_d71_METABAT__31-contigs---d71_METABAT__31-contigs_c_000000000187_81	1120426	968741	1355420	1849768	1402838	1060286	2229150	2155750	1900526	2598403	3125160	690015
d71_METABAT__31-contigs_d71_METABAT__31-contigs---d71_METABAT__31-contigs_c_000000000119_60	298084	296840	398562	257799	412505	498261	276759	935358	579172	950738	563230	251595
d71_METABAT__31-contigs_d71_METABAT__31-contigs---d71_METABAT__31-contigs_c_000000000123_101	2896044	2329913	3240032	2515411	4334859	2250288	3932685	2524102	6698757	4496910	4355322	4336793
d71_METABAT__31-contigs_d71_METABAT__31-contigs---d71_METABAT__31-contigs_c_000000000091_18	717482	359134	532960	413274	1434174	347123	1192496	407264	2839739	897498	1757365	1074421
d71_METABAT__31-contigs_d71_METABAT__31-contigs---d71_METABAT__31-contigs_c_000000000119_5	1996876	1201100	177998	898849	1289579	1145588	1854018	975784	1293297	1351005	2263857	1794179
d71_METABAT__31-contigs_d71_METABAT__31-contigs---d71_METABAT__31-contigs_c_000000000113_150	36084	344474	48247	572133	49935	449018	167512	653572	116850	962953	68180	751581
d71_METABAT__31-contigs_d71_METABAT__31-contigs---d71_METABAT__31-contigs_c_000000000241_104	307818	994190	710904	655989	813224	1006540	736142	1127279	1721756	1104393	793120	826669
d71_METABAT__31-contigs_d71_METABAT__31-contigs---d71_METABAT__31-contigs_c_000000000113_101	494527	462841	420777	221691	186642	464802	347839	389441	436753	345198	254839	287651
d71_METABAT__31-contigs_d71_METABAT__31-contigs---d71_METABAT__31-contigs_c_000000000119_172	372422	602057	226344	583049	46852	786009	681078	268672	109638	285415	447803	493170
d71_METABAT__31-contigs_d71_METABAT__31-contigs---d71_METABAT__31-contigs_c_000000000187_54	224050	268969	499288	325217	475414	237652	161795	399026	338586	369735	987800	270444
d71_METABAT__31-contigs_d71_METABAT__31-contigs---d71_METABAT__31-contigs_c_000000000241_96	24172028	9102936	23502584	8323656	25646456	5750768	53590930	31771803	54417837	47656780	40431142	38525250
d71_METABAT__31-contigs_d71_METABAT__31-contigs---d71_METABAT__31-contigs_c_000000000737_6	756726	130316	849913	296228	628319	249232	983626	526247	490101	528223	1772994	449155
d71_METABAT__31-contigs_d71_METABAT__31-contigs---d71_METABAT__31-contigs_c_000000000144_83	633743	532745	1617692	511379	877006	438712	1158978	966737	2798520	1419934	1415175	1043140
d71_METABAT__31-contigs_d71_METABAT__31-contigs---d71_METABAT__31-contigs_c_000000000091_67	615636	773142	1421808	709063	1626448	578631	1299074	593305	1268663	910561	2432235	1135241
d71_METABAT__31-contigs_d71_METABAT__31-contigs---d71_METABAT__31-contigs_c_000000000119_110	417318	78116	557986	140206	82501	269430	92253	270856	579172	355326	337938	706089
d71_METABAT__31-contigs_d71_METABAT__31-contigs---d71_METABAT__31-contigs_c_000000000106_69	156887	158581	41954	97597	303951	161231	631205	271807	711264	372343	652161	217850
d71_METABAT__31-contigs_d71_METABAT__31-contigs---d71_METABAT__31-contigs_c_000000000062_36	305754	118868	786185	151665	292928	129590	181974	166695	380816	344768	133320	509092
d71_METABAT__31-contigs_d71_METABAT__31-contigs---d71_METABAT__31-contigs_c_000000000113_147	39976	627075	267257	791554	55321	769693	433025	1101851	388366	1448912	75535	1180955
d71_METABAT__31-contigs_d71_METABAT__31-contigs---d71_METABAT__31-contigs_c_000000002474_10	1975441	1340756	1211898	1020847	1061326	1115066	1834116	539203	1429933	1244158	1185647	1743281
d71_METABAT__31-contigs_d71_METABAT__31-contigs---d71_METABAT__31-contigs_c_000000000086_113	5046735	2684304	3437595	2636723	5666215	2906267	8104177	2636085	8942309	3594390	10615323	3668528
d71_METABAT__31-contigs_d71_METABAT__31-contigs---d71_METABAT__31-contigs_c_000000003105_12	72447081	37095691	73124624	37580216	67830996	39377406	96335543	34736731	137973123	62655606	85667084	88134069
d71_METABAT__31-contigs_d71_METABAT__31-contigs---d71_METABAT__31-contigs_c_000000000337_3	685594	647706	485308	529299	613905	292118	1060910	339580	1697769	725435	1600236	334903
d71_METABAT__31-contigs_d71_METABAT__31-contigs---d71_METABAT__31-contigs_c_000000000615_5	560166	721219	162823	729832	572964	547330	1243696	1217170	1340771	1107662	1426583	925047
d71_METABAT__31-contigs_d71_METABAT__31-contigs---d71_METABAT__31-contigs_c_000000000144_28	1586076	2219974	2667984	3054739	4035777	3056635	5621242	5135626	8781227	4601637	6090451	3935333
d71_METABAT__31-contigs_d71_METABAT__31-contigs---d71_METABAT__31-contigs_c_000000000367_68	10314249	13151321	14115434	20814034	15952627	15407717	16711686	23838242	23969862	18771421	33245530	12306816
d71_METABAT__31-contigs_d71_METABAT__31-contigs---d71_METABAT__31-contigs_c_000000000039_128	1561631	1629833	2189875	1557473	3426083	1469050	4302581	2092717	3083555	3392940	5829432	2317784
d71_METABAT__31-contigs_d71_METABAT__31-contigs---d71_METABAT__31-contigs_c_000000000113_76	118206	25077	52683	20924	163580	129285	548747	88314	127595	103669	223350	112644
d71_METABAT__31-contigs_d71_METABAT__31-contigs---d71_METABAT__31-contigs_c_000000000106_138	3731715	4701221	5685811	5141953	3002410	4550691	4163066	9152661	7025821	8765245	7706984	5233769
d71_METABAT__31-contigs_d71_METABAT__31-contigs---d71_METABAT__31-contigs_c_000000000083_163	83609	140854	558959	69772	115703	201870	129379	288693	812253	336705	157979	147968
d71_METABAT__31-contigs_d71_METABAT__31-contigs---d71_METABAT__31-contigs_c_000000000337_9	677774	388416	1603340	391574	1659431	435742	726098	685346	1181834	887434	1280652	901396
d71_METABAT__31-contigs_d71_METABAT__31-contigs---d71_METABAT__31-contigs_c_000000000106_54	445512	64862	330936	176503	68503	137906	229800	278875	1122102	215297	1964189	101083
d71_METABAT__31-contigs_d71_METABAT__31-contigs---d71_METABAT__31-contigs_c_000000000269_92	533240	1542851	509273	1924447	3478792	1494988	2239700	1536659	7647216	2114708	2734795	1565930
d71_METABAT__31-contigs_d71_METABAT__31-contigs---d71_METABAT__31-contigs_c_000000000091_133	493420	438472	590294	364479	898448	374605	522418	482959	588679	430881	1226732	682325
d71_METABAT__31-contigs_d71_METABAT__31-contigs---d71_METABAT__31-contigs_c_000000001161_22	1488461	852741	542778	961539	1310789	846097	1884512	1866177	1898821	2162769	2301091	1725443
d71_METABAT__31-contigs_d71_METABAT__31-contigs---d71_METABAT__31-contigs_c_000000000083_8	262568	713205	429090	1122133	928575	1042147	496596	599111	661324	625039	496122	234327
d71_METABAT__31-contigs_d71_METABAT__31-contigs---d71_METABAT__31-contigs_c_000000000737_42	375097	1309077	55726	1716873	519079	1535225	580437	1764765	674820	2074513	236248	2161708
d71_METABAT__31-contigs_d71_METABAT__31-contigs---d71_METABAT__31-contigs_c_000000000039_155	952214	834166	4838097	2181617	2898994	1473766	3241671	1626643	6783820	2791660	8276354	1270374
d71_METABAT__31-contigs_d71_METABAT__31-contigs---d71_METABAT__31-contigs_c_000000000106_144	10095563	11693840	11080892	14094700	11885584	11669896	27746888	23339688	28788880	17726921	30463941	16225682
d71_METABAT__31-contigs_d71_METABAT__31-contigs---d71_METABAT__31-contigs_c_000000000723_7	14840	17222	19842	25893	20536	63391	68890	26069	48055	21514	28040	26263
d71_METABAT__31-contigs_d71_METABAT__31-contigs---d71_METABAT__31-contigs_c_000000000144_113	802088	644884	663899	501286	1427106	442179	1714006	1043489	2597401	1142334	1226869	1159520
d71_METABAT__31-contigs_d71_METABAT__31-contigs---d71_METABAT__31-contigs_c_000000000062_35	164543	137573	220006	178922	75901	261458	424364	229253	1598515	438812	1139978	515201
d71_METABAT__31-contigs_d71_METABAT__31-contigs---d71_METABAT__31-contigs_c_000000000039_72	329085	355637	205339	334542	91081	416974	237644	408004	497316	470030	373084	403201
d71_METABAT__31-contigs_d71_METABAT__31-contigs---d71_METABAT__31-contigs_c_000000002031_10	2640049	2788088	3967771	4171834	4389792	3374018	4338649	5565197	2054476	3346146	8081932	2014333
d71_METABAT__31-contigs_d71_METABAT__31-contigs---d71_METABAT__31-contigs_c_000000000083_143	618826	898638	391935	560890	495790	715809	554395	1158142	1371120	1358849	307703	1574034
d71_METABAT__31-contigs_d71_METABAT__31-contigs---d71_METABAT__31-contigs_c_000000000640_14	5033476	4944892	8122587	3937116	6004820	2740086	7251793	10987399	20796430	7521055	11478487	5032924
d71_METABAT__31-contigs_d71_METABAT__31-contigs---d71_METABAT__31-contigs_c_000000001482_22	1223126	503693	1635413	883961	1692626	1008305	1295008	659042	1042328	1579679	2067821	622224
d71_METABAT__31-contigs_d71_METABAT__31-contigs---d71_METABAT__31-contigs_c_000000000123_48	979420	413809	1309560	590885	1097207	615012	793879	963414	1661344	1189539	440622	819050
d71_METABAT__31-contigs_d71_METABAT__31-contigs---d71_METABAT__31-contigs_c_000000000144_88	828235	299731	369138	342093	636753	324743	427212	507295	298008	775793	869416	563760
d71_METABAT__31-contigs_d71_METABAT__31-contigs---d71_METABAT__31-contigs_c_000000000113_87	664108	507483	470098	566057	1351512	568345	1148564	646043	1138543	929242	516695	1441219
d71_METABAT__31-contigs_d71_METABAT__31-contigs---d71_METABAT__31-contigs_c_000000000269_30	168866	183333	225786	228033	233685	244631	261308	308928	1421777	328235	701957	252874
d71_METABAT__31-contigs_d71_METABAT__31-contigs---d71_METABAT__31-contigs_c_000000000113_17	157608	257650	70245	330805	363510	276458	81296	429634	170127	595216	297800	221712
d71_METABAT__31-contigs_d71_METABAT__31-contigs---d71_METABAT__31-contigs_c_000000000187_23	420979	222895	1045350	187061	1081921	212222	837561	156653	973754	552196	1022707	466668
d71_METABAT__31-contigs_d71_METABAT__31-contigs---d71_METABAT__31-contigs_c_000000000787_43	40015	442925	89172	504942	18458	544181	227043	700538	215969	709762	176420	920625
d71_METABAT__31-contigs_d71_METABAT__31-contigs---d71_METABAT__31-contigs_c_000000000113_143	41054	47645	54892	90320	170436	78789	63528	121858	132944	174146	77571	139721
d71_METABAT__31-contigs_d71_METABAT__31-contigs---d71_METABAT__31-contigs_c_000000000144_84	135315	59101	180926	71859	62419	103319	209390	155742	1022442	196175	426128	178071
d71_METABAT__31-contigs_d71_METABAT__31-contigs---d71_METABAT__31-contigs_c_000000005571_6	209023	95467	55896	161745	57851	183753	64690	210189	947629	361397	236969	244716
d71_METABAT__31-contigs_d71_METABAT__31-contigs---d71_METABAT__31-contigs_c_000000000119_156	1635362	588685	2859406	792110	1914932	537370	2530612	1790800	7740005	1938598	5466949	2654441
d71_METABAT__31-contigs_d71_METABAT__31-contigs---d71_METABAT__31-contigs_c_000000000319_37	7224541	16432178	8871213	20704160	7549285	14960533	12092097	22319734	34854115	17709870	19779672	23905437
d71_METABAT__31-contigs_d71_METABAT__31-contigs---d71_METABAT__31-contigs_c_000000001036_23	380886	442037	654780	507737	527090	481711	1262989	1651364	1233422	2018877	719683	644446
d71_METABAT__31-contigs_d71_METABAT__31-contigs---d71_METABAT__31-contigs_c_000000000119_125	627341	144270	119829	292355	620106	227480	138681	320307	290217	505278	169337	622224
d71_METABAT__31-contigs_d71_METABAT__31-contigs---d71_METABAT__31-contigs_c_000000000039_106	748637	798026	579518	1001382	708845	743998	1646240	1114662	2679503	1893547	1563449	1013796
d71_METABAT__31-contigs_d71_METABAT__31-contigs---d71_METABAT__31-contigs_c_000000000039_203	1424795	843408	697893	850815	995614	832296	2248432	901554	2603891	1283914	1519331	1926205
d71_METABAT__31-contigs_d71_METABAT__31-contigs---d71_METABAT__31-contigs_c_000000000091_38	1799685	1523958	1947970	1592870	2016118	1427195	1723979	1770272	4162799	2636738	4372074	2485006
d71_METABAT__31-contigs_d71_METABAT__31-contigs---d71_METABAT__31-contigs_c_000000000615_45	1869802	1697110	1611156	967740	1437517	1371085	3021987	1422133	1480106	1505990	1648728	2766068
d71_METABAT__31-contigs_d71_METABAT__31-contigs---d71_METABAT__31-contigs_c_000000000113_110	5038320	3134913	4178410	3249746	5324832	3286320	2598819	1466796	5713899	1875470	3574983	2098197
d71_METABAT__31-contigs_d71_METABAT__31-contigs---d71_METABAT__31-contigs_c_000000000119_9	1607600	577057	885082	509360	1962955	263448	146332	738971	306229	898747	1965479	373334
d71_METABAT__31-contigs_d71_METABAT__31-contigs---d71_METABAT__31-contigs_c_000000000871_5	1294479	985384	1859026	1465795	2189450	1255525	1112843	1391154	1397303	3030001	2808273	1272731
d71_METABAT__31-contigs_d71_METABAT__31-contigs---d71_METABAT__31-contigs_c_000000000083_146	563502	794611	418581	821743	779804	810127	1259528	1164394	202754	1146417	1537953	1184782
d71_METABAT__31-contigs_d71_METABAT__31-contigs---d71_METABAT__31-contigs_c_000000001062_24	934901	438030	1477314	896241	1136946	548972	8987051	11019529	12568671	13832292	9367774	6251807
d71_METABAT__31-contigs_d71_METABAT__31-contigs---d71_METABAT__31-contigs_c_000000000269_35	1276156	1257412	1996755	1687045	1465414	1457400	966374	1764875	1670615	2106730	2616511	2650304
d71_METABAT__31-contigs_d71_METABAT__31-contigs---d71_METABAT__31-contigs_c_000000000083_9	2795341	3759669	2557295	5051644	3786902	5404838	5054123	3577397	8480437	3019306	4503424	3432913
d71_METABAT__31-contigs_d71_METABAT__31-contigs---d71_METABAT__31-contigs_c_000000002031_3	2554686	989581	1882181	1443681	1948027	1352413	1855585	963274	4220835	904230	3447911	1242082
d71_METABAT__31-contigs_d71_METABAT__31-contigs---d71_METABAT__31-contigs_c_000000000144_90	1879855	1742849	2809217	1333858	2295391	1143262	6673469	3583751	5371353	3010361	5223505	3025814
d71_METABAT__31-contigs_d71_METABAT__31-contigs---d71_METABAT__31-contigs_c_000000000091_135	358950	507958	287966	757034	99347	475556	111090	508813	1162387	875034	949529	557069
d71_METABAT__31-contigs_d71_METABAT__31-contigs---d71_METABAT__31-contigs_c_000000000091_40	679598	240952	160354	385162	55321	264814	680467	777350	388366	620349	377676	604083
d71_METABAT__31-contigs_d71_METABAT__31-contigs---d71_METABAT__31-contigs_c_000000000091_54	42981483	15166360	42191336	20798160	57533871	14393027	75759884	57584771	101045715	99362320	116090391	99424185
d71_METABAT__31-contigs_d71_METABAT__31-contigs---d71_METABAT__31-contigs_c_000000000787_36	2293114	1985005	2190049	1757404	1230476	1938249	1665593	1374928	757734	1344369	972677	2172474
d71_METABAT__31-contigs_d71_METABAT__31-contigs---d71_METABAT__31-contigs_c_000000000241_75	2727633	1531720	4829882	1672216	3366573	1291590	2851910	1719307	6445624	3835687	4039511	3161298
d71_METABAT__31-contigs_d71_METABAT__31-contigs---d71_METABAT__31-contigs_c_000000000241_110	1021098	1185035	585123	984909	201864	1056596	1128628	2111912	1417123	2091297	1929363	2958873
d71_METABAT__31-contigs_d71_METABAT__31-contigs---d71_METABAT__31-contigs_c_000000000119_92	111479	212845	447167	346747	154270	255357	172506	222851	1805008	448940	210639	288348
d71_METABAT__31-contigs_d71_METABAT__31-contigs---d71_METABAT__31-contigs_c_000000000187_101	521906	1053310	1839728	1119429	722241	1330612	1982324	1462937	1382798	1811357	2779122	1362864
d71_METABAT__31-contigs_d71_METABAT__31-contigs---d71_METABAT__31-contigs_c_000000000083_44	1707518	1214565	2006345	1581952	1790116	1438307	1841580	1118995	2848506	1486416	2639743	1768055
d71_METABAT__31-contigs_d71_METABAT__31-contigs---d71_METABAT__31-contigs_c_000000001062_9	992837	1126118	896959	942528	705537	828955	2117669	677830	3215104	1015782	1166140	1654799
[truncated: 8,511 more rows]

## Sheet: MAG_count
Supplementary Table 7c. Results of featureCount grouped by MAG for RA experiment
[truncated: 14 more rows]
