# Supplementary material for: Comparative transcription profiles of Candidatus Accumulibacter and Propionivibrio under phosphate limitation in sequencing batch reactors
Source: Front Microbiol. 2025 Oct 28;16:1650167. doi: 10.3389/fmicb.2025.1650167 (PMC12604563; doi:10.3389/fmicb.2025.1650167)
Supplement: Supplementary file 8 [file Data_Sheet_8.XLSX]

## Sheet: Raw_count
Supplementary Table 8a. Results of featureCount for RC experiment
	Start	End	Strand	Length	RC_A_1_1_10_03_22	RC_A_1_1_17_01_22	RC_A_1_1_21_04_22	RC_A_2_1_10_03_22	RC_A_2_1_17_01_22	RC_A_2_1_21_04_22	RC_A_3_1_10_03_22	RC_A_3_1_17_01_22	RC_A_3_1_21_04_22	RC_B_1_1_10_03_22	RC_B_1_1_17_01_22	RC_B_1_1_21_04_22	RC_B_2_1_10_03_22	RC_B_2_1_17_01_22	RC_B_2_1_21_04_22	RC_B_3_1_10_03_22	RC_B_3_1_17_01_22	RC_B_3_1_21_04_22
GCA_023806565_000000000001_1	31	696	-	666	0	0	0	0	0	0	0	0	0	0	0	0	0	0	0	0	0	0
GCA_023806565_000000000001_2	1022	1288	-	267	0	0	0	0	0	0	0	0	0	0	0	0	0	0	0	0	0	0
GCA_023806565_000000000001_3	1492	2661	-	1170	0	0	0	0	0	0	0	0	0	0	0	0	0	0	0	0	0	0
GCA_023806565_000000000001_4	3056	4273	-	1218	16	31	18	26	33	21	27	30	25	9	24	25	10	21	34	7	13	32
GCA_023806565_000000000001_5	4595	5383	-	789	0	0	0	0	0	0	0	0	0	0	0	0	0	0	0	0	0	0
GCA_023806565_000000000001_6	5380	5964	-	585	0	0	0	0	0	0	0	0	0	0	0	0	0	0	0	0	0	0
GCA_023806565_000000000001_7	5992	7017	-	1026	0	0	0	0	0	0	0	0	0	0	0	0	0	0	0	0	0	0
GCA_023806565_000000000001_8	7014	7622	-	609	0	0	0	0	0	0	0	0	0	0	0	0	0	0	0	0	0	0
GCA_023806565_000000000002_1	2	523	-	522	0	0	0	0	0	0	0	0	0	0	0	0	0	0	0	0	0	0
GCA_023806565_000000000002_2	585	1415	-	831	0	0	0	0	0	0	0	0	0	0	0	0	0	0	0	0	0	0
GCA_023806565_000000000002_3	1468	2181	-	714	0	0	0	0	0	0	0	0	0	0	0	0	0	0	0	0	0	0
GCA_023806565_000000000002_4	2250	2492	-	243	0	0	0	0	0	0	0	0	0	0	0	0	0	0	0	0	0	0
GCA_023806565_000000000002_5	2721	3239	+	519	0	0	0	0	0	0	0	0	0	0	0	0	0	0	0	0	0	0
GCA_023806565_000000000002_6	3261	4226	+	966	0	0	0	0	0	0	0	0	0	0	0	0	0	0	0	0	0	0
GCA_023806565_000000000002_7	4223	4444	+	222	0	0	0	0	0	0	0	0	0	0	0	0	0	0	0	0	0	0
GCA_023806565_000000000002_8	4593	5519	+	927	0	0	0	0	0	0	0	0	0	0	0	0	0	0	0	0	0	0
GCA_023806565_000000000002_9	5494	7317	+	1824	0	0	0	0	0	0	0	0	0	0	0	0	0	0	0	0	0	0
GCA_023806565_000000000003_1	3	22379	-	22377	0	0	0	0	0	0	0	0	0	0	0	0	0	0	0	0	0	0
GCA_023806565_000000000003_2	22703	23203	+	501	0	0	0	0	0	0	0	0	0	0	0	0	0	0	0	0	0	0
GCA_023806565_000000000003_3	23243	24529	-	1287	0	0	0	0	0	0	0	0	0	0	0	0	0	0	0	0	0	0
GCA_023806565_000000000003_4	24568	25662	-	1095	0	0	0	0	0	0	0	0	0	0	0	0	0	0	0	0	0	0
GCA_023806565_000000000003_5	25673	25879	+	207	0	0	0	0	0	0	0	0	0	0	0	0	0	0	0	0	0	0
GCA_023806565_000000000003_6	25883	26557	-	675	0	0	0	0	0	0	0	0	0	0	0	0	0	0	0	0	0	0
GCA_023806565_000000000003_7	26888	27970	-	1083	0	0	0	0	0	0	0	0	0	0	0	0	0	0	0	0	0	0
GCA_023806565_000000000003_8	28105	29430	+	1326	0	0	0	0	0	0	0	0	0	0	0	0	0	0	0	0	0	0
GCA_023806565_000000000003_9	29430	30302	+	873	0	0	0	0	0	0	0	0	0	0	0	0	0	0	0	0	0	0
GCA_023806565_000000000003_10	30379	32295	-	1917	0	0	0	0	0	0	0	0	0	0	0	0	0	0	0	0	0	0
GCA_023806565_000000000003_11	32392	32889	-	498	0	0	0	0	0	0	0	0	0	0	0	0	0	0	0	0	0	0
GCA_023806565_000000000003_12	32882	34450	-	1569	0	0	0	0	0	0	0	0	0	0	0	0	0	0	0	0	0	0
GCA_023806565_000000000003_13	34872	36455	+	1584	0	0	0	0	0	0	0	0	0	0	0	0	0	0	0	0	0	0
GCA_023806565_000000000003_14	36620	39760	+	3141	0	0	0	0	0	0	0	0	0	0	0	0	0	0	0	0	0	0
GCA_023806565_000000000003_15	39937	40434	-	498	0	0	0	0	0	0	0	0	0	0	0	0	0	0	0	0	0	0
GCA_023806565_000000000003_16	40546	40830	-	285	0	0	0	0	0	0	0	1	0	0	0	0	0	0	0	0	0	0
GCA_023806565_000000000003_17	41007	43667	-	2661	0	0	0	0	0	0	0	0	0	0	0	0	0	0	0	0	0	0
GCA_023806565_000000000003_18	43640	44488	-	849	0	0	0	0	0	0	0	0	0	0	0	0	0	0	0	0	0	0
GCA_023806565_000000000003_19	44544	45425	-	882	0	0	0	0	0	0	0	0	0	0	0	0	0	0	0	0	0	0
GCA_023806565_000000000003_20	45445	46341	-	897	0	0	0	0	0	0	0	0	0	0	0	0	0	0	0	0	0	0
GCA_023806565_000000000003_21	46468	48162	-	1695	0	0	0	0	0	0	0	0	0	0	0	0	0	0	0	0	0	0
GCA_023806565_000000000003_22	48177	48716	-	540	0	4	0	0	3	0	2	5	0	0	1	0	2	0	0	0	3	0
GCA_023806565_000000000003_23	48747	48896	-	150	0	0	0	0	0	0	0	0	0	0	0	0	0	0	0	0	0	0
GCA_023806565_000000000003_24	49185	50234	+	1050	0	0	0	0	0	0	0	0	0	0	0	0	0	0	0	0	0	0
GCA_023806565_000000000003_25	50234	51148	+	915	0	0	0	0	0	0	0	0	0	0	0	0	0	0	0	0	0	0
GCA_023806565_000000000003_26	51222	51572	-	351	0	0	0	0	0	0	0	0	0	0	0	0	0	0	0	0	0	0
GCA_023806565_000000000003_27	51803	52831	-	1029	0	0	0	0	0	0	0	0	0	0	0	0	0	0	0	0	0	0
GCA_023806565_000000000003_28	52926	53318	-	393	0	0	0	0	0	0	0	0	0	0	0	0	0	0	0	0	0	0
GCA_023806565_000000000003_29	53330	53758	-	429	0	0	0	0	0	0	0	0	0	0	0	0	0	0	0	0	0	0
GCA_023806565_000000000004_1	180	596	+	417	0	0	0	0	0	0	0	0	0	0	0	0	0	0	0	0	0	0
GCA_023806565_000000000004_2	643	1125	+	483	0	0	0	0	0	0	0	0	0	0	0	0	0	0	0	0	0	0
GCA_023806565_000000000004_3	1863	2600	+	738	0	0	0	0	0	0	0	0	0	0	0	0	0	0	0	0	0	0
GCA_023806565_000000000004_4	2803	7296	+	4494	0	0	0	0	0	0	0	0	0	0	0	0	0	0	0	0	0	0
GCA_023806565_000000000004_5	7596	8771	+	1176	0	0	0	0	0	0	0	0	0	0	0	0	0	0	0	0	0	0
GCA_023806565_000000000004_6	8784	10115	+	1332	0	0	0	0	0	0	0	0	0	0	0	0	0	0	0	0	0	0
GCA_023806565_000000000004_7	10115	11269	+	1155	0	0	0	0	0	0	0	0	0	0	0	0	0	0	0	0	0	0
GCA_023806565_000000000004_8	11266	12024	+	759	0	0	0	0	0	0	0	0	0	0	0	0	0	0	0	0	0	0
GCA_023806565_000000000004_9	12005	12775	+	771	0	0	0	0	0	0	0	0	0	0	0	0	0	0	0	0	0	0
GCA_023806565_000000000004_10	12787	13458	+	672	0	0	0	0	0	0	0	0	0	0	0	0	0	0	0	0	0	0
GCA_023806565_000000000004_11	13589	14770	-	1182	0	0	0	0	0	0	0	0	0	0	0	0	0	0	0	0	0	0
GCA_023806565_000000000004_12	15364	16626	+	1263	0	0	0	0	0	0	0	0	0	0	0	0	0	0	0	0	0	0
GCA_023806565_000000000004_13	16670	17137	-	468	0	0	0	0	0	0	0	0	0	0	0	0	0	0	0	0	0	0
GCA_023806565_000000000004_14	17140	17727	-	588	0	0	0	0	0	0	0	0	0	0	0	0	0	0	0	0	0	0
GCA_023806565_000000000004_15	17794	17958	+	165	0	0	0	0	0	0	0	0	0	0	0	0	0	0	0	0	0	0
GCA_023806565_000000000004_16	18241	18870	-	630	0	0	0	0	0	0	0	0	0	0	0	0	0	0	0	0	0	0
GCA_023806565_000000000004_17	18857	19120	-	264	0	0	0	0	0	0	0	0	0	0	0	0	0	0	0	0	0	0
GCA_023806565_000000000004_18	19135	19812	-	678	0	0	0	0	0	0	0	0	0	0	0	0	0	0	0	0	0	0
GCA_023806565_000000000004_19	20105	20548	-	444	0	0	0	0	0	0	0	0	0	0	0	0	0	0	0	0	0	0
GCA_023806565_000000000004_20	20691	21218	+	528	0	0	0	0	0	0	0	0	0	0	0	0	0	0	0	0	0	0
GCA_023806565_000000000004_21	21224	21451	+	228	0	0	0	0	0	0	0	0	0	0	0	0	0	0	0	0	0	0
GCA_023806565_000000000004_22	21451	22752	+	1302	0	0	0	0	0	0	0	0	0	0	0	0	0	0	0	0	0	0
GCA_023806565_000000000004_23	22749	23141	+	393	0	0	0	0	0	0	0	0	0	0	0	0	0	0	0	0	0	0
GCA_023806565_000000000004_24	23172	23918	-	747	0	0	0	0	0	0	0	0	0	0	0	0	0	0	0	0	0	0
GCA_023806565_000000000004_25	24017	25414	+	1398	0	0	0	0	0	0	0	0	0	0	0	0	0	0	0	0	0	0
GCA_023806565_000000000004_26	25478	26164	+	687	0	0	0	0	0	0	0	0	0	0	0	0	0	0	0	0	0	0
GCA_023806565_000000000004_27	26161	28641	+	2481	0	0	0	0	0	0	0	0	0	0	0	0	0	0	0	0	0	0
GCA_023806565_000000000004_28	28680	28895	+	216	0	0	0	0	0	0	0	0	0	0	0	0	0	0	0	0	0	0
GCA_023806565_000000000004_29	28974	30050	+	1077	0	0	0	0	0	0	0	0	0	0	0	0	0	0	0	0	0	0
GCA_023806565_000000000004_30	30078	30755	-	678	0	0	0	0	0	0	0	0	0	0	0	0	0	0	0	0	0	0
GCA_023806565_000000000004_31	30967	32037	-	1071	0	0	0	0	0	0	0	0	0	0	0	0	0	0	0	0	0	0
GCA_023806565_000000000004_32	32034	32705	-	672	0	0	0	0	0	0	0	0	0	0	0	0	0	0	0	0	0	0
GCA_023806565_000000000004_33	32829	33572	-	744	0	0	0	0	0	0	0	0	0	0	0	0	0	0	0	0	0	0
GCA_023806565_000000000004_34	33819	34430	-	612	0	0	0	0	0	0	0	0	0	0	0	0	0	0	0	0	0	0
GCA_023806565_000000000004_35	34447	35118	-	672	0	0	0	0	0	0	0	0	0	0	0	0	0	0	0	0	0	0
GCA_023806565_000000000004_36	35115	35651	-	537	0	0	0	0	0	0	0	0	0	0	0	0	0	0	0	0	0	0
GCA_023806565_000000000004_37	35654	37372	-	1719	0	0	0	0	0	0	0	0	0	0	0	0	0	0	0	0	0	0
GCA_023806565_000000000004_38	37369	37677	-	309	0	0	0	0	0	0	0	0	0	0	0	0	0	0	0	0	0	0
GCA_023806565_000000000004_39	37688	37990	-	303	0	0	0	0	0	0	0	0	0	0	0	0	0	0	0	0	0	0
GCA_023806565_000000000004_40	38007	38873	-	867	0	0	0	0	0	0	0	0	0	0	0	0	0	0	0	0	0	0
GCA_023806565_000000000004_41	38855	40294	-	1440	0	0	0	0	0	0	0	0	0	0	0	0	0	0	0	0	0	0
GCA_023806565_000000000004_42	40323	41477	-	1155	0	0	0	0	0	0	0	0	0	0	0	0	0	0	0	0	0	0
GCA_023806565_000000000004_43	41959	42606	+	648	0	0	0	0	0	0	0	0	0	0	0	0	0	0	0	0	0	0
GCA_023806565_000000000004_44	42699	44672	-	1974	0	0	0	0	0	0	0	0	0	0	0	0	0	0	0	0	0	0
GCA_023806565_000000000004_45	44911	45603	-	693	0	0	0	0	0	0	0	0	0	0	0	0	0	0	0	0	0	0
GCA_023806565_000000000004_46	45609	46451	-	843	0	0	0	0	0	0	0	0	0	0	0	0	0	0	0	0	0	0
GCA_023806565_000000000004_47	46448	47596	-	1149	0	0	0	0	0	0	0	0	0	0	0	0	0	0	0	0	0	0
GCA_023806565_000000000004_48	47614	49209	-	1596	0	0	0	0	0	0	0	0	0	0	0	0	0	0	0	0	0	0
GCA_023806565_000000000004_49	49265	50539	-	1275	0	0	0	0	0	0	0	0	0	0	0	0	0	0	0	0	0	0
GCA_023806565_000000000004_50	50907	52043	+	1137	0	0	0	0	0	0	0	0	0	0	0	0	0	0	0	0	0	0
GCA_023806565_000000000005_1	216	4334	+	4119	0	0	0	0	0	0	0	0	0	0	0	0	0	0	0	0	0	0
GCA_023806565_000000000005_2	4219	4863	-	645	0	0	0	0	0	0	0	0	0	0	0	0	0	0	0	0	0	0
GCA_023806565_000000000005_3	5032	5868	+	837	0	0	0	0	0	0	0	0	0	0	0	0	0	0	0	0	0	0
GCA_023806565_000000000005_4	5873	7219	+	1347	0	0	0	0	0	0	0	0	0	0	0	0	0	0	0	0	0	0
GCA_023806565_000000000006_1	3	2012	-	2010	0	0	0	0	0	0	0	0	0	0	0	0	0	0	0	0	0	0
GCA_023806565_000000000006_2	2012	2989	-	978	0	0	0	0	0	0	0	0	0	0	0	0	0	0	0	0	0	0
GCA_023806565_000000000006_3	2986	4386	-	1401	0	0	0	0	0	0	0	0	0	0	0	0	0	0	0	0	0	0
GCA_023806565_000000000006_4	4619	5182	+	564	0	0	0	0	0	0	0	0	0	0	0	0	0	0	0	0	0	0
GCA_023806565_000000000006_5	5305	6873	+	1569	0	0	0	0	0	0	0	0	0	0	0	0	0	0	0	0	0	0
GCA_023806565_000000000006_6	6941	7126	+	186	0	0	0	0	0	0	0	0	0	0	0	0	0	0	0	0	0	0
GCA_023806565_000000000007_1	2	412	+	411	0	0	0	0	0	0	0	0	0	0	0	0	0	0	0	0	0	0
GCA_023806565_000000000007_2	505	2169	-	1665	0	0	0	0	0	0	0	0	0	0	0	0	0	0	0	0	0	0
GCA_023806565_000000000007_3	2369	3145	-	777	0	0	0	0	0	0	0	0	0	0	0	0	0	0	0	0	0	0
GCA_023806565_000000000007_4	3245	4171	+	927	0	0	0	0	0	0	0	0	0	0	0	0	0	0	0	0	0	0
GCA_023806565_000000000007_5	4363	4893	-	531	0	0	0	0	0	0	0	0	0	0	0	0	0	0	0	0	0	0
GCA_023806565_000000000007_6	5260	5403	-	144	0	0	0	0	0	0	0	0	0	0	0	0	0	0	0	0	0	0
GCA_023806565_000000000007_7	6387	7085	+	699	0	0	0	0	0	0	0	0	0	0	0	0	0	0	0	0	0	0
GCA_023806565_000000000008_1	362	823	+	462	0	0	0	0	0	0	0	0	0	0	0	0	0	0	0	0	0	0
GCA_023806565_000000000008_2	811	1257	+	447	0	0	0	0	0	0	0	0	0	0	0	0	0	0	0	0	0	0
GCA_023806565_000000000008_3	1525	1797	-	273	0	0	0	0	0	0	0	0	0	0	0	0	0	0	0	0	0	0
GCA_023806565_000000000008_4	1815	2105	-	291	0	0	0	0	0	0	0	0	0	0	0	0	0	0	0	0	0	0
GCA_023806565_000000000008_5	2352	2813	-	462	0	0	0	0	0	0	0	0	0	0	0	0	0	0	0	0	0	0
GCA_023806565_000000000008_6	2828	3856	-	1029	0	0	0	0	0	0	0	0	0	0	0	0	0	0	0	0	0	0
GCA_023806565_000000000008_7	3861	5006	-	1146	0	0	0	0	0	0	0	0	0	0	0	0	0	0	0	0	0	0
GCA_023806565_000000000008_8	5003	6538	-	1536	0	0	0	0	0	0	0	0	0	0	0	0	0	0	0	0	0	0
GCA_023806565_000000000008_9	6567	7688	-	1122	0	0	0	0	0	0	0	0	0	0	0	0	0	0	0	0	0	0
GCA_023806565_000000000008_10	7886	8407	+	522	0	0	0	0	0	0	0	0	0	0	0	0	0	0	0	0	0	0
GCA_023806565_000000000008_11	8411	8842	-	432	0	0	0	0	0	0	0	0	0	0	0	0	0	0	0	0	0	0
GCA_023806565_000000000008_12	8925	11198	+	2274	0	0	0	0	0	0	0	0	0	0	0	0	0	0	0	0	0	0
GCA_023806565_000000000008_13	11265	11639	-	375	0	0	0	0	0	0	0	0	0	0	0	0	0	0	0	0	0	0
GCA_023806565_000000000008_14	11773	12459	-	687	0	0	0	0	0	0	0	0	0	0	0	0	0	0	0	0	0	0
GCA_023806565_000000000008_15	12772	14034	+	1263	0	0	0	0	0	0	0	0	0	0	0	0	0	0	0	0	0	0
GCA_023806565_000000000008_16	14120	15430	+	1311	0	0	0	0	0	0	0	0	0	0	0	0	0	0	0	0	0	0
GCA_023806565_000000000008_17	15666	17429	+	1764	0	0	0	0	0	0	0	0	0	0	0	0	0	0	0	0	0	0
GCA_023806565_000000000008_18	17442	18746	+	1305	0	0	0	0	0	0	0	0	0	0	0	0	0	0	0	0	0	0
GCA_023806565_000000000008_19	18884	20251	+	1368	0	0	0	0	0	0	0	0	0	0	0	0	0	0	0	0	0	0
GCA_023806565_000000000008_20	20264	20830	+	567	0	0	0	0	0	0	0	0	0	0	0	0	0	0	0	0	0	0
GCA_023806565_000000000008_21	20833	21237	+	405	0	0	0	0	0	0	0	0	0	0	0	0	0	0	0	0	0	0
GCA_023806565_000000000008_22	21356	21682	+	327	0	0	0	0	0	0	0	0	0	0	0	0	0	0	0	0	0	0
GCA_023806565_000000000008_23	21767	22156	+	390	0	0	0	0	0	0	0	0	0	0	0	0	0	0	0	0	0	0
GCA_023806565_000000000008_24	22213	23133	-	921	0	0	0	0	0	0	0	0	0	0	0	0	0	0	0	0	0	0
GCA_023806565_000000000008_25	23144	23797	-	654	0	0	0	0	0	0	0	0	0	0	0	0	0	0	0	0	0	0
GCA_023806565_000000000008_26	23794	24624	-	831	0	0	0	0	0	0	0	0	0	0	0	0	0	0	0	0	0	0
GCA_023806565_000000000008_27	24649	25149	-	501	0	0	0	0	0	0	0	0	0	0	0	0	0	0	0	0	0	0
GCA_023806565_000000000008_28	25222	25503	-	282	0	0	0	0	0	0	0	0	0	0	0	0	0	0	0	0	0	0
GCA_023806565_000000000008_29	25609	26388	-	780	0	0	0	0	0	0	0	0	0	0	0	0	0	0	0	0	0	0
GCA_023806565_000000000008_30	26516	27391	-	876	0	0	0	0	0	0	0	0	0	0	0	0	0	0	0	0	0	0
GCA_023806565_000000000008_31	27543	28151	+	609	0	0	0	0	0	0	0	0	0	0	0	0	0	0	0	0	0	0
GCA_023806565_000000000008_32	28203	28694	-	492	0	0	0	0	0	0	0	0	0	0	0	0	0	0	0	0	0	0
GCA_023806565_000000000008_33	28752	29285	-	534	0	0	0	0	0	0	0	0	0	0	0	0	0	0	0	0	0	0
GCA_023806565_000000000008_34	29278	30021	-	744	0	0	0	0	0	0	0	0	0	0	0	0	0	0	0	0	0	0
GCA_023806565_000000000008_35	30023	30571	-	549	0	0	0	0	0	0	0	0	0	0	0	0	0	0	0	0	0	0
GCA_023806565_000000000008_36	30648	32669	-	2022	0	0	0	0	0	0	0	0	0	0	0	0	0	0	0	0	0	0
GCA_023806565_000000000008_37	32684	33958	-	1275	0	0	0	0	0	0	0	0	0	0	0	0	0	0	0	0	0	0
GCA_023806565_000000000008_38	33967	37470	-	3504	0	0	0	0	0	0	0	0	0	0	0	0	0	0	0	0	0	0
GCA_023806565_000000000008_39	37652	38071	+	420	0	0	0	0	0	0	0	0	0	0	0	0	0	0	0	0	0	0
GCA_023806565_000000000008_40	38076	38783	+	708	0	0	0	0	0	0	0	0	0	0	0	0	0	0	0	0	0	0
GCA_023806565_000000000008_41	38827	39804	-	978	0	0	0	0	0	0	0	0	0	0	0	0	0	0	0	0	0	0
GCA_023806565_000000000008_42	40038	41357	+	1320	0	0	0	0	0	0	0	0	0	0	0	0	0	0	0	0	0	0
GCA_023806565_000000000008_43	41369	42190	+	822	0	0	0	0	0	0	0	0	0	0	0	0	0	0	0	0	0	0
GCA_023806565_000000000008_44	42226	43407	+	1182	0	0	0	0	0	0	0	0	0	0	0	0	0	0	0	0	0	0
GCA_023806565_000000000008_45	43421	44581	+	1161	0	0	0	0	0	0	0	0	0	0	0	0	0	0	0	0	0	0
GCA_023806565_000000000008_46	44574	45467	+	894	0	0	0	0	0	0	0	0	0	0	0	0	0	0	0	0	0	0
GCA_023806565_000000000008_47	45543	48176	+	2634	0	0	0	0	0	0	0	0	0	0	0	0	0	0	0	0	0	0
GCA_023806565_000000000008_48	48812	49783	-	972	0	0	0	0	0	0	0	0	0	0	0	0	0	0	0	0	0	0
GCA_023806565_000000000008_49	49959	50141	+	183	0	0	0	0	0	0	0	0	0	0	0	0	0	0	0	0	0	0
GCA_023806565_000000000009_1	2	112	+	111	0	0	0	0	0	0	0	0	0	0	0	0	0	0	0	0	0	0
GCA_023806565_000000000009_2	162	980	-	819	0	0	0	0	0	0	0	0	0	0	0	0	0	0	0	0	0	0
GCA_023806565_000000000009_3	991	1821	-	831	0	0	0	0	0	0	0	0	0	0	0	0	0	0	0	0	0	0
GCA_023806565_000000000009_4	1818	1997	-	180	0	0	0	0	0	0	0	0	0	0	0	0	0	0	0	0	0	0
GCA_023806565_000000000009_5	2176	2706	-	531	0	0	0	0	0	0	0	0	0	0	0	0	0	0	0	0	0	0
GCA_023806565_000000000009_6	2718	2855	-	138	0	0	0	0	0	0	0	0	0	0	0	0	0	0	0	0	0	0
GCA_023806565_000000000009_7	3765	4775	+	1011	0	0	0	0	0	0	0	0	0	0	0	0	0	0	0	0	0	0
GCA_023806565_000000000009_8	4964	5800	+	837	0	0	0	0	0	0	0	0	0	0	0	0	0	0	0	0	0	0
GCA_023806565_000000000009_9	5802	6689	+	888	0	0	0	0	0	0	0	0	0	0	0	0	0	0	0	0	0	0
GCA_023806565_000000000010_1	3	3317	+	3315	0	0	0	0	0	0	0	0	0	0	0	0	0	0	0	0	0	0
GCA_023806565_000000000010_2	3466	3870	+	405	0	0	0	0	0	0	0	0	0	0	0	0	0	0	0	0	0	0
GCA_023806565_000000000010_3	4538	5458	+	921	0	0	0	0	0	0	0	0	0	0	0	0	0	0	0	0	0	0
GCA_023806565_000000000010_4	6172	6465	-	294	0	0	0	0	0	0	0	0	0	0	0	0	0	0	0	0	0	0
GCA_023806565_000000000011_1	47	1687	-	1641	0	0	0	0	0	0	0	0	0	0	0	0	0	0	0	0	0	0
GCA_023806565_000000000011_2	1684	2739	-	1056	0	0	0	0	0	0	0	0	0	0	0	0	0	0	0	0	0	0
GCA_023806565_000000000011_3	2743	3129	-	387	0	0	0	0	0	0	0	0	0	0	0	0	0	0	0	0	0	0
GCA_023806565_000000000011_4	3280	4371	-	1092	0	0	0	0	0	0	0	0	0	0	0	0	0	0	0	0	0	0
GCA_023806565_000000000011_5	4386	5753	-	1368	0	0	0	0	0	0	0	0	0	0	0	0	0	0	0	0	0	0
GCA_023806565_000000000011_6	5772	7226	+	1455	0	0	0	0	0	0	0	0	0	0	0	0	0	0	0	0	0	0
GCA_023806565_000000000011_7	8360	9670	+	1311	0	0	0	0	0	0	0	0	0	0	0	0	0	0	0	0	0	0
GCA_023806565_000000000011_8	9708	10727	-	1020	0	0	0	0	0	0	0	0	0	0	0	0	0	0	0	0	0	0
GCA_023806565_000000000011_9	10950	14216	+	3267	0	0	0	0	0	0	0	0	0	0	0	0	0	0	0	0	0	0
GCA_023806565_000000000011_10	14391	16559	+	2169	0	0	0	0	0	0	0	0	0	0	0	0	0	0	0	0	0	0
GCA_023806565_000000000011_11	16591	17925	+	1335	0	0	0	0	0	0	0	0	0	0	0	0	0	0	0	0	0	0
GCA_023806565_000000000011_12	18006	18536	-	531	0	0	0	0	0	0	0	0	0	0	0	0	0	0	0	0	0	0
GCA_023806565_000000000011_13	18596	18778	+	183	0	0	0	0	0	0	0	0	0	0	0	0	0	0	0	0	0	0
GCA_023806565_000000000011_14	18837	20852	-	2016	0	0	0	0	0	0	0	0	0	0	0	0	0	0	0	0	0	0
GCA_023806565_000000000011_15	20898	21773	-	876	0	0	0	0	0	0	0	0	0	0	0	0	0	0	0	0	0	0
GCA_023806565_000000000011_16	21933	23015	-	1083	0	0	0	0	0	0	0	0	0	0	0	0	0	0	0	0	0	0
GCA_023806565_000000000011_17	23130	24041	+	912	0	0	0	0	0	0	0	0	0	0	0	0	0	0	0	0	0	0
GCA_023806565_000000000011_18	24057	25478	-	1422	0	0	0	0	0	0	0	0	0	0	0	0	0	0	0	0	0	0
GCA_023806565_000000000011_19	25516	26196	-	681	0	0	0	0	0	0	0	0	0	0	0	0	0	0	0	0	0	0
GCA_023806565_000000000011_20	26575	27750	-	1176	0	0	0	0	0	0	0	0	0	0	0	0	0	0	0	0	0	0
GCA_023806565_000000000011_21	27822	28712	+	891	0	0	0	0	0	0	0	0	0	0	0	0	0	0	0	0	0	0
GCA_023806565_000000000011_22	28709	29080	+	372	0	0	0	0	0	0	0	0	0	0	0	0	0	0	0	0	0	0
GCA_023806565_000000000011_23	29342	30748	+	1407	0	0	0	0	0	0	0	0	0	0	0	0	0	0	0	0	0	0
GCA_023806565_000000000011_24	30772	31125	+	354	0	0	0	0	0	0	0	0	0	0	0	0	0	0	0	0	0	0
GCA_023806565_000000000011_25	31133	31972	+	840	0	0	0	0	0	0	0	0	0	0	0	0	0	0	0	0	0	0
GCA_023806565_000000000011_26	32082	32360	+	279	0	0	0	0	0	0	0	0	0	0	0	0	0	0	0	0	0	0
GCA_023806565_000000000011_27	32357	32890	+	534	0	0	0	0	0	0	0	0	0	0	0	0	0	0	0	0	0	0
GCA_023806565_000000000011_28	32890	33615	+	726	0	0	0	0	0	0	0	0	0	0	0	0	0	0	0	0	0	0
GCA_023806565_000000000011_29	33665	34867	+	1203	0	0	0	0	0	0	0	0	0	0	0	0	0	0	0	0	0	0
GCA_023806565_000000000011_30	34937	35767	-	831	0	0	0	0	0	0	0	0	0	0	0	0	0	0	0	0	0	0
GCA_023806565_000000000011_31	36370	37620	+	1251	0	0	0	0	0	0	0	0	0	0	0	0	0	0	0	0	0	0
GCA_023806565_000000000011_32	37569	37955	+	387	0	0	0	0	0	0	0	0	0	0	0	0	0	0	0	0	0	0
GCA_023806565_000000000011_33	37981	38355	+	375	0	0	0	0	0	0	0	0	0	0	0	0	0	0	0	0	0	0
GCA_023806565_000000000011_34	38391	40178	-	1788	0	0	0	0	0	0	0	0	0	0	0	0	0	0	0	0	0	0
GCA_023806565_000000000011_35	40307	41356	+	1050	0	0	0	0	0	0	0	0	0	0	0	0	0	0	0	0	0	0
GCA_023806565_000000000011_36	41361	44570	+	3210	0	0	0	0	0	0	0	0	0	0	0	0	0	0	0	0	0	0
GCA_023806565_000000000011_37	44567	44776	+	210	0	0	0	0	0	0	0	0	0	0	0	0	0	0	0	0	0	0
GCA_023806565_000000000011_38	44852	46447	-	1596	0	0	0	0	0	0	0	0	0	0	0	0	0	0	0	0	0	0
GCA_023806565_000000000012_1	52	1188	-	1137	0	0	0	0	0	0	0	0	0	0	0	0	0	0	0	0	0	0
GCA_023806565_000000000012_2	1431	2873	-	1443	0	0	0	0	0	0	0	0	0	0	0	0	0	0	0	0	0	0
GCA_023806565_000000000012_3	2889	4133	-	1245	0	0	0	0	0	0	0	0	0	0	0	0	0	0	0	0	0	0
GCA_023806565_000000000012_4	4228	5871	-	1644	0	0	0	0	0	0	0	0	0	0	0	0	0	0	0	0	0	0
GCA_023806565_000000000012_5	5926	7560	-	1635	0	0	0	0	0	0	0	0	0	0	0	0	0	0	0	0	0	0
GCA_023806565_000000000012_6	7849	8283	-	435	0	0	0	0	0	0	0	0	0	0	0	0	0	0	0	0	0	0
GCA_023806565_000000000012_7	8372	9868	-	1497	0	0	0	0	0	0	0	0	0	0	0	0	0	0	0	0	0	0
GCA_023806565_000000000012_8	9909	10667	-	759	0	0	0	0	0	0	0	0	0	0	0	0	0	0	0	0	0	0
GCA_023806565_000000000012_9	10664	11269	-	606	0	0	0	0	0	0	0	0	0	0	0	0	0	0	0	0	0	0
GCA_023806565_000000000012_10	11937	12098	+	162	0	0	0	0	0	0	0	0	0	0	0	0	0	0	0	0	0	0
GCA_023806565_000000000012_11	12497	12982	+	486	0	0	0	0	0	0	0	0	0	0	0	0	0	0	0	0	0	0
GCA_023806565_000000000012_12	13078	13533	+	456	0	0	0	0	0	0	0	0	0	0	0	0	0	0	0	0	0	0
GCA_023806565_000000000012_13	13567	14994	+	1428	0	0	0	0	0	0	0	0	0	0	0	0	0	0	0	0	0	0
GCA_023806565_000000000012_14	15016	16425	+	1410	0	0	0	0	0	0	0	0	0	0	0	0	0	0	0	0	0	0
GCA_023806565_000000000012_15	16453	17817	-	1365	0	0	0	0	0	0	0	0	0	0	0	0	0	0	0	0	0	0
GCA_023806565_000000000012_16	18002	18460	-	459	0	0	0	0	0	0	0	0	0	0	0	0	0	0	0	0	0	0
GCA_023806565_000000000012_17	18470	18745	-	276	0	0	0	0	0	0	0	0	0	0	0	0	0	0	0	0	0	0
GCA_023806565_000000000012_18	19061	19438	-	378	0	0	0	0	0	0	0	0	0	0	0	0	0	0	0	0	0	0
GCA_023806565_000000000012_19	19627	20328	-	702	0	0	0	0	0	0	0	0	0	0	0	0	0	0	0	0	0	0
GCA_023806565_000000000012_20	20446	20835	-	390	0	0	0	0	0	0	0	0	0	0	0	0	0	0	0	0	0	0
GCA_023806565_000000000012_21	20832	21026	-	195	0	0	0	0	0	0	0	0	0	0	0	0	0	0	0	0	0	0
GCA_023806565_000000000012_22	21023	21364	-	342	0	0	0	0	0	0	0	0	0	0	0	0	0	0	0	0	0	0
GCA_023806565_000000000012_23	21361	23262	-	1902	0	0	0	0	0	0	0	0	0	0	0	0	0	0	0	0	0	0
GCA_023806565_000000000012_24	23319	23846	-	528	0	0	0	0	0	0	0	0	0	0	0	0	0	0	0	0	0	0
GCA_023806565_000000000012_25	23928	24251	-	324	0	0	0	0	0	0	0	0	0	0	0	0	0	0	0	0	0	0
GCA_023806565_000000000012_26	24278	24673	-	396	0	0	0	0	0	0	0	0	0	0	0	0	0	0	0	0	0	0
GCA_023806565_000000000012_27	24697	25908	-	1212	0	0	0	0	0	0	0	0	0	0	0	0	0	0	0	0	0	0
GCA_023806565_000000000012_28	25974	27131	-	1158	0	0	0	0	0	0	0	0	0	0	0	0	0	0	0	0	0	0
GCA_023806565_000000000012_29	27140	27631	-	492	0	0	0	0	0	0	0	0	0	0	0	0	0	0	0	0	0	0
GCA_023806565_000000000012_30	27689	28441	-	753	0	0	0	0	0	0	0	0	0	0	0	0	0	0	0	0	0	0
GCA_023806565_000000000012_31	28487	29341	-	855	0	0	0	0	0	0	0	0	0	0	0	0	0	0	0	0	0	0
GCA_023806565_000000000012_32	29363	30172	+	810	0	0	0	0	0	0	0	0	0	0	0	0	0	0	0	0	0	0
GCA_023806565_000000000012_33	30224	30874	+	651	0	0	0	0	0	0	0	0	0	0	0	0	0	0	0	0	0	0
GCA_023806565_000000000012_34	30887	31330	-	444	0	0	0	0	0	0	0	0	0	0	0	0	0	0	0	0	0	0
GCA_023806565_000000000012_35	31483	33390	+	1908	0	0	0	0	0	0	0	0	0	0	0	0	0	0	0	0	0	0
GCA_023806565_000000000012_36	33400	35238	+	1839	0	0	0	0	0	0	0	0	0	0	0	0	0	0	0	0	0	0
GCA_023806565_000000000012_37	35240	36295	+	1056	0	0	0	0	0	0	0	0	0	0	0	0	0	0	0	0	0	0
GCA_023806565_000000000012_38	36450	37298	+	849	0	0	0	0	0	0	0	0	0	0	0	0	0	0	0	0	0	0
GCA_023806565_000000000012_39	37522	38517	+	996	0	0	0	0	0	0	0	0	0	0	0	0	0	0	0	0	0	0
GCA_023806565_000000000012_40	38554	40194	-	1641	0	0	0	0	0	0	0	0	0	0	0	0	0	0	0	0	0	0
GCA_023806565_000000000012_41	40224	41108	-	885	0	0	0	0	0	0	0	0	0	0	0	0	0	0	0	0	0	0
GCA_023806565_000000000012_42	41209	41496	-	288	0	0	0	0	0	0	0	0	0	0	0	0	0	0	0	0	0	0
GCA_023806565_000000000012_43	41598	42425	-	828	0	0	0	0	0	0	0	0	0	0	0	0	0	0	0	0	0	0
GCA_023806565_000000000012_44	42742	43086	+	345	0	0	0	0	0	0	0	0	0	0	0	0	0	0	0	0	0	0
GCA_023806565_000000000012_45	43710	45947	-	2238	0	0	0	0	0	0	0	0	0	0	0	0	0	0	0	0	0	0
GCA_023806565_000000000012_46	46295	46360	-	66	0	0	0	0	0	0	0	0	0	0	0	0	0	0	0	0	0	0
GCA_023806565_000000000013_1	3	1124	-	1122	0	0	0	0	0	0	0	0	0	0	0	0	0	0	0	0	0	0
GCA_023806565_000000000013_2	1265	1573	-	309	0	0	0	0	0	0	0	0	0	0	0	0	0	0	0	0	0	0
GCA_023806565_000000000013_3	1591	4020	-	2430	0	0	0	0	0	0	0	0	0	0	0	0	0	0	0	0	0	0
GCA_023806565_000000000013_4	4385	4942	+	558	0	0	0	0	0	0	0	0	0	0	0	0	0	0	0	0	0	0
GCA_023806565_000000000013_5	4961	5683	-	723	0	0	0	0	0	0	0	0	0	0	0	0	0	0	0	0	0	0
GCA_023806565_000000000013_6	5640	6161	-	522	0	0	0	0	0	0	0	0	0	0	0	0	0	0	0	0	0	0
GCA_023806565_000000000013_7	6292	6714	-	423	0	0	0	0	0	0	0	0	0	0	0	0	0	0	0	0	0	0
GCA_023806565_000000000013_8	6862	7845	-	984	0	0	0	0	0	0	0	0	0	0	0	0	0	0	0	0	0	0
GCA_023806565_000000000013_9	7863	10598	-	2736	0	0	0	0	0	0	0	0	0	0	0	0	0	0	0	0	0	0
GCA_023806565_000000000013_10	10967	16864	+	5898	0	0	0	0	0	0	0	0	0	0	0	0	0	0	0	0	0	0
GCA_023806565_000000000013_11	16881	18671	-	1791	0	0	0	0	0	0	0	0	0	0	0	0	0	0	0	0	0	0
GCA_023806565_000000000013_12	19035	22394	+	3360	0	0	0	0	0	0	0	0	0	0	0	0	0	0	0	0	0	0
GCA_023806565_000000000013_13	22583	23104	-	522	0	0	0	0	0	0	0	0	0	0	0	0	0	0	0	0	0	0
GCA_023806565_000000000013_14	24172	26088	+	1917	0	0	0	0	0	0	0	0	0	0	0	0	0	0	0	0	0	0
GCA_023806565_000000000013_15	26085	27311	-	1227	0	0	0	0	0	0	0	0	0	0	0	0	0	0	0	0	0	0
GCA_023806565_000000000013_16	27683	30274	+	2592	0	0	0	0	0	0	0	0	0	0	0	0	0	0	0	0	0	0
GCA_023806565_000000000013_17	30362	32320	-	1959	0	0	0	0	0	0	0	0	0	0	0	0	0	0	0	0	0	0
GCA_023806565_000000000013_18	32453	33652	-	1200	0	0	0	0	0	0	0	0	0	0	0	0	0	0	0	0	0	0
GCA_023806565_000000000013_19	33854	34531	+	678	0	0	0	0	0	0	0	0	0	0	0	0	0	0	0	0	0	0
GCA_023806565_000000000013_20	34537	35004	+	468	0	0	0	0	0	0	0	0	0	0	0	0	0	0	0	0	0	0
GCA_023806565_000000000013_21	35001	35801	+	801	0	0	0	0	0	0	0	0	0	0	0	0	0	0	0	0	0	0
GCA_023806565_000000000013_22	35898	36554	+	657	0	0	0	0	0	0	0	0	0	0	0	0	0	0	0	0	0	0
GCA_023806565_000000000013_23	36557	37438	+	882	0	0	0	0	0	0	0	0	0	0	0	0	0	0	0	0	0	0
GCA_023806565_000000000013_24	37438	37935	+	498	0	0	0	0	0	0	0	0	0	0	0	0	0	0	0	0	0	0
GCA_023806565_000000000013_25	37972	38493	-	522	0	0	0	0	0	0	0	0	0	0	0	0	0	0	0	0	0	0
GCA_023806565_000000000013_26	38616	40238	+	1623	0	0	0	0	0	0	0	0	0	0	0	0	0	0	0	0	0	0
GCA_023806565_000000000013_27	40263	41525	-	1263	0	0	0	0	0	0	0	0	0	0	0	0	0	0	0	0	0	0
GCA_023806565_000000000013_28	41799	42623	+	825	0	0	0	0	0	0	0	0	0	0	0	0	0	0	0	0	0	0
GCA_023806565_000000000013_29	42623	43735	+	1113	0	0	0	0	0	0	0	0	0	0	0	0	0	0	0	0	0	0
GCA_023806565_000000000013_30	43738	45117	+	1380	0	0	0	0	0	0	0	0	0	0	0	0	0	0	0	0	0	0
GCA_023806565_000000000013_31	45450	46241	+	792	0	0	0	0	0	0	0	0	0	0	0	0	0	0	0	0	0	0
GCA_023806565_000000000014_1	464	1321	+	858	0	0	0	0	2	0	0	0	0	0	2	0	0	0	0	0	0	0
GCA_023806565_000000000014_2	1337	2248	-	912	0	0	0	0	0	0	0	0	0	0	0	0	0	0	0	0	0	0
GCA_023806565_000000000014_3	2245	2619	-	375	0	0	0	0	0	0	0	0	0	0	0	0	0	0	0	0	0	0
GCA_023806565_000000000014_4	2659	2946	-	288	0	0	0	0	0	0	0	0	0	0	0	0	0	0	0	0	0	0
GCA_023806565_000000000014_5	2974	4218	-	1245	0	0	0	0	0	0	0	0	0	0	0	0	0	0	0	0	0	0
GCA_023806565_000000000014_6	4226	4717	-	492	0	0	0	0	0	0	0	0	0	0	0	0	0	0	0	0	0	0
GCA_023806565_000000000014_7	4720	4998	-	279	0	0	0	0	0	0	0	0	0	0	0	0	0	0	0	0	0	0
GCA_023806565_000000000014_8	5009	6526	-	1518	0	0	0	0	0	0	0	0	0	0	0	0	0	0	0	0	0	0
GCA_023806565_000000000014_9	6730	6852	-	123	0	0	0	0	0	0	0	0	0	0	0	0	0	0	0	0	0	0
GCA_023806565_000000000014_10	7028	7375	+	348	0	0	0	0	0	0	0	0	0	0	0	0	0	0	0	0	0	0
GCA_023806565_000000000014_11	7422	7832	+	411	0	0	0	0	0	0	0	0	0	0	0	0	0	0	0	0	0	0
GCA_023806565_000000000014_12	7798	8682	+	885	0	0	0	0	0	0	0	0	0	0	0	0	0	0	0	0	0	0
GCA_023806565_000000000014_13	8998	9276	-	279	0	0	0	0	0	0	0	0	0	0	0	0	0	0	0	0	0	0
GCA_023806565_000000000014_14	9291	10367	-	1077	0	0	0	0	0	0	0	0	0	0	0	0	0	0	0	0	0	0
GCA_023806565_000000000014_15	10364	11857	-	1494	0	0	0	0	0	0	0	0	0	0	0	0	0	0	0	0	0	0
GCA_023806565_000000000014_16	11869	12393	-	525	0	0	0	0	0	0	0	0	0	0	0	0	0	0	0	0	0	0
GCA_023806565_000000000014_17	12407	12988	-	582	0	0	0	0	0	0	0	0	0	0	0	0	0	0	0	0	0	0
GCA_023806565_000000000014_18	12985	13503	-	519	0	0	0	0	0	0	0	0	0	0	0	0	0	0	0	0	0	0
GCA_023806565_000000000014_19	13507	14181	-	675	0	0	0	0	0	0	0	0	0	0	0	0	0	0	0	0	0	0
GCA_023806565_000000000014_20	14183	14782	-	600	0	0	0	0	0	0	0	0	0	0	0	0	0	0	0	0	0	0
GCA_023806565_000000000014_21	15126	16685	+	1560	0	0	0	0	0	0	0	0	0	0	0	0	0	0	0	0	0	0
GCA_023806565_000000000014_22	16682	18262	+	1581	0	0	0	0	0	0	0	0	0	0	0	0	0	0	0	0	0	0
GCA_023806565_000000000014_23	18344	18970	-	627	0	0	0	0	0	0	0	0	0	0	0	0	0	0	0	0	0	0
GCA_023806565_000000000014_24	19378	20121	-	744	0	0	0	0	0	0	0	0	0	0	0	0	0	0	0	0	0	0
GCA_023806565_000000000014_25	20118	21164	-	1047	0	0	0	0	0	0	0	0	0	0	0	0	0	0	0	0	0	0
GCA_023806565_000000000014_26	21396	21953	+	558	0	0	0	0	0	0	0	0	0	0	0	0	0	0	0	0	0	0
GCA_023806565_000000000014_27	22165	22485	-	321	0	0	0	0	0	0	0	0	0	0	0	0	0	0	0	0	0	0
GCA_023806565_000000000014_28	22546	22716	+	171	0	0	0	0	0	0	0	0	0	0	0	0	0	0	0	0	0	0
GCA_023806565_000000000014_29	23285	23704	-	420	0	0	0	0	0	0	0	0	0	0	0	0	0	0	0	0	0	0
GCA_023806565_000000000014_30	23762	24358	-	597	0	0	0	0	0	0	0	0	0	0	0	0	0	0	0	0	0	0
GCA_023806565_000000000014_31	24468	25178	-	711	0	0	0	0	0	0	0	0	0	0	0	0	0	0	0	0	0	0
GCA_023806565_000000000014_32	25194	26513	-	1320	0	0	0	0	0	0	0	0	0	0	0	0	0	0	0	0	0	0
GCA_023806565_000000000014_33	26517	27113	-	597	0	0	0	0	0	0	0	0	0	0	0	0	0	0	0	0	0	0
GCA_023806565_000000000014_34	27216	27818	-	603	0	0	0	0	0	0	0	0	0	0	0	0	0	0	0	0	0	0
GCA_023806565_000000000014_35	27818	28141	-	324	0	0	0	0	0	0	0	0	0	0	0	0	0	0	0	0	0	0
GCA_023806565_000000000014_36	28168	29814	-	1647	0	0	0	0	0	0	0	0	0	0	0	0	0	0	0	0	0	0
GCA_023806565_000000000014_37	30025	30288	-	264	0	0	0	0	0	0	0	0	0	0	0	0	0	0	0	0	0	0
GCA_023806565_000000000014_38	30308	30562	-	255	0	0	0	0	0	0	0	0	0	0	0	0	0	0	0	0	0	0
GCA_023806565_000000000014_39	30562	31800	-	1239	0	0	0	0	0	0	0	0	0	0	0	0	0	0	0	0	0	0
GCA_023806565_000000000014_40	31814	33661	-	1848	0	0	0	0	0	0	0	0	0	0	0	0	0	0	0	0	0	0
GCA_023806565_000000000014_41	33674	34147	-	474	0	0	0	0	0	0	0	0	0	0	0	0	0	0	0	0	0	0
GCA_023806565_000000000014_42	34265	35110	+	846	0	0	0	0	0	0	0	0	0	0	0	0	0	0	0	0	0	0
GCA_023806565_000000000014_43	35114	36070	+	957	0	0	0	0	0	0	0	0	0	0	0	0	0	0	0	0	0	0
GCA_023806565_000000000014_44	36182	36781	-	600	0	0	0	0	0	0	0	0	0	0	0	0	0	0	0	0	0	0
GCA_023806565_000000000014_45	37000	37464	+	465	0	0	0	0	0	0	0	0	0	0	0	0	0	0	0	0	0	0
GCA_023806565_000000000014_46	38064	39872	+	1809	0	0	0	0	0	0	0	0	0	0	0	0	0	0	0	0	0	0
GCA_023806565_000000000014_47	39895	40566	-	672	0	0	0	0	0	0	0	0	0	0	0	0	0	0	0	0	0	0
GCA_023806565_000000000014_48	40740	43454	-	2715	0	0	0	0	0	0	0	0	0	0	0	0	0	0	0	0	0	0
GCA_023806565_000000000014_49	43992	44585	+	594	0	0	0	0	0	0	0	0	0	0	0	0	0	0	0	0	0	0
GCA_023806565_000000000015_1	1	663	+	663	0	0	0	0	0	0	0	0	0	0	0	0	0	0	0	0	0	0
GCA_023806565_000000000015_2	660	1493	+	834	0	0	0	0	0	0	0	0	0	0	0	0	0	0	0	0	0	0
GCA_023806565_000000000015_3	1490	2218	+	729	0	0	0	0	0	0	0	0	0	0	0	0	0	0	0	0	0	0
GCA_023806565_000000000015_4	2222	3124	+	903	0	0	0	0	0	0	0	0	0	0	0	0	0	0	0	0	0	0
GCA_023806565_000000000015_5	3433	4968	+	1536	0	0	0	0	0	0	0	0	0	0	0	0	0	0	0	0	0	0
GCA_023806565_000000000015_6	5068	6087	-	1020	0	0	0	0	0	0	0	0	0	0	0	0	0	0	0	0	0	0
GCA_023806565_000000000016_1	141	521	-	381	0	0	0	0	0	0	0	0	0	0	0	0	0	0	0	0	0	0
GCA_023806565_000000000016_2	552	767	-	216	0	0	0	0	0	0	0	0	0	0	0	0	0	0	0	0	0	0
GCA_023806565_000000000016_3	764	1336	-	573	0	0	0	0	0	0	0	0	0	0	0	0	0	0	0	0	0	0
GCA_023806565_000000000016_4	1457	2263	-	807	0	0	0	0	0	0	0	0	0	0	0	0	0	0	0	0	0	0
GCA_023806565_000000000016_5	2368	3054	-	687	0	0	0	0	0	0	0	0	0	0	0	0	0	0	0	0	0	0
GCA_023806565_000000000016_6	3136	4086	-	951	0	0	0	0	0	0	0	0	0	0	0	0	0	0	0	0	0	0
GCA_023806565_000000000016_7	4107	4907	-	801	0	0	0	0	0	0	0	0	0	0	0	0	0	0	0	0	0	0
GCA_023806565_000000000016_8	5019	5921	+	903	0	0	0	0	0	0	0	0	0	0	0	0	0	0	0	0	0	0
GCA_023806565_000000000017_1	317	718	-	402	0	0	0	0	0	0	0	0	0	0	0	0	0	0	0	0	0	0
GCA_023806565_000000000017_2	914	1177	+	264	0	0	0	0	0	0	0	0	0	0	0	0	0	0	0	0	0	0
GCA_023806565_000000000017_3	1293	1580	+	288	0	0	0	0	0	0	0	0	0	0	0	0	0	0	0	0	0	0
GCA_023806565_000000000017_4	1623	2234	+	612	0	0	0	0	0	0	0	0	0	0	0	0	0	0	0	0	0	0
GCA_023806565_000000000017_5	2540	3463	+	924	0	0	0	0	0	0	0	0	0	0	0	0	0	0	0	0	0	0
GCA_023806565_000000000017_6	3496	5028	+	1533	0	0	0	0	0	0	0	0	0	0	0	0	0	0	0	0	0	0
GCA_023806565_000000000017_7	5046	5858	+	813	0	0	0	0	0	0	0	0	0	0	0	0	0	0	0	0	0	0
GCA_023806565_000000000017_8	6127	6714	-	588	0	0	0	0	0	0	0	0	0	0	0	0	0	0	0	0	0	0
GCA_023806565_000000000017_9	6796	8205	-	1410	0	0	0	0	0	0	0	0	0	0	0	0	0	0	0	0	0	0
GCA_023806565_000000000017_10	8433	9101	+	669	0	0	0	0	0	0	0	0	0	0	0	0	0	0	0	0	0	0
GCA_023806565_000000000017_11	9116	9532	+	417	0	0	0	0	0	0	0	0	0	0	0	0	0	0	0	0	0	0
GCA_023806565_000000000017_12	9532	10575	+	1044	0	0	0	0	0	0	0	0	0	0	0	0	0	0	0	0	0	0
GCA_023806565_000000000017_13	10556	10732	+	177	0	0	0	0	0	0	0	0	0	0	0	0	0	0	0	0	0	0
GCA_023806565_000000000017_14	10732	11532	+	801	0	0	0	0	0	0	0	0	0	0	0	0	0	0	0	0	0	0
GCA_023806565_000000000017_15	11664	12317	+	654	0	0	0	0	0	0	0	0	0	0	0	0	0	0	0	0	0	0
GCA_023806565_000000000017_16	12616	15039	+	2424	0	0	0	0	0	0	0	0	0	0	0	0	0	0	0	0	0	0
GCA_023806565_000000000017_17	15336	15893	-	558	0	0	0	0	0	0	0	0	0	0	0	0	0	0	0	0	0	0
GCA_023806565_000000000017_18	15906	16385	-	480	0	0	0	0	0	0	0	0	0	0	0	0	0	0	0	0	0	0
GCA_023806565_000000000017_19	16395	16628	-	234	0	0	0	0	0	0	0	0	0	0	0	0	0	0	0	0	0	0
GCA_023806565_000000000017_20	16739	17302	+	564	0	0	0	0	0	0	0	0	0	0	0	0	0	0	0	0	0	0
GCA_023806565_000000000017_21	17700	18779	-	1080	0	0	0	0	0	0	0	0	0	0	0	0	0	0	0	0	0	0
GCA_023806565_000000000017_22	19514	20143	-	630	0	0	0	0	0	0	0	0	0	0	0	0	0	0	0	0	0	0
GCA_023806565_000000000017_23	20163	21701	-	1539	0	0	0	0	0	0	0	0	0	0	0	0	0	0	0	0	0	0
GCA_023806565_000000000017_24	21853	23034	-	1182	0	0	0	0	0	0	0	0	0	0	0	0	0	0	0	0	0	0
GCA_023806565_000000000017_25	23150	23578	-	429	0	0	0	0	0	0	0	0	0	0	0	0	0	0	0	0	0	0
GCA_023806565_000000000017_26	23693	24385	+	693	0	0	0	0	0	0	0	0	0	0	0	0	0	0	0	0	0	0
GCA_023806565_000000000017_27	24419	25774	-	1356	0	0	0	0	0	0	0	0	0	0	0	0	0	0	0	0	0	0
GCA_023806565_000000000017_28	25994	27661	-	1668	0	0	0	0	0	0	0	0	0	0	0	0	0	0	0	0	0	0
GCA_023806565_000000000017_29	27658	27978	-	321	0	0	0	0	0	0	0	0	0	0	0	0	0	0	0	0	0	0
GCA_023806565_000000000017_30	28392	30350	+	1959	0	0	0	0	0	0	0	0	0	0	0	0	0	0	0	0	0	0
GCA_023806565_000000000017_31	30350	31132	+	783	0	0	0	0	0	0	0	0	0	0	0	0	0	0	0	0	0	0
GCA_023806565_000000000017_32	31145	32074	+	930	0	0	0	0	0	0	0	0	0	0	0	0	0	0	0	0	0	0
GCA_023806565_000000000017_33	32090	33166	+	1077	0	0	0	0	0	0	0	0	0	0	0	0	0	0	0	0	0	0
GCA_023806565_000000000017_34	33232	34581	+	1350	0	0	0	0	0	0	0	0	0	0	0	0	0	0	0	0	0	0
GCA_023806565_000000000017_35	34664	35476	+	813	0	0	0	0	0	0	0	0	0	0	0	0	0	0	0	0	0	0
GCA_023806565_000000000017_36	35473	35967	+	495	0	0	0	0	0	0	0	0	0	0	0	0	0	0	0	0	0	0
GCA_023806565_000000000017_37	35964	37130	+	1167	0	0	0	0	0	0	0	0	0	0	0	0	0	0	0	0	0	0
GCA_023806565_000000000017_38	37200	37652	-	453	0	0	0	0	0	0	0	0	0	0	0	0	0	0	0	0	0	0
GCA_023806565_000000000017_39	37769	38554	-	786	0	0	0	0	0	0	0	0	0	0	0	0	0	0	0	0	0	0
GCA_023806565_000000000017_40	38608	42165	-	3558	0	0	0	0	0	0	0	0	0	0	0	0	0	0	0	0	0	0
GCA_023806565_000000000018_1	291	647	-	357	0	0	0	0	0	0	0	0	0	0	0	0	0	0	0	0	0	0
GCA_023806565_000000000018_2	698	1816	+	1119	0	0	0	0	0	0	0	0	0	0	0	0	0	0	0	0	0	0
GCA_023806565_000000000018_3	1875	4610	-	2736	0	0	0	0	0	0	0	0	0	0	0	0	0	0	0	0	0	0
GCA_023806565_000000000018_4	4784	5218	-	435	0	0	0	0	0	0	0	0	0	0	0	0	0	0	0	0	0	0
GCA_023806565_000000000018_5	5364	6917	-	1554	0	0	0	0	0	0	0	0	0	0	0	0	0	0	0	0	0	0
GCA_023806565_000000000018_6	6975	7835	-	861	0	0	0	0	0	0	0	0	0	0	0	0	0	0	0	0	0	0
GCA_023806565_000000000018_7	7781	8440	-	660	0	0	0	0	0	0	0	0	0	0	0	0	0	0	0	0	0	0
GCA_023806565_000000000018_8	8437	9159	-	723	0	0	0	0	0	0	0	0	0	0	0	0	0	0	0	0	0	0
GCA_023806565_000000000018_9	9348	9863	+	516	0	0	0	0	0	0	0	0	0	0	0	0	0	0	0	0	0	0
GCA_023806565_000000000018_10	10102	11646	+	1545	0	0	0	0	0	0	0	0	0	0	0	0	0	0	0	0	0	0
GCA_023806565_000000000018_11	11646	12860	+	1215	0	0	0	0	0	0	0	0	0	0	0	0	0	0	0	0	0	0
GCA_023806565_000000000018_12	12950	14221	-	1272	0	0	0	0	0	0	0	0	0	0	0	0	0	0	0	0	0	0
GCA_023806565_000000000018_13	14221	15006	-	786	0	0	0	0	0	0	0	0	0	0	0	0	0	0	0	0	0	0
GCA_023806565_000000000018_14	15244	15453	-	210	0	0	0	0	0	0	0	0	0	0	0	0	0	0	0	0	0	0
GCA_023806565_000000000018_15	15732	16052	+	321	0	0	0	0	0	0	0	0	0	0	0	0	0	0	0	0	0	0
GCA_023806565_000000000018_16	16145	16711	+	567	0	0	0	0	0	0	0	0	0	0	0	0	0	0	0	0	0	0
GCA_023806565_000000000018_17	16853	18772	+	1920	0	0	0	0	0	0	0	0	0	0	0	0	0	0	0	0	0	0
GCA_023806565_000000000018_18	18769	19281	+	513	0	0	0	0	0	0	0	0	0	0	0	0	0	0	0	0	0	0
GCA_023806565_000000000018_19	19329	19928	-	600	0	0	0	0	0	0	0	0	0	0	0	0	0	0	0	0	0	0
GCA_023806565_000000000018_20	20104	21873	+	1770	0	0	0	0	0	0	0	0	0	0	0	0	0	0	0	0	0	0
GCA_023806565_000000000018_21	21910	22161	-	252	0	0	0	0	0	0	0	0	0	0	0	0	0	0	0	0	0	0
GCA_023806565_000000000018_22	22568	22912	-	345	0	0	0	0	0	0	0	0	0	0	0	0	0	0	0	0	0	0
GCA_023806565_000000000018_23	22953	25241	-	2289	0	0	0	0	0	0	0	0	0	0	0	0	0	0	0	0	0	0
GCA_023806565_000000000018_24	25525	26397	+	873	0	0	0	0	0	0	0	0	0	0	0	0	0	0	0	0	0	0
GCA_023806565_000000000018_25	26519	28294	+	1776	0	0	0	0	0	0	0	0	0	0	0	0	0	0	0	0	0	0
GCA_023806565_000000000018_26	28381	29265	-	885	0	0	0	0	0	0	0	0	0	0	0	0	0	0	0	0	0	0
GCA_023806565_000000000018_27	29282	29449	-	168	0	0	0	0	0	0	0	0	0	0	0	0	0	0	0	0	0	0
GCA_023806565_000000000018_28	29745	29972	-	228	0	0	0	0	0	0	0	0	0	0	0	0	0	0	0	0	0	0
GCA_023806565_000000000018_29	30345	30683	+	339	0	0	0	0	0	0	0	0	0	0	0	0	0	0	0	0	0	0
GCA_023806565_000000000018_30	30963	32789	+	1827	0	0	0	0	0	0	0	0	0	0	0	0	0	0	0	0	0	0
GCA_023806565_000000000018_31	32805	33866	+	1062	0	0	0	0	0	0	0	0	0	0	0	0	0	0	0	0	0	0
GCA_023806565_000000000018_32	33903	34415	+	513	0	0	0	0	0	0	0	0	0	0	0	0	0	0	0	0	0	0
GCA_023806565_000000000018_33	34457	34588	+	132	0	0	0	0	0	0	0	0	0	0	0	0	0	0	0	0	0	0
GCA_023806565_000000000018_34	34602	35150	+	549	0	0	0	0	0	0	0	0	0	0	0	0	0	0	0	0	0	0
GCA_023806565_000000000018_35	35272	36243	+	972	0	0	0	0	0	0	0	0	0	0	0	0	0	0	0	0	0	0
GCA_023806565_000000000018_36	36444	37865	+	1422	0	0	0	0	0	0	0	0	0	0	0	0	0	0	0	0	0	0
GCA_023806565_000000000018_37	37881	38960	+	1080	0	0	0	0	0	0	0	0	0	0	0	0	0	0	0	0	0	0
GCA_023806565_000000000018_38	38947	40503	-	1557	0	0	0	0	0	0	0	0	0	0	0	0	0	0	0	0	0	0
GCA_023806565_000000000018_39	40638	41861	+	1224	0	0	0	0	0	0	0	0	0	0	0	0	0	0	0	0	0	0
GCA_023806565_000000000018_40	41872	42594	+	723	0	0	0	0	0	0	0	0	0	0	0	0	0	0	0	0	0	0
GCA_023806565_000000000019_1	2	964	-	963	0	0	0	0	0	0	0	0	0	0	0	0	0	0	0	0	0	0
GCA_023806565_000000000019_2	1011	2957	-	1947	0	0	0	0	0	0	0	0	0	0	0	0	0	0	0	0	0	0
GCA_023806565_000000000019_3	3001	3624	+	624	0	0	0	0	0	0	0	0	0	0	0	0	0	0	0	0	0	0
GCA_023806565_000000000019_4	3765	5927	+	2163	0	0	0	0	0	0	0	0	0	0	0	0	0	0	0	0	0	0
GCA_023806565_000000000020_1	382	2832	+	2451	0	0	0	0	0	0	0	0	0	0	0	0	0	0	0	0	0	0
GCA_023806565_000000000020_2	3040	3252	+	213	0	0	0	0	0	0	0	0	0	0	0	0	0	0	0	0	0	0
GCA_023806565_000000000020_3	3434	5248	+	1815	0	0	0	0	0	0	0	0	0	0	0	0	0	0	0	0	0	0
GCA_023806565_000000000020_4	5267	6772	-	1506	0	0	0	0	0	0	0	0	0	0	0	0	0	0	0	0	0	0
GCA_023806565_000000000020_5	6738	7562	-	825	0	0	0	0	0	0	0	0	0	0	0	0	0	0	0	0	0	0
GCA_023806565_000000000020_6	7559	8683	-	1125	0	0	0	0	0	0	0	0	0	0	0	0	0	0	0	0	0	0
GCA_023806565_000000000020_7	8717	10324	-	1608	0	0	0	0	0	0	0	0	0	0	0	0	0	0	0	0	0	0
GCA_023806565_000000000020_8	10369	10539	-	171	0	0	0	0	0	0	0	0	0	0	0	0	0	0	0	0	0	0
GCA_023806565_000000000020_9	10735	11466	-	732	0	0	0	0	0	0	0	0	0	0	0	0	0	0	0	0	0	0
GCA_023806565_000000000020_10	11521	11958	-	438	0	0	0	0	0	0	0	0	0	0	0	0	0	0	0	0	0	0
GCA_023806565_000000000020_11	12224	12409	-	186	0	0	0	0	0	0	0	0	0	0	0	0	0	0	0	0	0	0
GCA_023806565_000000000020_12	12772	12939	-	168	0	0	0	0	0	0	0	0	0	0	0	0	0	0	0	0	0	0
GCA_023806565_000000000020_13	13109	13978	-	870	0	0	0	0	0	0	0	0	0	0	0	0	0	0	0	0	0	0
GCA_023806565_000000000020_14	14202	15368	+	1167	0	0	0	0	0	0	0	0	0	0	0	0	0	0	0	0	0	0
GCA_023806565_000000000020_15	15478	16716	+	1239	0	0	0	0	0	0	0	0	0	0	0	0	0	0	0	0	0	0
GCA_023806565_000000000020_16	16979	17380	+	402	0	0	0	0	0	0	0	0	0	0	0	0	0	0	0	0	0	0
GCA_023806565_000000000020_17	17643	17804	+	162	0	0	0	0	0	0	0	0	0	0	0	0	0	0	0	0	0	0
GCA_023806565_000000000020_18	17997	19262	-	1266	0	0	0	0	0	0	0	0	0	0	0	0	0	0	0	0	0	0
GCA_023806565_000000000020_19	19482	21674	+	2193	0	0	0	0	0	0	0	0	0	0	0	0	0	0	0	0	0	0
GCA_023806565_000000000020_20	21871	23028	+	1158	0	0	0	0	0	0	0	0	0	0	0	0	0	0	0	0	0	0
GCA_023806565_000000000020_21	23028	23984	+	957	0	0	0	0	0	0	0	0	0	0	0	0	0	0	0	0	0	0
GCA_023806565_000000000020_22	24092	25726	+	1635	0	0	0	0	0	0	0	0	0	0	0	0	0	0	0	0	0	0
GCA_023806565_000000000020_23	25745	26302	+	558	0	0	0	0	0	0	0	0	0	0	0	0	0	0	0	0	0	0
GCA_023806565_000000000020_24	26320	27627	-	1308	0	0	0	0	0	0	0	0	0	0	0	0	0	0	0	0	0	0
GCA_023806565_000000000020_25	28108	28662	+	555	0	0	0	0	0	0	0	0	0	0	0	0	0	0	0	0	0	0
GCA_023806565_000000000020_26	28662	30161	+	1500	0	0	0	0	0	0	0	0	0	0	0	0	0	0	0	0	0	0
GCA_023806565_000000000020_27	30185	30880	-	696	0	0	0	0	0	0	0	0	0	0	0	0	0	0	0	0	0	0
GCA_023806565_000000000020_28	30947	31468	-	522	0	0	0	0	0	0	0	0	0	0	0	0	0	0	0	0	0	0
GCA_023806565_000000000020_29	31517	32125	-	609	0	0	0	0	0	0	0	0	0	0	0	0	0	0	0	0	0	0
GCA_023806565_000000000020_30	32614	33288	+	675	0	0	0	0	0	0	0	0	0	0	0	0	0	0	0	0	0	0
GCA_023806565_000000000020_31	33308	33478	-	171	0	0	0	0	0	0	0	0	0	0	0	0	0	0	0	0	0	0
GCA_023806565_000000000020_32	33517	34632	-	1116	0	0	0	0	0	0	0	0	0	0	0	0	0	0	0	0	0	0
GCA_023806565_000000000020_33	34830	35291	-	462	0	0	0	0	0	0	0	0	0	0	0	0	0	0	0	0	0	0
GCA_023806565_000000000020_34	35269	35655	-	387	0	0	0	0	0	0	0	0	0	0	0	0	0	0	0	0	0	0
GCA_023806565_000000000020_35	35809	36573	-	765	0	0	0	0	0	0	0	0	0	0	0	0	0	0	0	0	0	0
GCA_023806565_000000000020_36	36965	37972	-	1008	0	0	0	0	0	0	0	0	0	0	0	0	0	0	0	0	0	0
GCA_023806565_000000000020_37	38080	38463	-	384	0	0	0	0	0	0	0	0	0	0	0	0	0	0	0	0	0	0
GCA_023806565_000000000020_38	38782	40053	+	1272	0	0	0	0	0	0	0	0	0	0	0	0	0	0	0	0	0	0
GCA_023806565_000000000020_39	40613	40798	-	186	0	0	0	0	0	0	0	0	0	0	0	0	0	0	0	0	0	0
GCA_023806565_000000000020_40	40884	41513	-	630	0	0	0	0	0	0	0	0	0	0	0	0	0	0	0	0	0	0
GCA_023806565_000000000021_1	172	1392	+	1221	0	0	0	0	0	0	0	0	0	0	0	0	0	0	0	0	0	0
GCA_023806565_000000000021_2	1548	2213	-	666	0	0	0	0	0	1	0	0	0	0	0	0	0	0	0	0	0	0
GCA_023806565_000000000021_3	2259	3149	-	891	0	0	0	0	0	0	0	0	0	0	0	0	0	0	0	0	0	0
GCA_023806565_000000000021_4	3258	3926	+	669	0	0	0	0	0	0	0	0	0	0	0	0	0	0	0	0	0	0
GCA_023806565_000000000021_5	3923	4588	+	666	0	0	0	0	0	0	0	0	0	0	0	0	0	0	0	0	0	0
GCA_023806565_000000000021_6	4585	5211	+	627	0	0	0	0	0	0	0	0	0	0	0	0	0	0	0	0	0	0
GCA_023806565_000000000021_7	5208	6425	+	1218	0	0	0	0	0	0	0	0	0	0	0	0	0	0	0	0	0	0
GCA_023806565_000000000021_8	6432	7253	+	822	0	0	0	0	0	0	0	0	0	0	0	0	0	0	0	0	0	0
GCA_023806565_000000000021_9	7479	7775	-	297	0	0	0	0	0	0	0	0	0	0	0	0	0	0	0	0	0	0
GCA_023806565_000000000021_10	7905	8360	-	456	0	0	0	0	0	0	0	0	0	0	0	0	0	0	0	0	0	0
GCA_023806565_000000000021_11	8357	9430	-	1074	0	0	0	0	0	0	0	0	0	0	0	0	0	0	0	0	0	0
GCA_023806565_000000000021_12	9608	10141	-	534	0	0	0	0	0	0	0	0	0	0	0	0	0	0	0	0	0	0
GCA_023806565_000000000021_13	10252	10539	+	288	0	0	0	0	0	0	0	0	0	0	0	0	0	0	0	0	0	0
GCA_023806565_000000000021_14	10707	11003	-	297	0	0	0	0	0	0	0	0	0	0	0	0	0	0	0	0	0	0
GCA_023806565_000000000021_15	11041	11517	-	477	0	0	0	0	0	0	0	0	0	0	0	0	0	0	0	0	0	0
GCA_023806565_000000000021_16	11695	12177	+	483	0	0	0	0	0	0	0	0	0	0	0	0	0	0	0	0	0	0
GCA_023806565_000000000021_17	12179	12985	+	807	0	0	0	0	0	0	0	0	0	0	0	0	0	0	0	0	0	0
GCA_023806565_000000000021_18	12972	13499	+	528	0	0	0	0	0	0	0	0	0	0	0	0	0	0	0	0	0	0
GCA_023806565_000000000021_19	13520	14506	-	987	0	0	0	0	0	0	0	0	0	0	0	0	0	0	0	0	0	0
GCA_023806565_000000000021_20	14866	15534	+	669	0	0	0	0	0	0	0	0	0	0	0	0	0	0	0	0	0	0
GCA_023806565_000000000021_21	15679	16176	-	498	0	0	0	0	0	0	0	0	0	0	0	0	0	0	0	0	0	0
GCA_023806565_000000000021_22	16532	18043	-	1512	0	0	0	0	0	0	0	0	0	0	0	0	0	0	0	0	0	0
GCA_023806565_000000000021_23	18216	18839	+	624	0	0	0	0	0	0	0	0	0	0	0	0	0	0	0	0	0	0
GCA_023806565_000000000021_24	18919	19350	-	432	0	0	0	0	0	0	0	0	0	0	0	0	0	0	0	0	0	0
GCA_023806565_000000000021_25	19502	20137	-	636	0	0	0	0	0	0	0	0	0	0	0	0	0	0	0	0	0	0
GCA_023806565_000000000021_26	20272	21087	+	816	0	0	0	0	0	0	0	0	0	0	0	0	0	0	0	0	0	0
GCA_023806565_000000000021_27	21163	22179	+	1017	0	0	0	0	0	0	0	0	0	0	0	0	0	0	0	0	0	0
GCA_023806565_000000000021_28	22163	23263	-	1101	0	0	0	0	0	0	0	0	0	0	0	0	0	0	0	0	0	0
GCA_023806565_000000000021_29	23547	24197	-	651	0	0	0	0	0	0	0	0	0	0	0	0	0	0	0	0	0	0
GCA_023806565_000000000021_30	24205	25092	-	888	0	0	0	0	0	0	0	0	0	0	0	0	0	0	0	0	0	0
GCA_023806565_000000000021_31	25203	26168	+	966	0	0	0	0	0	0	0	0	0	0	0	0	0	0	0	0	0	0
GCA_023806565_000000000021_32	26150	27304	-	1155	0	0	0	0	0	0	0	0	0	0	0	0	0	0	0	0	0	0
GCA_023806565_000000000021_33	27434	28258	-	825	0	0	0	0	0	0	0	0	0	0	0	0	0	0	0	0	0	0
GCA_023806565_000000000021_34	28551	29747	+	1197	0	0	0	0	0	0	0	0	0	0	0	0	0	0	0	0	0	0
GCA_023806565_000000000021_35	29744	31327	+	1584	0	0	0	0	0	0	0	0	0	0	0	0	0	0	0	0	0	0
GCA_023806565_000000000021_36	31245	31883	-	639	0	0	0	0	0	0	0	0	0	0	0	0	0	0	0	0	0	0
GCA_023806565_000000000021_37	31897	32328	+	432	0	0	0	0	0	0	0	0	0	0	0	0	0	0	0	0	0	0
GCA_023806565_000000000021_38	32358	32942	+	585	0	0	0	0	0	0	0	0	0	0	0	0	0	0	0	0	0	0
GCA_023806565_000000000021_39	32961	33860	-	900	0	0	0	0	0	0	0	0	0	0	0	0	0	0	0	0	0	0
GCA_023806565_000000000021_40	33857	34546	-	690	0	0	0	0	0	0	0	0	0	0	0	0	0	0	0	0	0	0
GCA_023806565_000000000021_41	34543	35535	-	993	0	0	0	0	0	0	0	0	0	0	0	0	0	0	0	0	0	0
GCA_023806565_000000000021_42	35631	36989	+	1359	0	0	0	0	0	0	0	0	0	0	0	0	0	0	0	0	0	0
GCA_023806565_000000000021_43	37001	38296	+	1296	0	0	0	0	0	0	0	0	0	0	0	0	0	0	0	0	0	0
GCA_023806565_000000000021_44	38286	38855	+	570	0	0	0	0	0	0	0	0	0	0	0	0	0	0	0	0	0	0
GCA_023806565_000000000021_45	38842	39345	+	504	0	0	0	0	0	0	0	0	0	0	0	0	0	0	0	0	0	0
GCA_023806565_000000000021_46	39360	39620	+	261	0	0	0	0	0	0	0	0	0	0	0	0	0	0	0	0	0	0
GCA_023806565_000000000021_47	39652	40851	+	1200	0	0	0	0	0	0	0	0	0	0	0	0	0	0	0	0	0	0
GCA_023806565_000000000022_1	128	1555	+	1428	0	0	0	0	0	0	0	0	0	0	0	0	0	0	0	0	0	1
GCA_023806565_000000000022_2	1568	2182	+	615	0	0	0	0	0	0	0	0	0	0	0	0	0	0	0	0	0	0
GCA_023806565_000000000022_3	2189	2383	+	195	0	0	0	0	0	0	0	0	0	0	0	0	0	0	0	0	0	0
GCA_023806565_000000000022_4	2380	3288	+	909	0	0	0	0	0	0	0	0	0	0	0	0	0	0	0	0	0	0
GCA_023806565_000000000022_5	3567	4982	+	1416	0	0	0	0	0	0	0	0	0	0	0	0	0	0	0	0	0	0
GCA_023806565_000000000022_6	4979	5533	+	555	0	0	0	0	0	0	0	0	0	0	0	0	0	0	0	0	0	0
GCA_023806565_000000000022_7	5537	5677	+	141	0	0	0	0	0	0	0	0	0	0	0	0	0	0	0	0	0	0
GCA_023806565_000000000022_8	6038	6463	+	426	0	0	0	0	0	0	0	0	0	0	0	0	0	0	0	0	0	0
GCA_023806565_000000000022_9	6460	6999	-	540	0	0	0	0	0	0	0	0	0	0	0	0	0	0	0	0	0	0
GCA_023806565_000000000022_10	7186	8043	+	858	0	0	0	0	0	0	0	0	0	0	0	0	0	0	0	0	0	0
GCA_023806565_000000000022_11	8083	9045	+	963	0	0	0	0	0	0	0	0	0	0	0	0	0	0	0	0	0	0
GCA_023806565_000000000022_12	9093	9701	-	609	0	0	0	0	0	0	0	0	0	0	0	0	0	0	0	0	0	0
GCA_023806565_000000000022_13	9825	11186	+	1362	0	0	0	0	0	0	0	0	0	0	0	0	0	0	0	0	0	0
GCA_023806565_000000000022_14	11186	11518	+	333	0	0	0	0	0	0	0	0	0	0	0	0	0	0	0	0	0	0
GCA_023806565_000000000022_15	11522	11842	+	321	0	0	0	0	0	0	0	0	0	0	0	0	0	0	0	0	0	0
GCA_023806565_000000000022_16	11910	12854	-	945	0	0	0	0	0	0	0	0	0	0	0	0	0	0	0	0	0	0
GCA_023806565_000000000022_17	12953	14830	-	1878	0	0	0	0	0	0	0	0	1	0	0	0	0	0	0	0	0	0
GCA_023806565_000000000022_18	14886	15212	-	327	0	0	0	0	0	0	0	0	0	0	0	0	0	0	0	0	0	0
GCA_023806565_000000000022_19	15261	16376	-	1116	0	0	0	0	0	0	0	0	0	0	0	0	0	0	0	0	0	0
GCA_023806565_000000000022_20	16581	19313	-	2733	0	0	0	0	0	1	0	0	0	0	0	0	0	0	0	0	1	0
GCA_023806565_000000000022_21	19469	21091	-	1623	0	0	0	0	0	0	0	0	0	0	0	0	0	0	0	0	0	0
GCA_023806565_000000000022_22	21091	22104	-	1014	0	0	0	0	0	0	0	0	0	0	0	0	0	0	0	0	0	0
GCA_023806565_000000000022_23	22115	23368	-	1254	0	0	0	0	0	0	0	0	0	0	0	0	0	0	0	0	0	0
GCA_023806565_000000000022_24	23361	23957	-	597	0	0	0	0	0	0	0	0	0	0	0	0	0	0	0	0	0	0
GCA_023806565_000000000022_25	24322	25380	-	1059	0	0	0	0	0	0	0	0	0	0	0	0	0	0	0	0	0	0
GCA_023806565_000000000022_26	25416	26471	-	1056	0	0	0	0	0	0	0	0	0	0	0	0	0	0	0	0	0	0
GCA_023806565_000000000022_27	26532	27752	-	1221	0	0	0	0	0	0	0	0	0	0	0	0	0	0	0	0	0	0
GCA_023806565_000000000022_28	28100	28951	+	852	0	0	0	0	0	0	0	0	0	0	0	0	0	0	0	0	0	0
GCA_023806565_000000000022_29	29136	29735	+	600	0	0	0	0	0	0	0	0	0	0	0	0	0	0	0	0	0	0
GCA_023806565_000000000022_30	30065	31507	+	1443	0	0	0	0	0	0	0	0	0	0	0	0	0	0	0	0	0	0
GCA_023806565_000000000022_31	31554	33230	+	1677	0	0	0	0	0	0	0	0	0	0	0	0	0	0	0	0	0	0
GCA_023806565_000000000022_32	33276	34463	+	1188	0	0	0	0	0	0	0	0	0	0	0	0	0	0	0	0	0	0
GCA_023806565_000000000022_33	34460	36478	+	2019	0	0	0	0	0	0	0	0	0	0	0	0	0	0	0	0	0	0
GCA_023806565_000000000022_34	36486	37535	+	1050	0	0	0	0	0	0	0	0	0	0	0	0	0	0	0	0	0	0
GCA_023806565_000000000022_35	37516	39270	+	1755	0	0	0	0	0	0	0	0	0	0	0	0	0	0	0	0	0	0
GCA_023806565_000000000022_36	39399	40373	+	975	0	0	0	0	0	0	0	0	0	0	0	0	0	0	0	0	0	0
GCA_023806565_000000000023_1	252	1913	+	1662	0	0	0	0	0	0	0	0	0	0	0	0	0	0	0	0	0	0
GCA_023806565_000000000023_2	2087	2878	+	792	0	0	0	0	0	0	0	0	0	0	0	0	0	0	0	0	0	0
GCA_023806565_000000000023_3	3339	4664	+	1326	0	0	0	0	0	0	0	0	0	0	0	0	0	0	0	0	0	0
GCA_023806565_000000000023_4	4657	5862	+	1206	0	0	0	0	0	0	0	0	0	0	0	0	0	0	0	0	0	0
GCA_023806565_000000000023_5	5920	6942	-	1023	0	0	0	0	0	0	0	0	0	0	0	0	0	0	0	0	0	0
GCA_023806565_000000000023_6	7120	7560	+	441	0	0	0	0	0	0	0	0	0	0	0	0	0	0	0	0	0	0
GCA_023806565_000000000023_7	7573	7989	+	417	0	0	0	0	0	0	0	0	0	0	0	0	0	0	0	0	0	0
GCA_023806565_000000000023_8	8047	9732	+	1686	0	0	0	0	0	0	0	0	0	0	0	0	0	0	0	0	0	0
GCA_023806565_000000000023_9	9767	11449	+	1683	0	0	0	0	0	0	0	0	0	0	0	0	0	0	0	0	0	0
GCA_023806565_000000000023_10	11559	12404	+	846	0	0	0	0	0	0	0	0	0	0	0	0	0	0	0	0	0	0
GCA_023806565_000000000023_11	12521	14905	+	2385	0	0	0	0	0	0	0	0	0	0	0	0	0	0	0	0	0	0
GCA_023806565_000000000023_12	14943	16139	+	1197	0	0	0	0	0	0	0	0	0	0	0	0	0	0	0	0	0	0
GCA_023806565_000000000023_13	16282	18384	+	2103	0	0	0	0	0	0	0	0	0	0	0	0	0	0	0	0	0	0
GCA_023806565_000000000023_14	18601	19902	+	1302	0	0	0	0	0	0	0	0	0	0	0	0	0	0	0	0	0	0
GCA_023806565_000000000023_15	20111	22498	+	2388	0	0	0	0	0	0	0	0	0	0	0	0	0	0	0	0	0	0
GCA_023806565_000000000023_16	22511	23716	+	1206	0	0	0	0	0	0	0	0	0	0	0	0	0	0	0	0	0	0
GCA_023806565_000000000023_17	23858	24454	+	597	0	0	0	0	0	0	0	0	0	0	0	0	0	0	0	0	0	0
GCA_023806565_000000000023_18	24513	24851	-	339	0	0	0	0	0	0	0	0	0	0	0	0	0	0	0	0	0	0
GCA_023806565_000000000023_19	24910	25293	+	384	0	0	0	0	0	0	0	0	0	0	0	0	0	0	0	0	0	0
GCA_023806565_000000000023_20	25293	27344	+	2052	0	0	0	0	0	0	0	0	0	0	0	0	0	0	0	0	0	0
GCA_023806565_000000000023_21	27410	28111	-	702	0	0	0	0	0	0	0	0	0	0	0	0	0	0	0	0	0	0
GCA_023806565_000000000023_22	28462	30381	+	1920	0	0	0	0	0	0	0	0	0	0	0	0	0	0	0	0	0	0
GCA_023806565_000000000023_23	30447	31670	+	1224	0	0	0	0	0	0	0	0	0	0	0	0	0	0	0	0	0	0
GCA_023806565_000000000023_24	31681	33432	-	1752	0	0	0	0	0	0	0	0	0	0	0	0	0	0	0	0	0	0
GCA_023806565_000000000023_25	33452	33784	-	333	0	0	0	0	0	0	0	0	0	0	0	0	0	0	0	0	0	0
GCA_023806565_000000000023_26	34041	35429	+	1389	0	0	0	0	0	0	0	0	0	0	0	0	0	0	0	0	0	0
GCA_023806565_000000000023_27	35426	36376	+	951	0	0	0	0	0	0	0	0	0	0	0	0	0	0	0	0	0	0
GCA_023806565_000000000023_28	36373	37527	+	1155	0	0	0	0	0	0	0	0	0	0	0	0	0	0	0	0	0	0
GCA_023806565_000000000023_29	37524	38009	-	486	0	0	0	0	0	0	0	0	0	0	0	0	0	0	0	0	0	0
GCA_023806565_000000000023_30	38180	39724	+	1545	0	0	0	0	0	0	0	0	0	0	0	0	0	0	0	0	0	0
GCA_023806565_000000000024_1	375	1781	+	1407	0	0	0	0	0	0	0	0	0	0	0	0	0	0	0	0	0	0
GCA_023806565_000000000024_2	1890	2603	-	714	0	0	0	0	0	0	0	0	0	0	0	0	0	0	0	0	0	0
GCA_023806565_000000000024_3	3004	4107	+	1104	0	0	0	0	0	0	0	0	0	0	0	0	0	0	0	0	0	0
GCA_023806565_000000000024_4	4187	4438	+	252	0	0	0	0	0	0	0	0	0	0	0	0	0	0	0	0	0	0
GCA_023806565_000000000024_5	4485	5690	+	1206	0	0	0	0	0	0	0	0	0	0	0	0	0	0	0	0	0	0
GCA_023806565_000000000024_6	5687	6517	+	831	0	0	0	0	0	0	0	0	0	0	0	0	0	0	0	0	0	0
GCA_023806565_000000000024_7	6790	8259	+	1470	0	0	0	0	0	0	0	0	0	0	0	0	0	0	0	0	0	0
GCA_023806565_000000000024_8	8815	9228	+	414	0	0	0	0	0	0	0	0	0	0	0	0	0	0	0	0	0	0
GCA_023806565_000000000024_9	9329	10735	+	1407	0	0	0	0	0	0	0	0	0	0	0	0	0	0	0	0	0	0
GCA_023806565_000000000024_10	10752	10874	+	123	0	0	0	0	0	0	0	0	0	0	0	0	0	0	0	0	0	0
GCA_023806565_000000000024_11	10894	11532	+	639	0	0	0	0	0	0	0	0	0	0	0	0	0	0	0	0	0	0
GCA_023806565_000000000024_12	11543	12631	+	1089	0	0	0	0	0	0	0	0	0	0	0	0	0	0	0	0	0	0
GCA_023806565_000000000024_13	12628	13758	+	1131	0	0	0	0	0	0	0	0	0	0	0	0	0	0	0	0	0	0
GCA_023806565_000000000024_14	13885	16947	+	3063	0	0	0	0	0	0	0	0	0	0	0	0	0	0	0	0	0	0
GCA_023806565_000000000024_15	17021	17617	+	597	0	0	0	0	0	0	0	0	0	0	0	0	0	0	0	0	0	0
GCA_023806565_000000000024_16	17621	18415	+	795	0	0	0	0	0	0	0	0	0	0	0	0	0	0	0	0	0	0
GCA_023806565_000000000024_17	18426	19043	+	618	0	0	0	0	0	0	0	0	0	0	0	0	0	0	0	0	0	0
GCA_023806565_000000000024_18	19208	20413	+	1206	0	0	0	0	0	0	0	0	0	0	0	0	0	0	0	0	0	0
GCA_023806565_000000000024_19	20416	21249	+	834	0	0	0	0	0	0	0	0	0	0	0	0	0	0	0	0	0	0
GCA_023806565_000000000024_20	21237	22109	+	873	0	0	0	0	0	0	0	0	0	0	0	0	0	0	0	0	0	0
GCA_023806565_000000000024_21	22120	23529	+	1410	0	0	0	0	0	0	0	0	0	0	0	0	0	0	0	0	0	0
GCA_023806565_000000000024_22	23564	24571	+	1008	0	0	0	0	0	0	0	0	0	0	0	0	0	0	0	0	0	0
GCA_023806565_000000000024_23	24568	25056	+	489	0	0	0	0	0	0	0	0	0	0	0	0	0	0	0	0	0	0
GCA_023806565_000000000024_24	25067	26593	+	1527	0	0	0	0	0	0	0	0	0	0	0	0	0	0	0	0	0	0
GCA_023806565_000000000024_25	26599	27780	+	1182	0	0	0	0	0	0	0	0	0	0	0	0	0	0	0	0	0	0
GCA_023806565_000000000024_26	27923	28222	-	300	0	0	0	0	0	0	0	0	0	0	0	0	0	0	0	0	0	0
GCA_023806565_000000000024_27	28392	29258	-	867	0	0	0	0	0	0	0	0	0	0	0	0	0	0	0	0	0	0
GCA_023806565_000000000024_28	29268	30125	-	858	0	0	0	0	0	0	0	0	0	0	0	0	0	0	0	0	0	0
GCA_023806565_000000000024_29	30260	31306	+	1047	0	0	0	0	0	0	0	0	0	0	0	0	0	0	0	0	0	0
GCA_023806565_000000000024_30	31317	31970	+	654	0	0	0	0	0	0	0	0	0	0	0	0	0	0	0	0	0	0
GCA_023806565_000000000024_31	32057	32188	+	132	0	0	0	0	0	0	0	0	0	0	0	0	0	0	0	0	0	0
GCA_023806565_000000000024_32	32485	33675	+	1191	0	0	0	0	0	0	0	0	0	0	0	0	0	0	0	0	0	0
GCA_023806565_000000000024_33	33647	34285	-	639	0	0	0	0	0	0	0	0	0	0	0	0	0	0	0	0	0	0
GCA_023806565_000000000024_34	34282	34794	-	513	0	0	0	0	0	0	0	0	0	0	0	0	0	0	0	0	0	0
GCA_023806565_000000000024_35	35139	35717	+	579	0	0	0	0	0	0	0	0	0	0	0	0	0	0	0	0	0	0
GCA_023806565_000000000024_36	35728	36939	+	1212	0	0	0	0	0	0	0	0	0	0	0	0	0	0	0	0	0	0
GCA_023806565_000000000024_37	37158	37532	-	375	0	0	0	0	0	0	0	0	0	0	0	0	0	0	0	0	0	0
GCA_023806565_000000000024_38	37545	37979	-	435	0	0	0	0	0	0	0	0	0	0	0	0	0	0	0	0	0	0
GCA_023806565_000000000024_39	38132	39088	+	957	0	0	0	0	0	0	0	0	0	0	0	0	0	0	0	0	0	0
GCA_023806565_000000000024_40	39092	39400	+	309	0	0	0	0	0	0	0	0	0	0	0	0	0	0	0	0	0	0
GCA_023806565_000000000025_1	3	152	-	150	0	0	0	0	0	0	0	0	0	0	0	0	0	0	0	0	0	0
GCA_023806565_000000000025_2	152	1066	-	915	0	0	0	0	0	0	0	0	0	0	0	0	0	0	0	0	0	0
GCA_023806565_000000000025_3	1115	4255	-	3141	0	0	0	0	0	0	0	0	0	0	0	0	0	0	0	0	0	0
GCA_023806565_000000000025_4	4409	5506	-	1098	0	0	0	0	0	0	0	1	0	0	0	0	0	0	0	0	0	0
GCA_023806565_000000000026_1	2	640	+	639	0	0	0	0	0	0	0	0	0	0	0	0	0	0	0	0	0	0
GCA_023806565_000000000026_2	659	1882	+	1224	0	0	0	0	0	0	0	0	0	0	0	0	0	0	0	0	0	0
GCA_023806565_000000000026_3	1979	3163	-	1185	0	0	0	0	0	0	0	0	0	0	0	0	0	0	0	0	0	0
GCA_023806565_000000000026_4	3179	4021	-	843	0	0	0	0	0	0	0	0	0	0	0	0	0	0	0	0	0	0
GCA_023806565_000000000026_5	4166	4885	+	720	0	0	0	0	0	0	0	0	0	0	0	0	0	0	0	0	0	0
GCA_023806565_000000000026_6	4913	5800	+	888	0	0	0	0	0	0	0	0	0	0	0	0	0	0	0	0	0	0
GCA_023806565_000000000026_7	5797	6693	+	897	0	0	0	0	0	0	0	0	0	0	0	0	0	0	0	0	0	0
GCA_023806565_000000000026_8	6710	7429	-	720	0	0	0	0	0	0	0	0	0	0	0	0	0	0	0	0	0	0
GCA_023806565_000000000026_9	7484	8473	+	990	0	0	0	0	0	0	0	0	0	0	0	0	0	0	0	0	0	0
GCA_023806565_000000000026_10	8612	9499	+	888	0	0	0	0	0	0	0	0	0	0	0	0	0	0	0	0	0	0
GCA_023806565_000000000026_11	9569	10069	-	501	0	0	0	0	0	0	0	0	0	0	0	0	0	0	0	0	0	0
GCA_023806565_000000000026_12	10066	10863	-	798	0	0	0	0	0	0	0	0	0	0	0	0	0	0	0	0	0	0
GCA_023806565_000000000026_13	10847	11689	-	843	0	0	0	0	0	0	0	0	0	0	0	0	0	0	0	0	0	0
GCA_023806565_000000000026_14	11716	12000	-	285	0	0	0	0	0	0	0	0	0	0	0	0	0	0	0	0	0	0
GCA_023806565_000000000026_15	12289	12615	-	327	0	0	0	0	0	0	0	0	0	0	0	0	0	0	0	0	0	0
GCA_023806565_000000000026_16	12867	14270	+	1404	0	0	0	0	0	0	0	0	0	0	0	0	0	0	0	0	0	0
GCA_023806565_000000000026_17	14335	14643	-	309	0	0	0	0	0	0	0	0	0	0	0	0	0	0	0	0	0	0
GCA_023806565_000000000026_18	14647	16329	-	1683	0	0	0	0	0	0	0	0	0	0	0	0	0	0	0	0	0	0
GCA_023806565_000000000026_19	17036	17917	+	882	0	0	0	0	0	0	0	0	0	0	0	0	0	0	0	0	0	0
GCA_023806565_000000000026_20	17923	18141	+	219	0	0	0	0	0	0	0	0	0	0	0	0	0	0	0	0	0	0
GCA_023806565_000000000026_21	18210	19151	+	942	0	0	0	0	0	0	0	0	0	0	0	0	0	0	0	0	0	0
GCA_023806565_000000000026_22	19728	20642	-	915	0	0	0	0	0	0	0	0	0	0	0	0	0	0	0	0	0	0
GCA_023806565_000000000026_23	20642	20833	-	192	0	0	0	0	0	0	0	0	0	0	0	0	0	0	0	0	0	0
GCA_023806565_000000000026_24	20836	21090	-	255	0	0	0	0	0	0	0	0	0	0	0	0	0	0	0	0	0	0
GCA_023806565_000000000026_25	21087	22007	-	921	0	0	0	0	0	0	0	0	0	0	0	0	0	0	0	0	0	0
GCA_023806565_000000000026_26	22004	24034	-	2031	0	0	0	0	0	0	0	0	0	0	0	0	0	0	0	0	0	0
GCA_023806565_000000000026_27	24089	24883	-	795	0	0	0	0	0	0	0	0	0	0	0	0	0	0	0	0	0	0
GCA_023806565_000000000026_28	24893	26512	-	1620	0	0	0	0	0	0	0	0	0	0	0	0	0	0	0	0	0	0
GCA_023806565_000000000026_29	26512	27114	-	603	0	0	0	0	0	0	0	0	0	0	0	0	0	0	0	0	0	0
GCA_023806565_000000000026_30	27237	28769	-	1533	0	0	0	0	0	0	0	0	0	0	0	0	0	0	0	0	0	0
GCA_023806565_000000000026_31	28769	28873	-	105	0	0	0	0	0	0	0	0	0	0	0	0	0	0	0	0	0	0
GCA_023806565_000000000026_32	29012	29311	-	300	0	0	0	0	0	0	0	0	0	0	0	0	0	0	0	0	0	0
GCA_023806565_000000000026_33	29565	30332	-	768	0	0	0	0	0	0	0	0	0	0	0	0	0	0	0	0	0	0
GCA_023806565_000000000026_34	30495	30929	-	435	0	0	0	0	0	0	0	0	0	0	0	0	0	0	0	0	0	0
GCA_023806565_000000000026_35	30931	32067	-	1137	0	0	0	0	0	0	0	0	0	0	0	0	0	0	0	0	0	0
GCA_023806565_000000000026_36	32064	33008	-	945	0	0	0	0	0	0	0	0	0	0	0	0	0	0	0	0	0	0
GCA_023806565_000000000026_37	33066	34241	-	1176	0	0	0	0	0	0	0	0	0	0	0	0	0	0	0	0	0	0
GCA_023806565_000000000026_38	34351	35514	-	1164	0	0	0	0	0	0	0	0	0	0	0	0	0	0	0	0	0	0
GCA_023806565_000000000026_39	35531	35980	-	450	0	0	0	0	0	0	0	0	0	0	0	0	0	0	0	0	0	0
GCA_023806565_000000000026_40	36143	37192	+	1050	0	0	0	0	0	0	0	0	0	0	0	0	0	0	0	0	0	0
GCA_023806565_000000000026_41	37275	38441	+	1167	0	0	0	0	0	0	0	0	0	0	0	0	0	0	0	0	0	0
GCA_023806565_000000000026_42	38491	38715	+	225	0	0	0	0	0	0	0	0	0	0	0	0	0	0	0	0	0	0
GCA_023806565_000000000027_1	1	990	+	990	0	0	0	0	0	0	0	0	0	0	0	0	0	0	0	0	0	0
GCA_023806565_000000000027_2	1090	1260	+	171	0	0	0	0	0	0	0	0	0	0	0	0	0	0	0	0	0	0
GCA_023806565_000000000027_3	1447	2748	-	1302	0	0	0	0	0	0	0	0	0	0	0	0	0	0	0	0	0	0
GCA_023806565_000000000027_4	2895	3626	+	732	0	0	0	0	0	0	0	0	0	0	0	0	0	0	0	0	0	0
GCA_023806565_000000000027_5	3756	4169	+	414	0	0	0	0	0	0	0	0	0	0	0	0	0	0	0	0	0	0
GCA_023806565_000000000027_6	4478	5035	+	558	0	0	0	0	0	0	0	0	0	0	0	0	0	0	0	0	0	0
GCA_023806565_000000000027_7	5160	5453	-	294	0	0	0	0	0	0	0	0	0	0	0	0	0	0	0	0	0	0
GCA_023806565_000000000028_1	162	485	+	324	0	0	0	1	0	0	0	1	0	0	0	1	0	0	0	0	0	1
GCA_023806565_000000000028_2	612	911	+	300	0	0	0	2	0	1	1	0	1	0	1	0	0	0	0	1	0	0
GCA_023806565_000000000028_3	1168	2556	-	1389	0	0	0	0	0	0	0	0	0	0	0	0	0	0	0	0	0	0
GCA_023806565_000000000028_4	2553	3230	-	678	24	66	134	32	49	179	33	47	158	12	19	106	11	16	110	8	9	148
GCA_023806565_000000000028_5	3450	4709	+	1260	42	93	93	57	80	113	46	66	110	11	13	186	5	27	159	6	13	102
GCA_023806565_000000000028_6	4739	5227	+	489	8	25	13	14	14	13	1	15	29	2	1	28	4	3	24	1	2	16
GCA_023806565_000000000028_7	5227	6378	+	1152	1	2	1	2	6	2	0	2	4	0	1	3	0	0	6	0	1	2
GCA_023806565_000000000028_8	6380	9484	+	3105	0	0	1	0	0	1	0	1	0	0	0	0	0	0	1	0	1	0
GCA_023806565_000000000028_9	9516	9983	+	468	0	1	0	0	1	0	0	0	0	0	0	0	0	0	1	0	1	0
GCA_023806565_000000000028_10	10104	10547	+	444	0	0	0	1	2	3	0	3	0	0	1	0	0	0	0	0	1	0
GCA_023806565_000000000028_11	10674	11111	+	438	1	5	1	2	7	8	2	6	4	0	2	3	0	2	3	2	3	1
GCA_023806565_000000000028_12	11285	11668	+	384	0	0	0	0	0	0	0	0	0	0	0	0	0	0	0	0	0	0
GCA_023806565_000000000028_13	11691	11876	+	186	0	0	1	0	0	0	0	0	0	0	0	0	0	0	0	0	0	0
GCA_023806565_000000000028_14	11863	12123	+	261	0	0	1	0	0	0	0	0	0	0	0	0	0	0	0	0	0	0
GCA_023806565_000000000028_15	12123	12785	+	663	0	0	1	0	0	0	0	0	0	0	0	0	0	0	0	0	0	0
GCA_023806565_000000000028_16	12790	15105	+	2316	25	68	37	32	57	73	19	57	127	22	54	36	23	30	32	19	27	44
GCA_023806565_000000000028_17	15332	16330	+	999	24	49	36	24	34	59	22	48	70	18	57	81	34	47	95	19	35	79
GCA_023806565_000000000028_18	16420	17310	+	891	6	14	11	16	10	29	10	11	36	7	24	32	11	16	37	9	8	38
GCA_023806565_000000000028_19	17292	18167	+	876	1	7	9	6	3	4	1	4	14	1	1	5	1	0	11	5	2	8
GCA_023806565_000000000028_20	18164	19231	+	1068	0	1	4	0	3	1	0	2	7	0	0	4	0	1	10	0	0	2
GCA_023806565_000000000028_21	19397	19519	+	123	0	0	0	0	0	0	0	0	0	0	0	0	0	0	0	0	0	0
GCA_023806565_000000000028_22	19723	21081	-	1359	0	0	1	0	0	1	0	1	0	0	0	0	0	0	0	0	0	1
GCA_023806565_000000000028_23	21189	22328	-	1140	5	17	14	22	12	23	18	12	25	5	17	10	10	16	11	11	21	22
GCA_023806565_000000000028_24	22446	22559	+	114	0	0	0	0	0	0	0	0	0	0	0	0	0	0	0	0	0	0
GCA_023806565_000000000028_25	22520	22780	+	261	1	0	0	0	0	0	0	0	0	0	0	0	0	0	0	0	0	0
GCA_023806565_000000000028_26	23101	23373	-	273	0	0	0	0	0	0	0	0	0	0	0	0	0	0	0	0	0	0
GCA_023806565_000000000028_27	23607	23894	-	288	0	0	1	0	0	1	0	0	2	0	3	0	0	0	0	0	0	0
GCA_023806565_000000000028_28	24000	24392	-	393	0	0	1	0	1	0	0	0	0	0	0	0	0	0	0	0	0	0
GCA_023806565_000000000028_29	24705	25691	+	987	8	19	12	14	10	11	8	11	19	5	15	9	10	10	6	9	9	5
GCA_023806565_000000000028_30	25953	26393	+	441	2	2	2	3	1	5	5	1	7	1	0	1	1	6	1	3	0	4
GCA_023806565_000000000028_31	26412	26756	+	345	0	0	0	0	0	0	0	0	0	0	0	0	0	0	0	0	0	0
GCA_023806565_000000000028_32	26835	28106	+	1272	0	0	0	0	0	0	0	0	0	0	0	0	0	0	0	0	0	0
GCA_023806565_000000000028_33	28103	29731	+	1629	0	0	0	1	0	0	0	0	0	0	0	0	0	0	0	0	0	0
GCA_023806565_000000000028_34	29756	32890	+	3135	0	0	0	0	0	1	0	0	1	0	0	0	0	0	0	0	0	1
GCA_023806565_000000000028_35	34654	34896	+	243	0	0	0	0	0	0	0	0	0	0	0	0	0	0	0	0	0	0
GCA_023806565_000000000028_36	34905	35543	+	639	0	0	0	0	0	0	0	0	0	0	0	0	0	0	0	0	0	0
GCA_023806565_000000000028_37	35540	36847	+	1308	0	0	0	0	0	0	0	0	0	0	0	0	0	0	0	0	0	0
GCA_023806565_000000000028_38	36857	37144	-	288	0	0	0	0	0	0	0	0	0	0	0	0	0	0	1	0	0	0
GCA_023806565_000000000029_1	184	1440	-	1257	0	0	0	0	0	0	0	0	0	0	0	0	0	0	0	0	0	0
GCA_023806565_000000000029_2	1879	2208	+	330	0	0	0	0	0	0	0	0	0	0	0	0	0	0	0	0	0	0
GCA_023806565_000000000029_3	2180	3709	+	1530	0	0	1	0	0	0	0	0	0	0	0	0	0	0	0	0	0	0
GCA_023806565_000000000029_4	3746	5071	-	1326	0	0	0	0	0	0	0	0	0	0	0	0	0	0	0	0	0	0
GCA_023806565_000000000029_5	5092	6489	-	1398	0	0	0	0	0	0	0	0	0	0	0	0	0	0	0	0	0	0
GCA_023806565_000000000029_6	6921	7640	+	720	0	0	0	0	0	0	0	0	0	0	0	0	0	0	0	0	0	0
GCA_023806565_000000000029_7	7637	8494	+	858	0	0	0	0	0	0	0	0	0	0	0	0	0	0	0	0	0	0
GCA_023806565_000000000029_8	8491	9015	+	525	0	0	0	0	0	0	0	0	0	0	0	0	0	0	0	0	0	0
GCA_023806565_000000000029_9	9188	9643	+	456	0	0	0	0	0	0	0	0	0	0	0	0	0	0	0	0	0	0
GCA_023806565_000000000029_10	10087	10404	-	318	0	0	0	0	0	0	0	0	0	0	0	0	0	0	0	0	0	0
GCA_023806565_000000000029_11	10619	11404	+	786	0	0	0	0	0	0	0	0	0	0	0	0	0	0	0	0	0	0
GCA_023806565_000000000029_12	11624	12556	-	933	0	0	0	0	0	0	0	0	0	0	0	0	0	0	0	0	0	0
GCA_023806565_000000000029_13	13547	14632	+	1086	0	0	0	0	0	0	0	0	0	0	0	0	0	0	0	0	0	0
GCA_023806565_000000000029_14	14629	18810	+	4182	0	0	0	0	0	0	0	0	0	0	0	0	0	0	0	0	0	0
GCA_023806565_000000000029_15	18851	19054	-	204	0	0	0	0	0	0	0	0	0	0	0	0	0	0	0	0	0	0
GCA_023806565_000000000029_16	19332	20138	-	807	0	0	0	0	0	0	0	0	0	0	0	0	0	0	0	0	0	0
GCA_023806565_000000000029_17	20113	20820	-	708	0	0	0	0	0	0	0	0	0	0	0	0	0	0	0	0	0	0
GCA_023806565_000000000029_18	21049	21555	-	507	0	0	0	0	0	0	0	0	0	0	0	0	0	0	0	0	0	0
GCA_023806565_000000000029_19	21904	22899	+	996	0	0	0	0	0	0	0	0	0	0	0	0	0	0	0	0	0	0
GCA_023806565_000000000029_20	23172	25070	+	1899	0	0	0	0	0	0	0	0	0	0	0	0	0	0	0	0	0	0
GCA_023806565_000000000029_21	25137	25493	+	357	0	0	0	0	0	0	0	0	0	0	0	0	0	0	0	0	0	0
GCA_023806565_000000000029_22	25619	27532	+	1914	0	0	0	0	0	0	0	0	0	0	0	0	0	0	0	0	0	0
GCA_023806565_000000000029_23	27566	28678	-	1113	0	0	0	0	0	0	0	0	0	0	0	0	0	0	0	0	0	0
GCA_023806565_000000000029_24	28742	28981	-	240	0	0	0	0	0	0	0	0	0	0	0	0	0	0	0	0	0	0
GCA_023806565_000000000029_25	29730	30929	-	1200	0	0	0	0	0	0	0	0	0	0	0	0	0	0	0	0	0	0
GCA_023806565_000000000029_26	31158	31793	-	636	0	0	0	0	0	0	0	0	0	0	0	0	0	0	0	0	0	0
GCA_023806565_000000000029_27	31903	32508	+	606	0	0	0	0	0	0	0	0	0	0	0	0	0	0	0	0	0	0
GCA_023806565_000000000029_28	32519	32992	+	474	0	0	0	0	0	0	0	0	0	0	0	0	0	0	0	0	0	0
GCA_023806565_000000000029_29	33001	34758	+	1758	0	0	0	0	0	0	0	0	0	0	0	0	0	0	0	0	0	0
GCA_023806565_000000000029_30	34874	35422	-	549	0	0	0	0	0	0	0	0	0	0	0	0	0	0	0	0	0	0
GCA_023806565_000000000029_31	35490	36815	+	1326	0	0	0	0	0	0	0	0	0	0	0	0	0	0	0	0	0	0
GCA_023806565_000000000030_1	2	1351	-	1350	0	0	0	0	0	0	0	0	0	0	0	0	0	0	0	0	0	0
GCA_023806565_000000000030_2	1531	2601	-	1071	0	0	0	0	0	0	0	0	0	0	0	0	0	0	0	0	0	0
GCA_023806565_000000000030_3	2827	3753	+	927	0	0	0	0	0	0	0	0	0	0	0	0	0	0	0	0	0	0
GCA_023806565_000000000030_4	3788	4138	-	351	0	0	0	0	0	0	0	0	0	0	0	0	0	0	0	0	0	0
GCA_023806565_000000000030_5	4770	4889	+	120	0	0	0	0	0	0	0	0	0	0	0	0	0	0	0	0	0	0
GCA_023806565_000000000030_6	4968	5402	-	435	0	0	0	0	0	0	0	0	0	0	0	0	0	0	0	0	0	0
GCA_023806565_000000000030_7	5442	6110	-	669	0	0	0	0	0	0	0	0	0	0	0	0	0	0	0	0	0	0
GCA_023806565_000000000030_8	6461	7981	+	1521	0	0	0	0	0	0	0	0	0	0	0	0	0	0	0	0	0	0
GCA_023806565_000000000030_9	7978	8667	+	690	0	0	0	0	0	0	0	0	0	0	0	0	0	0	0	0	0	0
GCA_023806565_000000000030_10	8687	10561	+	1875	0	0	0	0	0	0	0	0	0	0	0	0	0	0	0	0	0	0
GCA_023806565_000000000030_11	10746	12656	+	1911	0	0	0	0	0	0	0	0	0	0	0	0	0	0	0	0	0	0
GCA_023806565_000000000030_12	12967	14376	+	1410	0	0	0	0	0	2	0	0	2	0	0	0	0	0	1	0	0	0
GCA_023806565_000000000030_13	14378	15565	+	1188	0	0	0	0	0	0	0	0	0	0	0	0	0	0	0	0	0	0
GCA_023806565_000000000030_14	15686	15964	-	279	0	0	0	0	0	0	0	0	0	0	0	0	0	0	0	0	0	0
GCA_023806565_000000000030_15	16407	19136	+	2730	0	0	0	0	0	0	0	0	0	0	0	0	0	0	0	0	0	0
GCA_023806565_000000000030_16	19223	19663	-	441	0	0	0	0	0	0	0	0	0	0	0	0	0	0	0	0	0	0
GCA_023806565_000000000030_17	19772	20929	-	1158	0	0	0	0	0	0	0	0	0	0	0	0	0	0	0	0	0	0
GCA_023806565_000000000030_18	21108	22163	+	1056	0	0	0	0	0	0	0	0	0	0	0	0	0	0	0	0	0	0
GCA_023806565_000000000030_19	22277	24115	+	1839	0	0	0	0	0	0	0	0	0	0	0	0	0	0	0	0	0	0
GCA_023806565_000000000030_20	24096	24791	+	696	0	0	0	0	0	0	0	0	0	0	0	0	0	0	0	0	0	0
GCA_023806565_000000000030_21	25233	26402	-	1170	0	0	0	0	0	0	0	0	0	0	0	0	0	0	0	0	0	0
GCA_023806565_000000000030_22	26421	27263	-	843	0	0	0	0	0	0	0	0	0	0	0	0	0	0	0	0	0	0
GCA_023806565_000000000030_23	27336	27764	-	429	0	0	0	0	0	0	0	0	0	0	0	0	0	0	0	0	0	0
GCA_023806565_000000000030_24	27778	28878	-	1101	0	0	0	0	0	0	0	0	0	0	0	0	0	0	0	0	0	0
GCA_023806565_000000000030_25	28875	29531	-	657	0	0	0	0	0	0	0	0	0	0	0	0	0	0	0	0	0	0
GCA_023806565_000000000030_26	29554	30249	-	696	0	0	0	0	0	0	0	0	0	0	0	0	0	0	0	0	0	0
GCA_023806565_000000000030_27	30246	30932	-	687	0	0	0	0	0	0	0	0	0	0	0	0	0	0	0	0	0	0
GCA_023806565_000000000030_28	30929	31951	-	1023	0	0	0	0	0	0	0	0	0	0	0	0	0	0	0	0	0	0
GCA_023806565_000000000030_29	31948	33714	-	1767	0	0	0	0	0	0	0	0	0	0	0	0	0	0	0	0	0	0
GCA_023806565_000000000030_30	33704	34246	-	543	0	0	0	0	0	0	0	0	0	0	0	0	0	0	0	0	0	0
GCA_023806565_000000000030_31	34243	34827	-	585	0	0	0	0	0	0	0	0	0	0	0	0	0	0	0	0	0	0
GCA_023806565_000000000030_32	34903	35955	-	1053	0	0	0	0	0	0	0	0	0	0	0	0	0	0	0	0	0	0
GCA_023806565_000000000030_33	36282	36674	+	393	0	0	0	0	0	0	0	0	0	0	0	0	0	0	0	0	0	0
GCA_023806565_000000000031_1	2	418	-	417	0	0	0	0	0	0	0	0	0	0	0	0	0	0	0	0	0	0
GCA_023806565_000000000031_2	424	5733	-	5310	0	0	0	0	0	0	0	0	0	0	0	0	0	0	0	0	0	0
GCA_023806565_000000000031_3	5982	6419	+	438	0	0	0	0	0	0	0	0	0	0	0	0	0	0	0	0	0	0
GCA_023806565_000000000031_4	6784	7419	+	636	0	0	0	0	0	0	0	0	0	0	0	0	0	0	0	0	0	0
GCA_023806565_000000000031_5	7544	9838	-	2295	0	0	0	0	0	0	0	0	0	0	0	0	0	0	0	0	0	0
GCA_023806565_000000000031_6	9858	10685	-	828	0	0	0	0	0	0	0	0	0	0	0	0	0	0	0	0	0	0
GCA_023806565_000000000031_7	10708	12087	-	1380	0	0	0	0	0	0	0	0	0	0	0	0	0	0	0	0	0	0
GCA_023806565_000000000031_8	12813	13532	+	720	0	0	0	0	0	0	0	0	0	0	0	0	0	0	0	0	0	0
GCA_023806565_000000000031_9	13588	14586	+	999	0	0	0	0	0	0	0	0	0	0	0	0	0	0	0	0	0	0
GCA_023806565_000000000031_10	14844	16283	+	1440	0	0	0	0	0	0	0	0	0	0	0	0	0	0	0	0	0	0
GCA_023806565_000000000031_11	16390	16533	+	144	0	0	0	0	0	0	0	0	0	0	0	0	0	0	0	0	0	0
GCA_023806565_000000000031_12	16536	17015	+	480	0	0	0	0	0	0	0	0	0	0	0	0	0	0	0	0	0	0
GCA_023806565_000000000031_13	17088	17462	+	375	0	0	0	0	0	0	0	0	0	0	0	0	0	0	0	0	0	0
GCA_023806565_000000000031_14	17776	18714	+	939	0	0	0	0	0	0	0	0	0	0	0	0	0	0	0	0	0	0
GCA_023806565_000000000031_15	18754	19533	+	780	0	0	0	0	0	0	0	0	0	0	0	0	0	0	0	0	0	0
GCA_023806565_000000000031_16	19600	21702	+	2103	0	0	0	0	0	0	0	0	0	0	0	0	0	0	0	0	0	0
GCA_023806565_000000000031_17	21704	22210	+	507	0	0	0	0	0	0	0	0	0	0	0	0	0	0	0	0	0	0
GCA_023806565_000000000031_18	22207	22740	+	534	0	0	0	0	0	0	0	0	0	0	0	0	0	0	0	0	0	0
GCA_023806565_000000000031_19	22933	23811	+	879	0	0	0	0	0	0	0	0	0	0	0	0	0	0	0	0	0	0
GCA_023806565_000000000031_20	23899	25626	-	1728	0	4	0	3	1	0	0	1	0	0	0	0	0	1	0	0	0	0
GCA_023806565_000000000031_21	25623	25937	-	315	0	0	0	0	0	0	0	0	0	0	0	0	0	0	0	0	0	0
GCA_023806565_000000000031_22	26285	27904	+	1620	0	0	0	0	0	0	0	0	0	0	0	0	0	0	0	0	0	0
GCA_023806565_000000000031_23	27904	29142	+	1239	0	0	0	0	0	0	0	0	0	0	0	0	0	0	0	0	0	0
GCA_023806565_000000000031_24	29238	30278	+	1041	0	0	0	0	0	0	0	0	0	0	0	0	0	0	0	0	0	0
GCA_023806565_000000000031_25	30275	31141	+	867	0	0	0	0	0	0	0	0	0	0	0	0	0	0	0	0	0	0
GCA_023806565_000000000031_26	31251	31856	+	606	0	0	0	0	0	0	0	0	0	0	0	0	0	0	0	0	0	0
GCA_023806565_000000000031_27	31810	33351	+	1542	0	0	0	0	0	0	0	0	0	0	0	0	0	0	0	0	0	0
GCA_023806565_000000000031_28	33968	34102	+	135	0	0	0	0	0	0	0	0	0	0	0	0	0	0	0	0	0	0
GCA_023806565_000000000031_29	34166	34939	+	774	0	0	0	0	0	0	0	0	0	0	0	0	0	0	0	0	0	0
GCA_023806565_000000000032_1	491	823	-	333	0	0	0	0	0	0	0	0	0	0	0	0	0	0	0	0	0	0
GCA_023806565_000000000032_2	837	1037	-	201	0	0	0	0	0	0	0	0	0	0	0	0	0	0	0	0	0	0
GCA_023806565_000000000032_3	1544	3418	+	1875	0	0	0	0	0	0	0	0	0	0	0	0	0	0	0	0	0	0
GCA_023806565_000000000032_4	3427	4410	+	984	0	0	0	0	0	0	0	0	0	0	0	0	0	0	0	0	0	0
GCA_023806565_000000000032_5	4412	5191	+	780	0	0	0	0	0	0	0	0	0	0	0	0	0	0	0	0	0	0
GCA_023806565_000000000032_6	5331	5786	-	456	0	0	0	0	0	0	0	0	0	0	0	0	0	0	0	0	0	0
GCA_023806565_000000000032_7	5829	7772	-	1944	0	0	0	0	0	0	0	0	0	0	0	0	0	0	0	0	0	0
GCA_023806565_000000000032_8	7840	8709	-	870	0	0	0	0	0	0	0	0	0	0	0	0	0	0	0	0	0	0
GCA_023806565_000000000032_9	8723	9340	-	618	0	0	0	0	0	0	0	0	0	0	0	0	0	0	0	0	0	0
GCA_023806565_000000000032_10	9513	12332	-	2820	0	0	0	0	0	0	0	0	0	0	0	0	0	0	0	0	0	0
GCA_023806565_000000000032_11	12380	12883	-	504	0	0	0	0	0	0	0	0	0	0	0	0	0	0	0	0	0	0
GCA_023806565_000000000032_12	12883	13308	-	426	0	0	0	0	0	0	0	0	0	0	0	0	0	0	0	0	0	0
GCA_023806565_000000000032_13	13305	14801	-	1497	0	0	0	0	0	0	0	0	0	0	0	0	0	0	0	0	0	0
GCA_023806565_000000000032_14	14876	15955	+	1080	0	0	0	0	0	0	0	0	0	0	0	0	0	0	0	0	0	0
GCA_023806565_000000000032_15	15952	17025	+	1074	0	0	0	0	0	0	0	0	0	0	0	0	0	0	0	0	0	0
GCA_023806565_000000000032_16	17033	17461	-	429	0	0	0	0	0	0	0	0	0	0	0	0	0	0	0	0	0	0
GCA_023806565_000000000032_17	17461	18075	-	615	0	0	0	0	0	0	0	0	0	0	0	0	0	0	0	0	0	0
GCA_023806565_000000000032_18	18048	18425	-	378	0	0	0	0	0	0	0	0	0	0	0	0	0	0	0	0	0	0
GCA_023806565_000000000032_19	18422	18919	-	498	0	0	0	0	0	0	0	0	0	0	0	0	0	0	0	0	0	0
GCA_023806565_000000000032_20	19122	20834	+	1713	0	0	0	0	0	0	0	0	0	0	0	0	0	0	0	0	0	0
GCA_023806565_000000000032_21	20847	21338	+	492	0	0	0	0	0	0	0	0	0	0	0	0	0	0	0	0	0	0
GCA_023806565_000000000032_22	21368	22384	+	1017	0	0	0	0	0	0	0	0	0	0	0	0	0	0	0	0	0	0
GCA_023806565_000000000032_23	22537	23349	+	813	0	0	0	0	0	0	0	0	0	0	0	0	0	0	0	0	0	0
GCA_023806565_000000000032_24	23396	24934	+	1539	0	0	0	0	0	0	0	0	0	0	0	0	0	0	0	0	0	0
GCA_023806565_000000000032_25	24966	25310	-	345	0	0	0	0	0	0	0	0	0	0	0	0	0	0	0	0	0	0
GCA_023806565_000000000032_26	25307	25909	-	603	0	0	0	0	0	0	0	0	0	0	0	0	0	0	0	0	0	0
GCA_023806565_000000000032_27	25960	26766	+	807	0	0	0	0	0	0	0	0	0	0	0	0	0	0	0	0	0	0
GCA_023806565_000000000032_28	26763	28271	-	1509	0	0	0	0	0	0	0	0	0	0	0	0	0	0	0	0	0	0
GCA_023806565_000000000032_29	28571	28822	+	252	0	0	0	0	0	0	0	0	0	0	0	0	0	0	0	0	0	0
GCA_023806565_000000000032_30	28826	29380	+	555	0	0	0	0	0	0	0	0	0	0	0	0	0	0	0	0	0	0
GCA_023806565_000000000032_31	29362	30183	+	822	0	0	0	0	0	0	0	0	0	0	0	0	0	0	0	0	0	0
GCA_023806565_000000000032_32	30209	30574	+	366	0	0	0	0	0	0	0	0	0	0	0	0	0	0	0	0	0	0
GCA_023806565_000000000032_33	30652	31473	-	822	0	0	0	0	0	0	0	0	0	0	0	0	0	0	0	0	0	0
GCA_023806565_000000000032_34	31506	33371	-	1866	0	0	0	0	0	0	0	0	0	0	0	0	0	0	0	0	0	0
GCA_023806565_000000000032_35	33415	34323	-	909	0	0	0	0	0	0	0	0	0	0	0	0	0	0	0	0	0	0
GCA_023806565_000000000032_36	34320	34607	-	288	0	0	0	0	0	0	0	0	0	0	0	0	0	0	0	0	0	0
GCA_023806565_000000000033_1	3	1361	-	1359	0	0	0	0	0	0	0	0	0	0	0	0	0	0	0	0	0	0
GCA_023806565_000000000033_2	1794	2618	+	825	0	0	0	0	0	0	0	0	0	0	0	0	0	0	0	0	0	0
GCA_023806565_000000000033_3	2630	3322	+	693	0	0	0	0	0	0	0	0	0	0	0	0	0	0	0	0	0	0
GCA_023806565_000000000033_4	3319	3966	+	648	0	0	0	0	0	0	0	0	0	0	0	0	0	0	0	0	0	0
GCA_023806565_000000000033_5	4001	4453	-	453	0	0	0	0	0	0	0	0	0	0	0	0	0	0	0	0	0	0
GCA_023806565_000000000033_6	4571	5056	-	486	0	0	0	0	0	0	0	0	0	0	0	0	0	0	0	0	0	0
GCA_023806565_000000000034_1	14	1507	+	1494	0	0	0	0	0	0	0	0	0	0	0	0	0	1	0	0	0	0
GCA_023806565_000000000034_2	1571	3139	+	1569	0	0	0	0	0	0	0	0	0	0	0	0	0	0	0	0	0	0
GCA_023806565_000000000034_3	3204	3428	+	225	0	0	0	0	0	0	0	0	0	0	0	0	0	0	0	0	0	0
GCA_023806565_000000000034_4	3452	3649	+	198	0	0	0	0	0	0	0	0	0	0	0	0	0	0	0	0	0	0
GCA_023806565_000000000034_5	3667	4392	+	726	0	0	0	0	0	0	0	0	0	0	0	0	0	0	0	0	0	0
GCA_023806565_000000000034_6	4405	5043	+	639	0	0	0	0	0	0	0	0	0	0	0	0	0	0	0	0	0	0
GCA_023806565_000000000035_1	3	455	+	453	0	0	0	0	0	0	0	0	0	0	0	0	0	0	0	0	0	0
GCA_023806565_000000000035_2	756	1625	-	870	0	0	0	0	0	0	0	0	0	0	0	0	0	0	0	0	0	0
GCA_023806565_000000000035_3	1615	3126	-	1512	0	0	0	0	0	0	0	0	0	0	0	0	0	0	0	0	0	0
GCA_023806565_000000000035_4	3136	4047	-	912	0	0	0	0	0	0	0	0	0	0	0	0	0	0	0	0	0	0
GCA_023806565_000000000035_5	4240	4995	+	756	0	0	0	0	0	0	0	0	0	0	0	0	0	0	0	0	0	0
GCA_023806565_000000000036_1	1	510	+	510	0	0	0	0	0	0	0	0	0	0	0	0	0	0	0	0	0	0
GCA_023806565_000000000036_2	646	3993	-	3348	0	0	0	0	0	0	0	0	0	0	0	0	0	0	0	0	0	0
GCA_023806565_000000000036_3	4474	4977	+	504	0	0	0	0	0	0	0	0	0	0	0	0	0	0	0	0	0	0
GCA_023806565_000000000037_1	3	812	-	810	0	0	0	0	0	0	0	0	0	0	0	0	0	0	0	0	0	0
GCA_023806565_000000000037_2	856	2904	-	2049	0	0	0	0	0	0	0	0	0	0	0	0	0	0	0	0	0	0
GCA_023806565_000000000037_3	3178	5466	+	2289	0	0	0	0	0	0	0	0	0	0	0	0	0	0	0	0	0	0
GCA_023806565_000000000037_4	5683	7398	+	1716	0	0	0	0	0	0	0	0	0	0	0	0	0	0	0	0	0	0
GCA_023806565_000000000037_5	7418	8656	+	1239	0	0	0	0	0	0	0	0	0	0	0	0	0	0	0	0	0	0
GCA_023806565_000000000037_6	8656	9519	+	864	0	0	0	0	0	0	0	0	0	0	0	0	0	0	0	0	0	0
GCA_023806565_000000000037_7	9620	9961	+	342	0	0	0	0	0	0	0	0	0	0	0	0	0	0	0	0	0	0
GCA_023806565_000000000037_8	9946	10578	+	633	0	0	0	0	0	0	0	0	0	0	0	0	0	0	0	0	0	0
GCA_023806565_000000000037_9	10605	12407	+	1803	0	0	0	0	0	0	0	0	0	0	0	0	0	0	0	0	0	0
GCA_023806565_000000000037_10	12461	12895	+	435	0	0	0	0	0	0	0	0	0	0	0	0	0	0	0	0	0	0
GCA_023806565_000000000037_11	12898	13341	+	444	0	0	0	0	0	0	0	0	0	0	0	0	0	0	0	0	0	0
GCA_023806565_000000000037_12	13338	13787	+	450	0	0	0	0	0	0	0	0	0	0	0	0	0	0	0	0	0	0
GCA_023806565_000000000037_13	13970	14734	-	765	0	0	0	0	0	0	0	0	0	0	0	0	0	0	0	0	0	0
GCA_023806565_000000000037_14	14731	15570	-	840	0	0	0	0	0	0	0	0	0	0	0	0	0	0	0	0	0	0
GCA_023806565_000000000037_15	15650	15910	-	261	0	0	0	0	0	0	0	0	0	0	0	0	0	0	0	0	0	0
GCA_023806565_000000000037_16	16333	17193	+	861	0	0	0	0	0	0	0	0	0	0	0	0	0	0	0	0	0	0
GCA_023806565_000000000037_17	17622	18281	-	660	0	0	0	0	0	0	0	0	0	0	0	0	0	0	0	0	0	0
GCA_023806565_000000000037_18	18457	19218	+	762	0	0	0	0	0	0	0	0	0	0	0	0	0	0	0	0	0	0
GCA_023806565_000000000037_19	19284	20000	+	717	0	0	0	0	0	0	0	0	0	0	0	0	0	0	0	0	0	0
GCA_023806565_000000000037_20	19993	20721	+	729	0	0	0	0	0	0	0	0	0	0	0	0	0	0	0	0	0	0
GCA_023806565_000000000037_21	20742	22313	+	1572	0	0	0	0	0	0	0	0	0	0	0	0	0	0	0	0	0	0
GCA_023806565_000000000037_22	22390	23031	+	642	0	0	0	0	0	0	0	0	0	0	0	0	0	0	0	0	0	0
GCA_023806565_000000000037_23	23071	23967	+	897	0	0	0	0	0	0	0	0	0	0	0	0	0	0	0	0	0	0
GCA_023806565_000000000037_24	23938	25329	-	1392	0	0	0	0	0	0	0	0	0	0	0	0	0	0	0	0	0	0
GCA_023806565_000000000037_25	25441	26049	+	609	0	0	0	0	0	0	0	0	0	0	0	0	0	0	0	0	0	0
GCA_023806565_000000000037_26	26178	26663	+	486	0	0	0	0	0	0	0	0	0	0	0	0	0	0	0	0	0	0
GCA_023806565_000000000037_27	26746	27180	+	435	0	0	0	0	0	0	0	0	0	0	0	0	0	0	0	0	0	0
GCA_023806565_000000000037_28	27397	28761	+	1365	0	0	0	0	0	0	0	0	0	0	0	0	0	0	0	0	0	0
GCA_023806565_000000000037_29	28772	29674	+	903	0	0	0	0	0	0	0	0	0	0	0	0	0	0	0	0	0	0
GCA_023806565_000000000037_30	29671	30603	+	933	0	0	0	0	0	0	0	0	0	0	0	0	0	0	0	0	0	0
GCA_023806565_000000000037_31	30688	31623	+	936	0	0	0	0	0	0	0	0	0	0	0	0	0	0	0	0	0	0
GCA_023806565_000000000037_32	31717	32112	-	396	0	0	0	0	0	0	0	0	0	0	0	0	0	0	0	0	0	0
GCA_023806565_000000000037_33	32269	32829	+	561	0	0	0	0	0	0	0	0	0	0	0	0	0	0	0	0	0	0
GCA_023806565_000000000038_1	1	498	+	498	0	0	0	0	0	0	0	0	0	0	0	0	0	0	0	0	0	0
GCA_023806565_000000000038_2	608	2377	+	1770	0	0	0	0	0	0	0	0	0	0	0	0	0	0	0	0	0	0
GCA_023806565_000000000038_3	2743	3801	+	1059	0	0	0	0	0	0	0	0	0	0	0	0	0	0	0	0	0	0
GCA_023806565_000000000038_4	3803	4378	+	576	0	0	0	0	0	0	0	0	0	0	0	0	0	0	0	0	0	0
GCA_023806565_000000000038_5	4375	4827	+	453	0	0	0	0	0	0	0	0	0	0	0	0	0	0	0	0	0	0
GCA_023806565_000000000039_1	3	143	+	141	0	0	0	0	0	0	0	0	0	0	0	0	0	0	0	0	0	0
GCA_023806565_000000000039_2	295	1905	+	1611	0	0	0	0	0	0	0	0	0	0	0	0	0	0	0	0	0	0
GCA_023806565_000000000039_3	2066	2581	-	516	0	0	0	0	0	0	0	0	0	0	0	0	0	0	0	0	0	0
GCA_023806565_000000000039_4	3123	3263	-	141	0	0	0	0	0	0	0	0	0	0	0	0	0	0	0	0	0	0
GCA_023806565_000000000039_5	3599	4585	+	987	0	0	0	0	0	0	0	0	0	0	0	0	0	0	0	0	0	0
GCA_023806565_000000000039_6	5421	7724	-	2304	0	0	0	0	0	0	0	0	0	0	0	0	0	0	0	0	0	0
GCA_023806565_000000000039_7	7875	8216	-	342	0	0	0	0	0	0	0	0	0	0	0	0	0	0	0	0	0	0
GCA_023806565_000000000039_8	8200	9057	-	858	0	0	0	0	0	0	0	0	0	0	0	0	0	0	0	0	0	0
GCA_023806565_000000000039_9	9072	9719	+	648	0	0	0	0	0	0	0	0	0	0	0	0	0	0	0	0	0	0
GCA_023806565_000000000039_10	9733	10518	+	786	0	0	0	0	0	0	0	0	0	0	0	0	0	0	0	0	0	0
GCA_023806565_000000000039_11	11217	13223	+	2007	0	0	0	0	0	0	0	0	0	0	0	0	0	0	0	0	0	0
GCA_023806565_000000000039_12	13262	13576	-	315	0	0	0	0	0	0	0	0	0	0	0	0	0	0	0	0	0	0
GCA_023806565_000000000039_13	13672	14265	-	594	0	0	0	0	0	0	0	0	0	0	0	0	0	0	0	0	0	0
GCA_023806565_000000000039_14	14521	16182	-	1662	0	0	0	0	0	0	0	0	0	0	0	0	0	0	0	0	0	0
GCA_023806565_000000000039_15	16484	18070	+	1587	0	0	0	0	0	0	0	0	0	0	0	0	0	0	0	0	0	0
GCA_023806565_000000000039_16	18039	18476	-	438	0	0	0	0	0	0	0	0	0	0	0	0	0	0	0	0	0	0
GCA_023806565_000000000039_17	18507	19535	-	1029	0	0	0	0	0	0	0	0	0	0	0	0	0	0	0	0	0	0
GCA_023806565_000000000039_18	19840	20076	-	237	0	0	0	0	0	0	0	0	0	0	0	0	0	0	0	0	0	0
GCA_023806565_000000000039_19	20180	20920	-	741	0	0	0	0	0	0	0	0	0	0	0	0	0	0	0	0	0	0
GCA_023806565_000000000039_20	20926	21861	-	936	0	0	0	0	0	0	0	0	0	0	0	0	0	0	0	0	0	0
GCA_023806565_000000000039_21	21872	22831	-	960	0	0	0	0	0	0	0	0	0	0	0	0	0	0	0	0	0	0
GCA_023806565_000000000039_22	22833	23648	-	816	0	0	0	0	0	0	0	0	0	0	0	0	0	0	0	0	0	0
GCA_023806565_000000000039_23	23904	24083	-	180	0	0	0	0	0	0	0	0	0	0	0	0	0	0	0	0	0	0
GCA_023806565_000000000039_24	24108	24599	-	492	0	0	0	0	0	0	0	0	0	0	0	0	0	0	0	0	0	0
GCA_023806565_000000000039_25	24719	25303	+	585	0	0	0	0	0	0	0	0	0	0	0	0	0	0	0	0	0	0
GCA_023806565_000000000039_26	25336	26046	+	711	0	0	0	0	0	0	0	0	0	0	0	0	0	0	0	0	0	0
GCA_023806565_000000000039_27	26064	27017	-	954	0	0	0	0	0	0	0	0	0	0	0	0	0	0	0	0	0	0
GCA_023806565_000000000039_28	27014	27367	-	354	0	0	0	0	0	0	0	0	0	0	0	0	0	0	0	0	0	0
GCA_023806565_000000000039_29	27352	28008	-	657	0	0	0	0	0	0	0	0	0	0	0	0	0	0	0	0	0	0
GCA_023806565_000000000039_30	27992	29071	-	1080	0	0	0	0	0	0	0	0	0	0	0	0	0	0	0	0	0	0
GCA_023806565_000000000039_31	29388	32201	+	2814	0	0	0	0	0	0	0	0	0	0	0	0	0	0	0	0	0	0
GCA_023806565_000000000040_1	435	881	+	447	0	0	0	0	0	0	0	0	0	0	0	0	0	0	0	0	0	0
GCA_023806565_000000000040_2	1011	3008	-	1998	0	0	0	0	0	0	0	0	0	0	0	0	0	0	0	0	0	0
GCA_023806565_000000000040_3	3233	3796	+	564	0	0	0	0	0	0	0	0	0	0	0	0	0	0	0	0	0	0
GCA_023806565_000000000040_4	3890	4444	+	555	0	0	0	0	0	0	0	0	0	0	0	0	0	0	0	0	0	0
GCA_023806565_000000000040_5	4521	5435	-	915	0	0	0	0	0	0	0	0	0	0	0	0	0	0	0	0	0	0
GCA_023806565_000000000040_6	5436	6476	-	1041	0	0	0	0	0	0	0	0	0	0	0	0	0	0	0	0	0	0
GCA_023806565_000000000040_7	6505	7437	-	933	0	0	0	0	0	0	0	0	0	0	0	0	0	0	0	0	0	0
GCA_023806565_000000000040_8	7434	8381	-	948	0	0	0	0	0	0	0	0	0	0	0	0	0	0	0	0	0	0
GCA_023806565_000000000040_9	8378	9511	-	1134	0	0	0	0	0	0	0	0	0	0	0	0	0	0	0	0	0	0
GCA_023806565_000000000040_10	9517	9888	-	372	0	0	0	0	0	0	0	0	0	0	0	0	0	0	0	0	0	0
GCA_023806565_000000000040_11	10255	11595	+	1341	0	0	0	0	0	0	0	0	0	0	0	0	0	0	0	0	0	0
GCA_023806565_000000000040_12	11732	12406	+	675	0	0	0	0	0	0	0	0	0	0	0	0	0	0	0	0	0	0
GCA_023806565_000000000040_13	12962	13558	+	597	0	0	0	0	0	0	0	0	0	0	0	0	0	0	0	0	0	0
GCA_023806565_000000000040_14	13897	14277	+	381	0	0	0	0	0	0	0	0	0	0	0	0	0	0	0	0	0	0
GCA_023806565_000000000040_15	14312	15559	+	1248	0	0	0	0	0	0	0	0	0	0	0	0	0	0	0	0	0	0
GCA_023806565_000000000040_16	15636	16670	-	1035	0	0	0	0	0	0	0	0	0	0	0	0	0	0	0	0	0	0
GCA_023806565_000000000040_17	16738	17283	+	546	0	0	0	0	0	0	0	0	0	0	0	0	0	0	0	0	0	0
GCA_023806565_000000000040_18	17429	17995	-	567	0	0	0	0	0	0	0	0	0	0	0	0	0	0	0	0	0	0
GCA_023806565_000000000040_19	18166	19662	-	1497	0	0	0	0	0	0	0	0	0	0	0	0	0	0	0	0	0	0
GCA_023806565_000000000040_20	20169	20465	-	297	0	0	0	0	0	0	0	0	0	0	0	0	0	0	0	0	0	0
GCA_023806565_000000000040_21	20785	22263	-	1479	0	0	0	0	0	0	0	0	0	0	0	0	0	0	0	0	0	0
GCA_023806565_000000000040_22	22355	23251	+	897	0	0	0	0	0	0	0	0	0	0	0	0	0	0	0	0	0	0
GCA_023806565_000000000040_23	23344	23490	-	147	0	0	0	0	0	0	0	0	0	0	0	0	0	0	0	0	0	0
GCA_023806565_000000000040_24	23615	24358	-	744	0	0	0	0	0	0	0	0	0	0	0	0	0	0	0	0	0	0
GCA_023806565_000000000040_25	24403	32190	-	7788	0	0	0	0	0	0	0	0	0	0	0	0	0	0	0	0	0	0
GCA_023806565_000000000041_1	2	256	+	255	0	0	0	0	0	0	0	0	0	0	0	0	0	0	0	0	0	0
GCA_023806565_000000000041_2	354	953	+	600	0	0	0	0	0	0	0	0	0	0	0	0	0	0	0	0	0	0
GCA_023806565_000000000041_3	950	1753	+	804	0	0	0	0	0	0	0	0	0	0	0	0	0	0	0	0	0	0
GCA_023806565_000000000041_4	2135	2362	+	228	0	0	0	0	0	0	0	0	0	0	0	0	0	0	0	0	0	0
GCA_023806565_000000000041_5	2362	2778	+	417	0	0	0	0	0	0	0	0	0	0	0	0	0	0	0	0	0	0
GCA_023806565_000000000041_6	2973	6122	-	3150	0	0	0	0	0	0	0	0	0	0	0	0	0	0	0	0	0	0
GCA_023806565_000000000041_7	6146	7549	-	1404	0	0	0	0	0	0	0	0	0	0	0	0	0	0	0	0	0	0
GCA_023806565_000000000041_8	7546	8817	-	1272	0	0	0	0	0	0	0	0	0	0	0	0	0	0	0	0	0	0
GCA_023806565_000000000041_9	9141	10445	+	1305	0	0	0	0	0	0	0	0	0	0	0	0	0	0	0	0	0	0
GCA_023806565_000000000041_10	10536	12038	+	1503	0	0	0	0	0	0	0	0	0	0	0	0	0	0	0	0	0	0
GCA_023806565_000000000041_11	12080	15007	+	2928	0	0	0	0	0	0	0	0	0	0	0	0	0	0	0	0	0	0
GCA_023806565_000000000041_12	15349	16302	-	954	0	0	0	0	0	0	0	0	0	0	0	0	0	0	0	0	0	0
GCA_023806565_000000000041_13	16299	18098	-	1800	0	0	0	0	0	0	0	0	0	0	0	0	0	0	0	0	0	0
GCA_023806565_000000000041_14	18161	18796	+	636	0	0	0	0	0	0	0	0	0	0	0	0	0	0	0	0	0	0
GCA_023806565_000000000041_15	18800	19447	+	648	0	0	0	0	0	0	0	0	0	0	0	0	0	0	0	0	0	0
GCA_023806565_000000000041_16	19459	20457	+	999	0	0	0	0	0	0	0	0	0	0	0	0	0	0	0	0	0	0
GCA_023806565_000000000041_17	20454	21731	+	1278	0	0	0	0	0	0	0	0	0	0	0	0	0	0	0	0	0	0
GCA_023806565_000000000041_18	21728	23029	+	1302	0	0	0	0	0	0	0	0	0	0	0	0	0	0	0	0	0	0
GCA_023806565_000000000041_19	23139	23342	-	204	0	0	0	0	0	0	0	0	0	0	0	0	0	0	0	0	0	0
GCA_023806565_000000000041_20	23339	23497	-	159	0	0	0	0	0	0	0	0	0	0	0	0	0	0	0	0	0	0
GCA_023806565_000000000041_21	23577	24983	-	1407	0	0	0	0	0	0	0	0	0	0	0	0	0	0	0	0	0	0
GCA_023806565_000000000041_22	24970	25692	-	723	0	0	0	0	0	0	0	0	0	0	0	0	0	0	0	0	0	0
GCA_023806565_000000000041_23	25840	27003	+	1164	0	0	0	0	0	0	0	0	0	0	0	0	0	0	0	0	0	0
GCA_023806565_000000000041_24	27018	27509	+	492	0	0	0	0	0	0	0	0	0	0	0	0	0	0	0	0	0	0
GCA_023806565_000000000041_25	27560	28021	-	462	0	0	0	0	0	0	0	0	0	0	0	0	0	0	0	0	0	0
GCA_023806565_000000000041_26	28018	29214	-	1197	0	0	0	0	0	0	0	0	0	0	0	0	0	0	0	0	0	0
GCA_023806565_000000000041_27	29363	30040	+	678	0	0	0	0	0	0	0	0	0	0	0	0	0	0	0	0	0	0
GCA_023806565_000000000041_28	30114	30656	-	543	0	0	0	0	0	0	0	0	0	0	0	0	0	0	0	0	0	0
GCA_023806565_000000000041_29	30814	31437	-	624	0	0	0	0	0	0	0	0	0	0	0	0	0	0	0	0	0	0
GCA_023806565_000000000042_1	1	861	+	861	0	0	0	0	0	0	0	0	0	0	0	0	0	0	0	0	0	0
GCA_023806565_000000000042_2	854	2293	+	1440	0	0	0	0	0	0	0	0	0	0	0	0	0	0	0	0	0	0
GCA_023806565_000000000042_3	2306	2797	+	492	0	0	0	0	0	0	0	0	0	0	0	0	0	0	0	0	0	0
GCA_023806565_000000000042_4	2794	3033	+	240	0	0	0	0	0	0	0	0	0	0	0	0	0	0	0	0	0	0
GCA_023806565_000000000042_5	3301	5079	+	1779	0	0	0	0	0	0	0	0	0	0	0	0	0	0	0	0	0	0
GCA_023806565_000000000042_6	5167	7383	-	2217	0	0	0	0	0	0	0	0	0	0	0	0	0	0	0	0	0	0
GCA_023806565_000000000042_7	7832	8278	+	447	0	0	0	0	0	0	0	0	0	0	0	0	0	0	0	0	0	0
GCA_023806565_000000000042_8	8413	9438	-	1026	0	0	0	0	0	0	0	0	0	0	0	0	0	0	0	0	0	0
GCA_023806565_000000000042_9	9563	10117	-	555	0	0	0	0	0	0	0	0	0	0	0	0	0	0	0	0	0	0
GCA_023806565_000000000042_10	10723	11622	+	900	0	0	0	0	0	0	0	0	0	0	0	0	0	0	0	0	0	0
GCA_023806565_000000000042_11	11624	13279	+	1656	0	0	0	0	0	0	0	0	0	0	0	0	0	0	0	0	0	0
GCA_023806565_000000000042_12	13318	13986	-	669	0	0	0	0	0	0	0	0	0	0	0	0	0	0	0	0	0	0
GCA_023806565_000000000042_13	13993	14910	-	918	0	0	0	0	0	0	0	0	0	0	0	0	0	0	0	0	0	0
GCA_023806565_000000000042_14	14926	16533	-	1608	0	0	0	0	0	0	0	0	0	0	0	0	0	0	0	0	0	0
GCA_023806565_000000000042_15	16533	17036	-	504	0	0	0	0	0	0	0	0	0	0	0	0	0	0	0	0	0	0
GCA_023806565_000000000042_16	17033	18451	-	1419	0	0	0	0	0	0	0	0	0	0	0	0	0	0	0	0	0	0
GCA_023806565_000000000042_17	18557	19279	+	723	0	0	0	0	0	0	0	0	0	0	0	0	0	0	0	0	0	0
GCA_023806565_000000000042_18	19575	19940	+	366	0	0	0	0	0	0	0	0	0	0	0	0	0	0	0	0	0	0
GCA_023806565_000000000042_19	19984	21198	+	1215	0	0	0	0	0	0	0	0	0	0	0	0	0	0	0	0	0	0
GCA_023806565_000000000042_20	21504	22802	+	1299	0	0	0	0	0	0	0	0	0	0	0	0	0	0	0	0	0	0
GCA_023806565_000000000042_21	22825	23487	+	663	0	0	0	0	0	0	0	0	0	0	0	0	0	0	0	0	0	0
GCA_023806565_000000000042_22	23484	25982	+	2499	0	0	0	0	0	0	0	0	0	0	0	0	0	0	0	0	0	0
GCA_023806565_000000000042_23	25996	27066	+	1071	0	0	0	0	0	0	0	0	0	0	0	0	0	0	0	0	0	0
GCA_023806565_000000000042_24	27099	28631	-	1533	0	0	0	0	0	0	0	0	0	0	0	0	0	0	0	0	0	0
GCA_023806565_000000000042_25	28667	29935	-	1269	0	0	0	0	0	0	0	0	0	0	0	0	0	0	0	0	0	0
GCA_023806565_000000000042_26	30008	31087	-	1080	0	0	0	0	0	0	0	0	0	0	0	0	0	0	0	0	0	0
GCA_023806565_000000000043_1	2	439	-	438	0	0	0	0	0	0	0	0	0	0	0	0	0	0	0	0	0	0
GCA_023806565_000000000043_2	509	913	-	405	0	0	0	0	0	0	0	0	0	0	0	0	0	0	0	0	0	0
GCA_023806565_000000000043_3	1150	2925	-	1776	0	0	0	0	0	0	0	0	0	0	0	0	0	0	0	0	0	0
GCA_023806565_000000000043_4	2922	4346	-	1425	4	17	1	9	22	3	4	19	9	4	23	1	3	21	5	3	17	4
GCA_023806565_000000000043_5	4531	4650	+	120	0	0	0	0	0	0	0	0	0	0	0	0	0	0	0	0	0	0
GCA_023806565_000000000044_1	3	1589	+	1587	0	0	0	0	0	0	0	0	0	0	0	0	0	0	0	0	0	0
GCA_023806565_000000000044_2	1586	2356	-	771	0	0	0	0	0	0	0	0	0	0	0	0	0	0	0	0	0	0
GCA_023806565_000000000044_3	2359	3120	-	762	0	0	0	0	0	0	0	0	0	0	0	0	0	0	0	0	0	0
GCA_023806565_000000000044_4	3352	4239	+	888	0	0	0	0	0	0	0	0	0	0	0	0	0	0	0	0	0	0
GCA_023806565_000000000044_5	4549	4650	+	102	0	0	0	0	0	0	0	0	0	0	0	0	0	0	0	0	0	0
GCA_023806565_000000000045_1	55	318	+	264	0	0	0	0	0	0	0	0	0	0	0	0	0	0	0	0	0	0
GCA_023806565_000000000045_2	340	1473	-	1134	0	0	0	0	0	0	0	0	0	0	0	0	0	0	0	0	0	0
GCA_023806565_000000000045_3	1619	2659	+	1041	0	0	0	0	0	0	0	0	0	0	0	0	0	0	0	0	0	0
GCA_023806565_000000000045_4	3041	3796	+	756	0	0	0	0	0	0	0	0	0	0	0	0	0	0	0	0	0	0
GCA_023806565_000000000045_5	3868	4605	+	738	0	0	0	0	0	0	0	0	0	0	0	0	0	0	0	0	0	0
GCA_023806565_000000000046_1	2	1573	-	1572	0	0	0	0	0	0	0	0	0	0	0	0	0	0	0	0	0	0
GCA_023806565_000000000046_2	1587	3536	-	1950	0	0	0	0	0	0	0	0	0	0	0	0	0	0	0	0	0	0
GCA_023806565_000000000046_3	3889	4602	+	714	0	0	0	0	0	0	0	0	0	0	0	0	0	0	0	0	0	0
GCA_023806565_000000000047_1	3	89	-	87	0	0	0	0	0	0	0	0	0	0	0	0	0	0	0	0	0	0
GCA_023806565_000000000047_2	112	423	+	312	0	0	0	0	0	0	0	0	0	0	0	0	0	0	0	0	0	0
GCA_023806565_000000000047_3	538	1182	+	645	0	0	0	0	0	0	0	0	0	0	0	0	0	0	0	0	0	0
GCA_023806565_000000000047_4	1183	1803	+	621	0	0	0	0	0	0	0	0	0	0	0	0	0	0	0	0	0	0
GCA_023806565_000000000047_5	1800	2102	+	303	0	0	0	0	0	0	0	0	0	0	0	0	0	0	0	0	0	0
GCA_023806565_000000000047_6	2102	2929	+	828	0	0	0	0	0	0	0	0	0	0	0	0	0	0	0	0	0	0
GCA_023806565_000000000047_7	2943	3218	+	276	0	0	0	0	0	0	0	0	0	0	0	0	0	0	0	0	0	0
GCA_023806565_000000000047_8	3229	3558	+	330	0	0	0	0	0	0	0	0	0	0	0	0	0	0	0	0	0	0
GCA_023806565_000000000047_9	3568	4416	+	849	0	0	0	0	0	0	0	0	0	0	0	0	0	0	0	0	0	0
GCA_023806565_000000000047_10	4400	4813	+	414	0	0	0	0	0	0	0	0	0	0	0	0	0	0	0	0	0	0
GCA_023806565_000000000047_11	4816	5010	+	195	0	0	0	0	0	0	0	0	0	0	0	0	0	0	0	0	0	0
GCA_023806565_000000000047_12	5007	5273	+	267	0	0	0	0	0	0	0	0	0	0	0	0	0	0	0	0	0	0
GCA_023806565_000000000047_13	5405	5773	+	369	0	0	0	0	0	0	0	0	0	0	0	0	0	0	0	0	0	0
GCA_023806565_000000000047_14	5782	6099	+	318	0	0	0	0	0	0	0	0	0	0	0	0	0	0	0	0	0	0
GCA_023806565_000000000047_15	6109	6648	+	540	0	0	0	0	0	0	0	0	0	0	0	0	0	0	0	0	0	0
GCA_023806565_000000000047_16	6655	6960	+	306	0	0	0	0	0	0	0	0	0	0	0	0	0	0	0	0	0	0
GCA_023806565_000000000047_17	6976	7371	+	396	0	0	0	0	0	0	0	0	0	0	0	0	0	0	0	0	0	0
GCA_023806565_000000000047_18	7381	7917	+	537	0	0	0	0	0	0	0	0	0	0	0	0	0	0	0	0	0	0
GCA_023806565_000000000047_19	7928	8284	+	357	0	0	0	0	0	0	0	0	0	0	0	0	0	0	0	0	0	0
GCA_023806565_000000000047_20	8312	8836	+	525	0	0	0	0	0	0	0	0	0	0	0	0	0	0	0	0	0	0
GCA_023806565_000000000047_21	8840	9022	+	183	0	0	0	0	0	0	0	0	0	0	0	0	0	0	0	0	0	0
GCA_023806565_000000000047_22	9024	9458	+	435	0	0	0	0	0	0	0	0	0	0	0	0	0	0	0	0	0	0
GCA_023806565_000000000047_23	9482	10807	+	1326	0	0	0	0	0	0	0	0	0	0	0	0	0	0	0	0	0	0
GCA_023806565_000000000047_24	10811	11029	+	219	0	0	0	0	0	0	0	0	0	0	0	0	0	0	0	0	0	0
GCA_023806565_000000000047_25	11285	11647	+	363	0	0	0	0	0	0	0	0	0	0	0	0	0	0	0	0	0	0
GCA_023806565_000000000047_26	11668	12066	+	399	0	0	0	0	0	0	0	0	0	0	0	0	0	0	0	0	0	0
GCA_023806565_000000000047_27	12080	12709	+	630	0	0	0	0	0	0	0	0	0	0	0	0	0	0	0	0	0	0
GCA_023806565_000000000047_28	12750	13724	+	975	0	0	0	0	0	0	0	0	0	0	0	0	0	0	0	0	0	0
GCA_023806565_000000000047_29	13755	14141	+	387	0	0	0	0	0	0	0	0	0	0	0	0	0	0	0	0	0	0
GCA_023806565_000000000047_30	14222	16039	-	1818	0	0	0	0	0	0	0	0	0	0	0	0	0	0	0	0	0	0
GCA_023806565_000000000047_31	16276	17022	+	747	0	0	0	0	0	0	0	0	0	0	0	0	0	0	0	0	0	0
GCA_023806565_000000000047_32	17053	19404	+	2352	0	0	0	0	0	0	0	0	0	0	0	0	0	0	0	0	0	0
GCA_023806565_000000000047_33	19497	20810	+	1314	0	0	0	0	0	0	0	0	0	0	0	0	0	0	0	0	0	0
GCA_023806565_000000000047_34	20807	22723	+	1917	0	0	0	0	0	0	0	0	0	0	0	0	0	0	0	0	0	0
GCA_023806565_000000000047_35	22756	23466	-	711	0	0	0	0	0	0	0	0	0	0	0	0	0	0	0	0	0	0
GCA_023806565_000000000047_36	23562	24086	-	525	0	0	0	0	0	0	0	0	0	0	0	0	0	0	0	0	0	0
GCA_023806565_000000000047_37	24716	25663	+	948	0	0	0	0	0	0	0	0	0	0	0	0	0	0	0	0	0	0
GCA_023806565_000000000047_38	25831	27492	-	1662	0	0	0	0	0	0	0	0	0	0	0	0	0	0	0	0	0	0
GCA_023806565_000000000047_39	27489	27800	-	312	0	0	0	0	0	0	0	0	0	0	0	0	0	0	0	0	0	0
GCA_023806565_000000000047_40	27990	29051	-	1062	0	0	0	0	0	0	0	0	0	0	0	0	0	0	0	0	0	0
GCA_023806565_000000000047_41	29130	30155	-	1026	0	0	0	0	0	0	0	0	0	0	0	0	0	0	0	0	0	0
GCA_023806565_000000000048_1	152	1498	-	1347	0	0	0	0	0	0	0	0	0	0	0	0	0	0	0	0	0	0
GCA_023806565_000000000048_2	1501	2382	-	882	0	0	0	0	0	0	0	0	0	0	0	0	0	0	0	0	0	0
GCA_023806565_000000000048_3	2379	2606	-	228	0	0	0	0	0	0	0	0	0	0	0	0	0	0	0	0	0	0
GCA_023806565_000000000048_4	2619	3053	-	435	0	0	0	0	0	0	0	0	0	0	0	0	0	0	0	0	0	0
GCA_023806565_000000000048_5	3047	3283	-	237	0	0	0	0	0	0	0	0	0	0	0	0	0	0	0	0	0	0
GCA_023806565_000000000048_6	3635	4111	-	477	0	0	0	0	0	0	0	0	0	0	0	0	0	0	0	0	0	0
GCA_023806565_000000000048_7	4138	4749	-	612	0	0	0	0	0	0	0	0	0	0	0	0	0	0	0	0	0	0
GCA_023806565_000000000048_8	4746	6371	-	1626	0	0	0	0	0	0	0	0	0	0	0	0	0	0	0	0	0	0
GCA_023806565_000000000048_9	6541	7770	+	1230	0	0	0	0	0	0	0	0	0	0	0	0	0	0	0	0	0	0
GCA_023806565_000000000048_10	7789	8967	+	1179	0	0	0	0	0	0	0	0	0	0	0	0	0	0	0	0	0	0
GCA_023806565_000000000048_11	9142	10017	+	876	0	0	0	0	0	0	0	0	0	0	0	0	0	0	0	0	0	0
GCA_023806565_000000000048_12	10202	10909	-	708	0	0	0	0	0	0	0	0	0	0	0	0	0	0	0	0	0	0
GCA_023806565_000000000048_13	10927	12090	-	1164	0	0	0	0	0	0	0	0	0	0	0	0	0	0	0	0	0	0
GCA_023806565_000000000048_14	12225	12689	-	465	0	0	0	0	0	0	0	0	0	0	0	0	0	0	0	0	0	0
GCA_023806565_000000000048_15	12706	13248	-	543	0	0	0	0	0	0	0	0	0	0	0	0	0	0	0	0	0	0
GCA_023806565_000000000048_16	13305	14840	-	1536	0	0	0	0	0	0	0	0	0	0	0	0	0	0	0	0	0	0
GCA_023806565_000000000048_17	14856	16058	-	1203	0	0	0	0	0	0	0	0	0	0	0	0	0	0	0	0	0	0
GCA_023806565_000000000048_18	16064	17770	-	1707	0	0	0	0	0	0	0	0	0	0	0	0	0	0	0	0	0	0
GCA_023806565_000000000048_19	17820	19025	-	1206	0	0	0	0	0	0	0	0	0	0	0	0	0	0	0	0	0	0
GCA_023806565_000000000048_20	19034	20869	-	1836	0	0	0	0	0	0	0	0	0	0	0	0	0	0	0	0	0	0
GCA_023806565_000000000048_21	20968	22335	-	1368	0	0	0	0	0	0	0	0	0	0	0	0	0	0	0	0	0	0
GCA_023806565_000000000048_22	22670	23488	+	819	0	0	0	0	0	0	0	0	0	0	0	0	0	0	0	0	0	0
GCA_023806565_000000000048_23	23475	24284	+	810	0	0	0	0	0	0	0	0	0	0	0	0	0	0	0	0	0	0
GCA_023806565_000000000048_24	24284	24754	+	471	0	0	0	0	0	0	0	0	0	0	0	0	0	0	0	0	0	0
GCA_023806565_000000000048_25	24770	25495	+	726	0	0	0	0	0	0	0	0	0	0	0	0	0	0	0	0	0	0
GCA_023806565_000000000048_26	25547	26164	+	618	0	0	0	0	0	0	0	0	0	0	0	0	0	0	0	0	0	0
GCA_023806565_000000000048_27	26161	26448	+	288	0	0	0	0	0	0	0	0	0	0	0	0	0	0	0	0	0	0
GCA_023806565_000000000048_28	26481	27398	+	918	0	0	0	0	0	0	0	0	0	0	0	0	0	0	0	0	0	0
GCA_023806565_000000000048_29	27395	28150	+	756	0	0	0	0	0	0	0	0	0	0	0	0	0	0	0	0	0	0
GCA_023806565_000000000048_30	28153	28398	+	246	0	0	0	0	0	0	0	0	0	0	0	0	0	0	0	0	0	0
GCA_023806565_000000000048_31	28391	29650	+	1260	0	0	0	0	0	0	0	0	0	0	0	0	0	0	0	0	0	0
GCA_023806565_000000000048_32	29734	30396	+	663	0	0	0	0	0	0	0	0	0	0	0	0	0	0	0	0	0	0
GCA_023806565_000000000049_1	3	233	+	231	0	0	0	0	0	0	0	0	0	0	0	0	0	0	0	0	0	0
GCA_023806565_000000000049_2	238	1017	+	780	0	0	0	0	0	0	0	0	0	0	0	0	0	0	0	0	0	0
GCA_023806565_000000000049_3	1043	1810	-	768	0	0	0	0	0	0	0	0	0	0	0	0	0	0	0	0	0	0
GCA_023806565_000000000049_4	2555	3187	+	633	0	0	0	0	0	0	0	0	0	0	0	0	0	0	0	0	0	0
GCA_023806565_000000000049_5	3269	4831	+	1563	0	0	0	0	0	0	0	0	0	0	0	0	0	0	0	0	0	0
GCA_023806565_000000000049_6	4841	5788	+	948	0	0	0	0	0	0	0	0	0	0	0	0	0	0	0	0	0	0
GCA_023806565_000000000049_7	5904	7439	+	1536	0	0	0	0	0	0	0	0	0	0	0	0	0	0	0	0	0	0
GCA_023806565_000000000049_8	7455	8549	+	1095	0	0	0	0	0	0	0	0	0	0	0	0	0	0	0	0	0	0
GCA_023806565_000000000049_9	8562	9731	+	1170	0	0	0	0	0	0	0	0	0	0	0	0	0	0	0	0	0	0
GCA_023806565_000000000049_10	9751	10617	+	867	0	0	0	0	0	0	0	0	0	0	0	0	0	0	0	0	0	0
GCA_023806565_000000000049_11	10614	11702	+	1089	0	0	0	0	0	0	0	0	0	0	0	0	0	0	0	0	0	0
GCA_023806565_000000000049_12	11747	13339	+	1593	0	0	0	0	0	0	0	0	0	0	0	0	0	0	0	0	0	0
GCA_023806565_000000000049_13	13641	15236	+	1596	0	0	0	0	0	0	0	0	0	0	0	0	0	0	0	0	0	0
GCA_023806565_000000000049_14	15233	16393	+	1161	0	0	0	0	0	0	0	0	0	0	0	0	0	0	0	0	0	0
GCA_023806565_000000000049_15	16483	18423	+	1941	0	0	0	0	0	0	0	0	0	0	0	0	0	0	0	0	0	0
GCA_023806565_000000000049_16	18420	19631	+	1212	0	0	0	0	0	0	0	0	0	0	0	0	0	0	0	0	0	0
GCA_023806565_000000000049_17	19912	20559	+	648	0	0	0	0	0	0	0	0	0	0	0	0	0	0	0	0	0	0
GCA_023806565_000000000049_18	20612	21220	+	609	0	0	0	0	0	0	0	0	0	0	0	0	0	0	0	0	0	0
GCA_023806565_000000000049_19	21221	22207	+	987	0	0	0	0	0	0	0	0	0	0	0	0	0	0	0	0	0	0
GCA_023806565_000000000049_20	22378	22545	+	168	0	0	0	0	0	0	0	0	0	0	0	0	0	0	0	0	0	0
GCA_023806565_000000000049_21	22598	23824	+	1227	0	0	0	0	0	0	0	0	0	0	0	0	0	0	0	0	0	0
GCA_023806565_000000000049_22	23857	25017	+	1161	0	0	0	0	0	0	0	0	0	0	0	0	0	0	0	0	0	0
GCA_023806565_000000000049_23	25014	26393	+	1380	0	0	0	0	0	0	0	0	0	0	0	0	0	0	0	0	0	0
GCA_023806565_000000000049_24	26574	27902	+	1329	0	0	0	0	0	0	0	0	0	0	0	0	0	0	0	0	0	0
GCA_023806565_000000000049_25	27909	28628	+	720	0	0	0	0	0	0	0	0	0	0	0	0	0	0	0	0	0	0
GCA_023806565_000000000049_26	28625	29659	+	1035	0	0	0	0	0	0	0	0	0	0	0	0	0	0	0	0	0	0
GCA_023806565_000000000050_1	2	535	-	534	0	0	0	0	0	0	0	0	0	0	0	0	0	0	0	0	0	0
GCA_023806565_000000000050_2	561	827	-	267	0	0	0	0	0	0	0	0	0	0	0	0	0	0	0	0	0	0
GCA_023806565_000000000050_3	820	2700	-	1881	0	0	0	0	0	0	0	0	0	0	0	0	0	0	0	0	0	0
GCA_023806565_000000000050_4	2697	2984	-	288	0	0	0	0	0	0	0	0	0	0	0	0	0	0	0	0	0	0
GCA_023806565_000000000050_5	3320	4330	-	1011	0	0	0	0	0	0	0	0	0	0	0	0	0	0	0	0	0	0
GCA_023806565_000000000051_1	1	519	+	519	0	0	0	0	0	0	0	0	0	0	0	0	0	0	0	0	0	0
GCA_023806565_000000000051_2	826	2109	-	1284	0	0	0	0	0	0	0	0	0	0	0	0	0	0	0	0	0	0
GCA_023806565_000000000051_3	2192	3502	-	1311	0	0	0	0	0	0	0	0	0	0	0	0	0	0	0	0	0	0
GCA_023806565_000000000051_4	3499	4254	-	756	0	0	0	0	0	0	0	0	0	0	0	0	0	0	0	0	0	0
GCA_023806565_000000000051_5	4235	5629	-	1395	0	0	0	0	0	0	0	0	0	0	0	0	0	0	0	0	0	0
GCA_023806565_000000000051_6	5870	6322	+	453	0	0	0	0	0	0	0	0	0	0	0	0	0	0	0	0	0	0
GCA_023806565_000000000051_7	6365	7321	-	957	0	0	0	0	0	0	0	0	0	0	0	0	0	0	0	0	0	0
GCA_023806565_000000000051_8	7435	7614	+	180	0	0	0	0	0	0	0	0	0	0	0	0	0	0	0	0	0	0
GCA_023806565_000000000051_9	8383	9078	+	696	0	0	0	0	0	0	0	0	0	0	0	0	0	0	0	0	0	0
GCA_023806565_000000000051_10	9387	9821	+	435	0	0	0	0	0	0	0	0	0	0	0	0	0	0	0	0	0	0
GCA_023806565_000000000051_11	9875	11332	-	1458	0	0	0	0	0	0	0	0	0	0	0	0	0	0	0	0	0	0
GCA_023806565_000000000051_12	11313	13514	-	2202	0	0	0	0	0	0	0	0	0	0	0	0	0	0	0	0	0	0
GCA_023806565_000000000051_13	13518	13886	-	369	0	0	0	0	0	0	0	0	0	0	0	0	0	0	0	0	0	0
GCA_023806565_000000000051_14	13940	16690	-	2751	0	0	0	0	0	0	0	0	0	0	0	0	0	0	0	0	0	0
GCA_023806565_000000000051_15	16700	16900	-	201	0	0	0	0	0	0	0	0	0	0	0	0	0	0	0	0	0	0
GCA_023806565_000000000051_16	17218	19326	+	2109	0	0	0	0	0	0	0	0	0	0	0	0	0	0	0	0	0	0
GCA_023806565_000000000051_17	19464	20387	+	924	0	0	0	0	0	0	0	0	0	0	0	0	0	0	0	0	0	0
GCA_023806565_000000000051_18	20457	21902	+	1446	0	0	0	0	0	0	0	0	0	0	0	0	0	0	0	0	0	0
GCA_023806565_000000000051_19	21894	22550	-	657	0	0	0	0	0	0	0	0	0	0	0	0	0	0	0	0	0	0
GCA_023806565_000000000051_20	22547	23329	-	783	0	0	0	0	0	0	0	0	0	0	0	0	0	0	0	0	0	0
GCA_023806565_000000000051_21	23340	23720	-	381	0	0	0	0	0	0	0	0	0	0	0	0	0	0	0	0	0	0
GCA_023806565_000000000051_22	23725	24765	-	1041	0	0	0	0	0	0	0	0	0	0	0	0	0	0	0	0	0	0
GCA_023806565_000000000051_23	24762	25397	-	636	0	0	0	0	0	0	0	0	0	0	0	0	0	0	0	0	0	0
GCA_023806565_000000000051_24	25394	26395	-	1002	0	0	0	0	0	0	0	0	0	0	0	0	0	0	0	0	0	0
GCA_023806565_000000000051_25	26606	27628	+	1023	0	0	0	0	0	0	0	0	0	0	0	0	0	0	0	0	0	0
GCA_023806565_000000000051_26	27641	28423	+	783	0	0	0	0	0	0	0	0	0	0	0	0	0	0	0	0	0	0
GCA_023806565_000000000051_27	28393	28875	-	483	0	0	0	0	0	0	0	0	0	0	0	0	0	0	0	0	0	0
GCA_023806565_000000000051_28	28878	29393	-	516	0	0	0	0	0	0	0	0	0	0	0	0	0	0	0	0	0	0
GCA_023806565_000000000052_1	366	704	-	339	0	0	0	0	0	0	0	0	0	0	0	0	0	0	0	0	0	0
GCA_023806565_000000000052_2	766	2376	-	1611	0	0	0	0	0	0	0	0	0	0	0	0	0	0	0	0	0	0
GCA_023806565_000000000052_3	2441	2989	-	549	0	0	0	0	0	0	0	0	0	0	0	0	0	0	0	0	0	0
GCA_023806565_000000000052_4	3079	3930	-	852	0	0	0	0	0	0	0	0	0	0	0	0	0	0	0	0	0	0
GCA_023806565_000000000052_5	3964	4671	-	708	0	0	0	0	0	0	0	0	0	0	0	0	0	0	0	0	0	0
GCA_023806565_000000000052_6	4753	5874	-	1122	0	0	0	0	0	0	0	0	0	0	0	0	0	0	0	0	0	0
GCA_023806565_000000000052_7	5876	6802	-	927	0	0	0	0	0	0	0	0	0	0	0	0	0	0	0	0	0	0
GCA_023806565_000000000052_8	6799	7767	-	969	0	0	0	0	0	0	0	0	0	0	0	0	0	0	0	0	0	0
GCA_023806565_000000000052_9	7931	8386	-	456	0	0	0	0	0	0	0	0	0	0	0	0	0	0	0	0	0	0
GCA_023806565_000000000052_10	8489	8920	-	432	0	0	0	0	0	0	0	0	0	0	0	0	0	0	0	0	0	0
GCA_023806565_000000000052_11	8937	9518	-	582	0	0	0	0	0	0	0	0	0	0	0	0	0	0	0	0	0	0
GCA_023806565_000000000052_12	9863	10489	+	627	0	0	0	0	0	0	0	0	0	0	0	0	0	0	0	0	0	0
GCA_023806565_000000000052_13	10580	10783	+	204	0	0	0	0	0	0	0	0	0	0	0	0	0	0	0	0	0	0
GCA_023806565_000000000052_14	10790	11989	-	1200	0	0	0	0	0	0	0	0	0	0	0	0	0	0	0	0	0	0
GCA_023806565_000000000052_15	12110	12697	-	588	0	0	0	0	0	0	0	0	0	0	0	0	0	0	0	0	0	0
GCA_023806565_000000000052_16	12741	12980	-	240	0	0	0	0	0	0	0	0	0	0	0	0	0	0	0	0	0	0
GCA_023806565_000000000052_17	13022	13588	-	567	0	0	0	0	0	0	0	0	0	0	0	0	0	0	0	0	0	0
GCA_023806565_000000000052_18	13622	14194	-	573	0	0	0	0	0	0	0	0	0	0	0	0	0	0	0	0	0	0
GCA_023806565_000000000052_19	14215	14757	-	543	0	0	0	0	0	0	0	0	0	0	0	0	0	0	0	0	0	0
GCA_023806565_000000000052_20	14770	15612	-	843	0	0	0	0	0	0	0	0	0	0	0	0	0	0	0	0	0	0
GCA_023806565_000000000052_21	15762	16664	+	903	0	0	0	0	0	0	0	0	0	0	0	0	0	0	0	0	0	0
GCA_023806565_000000000052_22	16690	18030	-	1341	0	0	0	0	0	0	0	0	0	0	0	0	0	0	0	0	0	0
GCA_023806565_000000000052_23	18351	19043	-	693	0	0	0	0	0	0	0	0	0	0	0	0	0	0	0	0	0	0
GCA_023806565_000000000052_24	19104	19523	-	420	0	0	0	0	0	0	0	0	0	0	0	0	0	0	0	0	0	0
GCA_023806565_000000000052_25	19531	19776	-	246	0	0	0	0	0	0	0	0	0	0	0	0	0	0	0	0	0	0
GCA_023806565_000000000052_26	20162	20290	-	129	0	0	0	0	0	0	0	0	0	0	0	0	0	0	0	0	0	0
GCA_023806565_000000000052_27	20308	21108	-	801	0	0	0	0	0	1	0	0	0	0	0	0	0	0	0	0	0	0
GCA_023806565_000000000052_28	21166	21918	-	753	0	0	0	0	0	0	0	0	0	0	0	0	0	0	0	0	0	0
GCA_023806565_000000000052_29	21991	22428	+	438	0	0	0	0	0	0	0	0	0	0	0	0	0	0	0	0	0	0
GCA_023806565_000000000052_30	22749	23900	+	1152	0	0	0	0	0	0	0	0	0	0	0	0	0	0	0	0	0	0
GCA_023806565_000000000052_31	23916	26924	+	3009	0	0	0	0	0	0	0	0	0	0	0	0	0	0	0	0	0	0
GCA_023806565_000000000052_32	26945	28069	+	1125	0	0	0	0	0	0	0	0	0	0	0	0	0	0	0	0	0	0
GCA_023806565_000000000052_33	28108	28734	-	627	0	0	0	0	0	0	0	0	0	0	0	0	0	0	0	0	0	0
GCA_023806565_000000000052_34	29165	29332	-	168	0	0	0	0	0	0	0	0	0	0	0	0	0	0	0	0	0	0
GCA_023806565_000000000053_1	20	1444	-	1425	0	0	0	0	0	0	0	0	0	0	0	0	0	0	0	0	0	0
GCA_023806565_000000000053_2	1441	2367	-	927	0	0	0	0	0	0	0	0	0	0	0	0	0	0	0	0	0	0
GCA_023806565_000000000053_3	2544	3200	-	657	0	0	0	0	0	0	0	0	0	0	0	0	0	0	0	0	0	0
GCA_023806565_000000000053_4	3211	3960	-	750	0	0	0	0	0	0	0	0	0	0	0	0	0	0	0	0	0	0
GCA_023806565_000000000053_5	4157	5866	-	1710	0	0	0	0	0	0	0	0	0	0	0	0	0	0	0	0	0	0
GCA_023806565_000000000053_6	5863	6918	-	1056	0	0	0	0	0	0	0	0	0	0	0	0	0	0	0	0	0	0
GCA_023806565_000000000053_7	7189	8436	+	1248	0	0	0	0	0	0	0	0	0	0	0	0	0	0	0	0	0	0
GCA_023806565_000000000053_8	8429	9115	+	687	0	0	0	0	0	0	0	0	0	0	0	0	0	0	0	0	0	0
GCA_023806565_000000000053_9	9191	10339	+	1149	0	0	0	0	0	0	0	0	0	0	0	0	0	0	0	0	0	0
GCA_023806565_000000000053_10	10345	11211	+	867	0	0	0	0	0	0	0	0	0	0	0	0	0	0	0	0	0	0
GCA_023806565_000000000053_11	11285	13588	+	2304	0	0	0	0	0	0	0	0	0	0	0	0	0	0	0	0	0	0
GCA_023806565_000000000053_12	13628	13873	-	246	0	0	0	0	0	0	0	0	0	0	0	0	0	0	0	0	0	0
GCA_023806565_000000000053_13	14362	15084	+	723	0	0	0	0	0	0	0	0	0	0	0	0	0	0	0	0	0	0
GCA_023806565_000000000053_14	15197	16180	+	984	0	0	0	0	0	0	0	0	0	0	0	0	0	0	0	0	0	0
GCA_023806565_000000000053_15	16180	16734	+	555	0	0	0	0	0	0	0	0	0	0	0	0	0	0	0	0	0	0
GCA_023806565_000000000053_16	16731	17324	+	594	0	0	0	0	0	0	0	0	0	0	0	0	0	0	0	0	0	0
GCA_023806565_000000000053_17	17321	17935	+	615	0	0	0	0	0	0	0	0	0	0	0	0	0	0	0	0	0	0
GCA_023806565_000000000053_18	18250	18801	+	552	0	0	0	0	0	0	0	0	0	0	0	0	0	0	0	0	0	0
GCA_023806565_000000000053_19	19021	19572	+	552	0	0	0	0	0	0	0	0	0	0	0	0	0	0	0	0	0	0
GCA_023806565_000000000053_20	19642	20397	-	756	0	0	0	0	0	0	0	0	0	0	0	0	0	0	0	0	0	0
GCA_023806565_000000000053_21	20394	21146	-	753	0	0	0	0	0	0	0	0	0	0	0	0	0	0	0	0	0	0
GCA_023806565_000000000053_22	21174	25103	-	3930	0	0	0	0	0	0	0	0	0	0	0	0	0	0	0	0	0	0
GCA_023806565_000000000053_23	25914	27875	+	1962	0	0	0	0	0	0	0	0	0	0	0	0	0	0	0	0	0	0
GCA_023806565_000000000053_24	28101	28766	+	666	0	0	0	0	0	0	0	0	0	0	0	0	0	0	0	0	0	0
GCA_023806565_000000000053_25	28809	29063	-	255	0	0	0	0	0	0	0	0	0	0	0	0	0	0	0	0	0	0
GCA_023806565_000000000054_1	3	494	-	492	0	0	0	0	0	0	0	0	0	0	0	0	0	0	0	0	0	0
GCA_023806565_000000000054_2	1013	1462	+	450	0	0	0	0	0	0	0	0	0	0	0	0	0	0	0	0	0	0
GCA_023806565_000000000054_3	1689	1892	+	204	0	0	0	0	0	0	0	0	0	0	0	0	0	0	0	0	0	0
GCA_023806565_000000000054_4	1979	2278	+	300	0	0	0	0	0	0	0	0	0	0	0	0	0	0	0	0	0	0
GCA_023806565_000000000054_5	2619	5399	+	2781	0	0	0	0	0	0	0	0	0	0	0	0	0	0	0	0	0	0
GCA_023806565_000000000054_6	5532	7367	+	1836	0	0	0	0	0	0	0	0	0	0	0	0	0	0	0	0	0	0
GCA_023806565_000000000054_7	7466	8320	-	855	0	0	0	0	0	0	0	0	0	0	0	0	0	0	0	0	0	0
GCA_023806565_000000000054_8	8476	10998	+	2523	0	0	0	0	0	0	0	0	0	0	0	0	0	0	0	0	0	0
GCA_023806565_000000000054_9	11130	12107	+	978	0	0	0	0	0	0	0	0	0	0	0	0	0	0	0	0	0	0
GCA_023806565_000000000054_10	12121	12279	-	159	0	0	0	0	0	0	0	0	0	0	0	0	0	0	0	0	0	0
GCA_023806565_000000000054_11	12506	13678	-	1173	0	0	0	0	0	0	0	0	0	0	0	0	0	0	0	0	0	0
GCA_023806565_000000000054_12	13720	14835	-	1116	0	0	0	0	0	0	0	0	0	0	0	0	0	0	0	0	0	0
GCA_023806565_000000000054_13	15292	15714	+	423	0	0	0	0	0	0	0	0	0	0	0	0	0	0	0	0	0	0
GCA_023806565_000000000054_14	15965	16552	-	588	0	0	0	0	0	0	0	0	0	0	0	0	0	0	0	0	0	0
GCA_023806565_000000000054_15	16584	17552	-	969	0	0	0	0	0	0	0	0	0	0	0	0	0	0	0	0	0	0
GCA_023806565_000000000054_16	17562	18515	-	954	0	0	0	0	0	0	0	0	0	0	0	0	0	0	0	0	0	0
GCA_023806565_000000000054_17	18639	19973	-	1335	0	0	0	0	0	0	0	0	0	0	0	0	0	0	0	0	0	0
GCA_023806565_000000000054_18	19970	20434	-	465	0	0	0	0	0	0	0	0	0	0	0	0	0	0	0	0	0	0
GCA_023806565_000000000054_19	20564	20776	-	213	0	0	0	0	0	0	0	0	0	0	0	0	0	0	0	0	0	0
GCA_023806565_000000000054_20	21138	21596	+	459	0	0	0	0	0	0	0	0	0	0	0	0	0	0	0	0	0	0
GCA_023806565_000000000054_21	21607	23805	+	2199	0	0	0	0	0	0	0	0	0	0	0	0	0	0	0	0	0	0
GCA_023806565_000000000054_22	23930	24823	+	894	0	0	0	0	0	0	0	0	0	0	0	0	0	0	0	0	0	0
GCA_023806565_000000000054_23	24826	25401	+	576	0	0	0	0	0	0	0	0	0	0	0	0	0	0	0	0	0	0
GCA_023806565_000000000054_24	25670	27043	+	1374	0	0	0	0	0	0	0	0	0	0	0	0	0	0	0	0	0	0
GCA_023806565_000000000054_25	27113	28120	-	1008	0	0	0	0	0	0	0	0	0	0	0	0	0	0	0	0	0	0
GCA_023806565_000000000055_1	40	1269	-	1230	0	0	0	0	0	0	0	0	0	0	0	0	0	0	0	0	0	0
GCA_023806565_000000000055_2	1328	2836	-	1509	0	0	0	0	0	0	0	0	0	0	0	0	0	0	0	0	0	0
GCA_023806565_000000000055_3	3167	5182	-	2016	0	0	0	0	0	0	0	0	0	0	0	0	0	0	0	0	0	0
GCA_023806565_000000000055_4	5515	6591	-	1077	0	0	0	0	0	0	0	0	0	0	0	0	0	0	0	0	0	0
GCA_023806565_000000000055_5	6646	7686	-	1041	0	0	0	0	0	0	0	0	0	0	0	0	0	0	0	0	0	0
GCA_023806565_000000000055_6	7708	8100	-	393	0	0	0	0	0	0	0	0	0	0	0	0	0	0	0	0	0	0
GCA_023806565_000000000055_7	8110	9540	-	1431	0	0	0	0	0	0	0	0	0	0	0	0	0	0	0	0	0	0
GCA_023806565_000000000055_8	9582	10844	-	1263	0	0	0	0	0	0	0	0	0	0	0	0	0	0	0	0	0	0
GCA_023806565_000000000055_9	10847	13000	-	2154	0	0	0	0	0	0	0	0	0	0	0	0	0	0	0	0	0	0
GCA_023806565_000000000055_10	12997	13608	-	612	0	0	0	0	0	0	0	0	0	0	0	0	0	0	0	0	0	0
GCA_023806565_000000000055_11	13583	14923	-	1341	0	0	0	0	0	0	0	0	0	0	0	0	0	0	0	0	0	0
GCA_023806565_000000000055_12	15040	15939	+	900	0	0	0	0	0	0	0	0	0	0	0	0	0	0	0	0	0	0
GCA_023806565_000000000055_13	15943	16866	+	924	0	0	0	0	0	0	0	0	0	0	0	0	0	0	0	0	0	0
GCA_023806565_000000000055_14	16924	17772	-	849	0	0	0	0	0	0	0	0	0	0	0	0	0	0	0	0	0	0
GCA_023806565_000000000055_15	17835	18761	-	927	0	0	0	0	0	0	0	0	0	0	0	0	0	0	0	0	0	0
GCA_023806565_000000000055_16	18758	19201	-	444	0	0	0	0	0	0	0	0	0	0	0	0	0	0	0	0	0	0
GCA_023806565_000000000055_17	19447	20460	+	1014	0	0	0	0	0	0	0	0	0	0	0	0	0	0	0	0	0	0
GCA_023806565_000000000055_18	20464	21552	+	1089	0	0	0	0	0	0	0	0	0	0	0	0	0	0	0	0	0	0
GCA_023806565_000000000055_19	21840	24422	+	2583	0	0	0	0	0	0	0	0	0	0	0	0	0	0	0	0	0	0
GCA_023806565_000000000055_20	24480	25397	-	918	0	0	0	0	0	0	0	0	0	0	0	0	0	0	0	0	0	0
GCA_023806565_000000000055_21	25443	25883	-	441	0	0	0	0	0	0	0	0	0	0	0	0	0	0	0	0	0	0
GCA_023806565_000000000055_22	26249	26581	+	333	0	0	0	0	0	0	0	0	0	0	0	0	0	0	0	0	0	0
GCA_023806565_000000000055_23	26639	28555	-	1917	0	0	0	0	0	0	0	0	0	0	0	0	0	0	0	0	0	0
GCA_023806565_000000000056_1	1	840	+	840	0	0	0	0	0	0	0	0	0	0	0	0	0	0	0	0	0	0
GCA_023806565_000000000056_2	883	2139	+	1257	0	0	0	0	0	0	0	0	0	0	0	0	0	0	0	0	0	0
GCA_023806565_000000000056_3	2185	3498	+	1314	0	0	0	0	0	0	0	0	0	0	0	0	0	0	0	0	0	0
GCA_023806565_000000000056_4	3489	4442	+	954	0	0	0	0	0	0	0	0	0	0	0	0	0	0	0	0	0	0
GCA_023806565_000000000056_5	4424	5455	+	1032	0	0	0	0	0	0	0	0	0	0	0	0	0	0	0	0	0	0
GCA_023806565_000000000056_6	5515	5907	+	393	0	0	0	0	0	0	0	0	0	0	0	0	0	0	0	0	0	0
GCA_023806565_000000000056_7	5925	6194	+	270	0	0	0	0	0	0	0	0	0	0	0	0	0	0	0	0	0	0
GCA_023806565_000000000056_8	6202	7950	+	1749	0	0	0	0	0	0	0	0	0	0	0	0	0	0	0	0	0	0
GCA_023806565_000000000056_9	8103	9230	+	1128	0	0	0	0	0	0	0	0	0	0	0	0	0	0	0	0	0	0
GCA_023806565_000000000056_10	9227	9850	+	624	0	0	0	0	0	0	0	0	0	0	0	0	0	0	0	0	0	0
GCA_023806565_000000000056_11	9850	11109	+	1260	0	0	0	0	0	0	0	0	0	0	0	0	0	0	0	0	0	0
GCA_023806565_000000000056_12	11076	11807	+	732	0	0	0	0	0	0	0	0	0	0	0	0	0	0	0	0	0	0
GCA_023806565_000000000056_13	11853	12173	-	321	0	0	0	0	0	0	0	0	0	0	0	0	0	0	0	0	0	0
GCA_023806565_000000000056_14	12154	12558	-	405	0	0	0	0	0	0	0	0	0	0	0	0	0	0	0	0	0	0
GCA_023806565_000000000056_15	12583	12903	-	321	0	0	0	0	0	0	0	0	0	0	0	0	0	0	0	0	0	0
GCA_023806565_000000000056_16	13052	13852	-	801	0	0	0	0	0	0	0	0	0	0	0	0	0	0	0	0	0	0
GCA_023806565_000000000056_17	13895	14542	+	648	0	0	0	0	0	0	0	0	0	0	0	0	0	0	0	0	0	0
GCA_023806565_000000000056_18	14520	15149	+	630	0	0	0	0	0	0	0	0	0	0	0	0	0	0	0	0	0	0
GCA_023806565_000000000056_19	15163	16614	-	1452	0	0	0	0	0	0	0	0	0	0	0	0	0	0	0	0	0	0
GCA_023806565_000000000056_20	16711	18180	-	1470	0	0	0	0	0	0	0	0	0	0	0	0	0	0	0	0	0	0
GCA_023806565_000000000056_21	18177	18473	-	297	0	0	0	0	0	0	0	0	0	0	0	0	0	0	0	0	0	0
GCA_023806565_000000000056_22	18576	19619	+	1044	0	0	0	0	0	0	0	0	0	0	0	0	0	0	0	0	0	0
GCA_023806565_000000000056_23	19666	20598	+	933	0	0	0	0	0	0	0	0	0	0	0	0	0	0	0	0	0	0
GCA_023806565_000000000056_24	20604	21125	+	522	0	0	0	0	0	0	0	0	0	0	0	0	0	0	0	0	0	0
GCA_023806565_000000000056_25	21220	23115	+	1896	0	0	0	0	0	0	0	0	0	0	0	0	0	0	0	0	0	0
GCA_023806565_000000000056_26	23119	24225	+	1107	0	0	0	0	0	0	0	0	0	0	0	0	0	0	0	0	0	0
GCA_023806565_000000000056_27	24222	25301	+	1080	0	0	0	0	0	0	0	0	0	0	0	0	0	0	0	0	0	0
GCA_023806565_000000000056_28	25336	27306	-	1971	0	0	0	0	0	0	0	0	0	0	0	0	0	0	0	0	0	0
GCA_023806565_000000000056_29	27642	28301	-	660	0	0	0	0	0	0	0	0	0	0	0	0	0	0	0	0	0	0
GCA_023806565_000000000057_1	2	82	-	81	0	0	0	0	0	0	0	0	0	0	0	0	0	0	0	0	0	0
GCA_023806565_000000000057_2	291	1508	-	1218	0	0	0	0	0	0	0	0	0	0	0	0	0	0	0	0	0	0
GCA_023806565_000000000057_3	1542	3053	-	1512	0	0	0	0	0	0	0	0	0	0	0	0	0	0	0	0	0	0
GCA_023806565_000000000057_4	3100	4239	-	1140	0	0	0	0	0	0	0	0	0	0	0	0	0	0	0	0	0	0
GCA_023806565_000000000058_1	501	1310	-	810	0	0	0	0	0	0	0	0	0	0	0	0	0	0	0	0	0	0
GCA_023806565_000000000058_2	1401	2537	-	1137	0	0	0	0	0	0	0	0	0	0	0	0	0	0	0	0	0	0
GCA_023806565_000000000058_3	2569	3849	-	1281	0	0	0	0	0	0	0	0	0	0	0	0	0	0	0	0	0	0
GCA_023806565_000000000059_1	3	2453	+	2451	0	0	0	0	0	0	0	0	0	0	0	0	0	0	0	0	0	0
GCA_023806565_000000000059_2	2479	2610	+	132	0	0	0	0	0	0	0	0	0	0	0	0	0	0	0	0	0	0
GCA_023806565_000000000059_3	2629	4092	+	1464	0	0	0	0	0	0	0	0	0	0	0	0	0	0	0	0	0	0
GCA_023806565_000000000059_4	4089	4199	+	111	0	0	0	0	0	0	0	0	0	0	0	0	0	0	0	0	0	0
GCA_023806565_000000000060_1	34	519	-	486	0	0	0	0	0	0	0	0	0	0	0	0	0	0	0	0	0	0
GCA_023806565_000000000060_2	516	953	-	438	0	0	0	0	0	0	0	0	0	0	0	0	0	0	0	0	0	0
GCA_023806565_000000000060_3	950	1369	-	420	0	0	0	0	0	0	0	0	0	0	0	0	0	0	0	0	0	0
GCA_023806565_000000000060_4	1383	2789	-	1407	0	0	0	0	0	0	0	0	0	0	0	0	0	0	0	0	0	0
GCA_023806565_000000000060_5	2782	4182	-	1401	0	0	1	0	0	0	0	0	0	0	0	0	0	0	0	0	0	0
GCA_023806565_000000000061_1	406	1497	+	1092	0	0	0	0	0	0	0	0	0	0	0	0	0	0	0	0	0	0
GCA_023806565_000000000061_2	1612	2322	+	711	0	0	0	0	0	0	0	0	0	0	0	0	0	0	0	0	0	0
GCA_023806565_000000000061_3	2551	3315	+	765	0	0	0	0	0	0	0	0	0	0	0	0	0	0	0	0	0	0
GCA_023806565_000000000061_4	3465	3905	+	441	0	0	0	0	0	0	0	0	0	0	0	0	0	0	0	0	0	0
GCA_023806565_000000000061_5	3973	4617	+	645	0	0	0	0	0	0	0	0	0	0	0	0	0	0	0	0	0	0
GCA_023806565_000000000061_6	4846	5421	-	576	0	0	0	0	0	0	0	0	0	0	0	0	0	0	0	0	0	0
GCA_023806565_000000000061_7	5418	5768	-	351	0	0	0	0	0	0	0	0	0	0	0	0	0	0	0	0	0	0
GCA_023806565_000000000061_8	5997	6923	+	927	0	0	0	0	0	0	0	0	0	0	0	0	0	0	0	0	0	0
GCA_023806565_000000000061_9	7103	9049	-	1947	0	0	0	0	0	0	0	0	0	0	0	0	0	0	0	0	0	0
GCA_023806565_000000000061_10	9089	10855	-	1767	0	0	0	0	0	0	0	0	0	0	0	0	0	0	0	0	0	0
GCA_023806565_000000000061_11	10898	11350	-	453	0	0	0	0	0	0	0	0	0	0	0	0	0	0	0	0	0	0
GCA_023806565_000000000061_12	11480	11692	-	213	0	0	0	0	0	0	0	0	0	0	0	0	0	0	0	0	0	0
GCA_023806565_000000000061_13	11868	13235	-	1368	0	0	0	0	0	0	0	0	0	0	0	0	0	0	0	0	0	0
GCA_023806565_000000000061_14	13306	14187	-	882	0	0	0	0	0	0	0	0	0	0	0	0	0	0	0	0	0	0
GCA_023806565_000000000061_15	14220	16094	-	1875	0	0	0	0	0	0	0	0	0	0	0	0	0	0	0	0	0	0
GCA_023806565_000000000061_16	16225	16845	-	621	0	0	0	0	0	0	0	0	0	0	0	0	0	0	0	0	0	0
GCA_023806565_000000000061_17	16891	17247	+	357	0	0	0	0	0	0	0	0	0	0	0	0	0	0	0	0	0	0
GCA_023806565_000000000061_18	17301	17765	-	465	0	0	0	0	0	0	0	0	0	0	0	0	0	0	0	0	0	0
GCA_023806565_000000000061_19	17771	18247	-	477	0	0	0	0	0	0	0	0	0	0	0	0	0	0	0	0	0	0
GCA_023806565_000000000061_20	18317	21523	-	3207	0	0	0	0	0	0	0	0	0	0	0	0	0	0	0	0	0	0
GCA_023806565_000000000061_21	21507	22664	-	1158	0	0	0	0	0	0	0	0	0	0	0	0	0	0	0	0	0	0
GCA_023806565_000000000061_22	23044	23280	+	237	0	0	0	0	0	0	0	0	0	0	0	0	0	0	0	0	0	0
GCA_023806565_000000000061_23	23393	24271	+	879	0	0	0	0	0	0	0	0	0	0	0	0	0	0	0	0	0	0
GCA_023806565_000000000061_24	24602	25264	+	663	0	0	0	0	0	0	0	0	0	0	0	0	0	0	0	0	0	0
GCA_023806565_000000000061_25	25530	26060	+	531	0	0	0	0	0	0	0	0	0	0	0	0	0	0	0	0	0	0
GCA_023806565_000000000062_1	1	741	+	741	0	0	0	0	0	0	0	0	0	0	0	0	0	0	0	0	0	0
GCA_023806565_000000000062_2	738	1658	+	921	0	0	0	0	0	0	0	0	0	0	0	0	0	0	0	0	0	0
GCA_023806565_000000000062_3	1715	3151	+	1437	0	0	0	0	0	0	0	0	0	0	0	0	0	0	0	0	0	0
GCA_023806565_000000000062_4	3148	4458	+	1311	0	0	0	0	0	0	0	0	0	0	0	0	0	0	0	0	0	0
GCA_023806565_000000000062_5	4463	5200	+	738	0	0	0	0	0	0	0	0	0	0	0	0	0	0	0	0	0	0
GCA_023806565_000000000062_6	6126	6467	+	342	0	0	0	0	0	0	0	0	0	0	0	0	0	0	0	0	0	0
GCA_023806565_000000000062_7	6513	8303	+	1791	0	0	0	0	0	0	0	0	0	0	0	0	0	0	0	0	0	0
GCA_023806565_000000000062_8	8406	9884	+	1479	0	0	0	0	0	0	0	0	0	0	0	0	0	0	0	0	0	0
GCA_023806565_000000000062_9	9881	11494	-	1614	0	0	0	0	0	0	0	0	0	0	0	0	0	0	0	0	0	0
GCA_023806565_000000000062_10	11921	12334	-	414	0	0	0	0	0	0	0	0	0	0	0	0	0	0	0	0	0	0
GCA_023806565_000000000062_11	12331	12573	-	243	0	0	0	0	0	0	0	0	0	0	0	0	0	0	0	0	0	0
GCA_023806565_000000000062_12	12769	13968	-	1200	0	0	0	0	0	0	0	0	0	0	0	0	0	0	0	0	0	0
GCA_023806565_000000000062_13	14198	16693	-	2496	0	0	0	0	0	0	0	0	0	0	0	0	0	0	0	0	0	0
GCA_023806565_000000000062_14	16742	19051	-	2310	0	0	0	0	0	0	0	0	0	0	0	0	0	0	0	0	0	0
GCA_023806565_000000000062_15	19301	19732	+	432	0	0	0	0	0	0	0	0	0	0	0	0	0	0	0	0	0	0
GCA_023806565_000000000062_16	19836	20285	+	450	0	0	0	0	0	0	0	0	0	0	0	0	0	0	0	0	0	0
GCA_023806565_000000000062_17	20282	20872	+	591	0	0	0	0	0	0	0	0	0	0	0	0	0	0	0	0	0	0
GCA_023806565_000000000062_18	20886	22934	+	2049	0	0	0	0	0	0	0	0	0	0	0	0	0	0	0	0	0	0
GCA_023806565_000000000062_19	23010	24725	+	1716	0	0	0	0	0	0	0	0	0	0	0	0	0	0	0	0	0	0
GCA_023806565_000000000062_20	24834	25805	+	972	0	0	0	0	0	0	0	0	0	0	0	0	0	0	0	0	0	0
GCA_023806565_000000000062_21	25839	26777	+	939	0	0	0	0	0	0	0	0	0	0	0	0	0	0	0	0	0	0
GCA_023806565_000000000062_22	26878	27267	+	390	0	0	0	0	0	0	0	0	0	0	0	0	0	0	0	0	0	0
GCA_023806565_000000000062_23	27269	28108	+	840	0	0	0	0	0	0	0	0	0	0	0	0	0	0	0	0	0	0
GCA_023806565_000000000062_24	28119	30008	+	1890	0	0	0	0	0	0	0	0	0	0	0	0	0	0	0	0	0	0
GCA_023806565_000000000062_25	30179	31318	+	1140	0	0	0	0	0	0	0	0	0	0	0	0	0	0	0	0	0	0
GCA_023806565_000000000062_26	31311	33395	+	2085	0	0	0	0	0	0	0	0	0	0	0	0	0	0	0	0	0	0
GCA_023806565_000000000062_27	33392	34729	+	1338	0	0	0	0	0	0	0	0	0	0	0	0	0	0	0	0	0	0
GCA_023806565_000000000062_28	34731	35615	+	885	0	0	0	0	0	0	0	0	0	0	0	0	0	0	0	0	0	0
GCA_023806565_000000000062_29	35633	36379	+	747	0	0	0	0	0	0	0	0	0	0	0	0	0	0	0	0	0	0
GCA_023806565_000000000062_30	36372	37112	+	741	0	0	0	0	0	0	0	0	0	0	0	0	0	0	0	0	0	0
GCA_023806565_000000000062_31	37116	37904	+	789	0	0	0	0	0	0	0	0	0	0	0	0	0	0	0	0	0	0
GCA_023806565_000000000062_32	37940	38419	-	480	0	0	0	0	0	0	0	0	0	0	0	0	0	0	0	0	0	0
GCA_023806565_000000000062_33	38434	38715	-	282	0	0	0	0	0	0	0	0	0	0	0	0	0	0	0	0	0	0
GCA_023806565_000000000062_34	38828	39532	-	705	0	0	0	0	0	0	0	0	0	0	0	0	0	0	0	0	0	0
GCA_023806565_000000000062_35	39738	40145	+	408	0	0	0	0	0	0	0	0	0	0	0	0	0	0	0	0	0	0
GCA_023806565_000000000062_36	40142	40546	+	405	0	0	0	0	0	0	0	0	0	0	0	0	0	0	0	0	0	0
GCA_023806565_000000000062_37	40567	41256	+	690	0	0	0	0	0	0	0	0	0	0	0	0	0	0	0	0	0	0
GCA_023806565_000000000062_38	41272	42528	+	1257	0	0	0	0	0	0	0	0	0	0	0	0	0	0	0	0	0	0
GCA_023806565_000000000062_39	42558	43307	+	750	0	0	0	0	0	0	0	0	0	0	0	0	0	0	0	0	0	0
GCA_023806565_000000000062_40	43318	44100	+	783	0	0	0	0	0	0	0	0	0	0	0	0	0	0	0	0	0	0
GCA_023806565_000000000062_41	44111	44788	+	678	0	0	0	0	0	0	0	0	0	0	0	0	0	0	0	0	0	0
GCA_023806565_000000000062_42	44801	45931	+	1131	0	0	0	0	0	0	0	0	0	0	0	0	0	0	0	0	0	0
GCA_023806565_000000000062_43	45972	46898	+	927	0	0	0	0	0	0	0	0	0	0	0	0	0	0	0	0	0	0
GCA_023806565_000000000062_44	46974	49019	+	2046	0	0	0	0	0	0	0	0	0	0	0	0	0	0	0	0	0	0
GCA_023806565_000000000062_45	49030	50370	+	1341	0	0	0	0	0	0	0	0	0	0	0	0	0	0	0	0	0	0
GCA_023806565_000000000062_46	50388	50918	+	531	0	0	0	0	0	0	0	0	0	0	0	0	0	0	0	0	0	0
GCA_023806565_000000000062_47	50915	51694	-	780	0	0	0	0	0	0	0	0	0	0	0	0	0	0	0	0	0	0
GCA_023806565_000000000062_48	51707	51976	-	270	0	0	0	0	0	0	0	0	0	0	0	0	0	0	0	0	0	0
GCA_023806565_000000000062_49	51973	52719	-	747	0	0	0	0	0	0	0	0	0	0	0	0	0	0	0	0	0	0
GCA_023806565_000000000062_50	52706	53155	-	450	0	0	0	0	0	0	0	0	0	0	0	0	0	0	0	0	0	0
GCA_023806565_000000000062_51	53273	53707	-	435	0	0	0	0	0	0	0	0	0	0	0	0	0	0	0	0	0	0
GCA_023806565_000000000062_52	53700	54704	-	1005	0	0	0	0	0	0	0	0	0	0	0	0	0	0	0	0	0	0
GCA_023806565_000000000062_53	54711	55256	-	546	0	0	0	0	0	0	0	0	0	0	0	0	0	0	0	0	0	0
GCA_023806565_000000000062_54	55333	56367	-	1035	0	0	0	0	0	0	0	0	0	0	0	0	0	0	0	0	0	0
GCA_023806565_000000000062_55	56428	56874	-	447	0	0	0	0	0	0	0	0	0	0	0	0	0	0	0	0	0	0
GCA_023806565_000000000062_56	56918	58342	-	1425	0	0	0	0	0	0	0	0	0	0	0	0	0	0	0	0	0	0
GCA_023806565_000000000062_57	58339	59052	-	714	0	0	0	0	0	0	0	0	0	0	0	0	0	0	0	0	0	0
GCA_023806565_000000000062_58	59061	60059	-	999	0	0	0	0	0	0	0	0	0	0	0	0	0	0	0	0	0	0
GCA_023806565_000000000062_59	60049	61671	-	1623	0	0	0	0	0	0	0	0	0	0	0	0	0	0	0	0	0	0
GCA_023806565_000000000062_60	61885	63057	+	1173	0	0	0	0	0	0	0	0	0	0	0	0	0	0	0	0	0	0
GCA_023806565_000000000062_61	63067	64425	+	1359	0	0	0	0	0	0	0	0	0	0	0	0	0	0	0	0	0	0
GCA_023806565_000000000062_62	64495	64821	+	327	0	0	0	0	0	0	0	0	0	0	0	0	0	0	0	0	0	0
GCA_023806565_000000000062_63	65383	65748	-	366	0	0	0	0	0	0	0	0	0	0	0	0	0	0	0	0	0	0
GCA_023806565_000000000062_64	65937	66134	-	198	0	0	0	0	0	0	0	0	0	0	0	0	0	0	0	0	0	0
GCA_023806565_000000000062_65	66103	67617	-	1515	0	0	0	0	0	0	0	0	0	0	0	0	0	0	0	0	0	0
GCA_023806565_000000000062_66	67999	69600	+	1602	0	0	0	0	0	0	0	0	0	0	0	0	0	0	0	0	0	0
GCA_023806565_000000000062_67	69607	71271	-	1665	0	0	0	0	0	0	0	0	0	0	0	0	0	0	0	0	0	0
GCA_023806565_000000000062_68	71379	72296	-	918	0	0	0	0	0	0	0	0	0	0	0	0	0	0	0	0	0	0
GCA_023806565_000000000062_69	72555	72860	+	306	0	0	0	0	0	0	0	0	0	0	0	0	0	0	0	0	0	0
GCA_023806565_000000000062_70	72971	74476	-	1506	0	0	0	0	0	0	0	0	0	0	0	0	0	0	0	0	0	0
GCA_023806565_000000000062_71	74849	76183	+	1335	0	0	0	0	0	0	0	0	0	0	0	0	0	0	0	0	0	0
GCA_023806565_000000000062_72	76371	77495	+	1125	0	0	0	0	0	0	0	0	0	0	0	0	0	0	0	0	0	0
GCA_023806565_000000000062_73	77673	78179	+	507	0	0	0	0	0	0	0	0	0	0	0	0	0	0	0	0	0	0
GCA_023806565_000000000062_74	78223	78711	-	489	0	0	0	0	0	0	0	0	0	0	0	0	0	0	0	0	0	0
GCA_023806565_000000000062_75	78751	80190	-	1440	0	0	0	0	0	0	0	0	0	0	0	0	0	0	0	0	0	0
GCA_023806565_000000000062_76	80271	81587	-	1317	0	0	0	0	0	0	0	0	0	0	0	0	0	0	0	0	0	0
GCA_023806565_000000000062_77	81584	82240	-	657	0	0	0	0	0	0	0	0	0	0	0	0	0	0	0	0	0	0
GCA_023806565_000000000062_78	82252	83205	-	954	0	0	0	0	0	0	0	0	0	0	0	0	0	0	0	0	0	0
GCA_023806565_000000000062_79	83288	83599	-	312	0	0	0	0	0	0	0	0	0	0	0	0	0	0	0	0	0	0
GCA_023806565_000000000062_80	83625	84446	-	822	0	0	0	0	0	0	0	0	0	0	0	0	0	0	0	0	0	0
GCA_023806565_000000000062_81	84575	85465	+	891	0	0	0	0	0	0	0	0	0	0	0	0	0	0	0	0	0	0
GCA_023806565_000000000062_82	85466	86374	+	909	0	0	0	0	0	0	0	0	0	0	0	0	0	0	0	0	0	0
GCA_023806565_000000000062_83	86506	89193	+	2688	0	0	0	0	0	0	0	0	0	0	0	0	0	0	0	0	0	0
GCA_023806565_000000000062_84	89476	90141	+	666	0	0	0	0	0	0	0	0	0	0	0	0	0	0	0	0	0	0
GCA_023806565_000000000062_85	90141	90875	+	735	0	0	0	0	0	0	0	0	0	0	0	0	0	0	0	0	0	0
GCA_023806565_000000000062_86	91057	91695	+	639	0	0	0	0	0	0	0	0	0	0	0	0	0	0	0	0	0	0
GCA_023806565_000000000062_87	91709	92722	+	1014	0	0	0	0	0	0	0	0	0	0	0	0	0	0	0	0	0	0
GCA_023806565_000000000062_88	93027	93662	+	636	0	0	0	0	0	0	0	0	0	0	0	0	0	0	0	0	0	0
GCA_023806565_000000000062_89	93833	95068	-	1236	0	0	0	0	0	0	0	0	0	0	0	0	0	0	0	0	0	0
GCA_023806565_000000000062_90	95322	96002	+	681	0	0	0	0	0	0	0	0	0	0	0	0	0	0	0	0	0	0
GCA_023806565_000000000062_91	96215	96829	+	615	0	0	0	0	0	0	0	0	0	0	0	0	0	0	0	0	0	0
GCA_023806565_000000000062_92	96835	98286	+	1452	0	0	0	0	0	0	0	0	0	0	0	0	0	0	0	0	0	0
GCA_023806565_000000000062_93	98344	98601	-	258	0	0	0	0	0	0	0	0	0	0	0	0	0	0	0	0	0	0
GCA_023806565_000000000062_94	98788	99072	+	285	0	0	0	0	0	0	0	0	0	0	0	0	0	0	0	0	0	0
GCA_023806565_000000000062_95	99355	99639	+	285	0	0	0	0	0	0	0	0	0	0	0	0	0	0	0	0	0	0
GCA_023806565_000000000062_96	99820	100083	-	264	0	0	0	0	0	0	0	0	0	0	0	0	0	0	0	0	0	0
GCA_023806565_000000000062_97	100271	100996	-	726	0	0	0	0	0	0	0	0	0	0	0	0	0	0	0	0	0	0
GCA_023806565_000000000062_98	101020	101481	-	462	0	0	0	0	0	0	0	0	0	0	0	0	0	0	0	0	0	0
GCA_023806565_000000000062_99	101471	102190	-	720	0	0	0	0	0	0	0	0	0	0	0	0	0	0	0	0	0	0
GCA_023806565_000000000062_100	102215	102982	+	768	0	0	0	0	0	0	0	0	0	0	0	0	0	0	0	0	0	0
GCA_023806565_000000000062_101	103122	106484	+	3363	0	0	0	0	0	0	0	0	0	0	0	0	0	0	0	0	0	0
GCA_023806565_000000000062_102	106536	107879	+	1344	0	0	0	0	0	0	0	0	0	0	0	0	0	0	0	0	0	0
GCA_023806565_000000000062_103	107876	108328	+	453	0	0	0	0	0	0	0	0	0	0	0	0	0	0	0	0	0	0
GCA_023806565_000000000062_104	108351	109145	-	795	0	0	0	0	0	0	0	0	0	0	0	0	0	0	0	0	0	0
GCA_023806565_000000000062_105	109345	110283	+	939	0	0	0	0	0	0	0	0	0	0	0	0	0	0	0	0	0	0
GCA_023806565_000000000062_106	110302	111072	+	771	0	0	0	0	0	0	0	0	0	0	0	0	0	0	0	0	0	0
GCA_023806565_000000000062_107	111336	112079	+	744	0	0	0	0	0	0	0	0	0	0	0	0	0	0	0	0	0	0
GCA_023806565_000000000062_108	112222	112797	+	576	0	0	0	0	0	0	0	0	0	0	0	0	0	0	0	0	0	0
GCA_023806565_000000000062_109	112856	114061	-	1206	0	0	0	0	0	0	0	0	0	0	0	0	0	0	0	0	0	0
GCA_023806565_000000000062_110	114153	114554	-	402	0	0	0	0	0	0	0	0	0	0	0	0	0	0	0	0	0	0
GCA_023806565_000000000062_111	114567	114899	-	333	0	0	0	0	0	0	0	0	0	0	0	0	0	0	0	0	0	0
GCA_023806565_000000000062_112	114925	116478	-	1554	0	0	0	0	0	0	0	0	0	0	0	0	0	0	0	0	0	0
GCA_023806565_000000000062_113	117043	119214	+	2172	0	0	0	0	0	0	0	0	0	0	0	0	0	0	0	0	0	0
GCA_023806565_000000000062_114	119406	122168	+	2763	0	0	0	0	0	0	0	0	0	0	0	0	0	0	0	0	0	0
GCA_023806565_000000000062_115	122312	122626	-	315	0	0	0	0	0	0	0	0	0	0	0	0	0	0	0	0	0	0
GCA_023806565_000000000062_116	122752	124473	-	1722	0	0	0	0	0	0	0	0	0	0	0	0	0	0	0	0	0	0
GCA_023806565_000000000062_117	124543	125328	-	786	0	0	0	0	0	0	0	0	0	0	0	0	0	0	0	0	0	0
GCA_023806565_000000000062_118	125338	126069	-	732	0	0	0	0	0	0	0	0	0	0	0	0	0	0	0	0	0	0
GCA_023806565_000000000062_119	126066	126761	-	696	0	0	0	0	0	0	0	0	0	0	0	0	0	0	0	0	0	0
GCA_023806565_000000000062_120	126765	128288	-	1524	0	0	0	0	0	0	0	0	0	0	0	0	0	0	0	0	0	0
GCA_023806565_000000000062_121	128285	132061	-	3777	0	0	0	0	0	0	0	0	0	0	0	0	0	0	0	0	0	0
GCA_023806565_000000000062_122	132095	133741	-	1647	0	0	0	0	0	0	0	0	0	0	0	0	0	0	0	0	0	0
GCA_023806565_000000000062_123	133778	135025	-	1248	0	0	0	0	0	0	0	0	0	0	0	0	0	0	0	0	0	0
GCA_023806565_000000000062_124	135229	136437	-	1209	0	0	0	0	0	0	0	0	0	0	0	0	0	0	0	0	0	0
GCA_023806565_000000000062_125	136443	137153	-	711	0	0	0	0	0	0	0	0	0	0	0	0	0	0	0	0	0	0
GCA_023806565_000000000062_126	137230	138714	-	1485	0	0	0	0	0	0	0	0	0	0	0	0	0	0	0	0	0	0
GCA_023806565_000000000062_127	139066	139446	+	381	0	0	0	0	0	0	0	0	0	0	0	0	0	0	0	0	0	0
GCA_023806565_000000000062_128	139545	140072	+	528	0	0	0	0	0	0	0	0	0	0	0	0	0	0	0	0	0	0
GCA_023806565_000000000062_129	140268	141311	+	1044	0	0	0	0	0	0	0	0	0	0	0	0	0	0	0	0	0	0
GCA_023806565_000000000062_130	141587	141772	+	186	0	0	0	0	0	0	0	0	0	0	0	0	0	0	0	0	0	0
GCA_023806565_000000000062_131	142326	143507	+	1182	0	0	0	0	0	0	0	0	0	0	0	0	0	0	0	0	0	0
GCA_023806565_000000000063_1	368	607	+	240	0	0	0	0	0	0	0	0	0	0	0	0	0	0	0	0	0	0
GCA_023806565_000000000063_2	1347	3641	+	2295	0	0	0	0	0	0	0	0	0	0	0	0	0	0	0	0	0	0
GCA_023806565_000000000063_3	3700	3906	+	207	0	0	0	0	0	0	0	0	0	0	0	0	0	0	0	0	0	0
GCA_023806565_000000000064_1	3	2606	-	2604	0	0	0	1	0	0	0	0	0	0	0	0	0	0	0	0	0	1
GCA_023806565_000000000064_2	2756	3112	+	357	0	0	0	0	0	0	0	0	0	0	0	0	0	0	0	0	0	0
GCA_023806565_000000000064_3	3125	4462	+	1338	0	0	0	0	0	0	0	0	0	0	0	0	0	0	0	0	0	0
GCA_023806565_000000000064_4	4459	5481	+	1023	0	0	0	0	0	0	0	0	0	0	0	0	0	0	0	0	0	0
GCA_023806565_000000000064_5	5468	5953	+	486	0	0	0	0	0	0	0	0	0	0	0	0	0	0	0	0	0	0
GCA_023806565_000000000064_6	6284	6928	+	645	0	0	0	0	0	0	0	0	0	0	0	0	0	0	0	0	0	0
GCA_023806565_000000000064_7	7167	7535	-	369	0	0	0	0	0	0	0	0	0	0	0	0	0	0	0	0	0	0
GCA_023806565_000000000064_8	7516	7818	-	303	0	0	0	0	0	0	0	0	0	0	0	0	0	0	0	0	0	0
GCA_023806565_000000000064_9	7831	10206	-	2376	0	0	0	0	0	0	0	0	0	0	0	0	0	0	0	0	0	0
GCA_023806565_000000000064_10	10235	11281	-	1047	0	0	0	0	0	0	0	0	0	0	0	0	0	0	0	0	0	0
GCA_023806565_000000000064_11	11334	11693	-	360	0	0	0	0	0	0	0	0	0	0	0	0	0	0	0	0	0	0
GCA_023806565_000000000064_12	11705	11902	-	198	0	0	0	0	0	0	0	0	0	0	0	0	0	0	0	0	0	0
GCA_023806565_000000000064_13	12004	12435	-	432	0	1	0	0	0	0	0	0	0	0	0	0	0	0	0	0	0	0
GCA_023806565_000000000064_14	12552	14468	-	1917	0	0	0	0	0	0	0	0	0	0	0	0	0	0	0	0	0	0
GCA_023806565_000000000064_15	14708	15286	-	579	0	0	0	0	0	0	0	0	0	0	0	0	0	0	0	0	0	0
GCA_023806565_000000000064_16	15301	16638	-	1338	0	0	0	0	0	0	0	0	0	0	0	0	0	0	0	0	0	0
GCA_023806565_000000000064_17	16638	17243	-	606	0	0	0	0	0	0	0	0	0	0	0	0	0	0	0	0	0	0
GCA_023806565_000000000064_18	17392	20403	-	3012	0	0	0	0	0	0	0	0	0	0	0	0	0	0	0	0	0	0
GCA_023806565_000000000064_19	20624	21085	-	462	0	0	0	0	0	0	0	0	0	0	0	0	0	0	0	0	0	0
GCA_023806565_000000000064_20	21173	21484	-	312	0	0	0	0	0	0	0	0	0	0	0	0	0	0	0	0	0	0
GCA_023806565_000000000064_21	21487	21696	-	210	0	0	0	0	0	0	0	0	0	0	0	0	0	0	0	0	0	0
GCA_023806565_000000000064_22	21714	22943	-	1230	0	0	0	0	0	0	0	0	0	0	0	0	0	0	0	0	0	0
GCA_023806565_000000000064_23	22940	23914	-	975	0	0	0	0	0	0	0	0	0	0	0	0	0	0	0	0	0	0
GCA_023806565_000000000064_24	23924	25099	-	1176	0	0	0	0	0	0	0	0	0	0	0	0	0	0	0	0	0	0
GCA_023806565_000000000064_25	25378	25614	+	237	0	0	0	0	0	0	0	0	0	0	0	0	0	0	0	0	0	0
GCA_023806565_000000000065_1	2	877	-	876	0	0	0	0	0	0	0	0	0	0	0	0	0	0	0	0	0	0
GCA_023806565_000000000065_2	867	2246	-	1380	0	0	0	0	0	0	0	0	0	0	0	0	0	0	0	0	0	0
GCA_023806565_000000000065_3	2280	2411	-	132	0	0	0	0	0	0	0	0	0	0	0	0	0	0	0	0	0	0
GCA_023806565_000000000065_4	2772	3317	+	546	0	0	0	0	0	0	0	0	0	0	0	0	0	0	0	0	0	0
GCA_023806565_000000000065_5	3543	4910	-	1368	0	0	0	0	0	0	0	0	0	0	0	0	0	0	0	0	0	0
GCA_023806565_000000000065_6	4907	5893	-	987	0	0	0	0	0	0	0	0	0	0	0	0	0	0	0	0	0	0
GCA_023806565_000000000065_7	5890	6639	-	750	0	0	0	0	0	0	0	0	0	0	0	0	0	0	0	0	0	0
GCA_023806565_000000000065_8	6643	7791	-	1149	0	0	0	0	0	0	0	0	0	0	0	0	0	0	0	0	0	0
GCA_023806565_000000000065_9	7904	9310	-	1407	0	0	0	0	0	0	0	0	0	0	0	0	0	0	0	0	0	0
GCA_023806565_000000000065_10	9324	12425	-	3102	0	0	0	0	0	0	0	0	0	0	0	0	0	0	0	0	0	0
GCA_023806565_000000000065_11	12422	15493	-	3072	0	0	0	0	0	0	0	0	0	0	0	0	0	0	0	0	0	0
GCA_023806565_000000000065_12	15512	16843	-	1332	0	0	0	0	0	0	0	0	0	0	0	0	0	0	0	0	0	0
GCA_023806565_000000000065_13	16868	18094	-	1227	0	0	0	0	0	0	0	0	0	0	0	0	0	0	0	0	0	0
GCA_023806565_000000000065_14	18655	19134	+	480	0	0	0	0	0	0	0	0	0	0	0	0	0	0	0	0	0	0
GCA_023806565_000000000065_15	19233	19754	+	522	0	0	0	0	0	0	0	0	0	0	0	0	0	0	0	0	0	0
GCA_023806565_000000000065_16	19928	20791	+	864	0	0	0	0	0	0	0	0	0	0	0	0	0	0	0	0	0	0
GCA_023806565_000000000065_17	20897	21316	-	420	0	0	0	0	0	0	0	0	0	0	0	0	0	0	0	0	0	0
GCA_023806565_000000000065_18	21316	21555	-	240	0	0	0	0	0	0	0	0	0	0	0	0	0	0	0	0	0	0
GCA_023806565_000000000065_19	22471	25671	+	3201	0	0	0	0	0	0	0	0	0	0	0	0	0	0	0	0	0	0
GCA_023806565_000000000066_1	248	823	-	576	0	0	0	0	0	0	0	0	0	0	0	0	0	0	0	0	0	0
GCA_023806565_000000000066_2	831	2660	-	1830	0	0	0	0	0	0	0	0	0	0	0	0	0	0	0	0	0	0
GCA_023806565_000000000066_3	2668	4020	-	1353	0	0	0	0	0	0	0	0	0	0	0	0	0	0	0	0	0	0
GCA_023806565_000000000066_4	4361	5803	-	1443	0	0	0	0	0	0	0	0	0	0	0	0	0	0	0	0	0	0
GCA_023806565_000000000066_5	5807	10486	-	4680	0	0	0	0	0	0	0	0	0	0	0	0	0	0	0	0	0	0
GCA_023806565_000000000066_6	11071	12669	+	1599	0	0	0	0	0	0	0	0	0	0	0	0	0	0	0	0	0	0
GCA_023806565_000000000066_7	12681	14096	+	1416	0	0	0	0	0	0	0	0	0	0	0	0	0	0	0	0	0	0
GCA_023806565_000000000066_8	14310	14771	+	462	0	0	0	0	0	0	0	0	0	0	0	0	0	0	0	0	0	0
GCA_023806565_000000000066_9	14807	15928	-	1122	0	0	0	0	0	0	0	0	0	0	0	0	0	0	0	0	0	0
GCA_023806565_000000000066_10	15921	17009	-	1089	0	0	0	0	0	0	0	0	0	0	0	0	0	0	0	0	0	0
GCA_023806565_000000000066_11	16997	17527	-	531	0	0	0	0	0	0	0	0	0	0	0	0	0	0	0	0	0	0
GCA_023806565_000000000066_12	17592	19691	-	2100	0	0	0	0	0	0	0	0	0	0	0	0	0	0	0	0	0	0
GCA_023806565_000000000066_13	19692	20207	-	516	0	0	0	0	0	0	0	0	0	0	0	0	0	0	0	0	0	0
GCA_023806565_000000000066_14	20204	20878	-	675	0	0	0	0	0	0	0	0	0	0	0	0	0	0	0	0	0	0
GCA_023806565_000000000066_15	20875	21441	-	567	0	0	0	0	0	0	0	0	0	0	0	0	0	0	0	0	0	0
GCA_023806565_000000000066_16	21438	22517	-	1080	0	0	0	0	0	0	0	0	0	0	0	0	0	0	0	0	0	0
GCA_023806565_000000000066_17	22697	23692	-	996	0	0	0	0	0	0	0	0	0	0	0	0	0	0	0	0	0	0
GCA_023806565_000000000066_18	23860	24339	+	480	0	0	0	0	0	0	0	0	0	0	0	0	0	0	0	0	0	0
GCA_023806565_000000000066_19	24470	25228	-	759	0	0	0	0	0	0	0	0	0	0	0	0	0	0	0	0	0	0
GCA_023806565_000000000066_20	25244	26002	-	759	0	0	0	0	0	0	0	0	0	0	0	0	0	0	0	0	0	0
GCA_023806565_000000000066_21	26018	26791	-	774	0	0	0	0	0	0	0	0	0	0	0	0	0	0	0	0	0	0
GCA_023806565_000000000066_22	27142	28314	-	1173	0	0	0	0	0	0	0	0	0	0	0	0	0	0	0	0	0	0
GCA_023806565_000000000066_23	28381	29073	-	693	0	0	0	0	0	0	0	0	0	0	0	0	0	0	0	0	0	0
GCA_023806565_000000000066_24	29613	30665	+	1053	0	0	0	0	0	0	0	0	0	0	0	0	0	0	0	0	0	0
GCA_023806565_000000000066_25	30662	30913	+	252	0	0	0	0	0	0	0	0	0	0	0	0	0	0	0	0	0	0
GCA_023806565_000000000066_26	30958	32523	+	1566	0	0	0	0	0	0	0	0	0	0	0	0	0	0	0	0	0	0
GCA_023806565_000000000066_27	32590	33870	+	1281	0	0	0	0	0	0	0	0	0	0	0	0	0	0	0	0	0	0
GCA_023806565_000000000066_28	33911	34822	+	912	0	0	0	0	0	0	0	0	0	0	0	0	0	0	0	0	0	0
GCA_023806565_000000000066_29	34868	35644	-	777	0	0	0	0	0	0	0	0	0	0	0	0	0	0	0	0	0	0
GCA_023806565_000000000066_30	35641	36525	-	885	0	0	0	0	0	0	0	0	0	0	0	0	0	0	0	0	0	0
GCA_023806565_000000000066_31	36781	37419	+	639	0	0	0	0	0	0	0	0	0	0	0	0	0	0	0	0	0	0
GCA_023806565_000000000066_32	37453	38235	-	783	0	0	0	0	0	0	0	0	0	0	0	0	0	0	0	0	0	0
GCA_023806565_000000000066_33	38232	39266	-	1035	0	0	0	0	0	0	0	0	0	0	0	0	0	0	0	0	0	0
GCA_023806565_000000000066_34	39329	40729	+	1401	0	0	0	0	0	0	0	0	0	0	0	0	0	0	0	0	0	0
GCA_023806565_000000000066_35	40744	42030	+	1287	0	0	0	0	0	0	0	0	0	0	0	0	0	0	0	0	0	0
GCA_023806565_000000000066_36	42074	42619	-	546	0	0	0	0	0	0	0	0	0	0	0	0	0	0	0	0	0	0
GCA_023806565_000000000066_37	42781	43104	-	324	0	0	0	0	0	0	0	0	0	0	0	0	0	0	0	0	0	0
GCA_023806565_000000000066_38	43166	43993	-	828	0	0	0	0	0	0	0	0	0	0	0	0	0	0	0	0	0	0
GCA_023806565_000000000066_39	44077	45159	-	1083	0	0	0	0	0	0	0	0	0	0	0	0	0	0	0	0	0	0
GCA_023806565_000000000066_40	45230	46492	-	1263	0	0	0	0	0	0	0	0	0	0	0	0	0	0	0	0	0	0
GCA_023806565_000000000066_41	46588	49467	-	2880	0	0	0	0	0	0	0	0	0	0	0	0	0	0	0	0	0	0
GCA_023806565_000000000066_42	49477	50688	-	1212	0	0	0	0	0	0	0	0	0	0	0	0	0	0	0	0	0	0
GCA_023806565_000000000066_43	50663	51130	-	468	0	0	0	0	0	0	0	0	0	0	0	0	0	0	0	0	0	0
GCA_023806565_000000000066_44	51444	52673	-	1230	0	0	0	0	0	0	0	0	0	0	0	0	0	0	0	0	0	0
GCA_023806565_000000000066_45	52792	53925	-	1134	0	0	0	0	0	0	0	0	0	0	0	0	0	0	0	0	0	0
GCA_023806565_000000000066_46	54027	56321	-	2295	0	0	0	0	0	0	0	0	0	0	0	0	0	0	0	0	0	0
GCA_023806565_000000000066_47	56673	58511	+	1839	0	0	0	0	0	0	0	0	0	0	0	0	0	0	0	0	0	0
GCA_023806565_000000000066_48	58618	59778	+	1161	0	0	0	0	0	0	0	0	0	0	0	0	0	0	0	0	0	0
GCA_023806565_000000000066_49	59905	60495	-	591	0	0	0	0	0	0	0	0	0	0	0	0	0	0	0	0	0	0
GCA_023806565_000000000066_50	60492	61862	-	1371	0	0	0	0	0	0	0	0	0	0	0	0	0	0	0	0	0	0
GCA_023806565_000000000066_51	61856	63445	-	1590	0	0	0	0	0	0	0	0	0	0	0	0	0	0	0	0	0	0
GCA_023806565_000000000066_52	63446	63679	-	234	0	0	0	0	0	0	0	0	0	0	0	0	0	0	0	0	0	0
GCA_023806565_000000000066_53	63948	64910	-	963	0	0	0	0	0	0	0	0	0	0	0	0	0	0	0	0	0	0
GCA_023806565_000000000066_54	64949	66073	-	1125	0	0	0	0	0	0	0	0	0	0	0	0	0	0	0	0	0	0
GCA_023806565_000000000066_55	66243	67241	-	999	0	0	0	0	0	0	0	0	0	0	0	0	0	0	0	0	0	0
GCA_023806565_000000000066_56	67288	68007	-	720	0	0	0	0	0	0	0	0	0	0	0	0	0	0	0	0	0	0
GCA_023806565_000000000066_57	68004	68813	-	810	0	0	0	0	0	0	0	0	0	0	0	0	0	0	0	0	0	0
GCA_023806565_000000000066_58	68852	70312	-	1461	0	0	0	0	0	0	0	0	0	0	0	0	0	0	0	0	0	0
GCA_023806565_000000000066_59	70342	71409	-	1068	0	0	0	0	0	0	0	0	0	0	0	0	0	0	0	0	0	0
GCA_023806565_000000000066_60	71457	71942	-	486	0	0	0	0	0	0	0	0	0	0	0	0	0	0	0	0	0	0
GCA_023806565_000000000066_61	72102	73517	-	1416	0	0	0	0	0	0	0	0	0	0	0	0	0	0	0	0	0	0
GCA_023806565_000000000066_62	73902	74351	+	450	0	0	0	0	0	0	0	0	0	0	0	0	0	0	0	0	0	0
GCA_023806565_000000000066_63	74410	75507	+	1098	0	0	0	0	0	0	0	0	0	0	0	0	0	0	0	0	0	0
GCA_023806565_000000000066_64	75527	75892	+	366	0	0	0	0	0	0	0	0	0	0	0	0	0	0	0	0	0	0
GCA_023806565_000000000066_65	75889	76758	+	870	0	0	0	0	0	0	0	0	0	0	0	0	0	0	0	0	0	0
GCA_023806565_000000000066_66	76777	78207	-	1431	0	0	0	0	0	0	0	0	0	0	0	0	0	0	0	0	0	0
GCA_023806565_000000000066_67	78293	78757	-	465	0	0	0	0	0	0	0	0	0	0	0	0	0	0	0	0	0	0
GCA_023806565_000000000066_68	79465	79557	+	93	0	0	0	0	0	0	0	0	0	0	0	0	0	0	0	0	0	0
GCA_023806565_000000000066_69	79554	79646	+	93	0	0	0	0	0	0	0	0	0	0	0	0	0	0	0	0	0	0
GCA_023806565_000000000066_70	79643	81430	+	1788	0	0	0	0	0	0	0	0	0	0	0	0	0	0	0	0	0	0
GCA_023806565_000000000066_71	81447	83513	+	2067	0	0	0	0	0	0	0	0	0	0	0	0	0	0	0	0	0	0
GCA_023806565_000000000066_72	83529	84101	+	573	0	0	0	0	0	0	0	0	0	0	0	0	0	0	0	0	0	0
GCA_023806565_000000000066_73	84122	84460	+	339	0	0	0	0	0	0	0	0	0	0	0	0	0	0	0	0	0	0
GCA_023806565_000000000066_74	84457	87180	+	2724	0	0	0	0	0	0	0	0	0	0	0	0	0	0	0	0	0	0
GCA_023806565_000000000066_75	87177	87869	+	693	0	0	0	0	0	0	0	0	0	0	0	0	0	0	0	0	0	0
GCA_023806565_000000000066_76	88291	89241	+	951	0	0	0	0	0	0	0	0	0	0	0	0	0	0	0	0	0	0
GCA_023806565_000000000066_77	89264	91720	+	2457	0	0	0	0	0	0	0	0	0	0	0	0	0	0	0	0	0	0
GCA_023806565_000000000066_78	91731	93917	+	2187	0	0	0	0	0	0	0	0	0	0	0	0	0	0	0	0	0	0
GCA_023806565_000000000066_79	93914	95914	+	2001	0	0	0	0	0	0	0	0	0	0	0	0	0	0	0	0	0	0
GCA_023806565_000000000066_80	95967	96914	-	948	0	0	0	0	0	0	0	0	0	0	0	0	0	0	0	0	0	0
GCA_023806565_000000000066_81	96911	97849	-	939	0	0	0	0	0	0	0	0	0	0	0	0	0	0	0	0	0	0
GCA_023806565_000000000066_82	97898	99091	+	1194	0	0	0	0	0	0	0	0	0	0	0	0	0	0	0	0	0	0
GCA_023806565_000000000066_83	99268	100470	+	1203	0	0	0	0	0	0	0	0	0	0	0	0	0	0	0	0	0	0
GCA_023806565_000000000066_84	101323	102564	-	1242	0	0	0	0	0	0	0	0	0	0	0	0	0	0	0	0	0	0
GCA_023806565_000000000066_85	103007	103528	-	522	0	0	0	0	0	0	0	0	0	0	0	0	0	0	0	0	0	0
GCA_023806565_000000000066_86	104246	104572	+	327	0	0	0	0	0	0	0	0	0	0	0	0	0	0	0	0	0	0
GCA_023806565_000000000066_87	104868	105959	+	1092	0	0	0	0	0	0	0	0	0	0	0	0	0	0	0	0	0	0
GCA_023806565_000000000066_88	106332	107006	+	675	0	0	0	0	0	0	0	0	0	0	0	0	0	0	0	0	0	0
GCA_023806565_000000000066_89	107003	107842	+	840	0	0	0	0	0	0	0	0	0	0	0	0	0	0	0	0	0	0
GCA_023806565_000000000066_90	107862	109898	+	2037	0	0	0	0	0	0	0	0	0	0	0	0	0	0	0	0	0	0
GCA_023806565_000000000066_91	109933	110385	+	453	0	0	0	0	0	0	0	0	0	0	0	0	0	0	0	0	0	0
GCA_023806565_000000000066_92	110390	113119	+	2730	0	0	0	0	0	0	0	0	0	0	0	0	0	0	0	0	0	0
GCA_023806565_000000000066_93	113124	113621	+	498	0	0	0	0	0	0	0	0	0	0	0	0	0	0	0	0	0	0
GCA_023806565_000000000066_94	113614	114525	+	912	0	0	0	0	0	0	0	0	0	0	0	0	0	0	0	0	0	0
GCA_023806565_000000000066_95	114536	114712	+	177	0	0	0	0	0	0	0	0	0	0	0	0	0	0	0	0	0	0
GCA_023806565_000000000066_96	114742	115812	+	1071	0	0	0	0	0	0	0	0	0	0	0	0	0	0	0	0	0	0
GCA_023806565_000000000066_97	115823	116533	+	711	0	0	0	0	0	0	0	0	0	0	0	0	0	0	0	0	0	0
GCA_023806565_000000000066_98	116530	118632	+	2103	0	0	0	0	0	0	0	0	0	0	0	0	0	0	0	0	0	0
GCA_023806565_000000000066_99	118629	119024	+	396	0	0	0	0	0	0	0	0	0	0	0	0	0	0	0	0	0	0
GCA_023806565_000000000066_100	119034	121277	+	2244	0	0	0	0	0	0	0	0	0	0	0	0	0	0	0	0	0	0
GCA_023806565_000000000066_101	121279	124248	+	2970	0	0	0	0	0	0	0	0	0	0	0	0	0	0	0	0	0	0
GCA_023806565_000000000066_102	124326	126926	+	2601	0	0	0	0	0	0	0	0	0	0	0	0	0	0	0	0	0	0
GCA_023806565_000000000066_103	126929	128230	+	1302	0	0	0	0	0	0	0	0	0	0	0	0	0	0	0	0	0	0
GCA_023806565_000000000066_104	128254	130176	+	1923	0	0	0	0	0	0	0	0	0	0	0	0	0	0	0	0	0	0
GCA_023806565_000000000066_105	130191	132152	+	1962	0	0	0	0	0	0	0	0	0	0	0	0	0	0	0	0	0	0
GCA_023806565_000000000066_106	132152	135496	+	3345	0	0	0	0	0	0	0	0	0	0	0	0	0	0	0	0	0	0
GCA_023806565_000000000066_107	135493	139020	+	3528	0	0	0	0	0	0	0	0	0	0	0	0	0	0	0	0	0	0
GCA_023806565_000000000066_108	139440	140327	-	888	0	0	0	0	0	0	0	0	0	0	0	0	0	0	0	0	0	0
GCA_023806565_000000000066_109	140474	140932	-	459	0	0	0	0	0	0	0	0	0	0	0	0	0	0	0	0	0	0
GCA_023806565_000000000066_110	141127	141690	-	564	0	0	0	0	0	0	0	0	0	0	0	0	0	0	0	0	0	0
GCA_023806565_000000000066_111	141775	142092	-	318	0	0	0	0	0	0	0	0	0	0	0	0	0	0	0	0	0	0
GCA_023806565_000000000067_1	1	2064	-	2064	0	0	0	0	0	0	0	0	0	0	0	0	0	0	0	0	0	0
GCA_023806565_000000000067_2	2221	3036	+	816	0	0	0	0	0	0	0	0	0	0	0	0	0	0	0	0	0	0
GCA_023806565_000000000067_3	3091	3540	-	450	0	0	0	0	0	0	0	0	0	0	0	0	0	0	0	0	0	0
GCA_023806565_000000000067_4	3599	4030	-	432	0	0	0	0	0	0	0	0	0	0	0	0	0	0	0	0	0	0
GCA_023806565_000000000067_5	4034	5167	-	1134	0	0	0	0	0	0	0	0	0	0	0	0	0	0	0	0	0	0
GCA_023806565_000000000067_6	5305	5883	+	579	0	0	0	0	0	0	0	0	0	0	0	0	0	0	0	0	0	0
GCA_023806565_000000000067_7	6070	6648	+	579	0	0	0	0	0	0	0	0	0	0	0	0	0	0	0	0	0	0
GCA_023806565_000000000067_8	6672	7082	+	411	0	0	0	0	0	0	0	0	0	0	0	0	0	0	0	0	0	0
GCA_023806565_000000000067_9	7135	8013	+	879	0	0	0	0	0	0	0	0	0	0	0	0	0	0	0	0	0	0
GCA_023806565_000000000067_10	8013	8888	+	876	0	0	0	0	0	0	0	0	0	0	0	0	0	0	0	0	0	0
GCA_023806565_000000000067_11	8885	9382	+	498	0	0	0	0	0	0	0	0	0	0	0	0	0	0	0	0	0	0
GCA_023806565_000000000067_12	9421	10584	-	1164	0	0	0	0	0	0	0	0	0	0	0	0	0	0	0	0	0	0
GCA_023806565_000000000067_13	11025	13805	-	2781	0	0	0	0	0	0	0	0	0	0	0	0	0	0	0	0	0	0
GCA_023806565_000000000067_14	14305	14937	+	633	0	0	0	0	0	0	0	0	0	0	0	0	0	0	0	0	0	0
GCA_023806565_000000000067_15	15158	16600	-	1443	0	0	0	0	0	0	0	0	0	0	0	0	0	0	0	0	0	0
GCA_023806565_000000000067_16	16885	18732	-	1848	0	0	0	0	0	0	0	0	0	0	0	0	0	0	0	0	0	0
GCA_023806565_000000000067_17	18729	19286	-	558	0	0	0	0	0	0	0	0	0	0	0	0	0	0	0	0	0	0
GCA_023806565_000000000067_18	19547	20230	-	684	0	0	0	0	0	0	0	0	0	0	0	0	0	0	0	0	0	0
GCA_023806565_000000000067_19	20227	21336	-	1110	0	0	0	0	0	0	0	0	0	0	0	0	0	0	0	0	0	0
GCA_023806565_000000000067_20	21321	21869	-	549	0	0	0	0	0	0	0	0	0	0	0	0	0	0	0	0	0	0
GCA_023806565_000000000067_21	21859	22632	-	774	0	0	0	0	0	0	0	0	0	0	0	0	0	0	0	0	0	0
GCA_023806565_000000000067_22	22810	23502	+	693	0	0	0	0	0	0	0	0	0	0	0	0	0	0	0	0	0	0
GCA_023806565_000000000067_23	23499	23978	+	480	0	0	0	0	0	0	0	0	0	0	0	0	0	0	0	0	0	0
GCA_023806565_000000000067_24	24009	24998	+	990	0	0	0	0	0	0	0	0	0	0	0	0	0	0	0	0	0	0
GCA_023806565_000000000068_1	2	649	-	648	0	0	0	0	0	0	0	0	0	0	0	0	0	0	0	0	0	0
GCA_023806565_000000000068_2	642	1736	-	1095	0	0	0	0	0	0	0	0	0	0	0	0	0	0	0	0	0	0
GCA_023806565_000000000068_3	2030	3706	+	1677	0	0	0	0	0	0	0	0	0	0	0	0	0	0	0	0	0	0
GCA_023806565_000000000069_1	1	852	+	852	0	0	0	0	0	0	0	0	0	0	0	0	0	0	0	0	0	0
GCA_023806565_000000000069_2	852	1349	+	498	0	0	0	0	0	0	0	0	0	0	0	0	0	0	0	0	0	0
GCA_023806565_000000000069_3	1373	2530	+	1158	0	0	0	0	0	0	0	0	0	0	0	0	0	0	0	0	0	0
GCA_023806565_000000000069_4	2520	3557	+	1038	0	0	0	0	0	0	0	0	0	0	0	0	0	0	0	0	0	0
GCA_023806565_000000000069_5	3554	7573	-	4020	0	0	0	0	0	0	0	0	0	0	0	0	0	0	0	0	0	0
GCA_023806565_000000000069_6	7594	8556	-	963	0	0	0	0	0	0	0	0	0	0	0	0	0	0	0	0	0	0
GCA_023806565_000000000069_7	8553	8852	-	300	0	0	0	0	0	0	0	0	0	0	0	0	0	0	0	0	0	0
GCA_023806565_000000000069_8	9047	11842	+	2796	0	0	0	0	0	0	0	0	0	0	0	0	0	0	0	0	0	0
GCA_023806565_000000000069_9	11913	12194	-	282	0	0	0	0	0	0	0	0	0	0	0	0	0	0	0	0	0	0
GCA_023806565_000000000069_10	12660	13994	-	1335	0	0	0	0	0	0	0	0	0	0	0	0	0	0	0	0	0	0
GCA_023806565_000000000069_11	14331	15734	+	1404	0	0	0	0	0	0	0	0	0	0	0	0	0	0	0	0	0	0
GCA_023806565_000000000069_12	15818	17104	-	1287	0	0	0	0	0	0	0	0	0	0	0	0	0	0	0	0	0	0
GCA_023806565_000000000069_13	17195	18205	-	1011	0	0	0	0	0	0	0	0	0	0	0	0	0	0	0	0	0	0
GCA_023806565_000000000069_14	18848	20110	+	1263	0	0	0	0	0	0	0	0	0	0	0	0	0	0	0	0	0	0
GCA_023806565_000000000069_15	20150	21199	+	1050	0	0	0	0	0	0	0	0	0	0	0	0	0	0	0	0	0	0
GCA_023806565_000000000069_16	21410	21640	+	231	0	0	0	0	0	0	0	0	0	0	0	0	0	0	0	0	0	0
GCA_023806565_000000000069_17	21810	22169	+	360	0	0	0	0	0	0	0	0	0	0	0	0	0	0	0	0	0	0
GCA_023806565_000000000069_18	22291	22413	+	123	0	0	0	0	0	0	0	0	0	0	0	0	0	0	0	0	0	0
GCA_023806565_000000000069_19	22521	23594	+	1074	0	0	0	0	0	0	0	0	0	0	0	0	0	0	0	0	0	0
GCA_023806565_000000000069_20	23692	24528	+	837	0	0	0	0	0	0	0	0	0	0	0	0	0	0	0	0	0	0
GCA_023806565_000000000070_1	262	1389	+	1128	0	0	0	0	0	0	0	0	0	0	0	0	0	0	0	0	0	0
GCA_023806565_000000000070_2	1505	1615	+	111	0	0	0	0	0	0	0	0	0	0	0	0	0	0	0	0	0	0
GCA_023806565_000000000070_3	1641	2210	-	570	0	0	0	0	0	0	0	0	0	0	0	0	0	0	0	0	0	0
GCA_023806565_000000000070_4	2308	2721	+	414	0	0	0	0	0	0	0	0	0	0	0	0	0	0	0	0	0	0
GCA_023806565_000000000070_5	2745	3083	-	339	0	0	0	0	0	0	0	0	0	0	0	0	0	0	0	0	0	0
GCA_023806565_000000000070_6	3113	4000	-	888	0	0	0	0	0	0	0	0	0	0	0	0	0	0	0	0	0	0
GCA_023806565_000000000070_7	4308	4889	+	582	0	0	0	0	0	0	0	0	0	0	0	0	0	0	0	0	0	0
GCA_023806565_000000000070_8	5066	6004	+	939	0	0	0	0	0	0	0	0	0	0	0	0	0	0	0	0	0	0
GCA_023806565_000000000070_9	6121	6888	+	768	0	0	0	0	0	0	0	0	0	0	0	0	0	0	0	0	0	0
GCA_023806565_000000000070_10	6949	7683	-	735	0	0	0	0	0	0	0	0	0	0	0	0	0	0	0	0	0	0
GCA_023806565_000000000070_11	7974	8516	+	543	0	0	0	0	0	0	0	0	0	0	0	0	0	0	0	0	0	0
GCA_023806565_000000000070_12	8536	9144	+	609	0	0	0	0	0	0	0	0	0	0	0	0	0	0	0	0	0	0
GCA_023806565_000000000070_13	9349	9954	+	606	0	0	0	0	0	0	0	0	0	0	0	0	0	0	0	0	0	0
GCA_023806565_000000000070_14	10223	10546	+	324	0	0	0	0	0	0	0	0	0	0	0	0	0	0	0	0	0	0
GCA_023806565_000000000070_15	10595	12013	-	1419	0	0	0	0	0	0	0	0	0	0	0	0	0	0	0	0	0	0
GCA_023806565_000000000070_16	12396	13598	-	1203	0	0	0	0	0	0	0	0	0	0	0	0	0	0	0	0	0	0
GCA_023806565_000000000070_17	13715	15364	-	1650	0	0	0	0	0	0	0	0	0	0	0	0	0	0	0	0	0	0
GCA_023806565_000000000070_18	15392	15694	-	303	0	0	0	0	0	0	0	0	0	0	0	0	0	0	0	0	0	0
GCA_023806565_000000000070_19	15898	19773	+	3876	0	0	0	0	0	0	0	0	0	0	0	0	0	0	0	0	0	0
GCA_023806565_000000000070_20	19961	20392	+	432	0	0	0	0	0	0	0	0	0	0	0	0	0	0	0	0	0	0
GCA_023806565_000000000070_21	20400	22025	+	1626	0	0	0	0	0	0	0	0	0	0	0	0	0	0	0	0	0	0
GCA_023806565_000000000070_22	22305	22730	+	426	0	0	0	0	0	0	0	0	0	0	0	0	0	0	0	0	0	0
GCA_023806565_000000000070_23	22762	23502	+	741	0	0	0	0	0	0	0	0	0	0	0	0	0	0	0	0	0	0
GCA_023806565_000000000071_1	289	1137	-	849	0	0	0	0	0	0	0	0	0	0	0	0	0	0	0	0	0	0
GCA_023806565_000000000071_2	1898	2179	-	282	0	0	0	0	0	1	0	0	0	0	0	0	0	1	0	0	0	2
GCA_023806565_000000000071_3	2357	4294	+	1938	0	0	0	0	0	0	0	0	0	0	0	0	0	0	0	0	0	0
GCA_023806565_000000000071_4	4300	5634	+	1335	0	0	0	0	0	0	0	0	0	0	0	0	0	0	0	0	0	0
GCA_023806565_000000000071_5	5631	6155	+	525	0	0	0	0	0	0	0	0	0	0	0	0	0	0	0	0	0	0
GCA_023806565_000000000071_6	6139	7344	+	1206	0	0	0	0	0	0	0	0	0	0	0	0	0	0	0	0	0	0
GCA_023806565_000000000071_7	7355	7606	+	252	0	0	0	0	0	0	0	0	0	0	0	0	0	0	0	0	0	0
GCA_023806565_000000000071_8	7611	8069	+	459	0	0	0	0	0	0	0	0	0	0	0	0	0	0	0	0	0	0
GCA_023806565_000000000071_9	8096	9475	-	1380	0	0	0	0	0	0	0	0	0	0	0	0	0	0	0	0	0	0
GCA_023806565_000000000071_10	9560	10480	-	921	0	0	0	0	0	0	0	0	0	0	0	0	0	0	0	0	0	0
GCA_023806565_000000000071_11	10792	13380	+	2589	0	0	0	0	0	0	0	0	0	0	0	0	0	0	0	0	0	0
GCA_023806565_000000000071_12	13390	13623	+	234	0	0	0	0	0	0	0	0	0	0	0	0	0	0	0	0	0	0
GCA_023806565_000000000071_13	13703	13900	+	198	0	0	0	0	0	0	0	0	0	0	0	0	0	0	0	0	0	0
GCA_023806565_000000000071_14	14031	16721	-	2691	0	0	0	0	0	0	0	0	0	0	0	0	0	0	0	0	0	0
GCA_023806565_000000000071_15	17078	17689	+	612	0	0	0	0	0	0	0	0	0	0	0	0	0	0	0	0	0	0
GCA_023806565_000000000071_16	17618	18670	-	1053	0	0	0	0	0	0	0	0	0	0	0	0	0	0	0	0	0	0
GCA_023806565_000000000071_17	18695	19285	-	591	0	0	0	0	0	0	0	0	0	0	0	0	0	0	0	0	0	0
GCA_023806565_000000000071_18	19311	19997	+	687	0	0	0	0	0	0	0	0	0	0	0	0	0	0	0	0	0	0
GCA_023806565_000000000071_19	19918	21309	-	1392	0	0	0	0	0	0	0	0	0	0	0	0	0	0	0	0	0	0
GCA_023806565_000000000071_20	21276	22109	-	834	0	0	0	0	0	0	0	0	0	0	0	0	0	0	0	0	0	0
GCA_023806565_000000000071_21	22158	23159	-	1002	0	0	0	0	0	0	0	0	0	0	0	0	0	0	0	0	0	0
GCA_023806565_000000000072_1	56	2071	-	2016	0	0	0	0	0	0	0	0	0	0	0	0	0	0	0	0	0	0
GCA_023806565_000000000072_2	2096	2494	-	399	0	0	0	0	0	0	0	0	0	0	0	0	0	0	0	0	0	0
GCA_023806565_000000000072_3	2572	3681	-	1110	0	0	0	0	0	0	0	0	0	0	0	0	0	0	0	0	0	0
GCA_023806565_000000000073_1	293	1279	+	987	0	0	2	0	0	1	0	0	0	0	0	0	1	0	0	0	1	0
GCA_023806565_000000000073_2	1501	1896	+	396	0	0	0	0	0	0	0	0	0	0	0	0	0	0	0	0	0	0
GCA_023806565_000000000073_3	2619	5381	+	2763	0	0	0	0	0	0	0	0	0	0	0	0	0	0	0	0	0	0
GCA_023806565_000000000073_4	5535	5903	-	369	0	0	0	0	0	0	0	0	0	0	0	0	0	0	0	0	0	0
GCA_023806565_000000000073_5	5900	7153	-	1254	0	0	0	0	0	0	0	0	0	0	0	0	0	0	0	0	0	0
GCA_023806565_000000000073_6	7166	7471	-	306	0	0	0	0	0	0	0	0	0	0	0	0	0	0	0	0	0	0
GCA_023806565_000000000073_7	7662	8099	-	438	0	0	0	0	0	0	0	0	0	0	0	0	0	0	0	0	0	0
GCA_023806565_000000000073_8	8257	9426	-	1170	0	0	0	0	0	0	0	0	0	0	0	0	0	0	0	0	0	0
GCA_023806565_000000000073_9	9426	10148	-	723	0	0	0	0	0	0	0	0	0	0	0	0	0	0	0	0	0	0
GCA_023806565_000000000073_10	10272	10649	-	378	0	0	0	0	0	0	0	0	0	0	0	0	0	0	0	0	0	0
GCA_023806565_000000000073_11	10905	11984	-	1080	0	0	0	0	0	0	0	0	0	0	0	0	0	0	0	0	0	0
GCA_023806565_000000000073_12	12124	13497	-	1374	0	0	0	0	0	0	0	0	0	0	0	0	0	0	0	0	0	0
GCA_023806565_000000000073_13	13607	14146	+	540	0	0	0	0	0	0	0	0	0	0	0	0	0	0	0	0	0	0
GCA_023806565_000000000073_14	14109	14732	+	624	0	0	0	0	0	0	0	0	0	0	0	0	0	0	0	0	0	0
GCA_023806565_000000000073_15	14871	15206	+	336	0	0	0	0	0	0	0	0	0	0	0	0	0	0	0	0	0	0
GCA_023806565_000000000073_16	15225	15488	+	264	0	0	0	0	0	0	0	0	0	0	0	0	0	0	0	0	0	0
GCA_023806565_000000000073_17	15594	16682	+	1089	0	0	0	0	0	0	0	0	0	0	0	0	0	0	0	0	0	0
GCA_023806565_000000000073_18	16685	17803	+	1119	0	0	0	0	0	0	0	0	0	0	0	0	0	0	0	0	0	0
GCA_023806565_000000000073_19	17830	19008	-	1179	0	0	0	0	0	0	0	0	0	0	0	0	0	0	0	0	0	0
GCA_023806565_000000000073_20	19021	19452	-	432	0	0	0	0	0	0	0	0	0	0	0	0	0	0	0	0	0	0
GCA_023806565_000000000073_21	19431	19949	-	519	0	0	0	0	0	0	0	0	0	0	0	0	0	0	0	0	0	0
GCA_023806565_000000000073_22	20094	20315	-	222	0	0	0	0	0	0	0	0	0	0	0	0	0	0	0	0	0	0
GCA_023806565_000000000073_23	20445	20825	-	381	0	0	0	0	0	0	0	0	0	0	0	0	0	0	0	0	0	0
GCA_023806565_000000000073_24	20862	21161	-	300	0	0	0	0	0	0	0	0	0	0	0	0	0	0	0	0	0	0
GCA_023806565_000000000073_25	21189	21599	-	411	0	0	0	0	0	0	0	0	0	0	0	0	0	0	0	0	0	0
GCA_023806565_000000000073_26	21754	22542	+	789	0	0	0	0	0	0	0	0	0	0	0	0	0	0	0	0	0	0
GCA_023806565_000000000074_1	1	285	-	285	0	0	0	0	0	0	0	0	0	0	0	0	0	0	0	0	0	0
GCA_023806565_000000000074_2	344	1177	-	834	0	0	0	0	0	0	0	0	0	0	0	0	0	0	0	0	0	0
GCA_023806565_000000000074_3	1311	3485	+	2175	0	0	0	0	0	0	0	0	0	0	0	0	0	0	0	0	0	0
GCA_023806565_000000000075_1	2	310	+	309	0	0	0	0	0	0	0	0	0	0	0	0	0	0	0	0	0	0
GCA_023806565_000000000075_2	543	2777	+	2235	0	0	0	0	0	0	0	0	0	0	0	0	0	0	0	0	0	0
GCA_023806565_000000000075_3	2795	4039	+	1245	0	0	0	0	0	0	0	0	0	0	0	0	0	0	0	0	0	0
GCA_023806565_000000000075_4	4106	4543	+	438	0	0	0	0	0	0	0	0	0	0	0	0	0	0	0	0	0	0
GCA_023806565_000000000075_5	4540	5394	+	855	0	0	0	0	0	0	0	0	0	0	0	0	0	0	0	0	0	0
GCA_023806565_000000000075_6	5423	6685	+	1263	0	0	0	0	0	0	0	0	0	0	0	0	0	0	0	0	0	0
GCA_023806565_000000000075_7	6690	7820	+	1131	0	0	0	0	0	0	0	0	0	0	0	0	0	0	0	0	0	0
GCA_023806565_000000000075_8	7875	8309	+	435	0	0	0	0	0	0	0	0	0	0	0	0	0	0	0	0	0	0
GCA_023806565_000000000075_9	8435	8812	+	378	0	0	0	0	0	0	0	0	0	0	0	0	0	0	0	0	0	0
GCA_023806565_000000000075_10	8995	9543	+	549	0	0	0	0	0	0	0	0	0	0	0	0	0	0	0	0	0	0
GCA_023806565_000000000075_11	9626	11926	+	2301	0	0	0	0	0	0	0	0	0	0	0	0	0	0	0	0	0	0
GCA_023806565_000000000075_12	11917	12606	+	690	0	0	0	0	0	0	0	0	0	0	0	0	0	0	0	0	0	0
GCA_023806565_000000000075_13	12618	13691	+	1074	0	0	0	0	0	0	0	0	0	0	0	0	0	0	0	0	0	0
GCA_023806565_000000000075_14	13688	14323	+	636	0	0	0	0	0	0	0	0	0	0	0	0	0	0	0	0	0	0
GCA_023806565_000000000075_15	14332	14733	+	402	0	0	0	0	0	0	0	0	0	0	0	0	0	0	0	0	0	0
GCA_023806565_000000000075_16	14742	15137	+	396	0	0	0	0	0	0	0	0	0	0	0	0	0	0	0	0	0	0
GCA_023806565_000000000075_17	15137	18256	+	3120	0	0	0	0	0	0	0	0	0	0	0	0	0	0	0	0	0	0
GCA_023806565_000000000075_18	18262	19155	+	894	0	0	0	0	0	0	0	0	0	0	0	0	0	0	0	0	0	0
GCA_023806565_000000000075_19	19165	19821	+	657	0	0	0	0	0	0	0	0	0	0	0	0	0	0	0	0	0	0
GCA_023806565_000000000075_20	19962	20369	+	408	0	0	0	0	0	0	0	0	0	0	0	0	0	0	0	0	0	0
GCA_023806565_000000000075_21	20457	21707	+	1251	0	0	0	0	0	0	0	0	0	0	0	0	0	0	0	0	0	0
GCA_023806565_000000000076_1	85	1599	+	1515	0	0	0	0	0	0	0	0	0	0	0	0	0	0	0	0	0	0
GCA_023806565_000000000076_2	1648	3063	-	1416	0	0	0	0	0	0	0	0	0	0	0	0	0	0	0	0	0	0
GCA_023806565_000000000076_3	3250	3513	-	264	0	0	0	0	0	0	0	0	0	0	0	0	0	0	0	0	0	0
GCA_023806565_000000000077_1	41	1606	-	1566	0	0	0	0	0	0	0	0	0	0	0	0	0	0	0	0	0	0
GCA_023806565_000000000077_2	1665	3125	-	1461	0	0	0	0	0	0	0	0	0	0	0	0	0	0	0	0	0	0
GCA_023806565_000000000077_3	3188	3631	+	444	0	0	0	0	0	0	0	0	0	0	0	0	0	0	0	0	0	0
GCA_023806565_000000000077_4	3641	3955	-	315	0	0	0	0	0	0	0	0	0	0	0	0	0	0	0	0	0	0
GCA_023806565_000000000077_5	3948	4391	-	444	0	0	0	0	0	0	0	0	0	0	0	0	0	0	0	0	0	0
GCA_023806565_000000000077_6	4470	4916	+	447	0	0	0	0	0	0	0	0	0	0	0	0	0	0	0	0	0	0
GCA_023806565_000000000077_7	4963	5715	-	753	0	0	0	0	0	0	0	0	0	0	0	0	0	0	0	0	0	0
GCA_023806565_000000000077_8	5915	6697	+	783	0	0	0	0	0	0	0	0	0	0	0	0	0	0	0	0	0	0
GCA_023806565_000000000077_9	6694	7359	+	666	0	0	0	0	0	0	0	0	0	0	0	0	0	0	0	0	0	0
GCA_023806565_000000000077_10	7356	8795	+	1440	0	0	0	0	0	0	0	0	0	0	0	0	0	0	0	0	0	0
GCA_023806565_000000000077_11	9066	11051	+	1986	0	0	0	0	0	0	0	0	0	0	0	0	0	0	0	0	0	0
GCA_023806565_000000000077_12	11160	12707	-	1548	0	0	0	0	0	0	0	0	0	0	0	0	0	0	0	0	0	0
GCA_023806565_000000000077_13	13446	14912	+	1467	0	0	0	0	0	0	0	0	0	0	0	0	0	0	0	0	0	0
GCA_023806565_000000000077_14	15162	15938	+	777	0	0	0	0	0	0	0	0	0	0	0	0	0	0	0	0	0	0
GCA_023806565_000000000077_15	16010	18544	-	2535	0	0	0	0	0	0	0	0	0	0	0	0	0	0	0	0	0	0
GCA_023806565_000000000077_16	18804	19598	+	795	0	0	0	0	0	0	0	0	0	0	0	0	0	0	0	0	0	0
GCA_023806565_000000000077_17	19617	20471	-	855	0	0	0	0	0	0	0	0	0	0	0	0	0	0	0	0	0	0
GCA_023806565_000000000077_18	20489	21292	-	804	0	0	0	0	0	0	0	0	0	0	0	0	0	0	0	0	0	0
GCA_023806565_000000000078_1	222	3149	+	2928	0	0	0	0	0	0	0	0	0	0	0	0	0	0	0	0	0	0
GCA_023806565_000000000079_1	3	395	+	393	0	0	0	0	0	0	0	0	0	0	0	0	0	0	0	0	0	0
GCA_023806565_000000000079_2	421	2577	-	2157	0	0	1	1	0	2	0	0	3	0	0	0	0	0	2	1	2	0
GCA_023806565_000000000079_3	2619	3137	+	519	0	0	0	0	0	0	0	0	0	0	0	0	0	0	0	0	0	0
GCA_023806565_000000000080_1	79	1236	+	1158	0	0	0	0	0	0	0	0	0	0	0	0	0	0	0	0	0	0
GCA_023806565_000000000080_2	1424	6700	-	5277	0	0	0	0	0	0	0	0	0	0	0	0	0	0	0	0	0	0
GCA_023806565_000000000080_3	6697	7548	-	852	0	0	0	0	0	0	0	0	0	0	0	0	0	0	0	0	0	0
GCA_023806565_000000000080_4	7542	8585	-	1044	0	0	0	0	0	0	0	0	0	0	0	0	0	0	0	0	0	0
GCA_023806565_000000000080_5	8582	9046	-	465	0	0	0	0	0	0	0	0	0	0	0	0	0	0	0	0	0	0
GCA_023806565_000000000080_6	9046	9633	-	588	0	0	0	0	0	0	0	0	0	0	0	0	0	0	0	0	0	0
GCA_023806565_000000000080_7	9630	10067	-	438	0	0	0	0	0	0	0	0	0	0	0	0	0	0	0	0	0	0
GCA_023806565_000000000080_8	10157	10954	+	798	0	0	0	0	0	0	0	0	0	0	0	0	0	0	0	0	0	0
GCA_023806565_000000000080_9	10964	11884	-	921	0	0	0	0	0	0	0	0	0	0	0	0	0	0	0	0	0	0
GCA_023806565_000000000080_10	11893	12345	-	453	0	0	0	0	0	0	0	0	0	0	0	0	0	0	0	0	0	0
GCA_023806565_000000000080_11	12351	12866	-	516	0	0	0	0	0	0	0	0	0	0	0	0	0	0	0	0	0	0
GCA_023806565_000000000080_12	12844	15672	-	2829	0	0	0	0	0	0	0	0	0	0	0	0	0	0	0	0	0	0
GCA_023806565_000000000080_13	15680	16603	-	924	0	0	0	0	0	0	0	0	0	0	0	0	0	0	0	0	0	0
GCA_023806565_000000000080_14	16613	19153	+	2541	0	0	0	0	0	0	0	0	0	0	0	0	0	0	0	0	0	0
GCA_023806565_000000000080_15	19157	19402	+	246	0	0	0	0	0	0	0	0	0	0	0	0	0	0	0	0	0	0
GCA_023806565_000000000081_1	3	905	+	903	0	0	0	0	0	0	0	0	0	0	0	0	0	0	0	0	0	0
GCA_023806565_000000000081_2	902	1591	-	690	0	0	0	0	0	0	0	0	0	0	0	0	0	0	0	0	0	0
GCA_023806565_000000000081_3	1923	2360	+	438	0	0	0	0	0	0	0	0	0	0	0	0	0	0	0	0	0	0
GCA_023806565_000000000081_4	2357	3298	+	942	0	0	0	0	0	0	0	0	0	0	0	0	0	0	0	0	0	0
GCA_023806565_000000000082_1	2	967	-	966	0	0	0	0	0	0	0	0	0	0	0	0	0	0	0	0	0	0
GCA_023806565_000000000082_2	1046	1150	-	105	0	0	0	0	0	0	0	0	0	0	0	0	0	0	0	0	0	0
GCA_023806565_000000000082_3	1224	2021	-	798	0	0	0	0	0	0	0	0	0	0	0	0	0	0	0	0	0	0
GCA_023806565_000000000082_4	2130	5021	-	2892	0	0	0	0	0	0	0	0	0	0	0	0	0	0	0	0	0	0
GCA_023806565_000000000082_5	5045	5428	-	384	0	0	0	0	0	0	0	0	0	0	0	0	0	0	0	0	0	0
GCA_023806565_000000000082_6	5476	6564	-	1089	0	0	0	0	0	0	0	0	0	0	0	0	0	0	0	0	0	0
GCA_023806565_000000000082_7	6935	8005	-	1071	0	0	0	0	0	0	0	0	0	0	0	0	0	0	0	0	0	0
GCA_023806565_000000000082_8	8151	8420	-	270	0	0	0	0	0	0	0	0	0	0	0	0	0	0	0	0	0	0
GCA_023806565_000000000082_9	8536	9663	-	1128	0	0	0	0	0	0	0	0	0	0	0	0	0	0	0	0	0	0
GCA_023806565_000000000082_10	9955	10473	-	519	0	0	0	0	0	0	0	0	0	0	0	0	0	0	0	0	0	0
GCA_023806565_000000000082_11	10490	11002	-	513	0	0	0	0	0	0	0	0	0	0	0	0	0	0	0	0	0	0
GCA_023806565_000000000082_12	11045	11974	-	930	0	0	0	0	0	0	0	0	0	0	0	0	0	0	0	0	0	0
GCA_023806565_000000000082_13	12112	13455	+	1344	0	0	0	0	0	0	0	0	0	0	0	0	0	0	0	0	0	0
GCA_023806565_000000000082_14	13452	14027	+	576	0	0	0	0	0	0	0	0	0	0	0	0	0	0	0	0	0	0
GCA_023806565_000000000082_15	14116	14823	-	708	0	0	0	0	0	0	0	0	0	0	0	0	0	0	0	0	0	0
GCA_023806565_000000000082_16	15125	16063	+	939	0	0	0	0	0	0	0	0	0	0	0	0	0	0	0	0	0	0
GCA_023806565_000000000082_17	16162	17175	+	1014	0	0	0	0	0	0	0	0	0	0	0	0	0	0	0	0	0	0
GCA_023806565_000000000082_18	17377	18222	+	846	0	0	0	0	0	0	0	0	0	0	0	0	0	0	0	0	0	0
GCA_023806565_000000000082_19	18374	19105	+	732	0	0	0	0	0	0	0	0	0	0	0	0	0	0	0	0	0	0
GCA_023806565_000000000083_1	3	152	-	150	0	0	0	0	0	0	0	0	0	0	0	0	0	0	0	0	0	0
GCA_023806565_000000000083_2	152	373	-	222	0	0	0	0	0	0	0	0	0	0	0	0	0	0	0	0	0	0
GCA_023806565_000000000083_3	433	726	-	294	0	0	0	0	0	0	0	0	0	0	0	0	0	0	0	0	0	0
GCA_023806565_000000000083_4	784	1191	-	408	0	0	0	0	0	0	0	0	0	0	0	0	0	0	0	0	0	0
GCA_023806565_000000000083_5	1335	1634	-	300	0	0	0	0	0	0	0	0	0	0	0	0	0	0	0	0	0	0
GCA_023806565_000000000083_6	1647	1838	-	192	0	0	0	0	0	0	0	0	0	0	0	0	0	0	0	0	0	0
GCA_023806565_000000000083_7	2126	3097	-	972	0	0	0	0	0	0	0	0	0	0	0	0	0	0	0	0	0	0
GCA_023806565_000000000083_8	3273	3725	+	453	0	0	0	0	0	0	0	0	0	0	0	0	0	0	0	0	0	0
GCA_023806565_000000000083_9	3776	3919	-	144	0	0	0	0	0	0	0	0	0	0	0	0	0	0	0	0	0	0
GCA_023806565_000000000083_10	4106	6157	+	2052	0	0	0	0	0	0	0	0	0	0	0	0	0	0	0	0	0	0
GCA_023806565_000000000083_11	6433	7815	+	1383	0	0	0	0	0	0	0	0	0	0	0	0	0	0	0	0	0	0
GCA_023806565_000000000083_12	7874	9979	+	2106	0	0	0	0	0	0	0	0	0	0	0	0	0	0	0	0	0	0
GCA_023806565_000000000083_13	9976	11334	+	1359	0	0	0	0	0	0	0	0	0	0	0	0	0	0	0	0	0	0
GCA_023806565_000000000083_14	11375	14158	+	2784	0	0	0	0	0	0	0	0	0	0	0	0	0	0	0	0	0	0
GCA_023806565_000000000083_15	14215	15495	+	1281	0	0	0	0	0	0	0	0	0	0	0	0	0	0	0	0	0	0
GCA_023806565_000000000083_16	15483	16553	+	1071	0	0	0	0	0	0	0	0	0	0	0	0	0	0	0	0	0	0
GCA_023806565_000000000083_17	16550	17464	+	915	0	0	0	0	0	0	0	0	0	0	0	0	0	0	0	0	0	0
GCA_023806565_000000000083_18	17586	18410	+	825	0	0	0	0	0	0	0	0	0	0	0	0	0	0	0	0	0	0
GCA_023806565_000000000083_19	18460	18843	+	384	0	0	0	0	0	0	0	0	0	0	0	0	0	0	0	0	0	0
GCA_023806565_000000000084_1	281	3346	-	3066	0	0	0	0	0	0	0	0	0	0	0	0	0	0	0	0	0	0
GCA_023806565_000000000084_2	3348	4664	-	1317	0	0	0	0	0	0	0	0	0	0	0	0	0	0	0	0	0	0
GCA_023806565_000000000084_3	4733	5173	-	441	0	0	0	0	0	0	0	0	0	0	0	0	0	0	0	0	0	0
GCA_023806565_000000000084_4	5382	7022	-	1641	0	0	0	0	0	0	0	0	0	0	0	0	0	0	0	0	0	0
GCA_023806565_000000000084_5	7701	8936	+	1236	0	0	0	0	0	0	0	0	0	0	0	0	0	0	0	0	0	0
GCA_023806565_000000000084_6	8974	9408	-	435	0	0	0	0	0	0	0	0	0	0	0	0	0	0	0	0	0	0
GCA_023806565_000000000084_7	9480	9965	-	486	0	0	0	0	0	0	0	0	0	0	0	0	0	0	0	0	0	0
GCA_023806565_000000000084_8	9962	10456	-	495	0	0	0	0	0	0	0	0	0	0	0	0	0	0	0	0	0	0
GCA_023806565_000000000084_9	10449	11435	-	987	0	0	0	0	0	0	0	0	0	0	0	0	0	0	0	0	0	0
GCA_023806565_000000000084_10	11435	12598	-	1164	0	0	0	0	0	0	0	0	0	0	0	0	0	0	0	0	0	0
GCA_023806565_000000000084_11	12910	13374	+	465	0	0	0	0	0	0	0	0	0	0	0	0	0	0	0	0	0	0
GCA_023806565_000000000084_12	13448	13858	-	411	0	0	0	0	0	0	0	0	0	0	0	0	0	0	0	0	0	0
GCA_023806565_000000000084_13	13870	14592	-	723	0	0	0	0	0	0	0	0	0	0	0	0	0	0	0	0	0	0
GCA_023806565_000000000084_14	14618	15343	-	726	0	0	0	0	0	0	0	0	0	0	0	0	0	0	0	0	0	0
GCA_023806565_000000000084_15	15522	16148	+	627	0	0	0	0	0	0	0	0	0	0	0	0	0	0	0	0	0	0
GCA_023806565_000000000084_16	16195	17148	+	954	0	0	0	0	0	0	0	0	0	0	0	0	0	0	0	0	0	0
GCA_023806565_000000000084_17	17145	18359	+	1215	0	0	0	0	0	0	0	0	0	0	0	0	0	0	0	0	0	0
GCA_023806565_000000000084_18	18424	18732	+	309	0	0	0	0	0	0	0	0	0	0	0	0	0	0	0	0	0	0
GCA_023806565_000000000085_1	1	399	+	399	0	0	0	0	0	0	0	0	0	0	0	0	0	0	0	0	0	0
GCA_023806565_000000000085_2	415	1776	+	1362	0	0	0	0	0	0	0	0	0	0	0	0	0	0	0	0	0	0
GCA_023806565_000000000085_3	1751	3025	-	1275	0	0	0	0	0	0	0	0	0	0	0	0	0	0	0	0	0	0
GCA_023806565_000000000085_4	3013	3237	-	225	0	0	0	0	0	0	0	0	0	0	0	0	0	0	0	0	0	0
GCA_023806565_000000000086_1	2	301	+	300	0	0	0	0	0	0	0	0	0	0	0	0	0	0	0	0	0	0
GCA_023806565_000000000086_2	354	1532	+	1179	0	0	0	0	0	0	0	0	0	0	0	0	0	0	0	0	0	0
GCA_023806565_000000000086_3	1529	2284	+	756	0	0	0	0	0	0	0	0	0	0	0	0	0	0	0	0	0	0
GCA_023806565_000000000086_4	2281	3207	+	927	0	0	0	0	0	0	0	0	0	0	0	0	0	0	0	0	0	0
GCA_023806565_000000000086_5	3209	6382	+	3174	0	0	0	0	0	0	0	0	0	0	0	0	0	0	0	0	0	0
GCA_023806565_000000000086_6	6372	7100	+	729	0	0	0	0	0	0	0	0	0	0	0	0	0	0	0	0	0	0
GCA_023806565_000000000086_7	7263	7925	+	663	0	0	0	0	0	0	0	0	0	0	0	0	0	0	0	0	0	0
GCA_023806565_000000000086_8	7975	8247	-	273	0	0	0	0	0	0	0	0	0	0	0	0	0	0	0	0	0	0
GCA_023806565_000000000086_9	8331	9650	-	1320	0	0	0	0	0	0	0	0	0	0	0	0	0	0	0	0	0	0
GCA_023806565_000000000086_10	9652	11391	-	1740	0	0	0	0	0	0	0	0	0	0	0	0	0	0	0	0	0	0
GCA_023806565_000000000086_11	11384	12148	-	765	0	0	0	0	0	0	0	0	0	0	0	0	0	0	0	0	0	0
GCA_023806565_000000000086_12	12202	12753	+	552	0	0	0	0	0	0	0	0	0	0	0	0	0	0	0	0	0	0
GCA_023806565_000000000086_13	12760	13626	+	867	0	0	0	0	0	0	0	0	0	0	0	0	0	0	0	0	0	0
GCA_023806565_000000000086_14	13742	14833	+	1092	0	0	0	0	0	0	0	0	0	0	0	0	0	0	0	0	0	0
GCA_023806565_000000000086_15	14976	15509	+	534	0	0	0	0	0	0	0	0	0	0	0	0	0	0	0	0	0	0
GCA_023806565_000000000086_16	15580	17817	+	2238	0	0	0	0	0	0	0	0	0	0	0	0	0	0	0	0	0	0
GCA_023806565_000000000086_17	17832	19262	-	1431	0	0	0	0	0	0	0	0	0	0	0	0	0	0	0	0	0	0
GCA_023806565_000000000086_18	19585	20229	+	645	0	0	0	0	0	0	0	0	0	0	0	0	0	0	0	0	0	0
GCA_023806565_000000000086_19	20226	21539	+	1314	0	0	0	0	0	0	0	0	0	0	0	0	0	0	0	0	0	0
GCA_023806565_000000000086_20	21688	22743	+	1056	0	0	0	0	0	0	0	0	0	0	0	0	0	0	0	0	0	0
GCA_023806565_000000000086_21	22832	23908	-	1077	0	0	0	0	0	0	0	0	0	0	0	0	0	0	0	0	0	0
GCA_023806565_000000000086_22	24051	24662	+	612	0	0	0	0	0	0	0	0	0	0	0	0	0	0	0	0	0	0
GCA_023806565_000000000086_23	24662	25318	+	657	0	0	0	0	0	0	0	0	0	0	0	0	0	0	0	0	0	0
GCA_023806565_000000000086_24	25384	26127	+	744	0	0	0	0	0	0	0	0	0	0	0	0	0	0	0	0	0	0
GCA_023806565_000000000086_25	26165	26926	+	762	0	0	0	0	0	0	0	0	0	0	0	0	0	0	0	0	0	0
GCA_023806565_000000000086_26	26923	27327	+	405	0	0	0	0	0	0	0	0	0	0	0	0	0	0	0	0	0	0
GCA_023806565_000000000086_27	27324	27644	+	321	0	0	0	0	0	0	0	0	0	0	0	0	0	0	0	0	0	0
GCA_023806565_000000000086_28	27648	27998	+	351	0	0	0	0	0	0	0	0	0	0	0	0	0	0	0	0	0	0
GCA_023806565_000000000086_29	28061	28309	+	249	0	0	0	0	0	0	0	0	0	0	0	0	0	0	0	0	0	0
GCA_023806565_000000000086_30	28427	28846	+	420	0	0	0	0	0	0	0	0	0	0	0	0	0	0	0	0	0	0
GCA_023806565_000000000086_31	28854	29717	+	864	0	0	0	0	0	0	0	0	0	0	0	0	0	0	0	0	0	0
GCA_023806565_000000000086_32	29784	30590	-	807	0	0	0	0	0	0	0	0	0	0	0	0	0	0	0	0	0	0
GCA_023806565_000000000086_33	30598	31773	-	1176	0	0	0	0	0	0	0	0	0	0	0	0	0	0	0	0	0	0
GCA_023806565_000000000086_34	31789	32535	+	747	0	0	0	0	0	0	0	0	0	0	0	0	0	0	0	0	0	0
GCA_023806565_000000000086_35	32553	33236	+	684	0	0	0	0	0	0	0	0	0	0	0	0	0	0	0	0	0	0
GCA_023806565_000000000086_36	33338	33856	+	519	0	0	0	0	0	0	0	0	0	0	0	0	0	0	0	0	0	0
GCA_023806565_000000000086_37	33891	34439	+	549	0	0	0	0	0	0	0	0	0	0	0	0	0	0	0	0	0	0
GCA_023806565_000000000086_38	34432	35046	+	615	0	0	0	0	0	0	0	0	0	0	0	0	0	0	0	0	0	0
GCA_023806565_000000000086_39	35078	36289	+	1212	0	0	0	0	0	0	0	0	0	0	0	0	0	0	0	0	0	0
GCA_023806565_000000000086_40	36303	37364	-	1062	0	0	0	0	0	0	0	0	0	0	0	0	0	0	0	0	0	0
GCA_023806565_000000000086_41	38073	38354	-	282	0	0	0	0	0	0	0	0	0	0	0	0	0	0	0	0	0	0
GCA_023806565_000000000086_42	38681	38998	+	318	0	0	0	0	0	0	0	0	0	0	0	0	0	0	0	0	0	0
GCA_023806565_000000000086_43	39166	40167	+	1002	0	0	0	0	0	0	0	0	0	0	0	0	0	0	0	0	0	0
GCA_023806565_000000000086_44	40174	40992	+	819	0	0	0	0	0	0	0	0	0	0	0	0	0	0	0	0	0	0
GCA_023806565_000000000086_45	41140	42021	-	882	0	0	0	0	0	0	0	0	0	0	0	0	0	0	0	0	0	0
GCA_023806565_000000000086_46	42097	42390	-	294	0	0	0	0	0	0	0	0	0	0	0	0	0	0	0	0	0	0
GCA_023806565_000000000086_47	42643	44115	+	1473	0	0	0	0	0	0	0	0	0	0	0	0	0	0	0	0	0	0
GCA_023806565_000000000086_48	44149	47301	+	3153	0	0	0	0	0	0	0	0	0	0	0	0	0	0	0	0	0	0
GCA_023806565_000000000086_49	47298	48842	+	1545	0	0	0	0	0	0	0	0	0	0	0	0	0	0	0	0	0	0
GCA_023806565_000000000086_50	48839	50338	+	1500	0	0	0	0	0	0	0	0	0	0	0	0	0	0	0	0	0	0
GCA_023806565_000000000086_51	50331	51821	+	1491	0	0	0	0	0	0	0	0	0	0	0	0	0	0	0	0	0	0
GCA_023806565_000000000086_52	52094	53191	+	1098	0	0	0	0	0	0	0	0	0	0	0	0	0	0	0	0	0	0
GCA_023806565_000000000086_53	53440	55524	-	2085	0	0	0	0	0	0	0	0	0	0	0	0	0	0	0	0	0	0
GCA_023806565_000000000086_54	55604	57133	-	1530	0	0	0	0	0	0	0	0	0	0	0	0	0	0	0	0	0	0
GCA_023806565_000000000086_55	57316	58137	+	822	0	0	0	0	0	0	0	0	0	0	0	0	0	0	0	0	0	0
GCA_023806565_000000000086_56	58298	58684	+	387	0	0	0	0	0	0	0	0	0	0	0	0	0	0	0	0	0	0
GCA_023806565_000000000086_57	58713	59147	+	435	0	0	0	0	0	0	0	0	0	0	0	0	0	0	0	0	0	0
GCA_023806565_000000000086_58	59134	59322	-	189	0	0	0	0	0	0	0	0	0	0	0	0	0	0	0	0	0	0
GCA_023806565_000000000086_59	59327	60256	-	930	0	0	0	0	0	0	0	0	0	0	0	0	0	0	0	0	0	0
GCA_023806565_000000000086_60	60351	61520	-	1170	0	0	0	0	0	0	0	0	0	0	0	0	0	0	0	0	0	0
GCA_023806565_000000000086_61	61580	62809	-	1230	0	0	0	0	0	0	0	0	0	0	0	0	0	0	0	0	0	0
GCA_023806565_000000000086_62	62806	63558	-	753	0	0	0	0	0	0	0	0	0	0	0	0	0	0	0	0	0	0
GCA_023806565_000000000086_63	63560	64486	-	927	0	0	0	0	0	0	0	0	0	0	0	0	0	0	0	0	0	0
GCA_023806565_000000000086_64	64491	65894	-	1404	0	0	0	0	0	0	0	0	0	0	0	0	0	0	0	0	0	0
GCA_023806565_000000000086_65	65891	66946	-	1056	0	0	0	0	0	0	0	0	0	0	0	0	0	0	0	0	0	0
GCA_023806565_000000000086_66	66943	68103	-	1161	0	0	0	0	0	0	0	0	0	0	0	0	0	0	0	0	0	0
GCA_023806565_000000000086_67	68103	69380	-	1278	0	0	0	0	0	0	0	0	0	0	0	0	0	0	0	0	0	0
GCA_023806565_000000000086_68	69472	70560	-	1089	0	0	0	0	0	0	0	0	0	0	0	0	0	0	0	0	0	0
GCA_023806565_000000000086_69	70560	71942	-	1383	0	0	0	0	0	0	0	0	0	0	0	0	0	0	0	0	0	0
GCA_023806565_000000000086_70	71939	73447	-	1509	0	0	0	0	0	0	0	0	0	0	0	0	0	0	0	0	0	0
GCA_023806565_000000000086_71	73444	75195	-	1752	0	0	0	0	0	0	0	0	0	0	0	0	0	0	0	0	0	0
GCA_023806565_000000000086_72	75192	75470	-	279	0	0	0	0	0	0	0	0	0	0	0	0	0	0	0	0	0	0
GCA_023806565_000000000086_73	75472	76422	-	951	0	0	0	0	0	0	0	0	0	0	0	0	0	0	0	0	0	0
GCA_023806565_000000000086_74	76419	76865	-	447	0	0	0	0	0	0	0	0	0	0	0	0	0	0	0	0	0	0
GCA_023806565_000000000086_75	77585	78382	-	798	0	0	0	0	0	0	0	0	0	0	0	0	0	0	0	0	0	0
GCA_023806565_000000000086_76	78363	78806	-	444	0	0	0	0	0	0	0	0	0	0	0	0	0	0	0	0	0	0
GCA_023806565_000000000086_77	78845	79879	-	1035	0	0	0	0	0	0	0	0	0	0	0	0	0	0	0	0	0	0
GCA_023806565_000000000086_78	79943	80722	-	780	0	0	0	0	0	0	0	0	0	0	0	0	0	0	0	0	0	0
GCA_023806565_000000000086_79	80781	81188	+	408	0	0	0	0	0	0	0	0	0	0	0	0	0	0	0	0	0	0
GCA_023806565_000000000086_80	81169	81543	+	375	0	0	0	0	0	0	0	0	0	0	0	0	0	0	0	0	0	0
GCA_023806565_000000000086_81	81589	82182	+	594	0	0	0	0	0	0	0	0	0	0	0	0	0	0	0	0	0	0
GCA_023806565_000000000086_82	82179	82829	+	651	0	0	0	0	0	0	0	0	0	0	0	0	0	0	0	0	0	0
GCA_023806565_000000000086_83	82954	83169	-	216	0	0	0	0	0	0	0	0	0	0	0	0	0	0	0	0	0	0
GCA_023806565_000000000086_84	83271	83501	-	231	0	0	0	0	0	0	0	0	0	0	0	0	0	0	0	0	0	0
GCA_023806565_000000000086_85	83861	84361	-	501	0	0	0	0	0	0	0	0	0	0	0	0	0	0	0	0	0	0
GCA_023806565_000000000086_86	84482	85174	-	693	0	0	0	0	0	0	0	0	0	0	0	0	0	0	0	0	0	0
GCA_023806565_000000000086_87	85171	86004	-	834	0	0	0	0	0	0	0	0	0	0	0	0	0	0	0	0	0	0
GCA_023806565_000000000086_88	86001	86894	-	894	0	0	0	0	0	0	0	0	0	0	0	0	0	0	0	0	0	0
GCA_023806565_000000000086_89	86896	88806	-	1911	0	0	0	0	0	0	0	0	0	0	0	0	0	0	0	0	0	0
GCA_023806565_000000000086_90	88815	89387	-	573	0	0	0	0	0	0	0	0	0	0	0	0	0	0	0	0	0	0
GCA_023806565_000000000086_91	89847	90665	-	819	0	0	0	0	0	0	0	0	0	0	0	0	0	0	0	0	0	0
GCA_023806565_000000000086_92	90702	91205	-	504	0	0	0	0	0	0	0	0	0	0	0	0	0	0	0	0	0	0
GCA_023806565_000000000086_93	91339	91695	-	357	0	0	0	0	0	0	0	0	0	0	0	0	0	0	0	0	0	0
GCA_023806565_000000000086_94	91804	92412	+	609	0	0	0	0	0	0	0	0	0	0	0	0	0	0	0	0	0	0
GCA_023806565_000000000086_95	92467	93486	-	1020	0	0	0	0	0	0	0	0	0	0	0	0	0	0	0	0	0	0
GCA_023806565_000000000086_96	93635	95701	+	2067	0	0	0	0	0	0	0	0	0	0	0	0	0	0	0	0	0	0
GCA_023806565_000000000086_97	95815	96594	+	780	0	0	0	0	0	0	0	0	0	0	0	0	0	0	0	0	0	0
GCA_023806565_000000000086_98	96570	97127	-	558	0	0	0	0	0	0	0	0	0	0	0	0	0	0	0	0	0	0
GCA_023806565_000000000086_99	97127	98698	-	1572	0	0	0	0	0	0	0	0	0	0	0	0	0	0	0	0	0	0
GCA_023806565_000000000086_100	98703	100157	-	1455	0	0	0	0	0	0	0	0	0	0	0	0	0	0	0	0	0	0
GCA_023806565_000000000086_101	100159	100818	-	660	0	0	0	0	0	0	0	0	0	0	0	0	0	0	0	0	0	0
GCA_023806565_000000000086_102	100820	101767	-	948	0	0	0	0	0	0	0	0	0	0	0	0	0	0	0	0	0	0
GCA_023806565_000000000086_103	101764	103758	-	1995	0	0	0	0	0	0	0	0	0	0	0	0	0	0	0	0	0	0
GCA_023806565_000000000086_104	104066	104266	+	201	0	0	0	0	0	0	0	0	0	0	0	0	0	0	0	0	0	0
GCA_023806565_000000000086_105	104482	105090	+	609	0	0	0	0	0	0	0	0	0	0	0	0	0	0	0	0	0	0
GCA_023806565_000000000086_106	105380	106243	+	864	0	0	0	0	0	0	0	0	0	0	0	0	0	0	0	0	0	0
GCA_023806565_000000000086_107	106240	106806	+	567	0	0	0	0	0	0	0	0	0	0	0	0	0	0	0	0	0	0
GCA_023806565_000000000086_108	106803	107378	+	576	0	0	0	0	0	0	0	0	0	0	0	0	0	0	0	0	0	0
GCA_023806565_000000000086_109	107386	108465	+	1080	0	0	0	0	0	0	0	0	0	0	0	0	0	0	0	0	0	0
GCA_023806565_000000000086_110	108462	109526	+	1065	0	0	0	0	0	0	0	0	0	0	0	0	0	0	0	0	0	0
GCA_023806565_000000000086_111	109595	110038	+	444	0	0	0	0	0	0	0	0	0	0	0	0	0	0	0	0	0	0
GCA_023806565_000000000086_112	110035	110712	+	678	0	0	0	0	0	0	0	0	0	0	0	0	0	0	0	0	0	0
GCA_023806565_000000000086_113	110717	111121	+	405	0	0	0	0	0	0	0	0	0	0	0	0	0	0	0	0	0	0
GCA_023806565_000000000086_114	111133	112152	+	1020	0	0	0	0	0	0	0	0	0	0	0	0	0	0	0	0	0	0
GCA_023806565_000000000086_115	112359	113651	+	1293	0	0	0	0	0	0	0	0	0	0	0	0	0	0	0	0	0	0
[truncated: 118,453 more rows]

## Sheet: Norm_count
Supplementary Table 8b. Results of featureCount after filter the low count (less than 15 counts), implementation by 0.5 and normalisation with the marker genes for RA experiment
	RC_A_1_1_10_03_22	RC_A_1_1_17_01_22	RC_A_1_1_21_04_22	RC_A_2_1_10_03_22	RC_A_2_1_17_01_22	RC_A_2_1_21_04_22	RC_A_3_1_10_03_22	RC_A_3_1_17_01_22	RC_A_3_1_21_04_22	RC_B_1_1_10_03_22	RC_B_1_1_17_01_22	RC_B_1_1_21_04_22	RC_B_2_1_10_03_22	RC_B_2_1_17_01_22	RC_B_2_1_21_04_22	RC_B_3_1_10_03_22	RC_B_3_1_17_01_22	RC_B_3_1_21_04_22
AGS_LBE_MAGs_560_c_000000000012_41	174652	261094	326014	357366	255509	387396	263460	172027	329373	293075	231672	169305	166737	307313	153495	362339	245816	232182
AGS_LBE_MAGs_560_c_000000000003_138	1171232	545160	1316043	901378	993992	1506201	1141065	621185	1276759	822946	1285331	498635	977585	1055640	688471	1051797	815175	736794
AGS_LBE_MAGs_560_c_000000000002_187	207926	277639	340025	199599	297487	504002	251549	157173	480628	204534	285584	98591	166373	163307	138213	212138	156533	130433
AGS_LBE_MAGs_560_c_000000000024_44	510455	396911	612734	257334	435762	804648	146351	240461	1103345	633116	357479	150033	389009	364061	235872	171822	156184	255024
AGS_LBE_MAGs_560_c_000000000002_85	276127	379865	224677	265986	361442	249630	669203	62764	331077	188046	250894	54783	179257	184461	78052	274072	269058	46455
AGS_LBE_MAGs_560_c_000000000020_85	282106	185070	586343	313223	234989	538804	331969	109463	447434	445688	174415	79607	260834	288710	81449	360331	300799	58464
AGS_LBE_MAGs_560_c_000000000003_104	3606975	3372394	3678039	3832576	2984440	4771655	3509021	3481471	3473669	2385197	2215127	2512353	2012668	2246595	2531000	2832966	3175049	2872478
AGS_LBE_MAGs_560_c_000000000049_4	229018	190205	509950	331150	299777	527547	404695	305191	383274	225282	216991	135691	603444	402975	148511	451952	436099	235241
AGS_LBE_MAGs_560_c_000000000025_54	647880	596917	651078	538965	650623	715673	595257	422052	624415	502429	511656	327684	425043	578850	379629	563213	709229	463991
AGS_LBE_MAGs_560_c_000000000008_133	387661	868187	2530060	576588	927383	3115973	636636	697836	3192095	276140	588530	697169	251663	425661	927422	287475	470361	827426
AGS_LBE_MAGs_560_c_000000000002_169	183357	294413	144225	135064	324718	208002	134345	244343	153252	371341	405366	195899	497135	239371	243261	565960	349151	269217
AGS_LBE_MAGs_560_c_000000000027_20	831831	317420	1129210	1303381	500278	1217037	1004816	553600	871269	464418	313839	376595	394061	412176	350735	792910	94927	263019
AGS_LBE_MAGs_560_c_000000000060_14	212349	425823	317547	261204	277958	369087	426174	154595	359013	136229	327165	163178	269713	204902	202949	262086	246895	242629
AGS_LBE_MAGs_560_c_000000000022_19	911109	514555	2549781	1549423	556552	2582549	578557	418794	1795863	537747	587019	529347	670340	410273	498525	1515248	598431	609398
AGS_LBE_MAGs_560_c_000000000052_15	358665	172243	348172	145979	297018	458687	219887	194661	444599	122405	165060	121818	109292	148323	147371	220378	236950	193375
AGS_LBE_MAGs_560_c_000000000009_109	811935	908439	930488	1001827	581531	1011436	841841	769553	900348	1039802	740267	331482	1064134	694766	307088	1041068	840905	703606
AGS_LBE_MAGs_560_c_000000000064_1	1697164	830686	781312	598226	622029	1303029	746102	869261	1058149	1135243	510284	193522	396637	851574	261409	175191	286643	516121
AGS_LBE_MAGs_560_c_000000000017_95	3953889	4300134	4869615	4285208	3781076	5121179	4788300	3531250	4057082	2841466	3805781	1184131	2806187	4131511	1268050	3965121	3200567	1846984
AGS_LBE_MAGs_560_c_000000000017_22	764908	644190	688308	690853	790452	674081	737427	436186	672423	514819	216150	283082	548835	660389	275496	450200	623282	510120
AGS_LBE_MAGs_560_c_000000000005_3	120344	78421	186603	90163	109057	176006	142438	100299	133965	118381	188871	75649	126203	205450	93496	151301	65146	150723
AGS_LBE_MAGs_560_c_000000000017_73	628278	415220	1758147	402991	437445	1119130	401570	460835	1027770	276140	272733	370541	269019	193482	260902	333472	94072	174024
AGS_LBE_MAGs_560_c_000000000025_24	1430045	1912801	2097995	1221778	2660044	1827174	1268374	1408552	1449785	4072067	2505465	1608154	2003304	1815647	1439180	3431457	953400	1936147
AGS_LBE_MAGs_560_c_000000000002_86	2910824	953514	29857	2801168	1258869	25020	2884376	922011	23143	996491	564553	2437	1373539	457812	6490	1092024	812156	4897
AGS_LBE_MAGs_560_c_000000000010_75	3558386	4455767	4111086	3840951	4881613	4778543	3765975	3378602	4657029	2365089	2811289	1774035	2254547	2876792	1799921	3116128	2541747	2174967
AGS_LBE_MAGs_560_c_000000000003_105	4016168	3211444	5769947	4396877	3180589	6041316	4270961	2467729	4923313	4049721	2906633	3619369	3424540	2636188	3092442	5490803	2640245	6218985
AGS_LBE_MAGs_560_c_000000000049_5	281702	225240	436678	245852	273581	472958	277422	247633	404251	348618	458625	101069	375585	277669	131369	461198	319746	192119
AGS_LBE_MAGs_560_c_000000000004_82	711414	639865	1303093	740558	434568	1139892	613916	669578	1017318	824217	696024	123182	461838	564426	147842	992749	511770	268375
AGS_LBE_MAGs_560_c_000000000009_72	617584	616538	910110	546828	563429	841561	617047	350235	735099	1086151	783750	286054	643910	740391	327377	627846	658505	343686
AGS_LBE_MAGs_560_c_000000000005_28	762769	779068	2551252	579581	870980	2994035	764988	484885	3089707	239465	412442	179327	305534	339299	274375	386241	296945	360766
AGS_LBE_MAGs_560_c_000000000027_22	441263	351444	453883	739911	1021905	442044	422791	300898	411007	100168	328040	148367	286460	294776	129211	321183	716608	250990
AGS_LBE_MAGs_560_c_000000000006_130	393679	431467	816196	482730	402367	837147	343765	217784	659550	514573	596467	303511	465626	369464	268299	440706	417463	325943
AGS_LBE_MAGs_560_c_000000000022_71	878472	340476	780368	551233	473485	808962	340757	254491	737628	660813	388425	231483	167732	349038	255836	666772	654573	374929
AGS_LBE_MAGs_560_c_000000000005_12	19120862	9998731	41478388	20522168	11776145	40498005	17930196	11754781	35201564	7972502	10505563	1466199	7304731	10098300	1713521	7423053	9635123	2954736
AGS_LBE_MAGs_560_c_000000000021_19	873494	941777	1137909	847078	1060222	1207097	965826	610078	1103285	1077960	972082	468688	608298	567015	469324	1161243	1050587	825359
AGS_LBE_MAGs_560_c_000000000065_5	805672	512397	974914	494859	826578	1085887	526495	407506	861020	963886	1145733	193313	579572	567304	220880	842900	1072659	277426
AGS_LBE_MAGs_560_c_000000000040_12	540105	247672	443153	289038	489448	434232	395733	368299	420363	231590	371779	150018	278704	440984	126462	607562	526277	217789
AGS_LBE_MAGs_560_c_000000000025_42	435748	320664	553949	481362	259264	464118	388929	304341	455227	241596	195673	362864	313740	191121	427980	293054	78056	240660
AGS_LBE_MAGs_560_c_000000000005_4	409999	214398	411157	105642	377661	394824	411665	104698	305456	343560	375040	233754	226733	102568	245587	509437	277843	294683
AGS_LBE_MAGs_560_c_000000000009_121	152337	247672	332595	211961	235660	307293	152205	204611	284029	204344	282552	295900	116876	173721	295282	250173	214409	263943
AGS_LBE_MAGs_560_c_000000000026_24	1842791	893554	1593727	1165475	1681199	1953649	2086680	1155060	1768312	2142313	2698393	359308	1123805	1562628	583654	2353775	1964893	703708
AGS_LBE_MAGs_560_c_000000000015_86	716641	797191	929365	600004	1011156	806208	852402	907547	821242	631708	769542	897766	670658	871120	857049	680513	746660	861704
AGS_LBE_MAGs_560_c_000000000005_94	736176	445947	931498	625403	810976	976683	742333	351787	831160	695486	633980	259034	572549	513427	328947	721049	748893	544283
AGS_LBE_MAGs_560_c_000000000003_106	1071122	1354458	1957076	1861684	1317091	2002570	1529976	1182906	1537664	1138791	638995	827461	835830	678598	691591	1163377	959359	1040793
AGS_LBE_MAGs_560_c_000000000049_6	1016784	932829	1220144	925255	1128770	1140601	1009041	798666	1112888	1582588	1976370	280591	1595886	1055640	348059	1760376	706485	670666
AGS_LBE_MAGs_560_c_000000000004_110	3994862	1754763	4435307	2840969	3834708	5482485	3967734	2011131	5875766	1135243	1811229	1819672	1440775	428307	1865486	1909132	1624312	1044751
AGS_LBE_MAGs_560_c_000000000005_49	136878	83366	150517	138171	73776	198388	135687	39653	223260	39601	8646	22078	15681	38846	29587	48483	79327	28231
AGS_LBE_MAGs_560_c_000000000027_26	66157	311355	523741	398884	86597	545357	371626	238930	447934	412158	402563	407716	386532	148952	346944	94849	341416	299333
AGS_LBE_MAGs_560_c_000000000061_7	1004042	1270950	1287538	1011632	1495536	1512900	786392	716137	1623512	1873151	1226869	566798	1236185	902014	788485	1697600	828399	695915
AGS_LBE_MAGs_560_c_000000000023_14	548888	914066	1575786	1077038	1160616	1507804	1082758	1289214	1054372	1702864	1405505	542198	1288264	1588913	506333	2506085	1485651	754868
AGS_LBE_MAGs_560_c_000000000001_200	2297357	3258846	2473344	1485708	3515420	2764715	1588431	1689154	2838170	2005242	4273717	830154	1869507	2466565	1181179	2421565	3233443	1668094
AGS_LBE_MAGs_560_c_000000000068_14	619779	704072	1408987	1239016	867221	1224820	1017831	652565	1033025	1114220	573732	370763	707581	433065	376678	1268512	872316	661059
AGS_LBE_MAGs_560_c_000000000073_2	253333	143071	322460	274155	243177	454449	210364	49905	380738	315653	163220	147184	252171	211855	183209	188864	213934	150681
AGS_LBE_MAGs_560_c_000000000017_28	270485	152758	377883	326171	70811	341208	356730	159852	346161	691789	1336079	862122	245832	991797	717779	325746	1446653	471380
AGS_LBE_MAGs_560_c_000000000016_10	605887	429081	305953	495111	490959	338033	486210	494476	330042	368954	439938	131751	370856	339647	140810	372281	316741	144832
AGS_LBE_MAGs_560_c_000000000001_188	745453	389814	732865	453302	498729	932845	594740	375283	1002936	342202	480288	219025	311869	143862	323319	299250	116577	300769
AGS_LBE_MAGs_560_c_000000000026_33	366760	704242	795415	741646	480077	704965	720178	679146	559875	505087	488353	197950	542855	665327	179803	517407	474905	319325
AGS_LBE_MAGs_560_c_000000000002_103	46887	6968	36610	37769	54913	36616	27121	17014	46724	7282	34448	5829	27234	16668	12217	27596	17366	10537
AGS_LBE_MAGs_560_c_000000000004_146	380356	358014	569010	429712	370214	443871	464475	355427	392681	489274	575995	375720	550823	461123	302368	763438	645149	383601
AGS_LBE_MAGs_560_c_000000000003_107	2778320	1730005	3142141	3125626	2070140	3200889	2808170	2147149	2521433	1920102	1269861	1091208	1766640	1113597	916380	1801655	1463886	1576354
AGS_LBE_MAGs_560_c_000000000049_7	447166	429234	892745	507192	515782	884557	541735	457888	649853	683759	698868	133302	577710	534014	161619	856912	429965	280501
AGS_LBE_MAGs_560_c_000000000005_1	16794320	30983354	14641352	18957618	35240809	17424341	19120265	22140709	15978558	27601653	36789437	14656404	21972901	26377289	17634464	25559575	30328571	23168475
AGS_LBE_MAGs_560_c_000000000013_49	326987	1031968	940510	508492	730144	1065681	436884	700981	942346	775749	1177299	449616	561902	538239	416886	1075478	622653	401310
AGS_LBE_MAGs_560_c_000000000002_134	1086309	1154050	2400914	1063635	1272266	2541030	1140373	1245184	2094834	1318548	1371147	1359238	1447543	1281147	1448020	1240480	1207057	2333942
AGS_LBE_MAGs_560_c_000000000027_27	299944	524319	533063	266303	235570	558804	295117	177262	420420	311911	450920	232431	216972	322502	238164	258016	277420	270433
AGS_LBE_MAGs_560_c_000000000002_153	549179	606820	322460	254708	593839	369462	192443	1058331	403518	728121	1410195	81031	170508	898558	143433	225936	571310	163296
AGS_LBE_MAGs_560_c_000000000006_132	844182	613548	1796423	768190	853233	1654913	775117	494686	1558655	830409	608156	461568	631273	567110	330358	689409	406078	518238
AGS_LBE_MAGs_560_c_000000000042_6	1302093	1423974	911802	911097	1546767	955253	965067	1238043	864684	1103160	1430539	222526	982108	1488831	355572	1275466	1281794	459606
AGS_LBE_MAGs_560_c_000000000011_38	614264	1033720	947320	768350	706591	886026	804667	495026	937602	2252175	1299226	674651	1244644	916023	502556	1809365	602567	615826
AGS_LBE_MAGs_560_c_000000000076_10	1007603	1304964	3155556	1416025	1775088	3295033	1126827	1261094	2607103	2809540	2432425	2198114	2326301	2273492	2107929	3616907	2889640	3597626
AGS_LBE_MAGs_560_c_000000000001_51	970885	1120767	1188204	1028030	1079030	1156243	979802	1064553	973214	1243361	1514654	520710	915693	972188	543755	2158834	1624312	1151687
AGS_LBE_MAGs_560_c_000000000051_5	892323	369560	368051	645617	420488	879452	863017	316408	985025	315995	651571	47483	162199	447735	49479	583368	552601	68150
AGS_LBE_MAGs_560_c_000000000031_15	286052	287818	478375	233316	296964	489212	267406	184597	471602	242573	434271	102566	275348	199876	136520	246066	291543	179775
AGS_LBE_MAGs_560_c_000000000002_173	1518266	2550982	1539616	2125665	2395978	1736501	2027319	2138349	1284651	2107644	1721762	1196912	2551590	1492402	1252322	3405454	2017076	1679249
AGS_LBE_MAGs_560_c_000000000026_37	507203	768008	1348231	848908	548450	1253820	662463	1020881	722918	1149705	592004	332280	901907	1000109	413907	1233032	775945	798477
AGS_LBE_MAGs_560_c_000000000020_9	199743	80576	220837	127932	136954	200694	48784	84318	180093	65495	10214	66366	179068	9178	61322	57274	93710	43256
AGS_LBE_MAGs_560_c_000000000064_9	960169	1009319	777243	1004416	1532048	1080956	1217023	987157	1008477	944504	1196615	239557	796218	845342	315986	850066	1292216	587581
AGS_LBE_MAGs_560_c_000000000003_108	2354966	1781088	3060240	3161710	2195659	3140181	2682051	2156795	2264371	1519979	1144617	763860	1679002	1219907	710003	2665495	1407220	1218277
AGS_LBE_MAGs_560_c_000000000049_8	942492	573315	1367044	770173	847638	1389196	662373	612569	1096774	1519964	1053373	251179	1252834	1070290	292737	1461547	803132	590057
AGS_LBE_MAGs_560_c_000000000003_45	192958	150488	372267	253138	79381	412520	222167	157476	355851	135578	171681	120190	211161	164912	124342	336713	193986	122681
AGS_LBE_MAGs_560_c_000000000008_15	199215	161649	121105	105139	116895	143076	95631	115026	171545	87846	110648	39725	93650	59657	55776	53183	106354	52227
AGS_LBE_MAGs_560_c_000000000027_54	251614	388409	442580	247400	408400	467198	331842	168526	354376	148506	335033	178429	137209	378752	229211	372281	240814	223964
AGS_LBE_MAGs_560_c_000000000028_2	949811	778662	764366	1378400	521372	704877	875515	573393	547950	2139883	2401756	1137105	2207829	1507791	1014638	1818575	2544276	698819
AGS_LBE_MAGs_560_c_000000000006_141	938442	1054837	2920934	1643797	1252243	2385068	1248347	1014079	1959205	2876945	1594735	883318	2797683	1591271	760017	3942257	2115880	1216792
AGS_LBE_MAGs_560_c_000000000023_30	916468	1054332	860346	708426	1110767	910272	820713	902694	816445	767958	911222	533567	1211946	1277361	553441	963550	812156	769469
AGS_LBE_MAGs_560_c_000000000001_203	411884	634913	433257	362681	742298	423907	432997	687915	358269	745737	852527	232884	406895	904318	246541	539165	798153	297788
AGS_LBE_MAGs_560_c_000000000015_74	3054894	4110832	5345737	4229565	4117241	5543778	3133630	3588488	3977896	5097463	5272939	1659372	4157343	4825587	1873683	5508782	5573619	3081802
AGS_LBE_MAGs_560_c_000000000078_2	494602	465549	845493	528606	534824	939689	362393	190631	601931	317304	438745	179235	376928	394255	215297	240480	393467	369536
AGS_LBE_MAGs_560_c_000000000001_54	539403	523462	426442	378169	574701	673000	468747	407739	659305	431886	489419	122717	458751	351025	183923	435227	453159	276240
AGS_LBE_MAGs_560_c_000000000028_28	196271	140404	298226	192983	215806	343774	143807	85061	283643	146732	193898	50515	157995	98481	87238	182342	187846	87487
AGS_LBE_MAGs_560_c_000000000012_92	180680	124103	220583	233278	121448	263020	211098	149105	210398	139303	141580	41231	123634	193191	48675	189028	116840	65945
AGS_LBE_MAGs_560_c_000000000027_38	107713	246224	308129	292606	221561	328869	169117	287971	313568	105956	247852	94832	309671	252415	103269	145603	151602	191774
AGS_LBE_MAGs_560_c_000000000027_19	108194	305517	443863	317808	330453	472945	343518	390750	434328	461192	271089	96934	257539	243599	113480	341257	253799	103917
AGS_LBE_MAGs_560_c_000000000002_116	911922	683776	1169125	967760	789041	1646073	849358	685080	1286754	1413986	780071	755747	672276	909769	880516	1316278	1109463	1006077
AGS_LBE_MAGs_560_c_000000000022_28	604792	585767	475235	288631	608081	752900	263308	388501	706694	370750	480018	282941	438142	363681	438771	324214	382433	406829
AGS_LBE_MAGs_560_c_000000000003_124	1111009	899831	1094922	1449982	777868	1267374	1533407	839820	1047093	482902	693617	153621	620609	423832	195004	777900	472748	284336
AGS_LBE_MAGs_560_c_000000000049_9	1027250	1110156	2533617	1358725	2241063	2446315	1310189	786964	1834018	2133259	1429918	399742	1951222	1725463	476348	1538215	803231	978711
AGS_LBE_MAGs_560_c_000000000005_115	793776	1033293	1419050	650139	1436953	1092056	705340	748576	1044674	847279	1178810	320504	778440	831124	260506	1351107	1354914	428589
AGS_LBE_MAGs_560_c_000000000023_16	960995	805418	1083334	763196	775425	1066268	684826	583491	861808	1333803	1060205	435671	828966	774860	446955	1551406	870829	667686
AGS_LBE_MAGs_560_c_000000000006_29	2303489	1511158	2406379	1987782	1882212	2642241	1871875	1883848	2396383	1441942	1364188	938826	1966658	1576099	1122151	1693277	1512968	1391424
AGS_LBE_MAGs_560_c_000000000028_4	4105196	3212291	3833330	3509744	3431316	2776231	2717944	2484558	1955745	2675930	3239785	1376374	1573327	2243102	1239593	3531349	2993375	2323152
AGS_LBE_MAGs_560_c_000000000039_13	814088	854346	1239418	768163	1041118	1413500	815873	949320	931309	1261040	934471	578458	771477	767479	580426	1215446	1409200	937827
AGS_LBE_MAGs_560_c_000000000061_17	195974	159868	230329	175725	119711	332584	124444	64343	305680	192777	98206	56398	178112	113461	78482	258489	128719	87537
AGS_LBE_MAGs_560_c_000000000025_29	175056	201389	241975	99233	229142	290375	156765	172425	248286	210466	271524	90300	214659	281527	101434	317903	246384	95209
AGS_LBE_MAGs_560_c_000000000081_2	2495115	2312142	4095736	2287543	2455849	4092572	2480061	2381409	3061170	3291570	3842405	1188344	3101450	3340791	1225299	3843435	2368410	2771145
AGS_LBE_MAGs_560_c_000000000001_63	3591642	2466977	2395851	3586709	3769547	2165669	3769560	3410178	1604368	4424265	4412700	1641860	5398464	4402351	1488756	5761654	5510516	1948918
AGS_LBE_MAGs_560_c_000000000051_6	410215	283154	227418	393197	322175	466841	396743	123909	575956	123747	135085	25095	81667	195275	38151	70575	146265	41963
AGS_LBE_MAGs_560_c_000000000021_33	572736	344826	693733	538446	303930	913350	517935	340510	905338	197948	83110	97358	278020	104555	170189	306258	196079	165332
AGS_LBE_MAGs_560_c_000000000042_11	2285061	2828678	1299976	2228802	3933713	1859469	2587483	2387125	1778251	1675619	2780904	326731	1519384	2498912	381825	2132424	3177154	697598
AGS_LBE_MAGs_560_c_000000000028_22	42279	128231	130947	119833	141431	117880	106702	50898	86789	170980	206824	85069	57944	95192	85899	181847	72730	98013
AGS_LBE_MAGs_560_c_000000000033_16	658899	665301	445515	605635	799752	493053	693436	578196	387223	483166	630351	113511	427746	543312	124158	340077	859930	133501
AGS_LBE_MAGs_560_c_000000000012_76	1396454	1594423	5286570	2571524	1676489	5785057	1919210	1440576	4851140	1308645	1268839	2045260	1818472	1331532	2081646	1570865	1709598	2912448
AGS_LBE_MAGs_560_c_000000000003_125	710786	582708	1071309	896818	850362	1044231	699986	775383	855975	473644	418559	133006	292735	390865	138070	479938	354982	257101
AGS_LBE_MAGs_560_c_000000000049_13	222196	201539	356647	305414	248542	396515	222002	187023	308488	242415	169187	91803	270133	323554	90939	344045	199011	157779
AGS_LBE_MAGs_560_c_000000000005_119	857613	747442	2043376	1045957	956278	2186467	1000735	657007	2629747	656150	511622	395819	597988	214546	694026	409850	312941	640660
AGS_LBE_MAGs_560_c_000000000008_42	91549	117506	105752	88780	76258	124247	54882	24593	114977	139176	116181	88347	70238	104400	117753	64433	152279	75987
AGS_LBE_MAGs_560_c_000000000009_108	1333420	1211058	1582733	1074127	1561678	1472308	1594038	990795	1259709	1725876	2185455	558262	1807200	1512385	604825	1992205	1481636	860027
AGS_LBE_MAGs_560_c_000000000028_5	1290542	1265002	2438881	2224955	1176670	2342810	1819416	1130882	1534781	1286998	907943	1000613	1265364	1296811	837612	1829822	1440585	1409251
AGS_LBE_MAGs_560_c_000000000022_46	1228215	1975334	1502285	1134801	2367236	1718915	1325061	1343115	1222120	1094019	1900433	357343	822449	1913023	458583	1172996	2164237	514680
AGS_LBE_MAGs_560_c_000000000023_50	368924	507525	892996	881855	705792	797103	935686	419284	555953	865390	1249420	929947	607960	1122725	912313	952062	1318089	726082
AGS_LBE_MAGs_560_c_000000000001_204	530249	890555	500083	650986	993486	545850	769404	829503	480718	889785	1350907	325459	789701	1233986	348882	1243172	1273109	595188
AGS_LBE_MAGs_560_c_000000000042_28	727567	401452	492370	337443	492601	399588	459556	222403	356477	419546	619631	68794	342028	702050	97712	582700	529667	94935
AGS_LBE_MAGs_560_c_000000000090_3	194944	124776	491264	336343	479731	397357	211396	299543	321644	345175	276322	203447	278420	293448	180332	436005	537779	263937
AGS_LBE_MAGs_560_c_000000000018_70	199517	342455	255314	136082	199712	352017	146185	57800	319268	265531	239451	113751	159999	169871	131447	292777	82592	115303
AGS_LBE_MAGs_560_c_000000000006_25	260852	141365	220337	201637	506996	211981	306958	101215	230077	178840	144298	160309	159077	129665	196021	129193	211383	183033
AGS_LBE_MAGs_560_c_000000000017_87	133609	103889	82316	110464	114059	98848	140458	40052	116090	51429	43665	40847	64110	28027	57137	104938	73585	47391
AGS_LBE_MAGs_560_c_000000000010_2	222104	159868	482387	1108887	256524	1173232	2383586	218766	1041369	38555	322676	5321	110260	138674	24436	460785	91942	93886
AGS_LBE_MAGs_560_c_000000000029_6	781790	1506778	1032765	638853	925878	1214590	627368	1430075	861250	2233865	3397977	2936120	2199274	2191271	1693210	4387309	2986638	3041003
AGS_LBE_MAGs_560_c_000000000002_120	1281469	1206196	1156131	1261673	2089395	968120	938926	1085057	595355	1083641	1134649	276496	481631	1193140	280489	1682516	1234055	1301046
AGS_LBE_MAGs_560_c_000000000040_2	3594890	4965577	566996	3706739	5648369	558747	3735685	6204284	415678	2666164	5976952	329845	3047398	5053861	308482	3472809	7602847	444142
AGS_LBE_MAGs_560_c_000000000003_129	136308	76981	252092	164370	178422	327813	179770	187963	308630	134084	87822	147286	442443	236749	174559	211057	115109	70980
AGS_LBE_MAGs_560_c_000000000050_1	3732699	3207926	3415345	3587882	3753002	4376786	3289845	3356894	4134402	4203946	3311153	1085363	3968436	3914989	1451032	3583202	2817166	2022617
AGS_LBE_MAGs_560_c_000000000005_138	1002220	1286386	1788079	1422652	2027441	1660604	1535400	1046985	1264678	2658858	3032931	545013	1596986	1670395	545972	2481872	1752547	930966
AGS_LBE_MAGs_560_c_000000000002_114	11383339	8443373	9754078	10242836	11329819	9842728	11799722	5941977	11132229	6347040	7379242	5587082	9433150	6023547	5947980	8889613	7309404	9453333
AGS_LBE_MAGs_560_c_000000000010_17	1304259	1495498	2308021	1946716	1893477	2045564	1442124	1471515	1395246	2589287	2266322	1621758	2909577	2036510	1371801	3488220	2369715	2482060
AGS_LBE_MAGs_560_c_000000000028_8	1672755	1794196	2885581	3229573	2393265	2497758	1966692	1877514	1778215	1492398	1211413	1101552	1439480	1839312	1051999	2576685	1478306	1327521
AGS_LBE_MAGs_560_c_000000000005_52	37285	65177	125795	46938	146416	97404	81956	68204	94560	68115	108674	59145	93362	87375	51452	68729	52478	41605
AGS_LBE_MAGs_560_c_000000000062_4	526256	391061	716783	346845	543831	848355	385586	81844	664401	299704	803042	118059	449522	187084	151755	690953	428818	202885
AGS_LBE_MAGs_560_c_000000000059_3	245018	491334	367817	311271	432276	302121	288799	115421	337339	408687	285984	85320	421859	236425	88840	430700	224905	81731
AGS_LBE_MAGs_560_c_000000000007_17	630084	397420	638266	569399	399626	763702	556847	249525	718973	1156542	1318314	608242	2382551	1410278	598452	1458391	1691357	372755
AGS_LBE_MAGs_560_c_000000000092_1	2106851	2412556	1993505	1400377	2863194	2085570	1622339	1731525	1608619	2679701	3271075	734847	2099511	2110655	941056	2251000	1907622	1135308
AGS_LBE_MAGs_560_c_000000000002_14	182222	95288	544618	322405	238522	1121769	697235	33238	940563	86305	137696	55518	127058	214905	82122	75472	47495	141279
AGS_LBE_MAGs_560_c_000000000017_41	1749923	2886912	1505900	2731546	3571356	1556513	2247228	3651115	1199715	1906468	3697581	629877	1429187	2923192	619808	1926148	2886685	1275740
AGS_LBE_MAGs_560_c_000000000047_15	7564977	5456849	7909396	7314318	5890444	10838621	7016158	5247042	9198826	3788574	4257605	2342422	4279407	3763280	3088500	4708000	5306593	4729735
AGS_LBE_MAGs_560_c_000000000010_3	95641	126033	332132	860548	275421	710868	1051139	169567	781473	94081	308104	6751	161431	166117	25675	674630	188456	63085
AGS_LBE_MAGs_560_c_000000000030_31	230007	216497	273012	129135	364456	382869	310441	274245	338055	321520	142992	58830	259340	198578	78047	281163	323727	110527
AGS_LBE_MAGs_560_c_000000000027_13	562610	366620	1430918	461658	1416227	1046697	348803	724663	921675	553431	1719476	945838	814759	626398	1075121	1154070	1522792	899942
AGS_LBE_MAGs_560_c_000000000025_6	1548672	1106634	1081521	1064243	1751213	871608	1479275	1317750	677147	1124608	1436615	814268	1552798	1416120	965033	1290341	1449328	995600
AGS_LBE_MAGs_560_c_000000000003_130	239955	161329	380841	238480	44871	461976	75349	168821	509566	438361	184049	233595	422818	33077	208935	501289	337728	127333
AGS_LBE_MAGs_560_c_000000000050_2	2141443	2088075	3360242	3859784	2198824	3926988	3015912	2387125	3110016	2636286	2106746	1145710	2655509	2957219	1231047	3143704	2977905	1889695
AGS_LBE_MAGs_560_c_000000000005_140	1248007	1174700	1159679	914913	1212027	1375563	1150386	991331	1219345	1148443	1513053	440471	1960125	1903474	583768	2251000	1189903	605156
AGS_LBE_MAGs_560_c_000000000007_144	249397	566155	338661	428658	595296	334842	311719	650246	323986	533949	582873	150155	333332	438833	181740	416450	392313	205244
AGS_LBE_MAGs_560_c_000000000022_21	1705649	886598	2968871	1523116	899721	2847488	1249721	476422	2358279	425716	574070	472055	677588	417599	478939	854056	609117	554123
AGS_LBE_MAGs_560_c_000000000028_9	697971	852113	1000850	676280	1094537	862027	724062	701095	829751	781754	853384	363415	533863	513455	348370	683629	573859	530911
AGS_LBE_MAGs_560_c_000000000062_6	290288	353208	621276	384202	417049	618452	399447	216187	498358	369128	418156	98225	381496	225452	94877	408062	209267	158045
AGS_LBE_MAGs_560_c_000000000024_45	240577	167373	341666	169794	260141	499786	176269	154540	453417	277809	168480	66167	183340	90837	88150	206948	161940	118740
AGS_LBE_MAGs_560_c_000000000001_205	483403	971505	480649	454462	1180011	553120	603076	759247	592067	501220	1052204	172031	670042	945507	246370	910332	864257	336993
AGS_LBE_MAGs_560_c_000000000008_30	276451	86737	277621	152639	120622	240732	318299	168564	202600	297839	183769	99000	213651	215945	87769	192510	166754	113795
AGS_LBE_MAGs_560_c_000000000017_50	52458	115212	150063	267628	160220	211851	89683	155008	154351	120405	56330	48897	56758	151854	40400	225625	73832	64953
AGS_LBE_MAGs_560_c_000000000001_69	121675	93705	124363	138516	14479	150076	137779	76266	161525	54405	11878	45346	50266	53367	46001	199818	46705	51072
AGS_LBE_MAGs_560_c_000000000009_84	109718	240971	163014	152661	175532	189740	187576	156100	205221	131912	222544	24823	229509	199977	27629	115355	188740	49516
AGS_LBE_MAGs_560_c_000000000016_34	261173	157584	176868	164614	131487	225171	279680	138518	180416	46112	93484	55452	152159	84004	67046	132495	179083	84391
AGS_LBE_MAGs_560_c_000000000010_4	105407	114479	160205	259480	95521	444082	493092	55905	548370	103687	78361	3742	26319	54767	20874	188320	34236	43067
AGS_LBE_MAGs_560_c_000000000030_37	10322821	7043312	15510579	13637906	6829218	19383009	11514732	7401815	15023451	17719207	11084828	14333782	18260534	9344977	11512634	23949491	11969008	17680502
AGS_LBE_MAGs_560_c_000000000002_123	237862	621917	427251	478052	588113	507286	174280	286351	576731	233981	766261	152834	223045	484542	177371	68204	260386	265158
AGS_LBE_MAGs_560_c_000000000014_70	569259	430414	677328	376554	622987	757566	430769	284948	775071	358015	290609	230304	405903	405217	310684	473629	407173	393623
AGS_LBE_MAGs_560_c_000000000003_131	36432330	33796050	32394526	32612523	38992980	40944815	32848955	25948513	33300927	59453306	50256166	28355861	68740347	47873364	27986695	75998189	49891937	35813133
AGS_LBE_MAGs_560_c_000000000050_3	104916	116708	133883	75201	12485	112093	48918	84550	92955	121968	112660	38582	68109	82830	61072	57432	201361	56620
AGS_LBE_MAGs_560_c_000000000006_56	1191910	1015050	8303167	8713251	1857347	22666584	12184708	950378	9634648	2400760	792315	584010	16986034	383369	4399832	6298258	399421	19646569
AGS_LBE_MAGs_560_c_000000000002_72	3125287	1629423	2620957	3087596	1840145	3270163	2562286	1613541	2973349	1314291	1035491	446325	1757359	1177124	469108	1928864	1259114	572327
AGS_LBE_MAGs_560_c_000000000059_1	784408	1094768	690387	748521	932350	460262	654005	914709	415097	541014	997219	1547267	813588	930897	1298073	721294	1180164	1601003
AGS_LBE_MAGs_560_c_000000000028_10	1714928	1837542	2605371	1225584	2075369	2140220	1620042	1200468	2174196	2429632	2791235	927957	1897515	2154342	682791	2607125	1927922	1232255
AGS_LBE_MAGs_560_c_000000000019_84	174135	221756	70189	99766	281569	69255	127588	171518	54789	130990	142992	127090	285939	365708	175129	237907	273922	215849
AGS_LBE_MAGs_560_c_000000000063_3	1674581	631817	1530042	1858100	730658	1729093	1558288	744672	1509645	688096	629747	372724	646761	524981	426154	990723	745858	510451
AGS_LBE_MAGs_560_c_000000000003_55	587582	587103	725867	658238	840122	760082	682206	347251	717563	755841	844510	453784	686607	863546	474796	816490	1005123	442171
AGS_LBE_MAGs_560_c_000000000073_11	2271389	1805857	4376248	1912599	2107202	3649388	2342856	1585624	3095015	3015263	3007381	2250522	2591193	1766151	1724046	2371215	1893306	2718497
AGS_LBE_MAGs_560_c_000000000003_50	3281352	2034752	7077742	4357935	2378698	6787075	3779881	2180139	5605694	2007855	1507461	1119304	1850644	922457	974260	2437420	1200051	1209401
AGS_LBE_MAGs_560_c_000000000001_70	134378	260410	400183	304289	279365	512557	214291	334789	384672	412109	331036	125543	230919	419506	120187	292385	189132	194010
AGS_LBE_MAGs_560_c_000000000016_54	125691	118308	272898	386868	254267	254579	209303	236349	213350	168600	306748	102682	96432	143334	105348	167096	273399	151927
AGS_LBE_MAGs_560_c_000000000016_20	5811573	4864991	8306646	4828766	5859135	7999898	5345290	3775554	7507301	9560367	8258797	3512104	8974384	6514542	3862980	8232723	7065757	4425664
AGS_LBE_MAGs_560_c_000000000015_35	834051	694693	944069	1177190	746158	1299025	1270572	786055	1137889	537125	663660	267979	689475	573203	341301	851665	616507	493894
AGS_LBE_MAGs_560_c_000000000031_21	695678	563445	601653	607790	910621	495534	746800	908318	457101	938963	1059743	406292	787714	640058	380555	1127280	796975	563333
AGS_LBE_MAGs_560_c_000000000010_8	148158	286250	348087	849898	357247	1071767	1479770	376348	1092362	130400	276322	12067	237923	278399	56793	1039703	296327	120463
AGS_LBE_MAGs_560_c_000000000009_73	339203	319279	506568	482815	260280	487762	539916	195855	416448	540775	741045	460137	554309	304734	511398	372281	411566	459250
AGS_LBE_MAGs_560_c_000000000003_139	718573	266447	873511	919023	1111605	1089839	941309	407506	921041	535492	818381	272530	636116	525282	338747	655589	337121	473967
AGS_LBE_MAGs_560_c_000000000050_4	40258	99901	51374	25461	43116	60616	61676	25234	65933	75603	90390	34081	26135	3531	35997	66113	97871	26300
AGS_LBE_MAGs_560_c_000000000006_57	1191910	1121898	9957003	10397989	2154523	27884457	13432289	1062187	11646134	2959076	792315	759675	20818024	492904	5538818	6493553	399421	24477919
AGS_LBE_MAGs_560_c_000000000007_6	633167	570615	493818	456112	617189	709713	523143	464421	682112	357800	419517	128376	568462	246985	223211	475129	398178	237112
AGS_LBE_MAGs_560_c_000000000061_16	271233	75089	215469	140597	187960	201989	151971	47145	202616	141251	325520	93996	155365	169349	137970	315667	291927	130163
AGS_LBE_MAGs_560_c_000000000028_12	694399	690433	1752191	1075046	678509	1570584	1082059	626163	1334777	1029415	850680	513262	844441	632297	355302	1253556	867217	593833
AGS_LBE_MAGs_560_c_000000000063_4	816462	457211	774868	723793	500541	1050947	946548	539521	1099829	376155	366230	97363	275081	189478	159869	257818	276375	179751
AGS_LBE_MAGs_560_c_000000000027_55	362974	604463	841443	116547	255835	520720	593272	192510	378400	906363	389768	355518	670658	727430	363094	648489	903851	415828
AGS_LBE_MAGs_560_c_000000000001_206	329386	406494	250781	207086	603618	367680	219887	310016	419619	280811	400861	87240	242343	459094	144150	232971	257555	123750
AGS_LBE_MAGs_560_c_000000000011_19	885451	496318	951099	798268	820435	1222964	1013241	401774	1167785	401250	438015	573431	1065677	412799	734895	641863	742143	834095
AGS_LBE_MAGs_560_c_000000000017_57	1120620	676958	804482	643858	1160349	1394192	796563	840189	1754670	575848	484929	194804	684055	532590	454517	388467	729763	302514
AGS_LBE_MAGs_560_c_000000000009_99	75973	112374	142241	65439	127860	154148	55665	96212	163473	96086	58273	58048	133870	73309	81914	140043	76378	64429
AGS_LBE_MAGs_560_c_000000000008_128	173111	463759	1046225	203809	505484	1186126	204891	380366	1341929	65495	357479	117495	77802	244135	128045	148912	243647	152090
AGS_LBE_MAGs_560_c_000000000032_9	405401	232461	454148	425755	286676	602826	365319	224897	513623	261274	205154	179010	269229	310248	192455	252530	282014	298136
AGS_LBE_MAGs_560_c_000000000002_140	432777	450235	968290	792318	924275	751406	450607	471143	598704	336092	366887	388971	487968	549472	361364	568218	673235	579613
AGS_LBE_MAGs_560_c_000000000012_81	77430	93705	66474	35912	62742	101556	56732	32685	120629	39897	67308	20521	50266	24905	41945	22202	36326	28800
AGS_LBE_MAGs_560_c_000000000003_143	263209	95288	362330	178418	185517	467633	252191	179483	489660	99583	239156	68711	118295	58610	111823	87083	142484	118787
AGS_LBE_MAGs_560_c_000000000050_7	369562	494319	436072	423994	942030	500434	441793	287375	374663	554866	772798	155780	239913	319064	177616	686001	958162	266720
AGS_LBE_MAGs_560_c_000000000006_83	3518282	3047746	3481043	2463907	4238361	4536900	2885936	2112378	4223873	8948656	7510831	3230504	8944941	6045885	4004961	7970124	5622618	5267552
AGS_LBE_MAGs_560_c_000000000002_60	654443	774969	1004178	949751	967180	660023	850739	686194	775192	394566	1473513	1450638	945641	1324094	1287200	490321	802252	757067
AGS_LBE_MAGs_560_c_000000000005_45	492135	186916	261346	228251	237333	338104	196108	195596	383900	229313	176154	101028	151335	158292	140396	111406	230887	157359
AGS_LBE_MAGs_560_c_000000000028_15	541832	285257	488151	387599	781367	623827	343168	171866	624111	316182	246538	161813	327901	168369	180049	450292	193883	259833
AGS_LBE_MAGs_560_c_000000000019_85	255227	156675	121809	169841	508389	157606	154481	142091	118346	294727	274068	161180	295359	267692	210233	257733	359223	287769
AGS_LBE_MAGs_560_c_000000000028_6	698386	321689	631674	792545	447358	639874	468155	190267	592439	306954	303167	193237	376209	387130	142228	472940	188225	221299
AGS_LBE_MAGs_560_c_000000000004_36	340303	208900	180129	253903	213039	177916	336065	189454	183041	130990	206544	120106	48026	242707	140318	140003	312368	66260
AGS_LBE_MAGs_560_c_000000000020_51	6198479	6254881	8756212	3807218	7528847	6413341	3068647	4565239	6290792	7965011	5936465	3940263	6561570	4580117	3520353	7157398	4794340	4425803
AGS_LBE_MAGs_560_c_000000000054_11	286052	640628	269701	269915	348610	301226	368587	145734	223663	514255	455455	168443	249734	237948	176456	415767	236011	248261
AGS_LBE_MAGs_560_c_000000000029_8	295228	328411	665990	535255	526968	619886	688265	290790	448282	554421	432301	298019	296197	233078	293508	761877	793269	526425
AGS_LBE_MAGs_560_c_000000000084_1	82434	121930	221711	256704	231221	195043	94912	173989	181238	196930	214974	122451	129964	352260	107018	273512	116022	135319
AGS_LBE_MAGs_560_c_000000000047_17	5846785	7028460	5221296	4122528	8013408	6859462	4474308	6556877	5635192	5029652	6360451	2537899	3617014	4874752	3130868	4832254	5410787	4012524
AGS_LBE_MAGs_560_c_000000000015_37	626009	420884	1058153	728816	819426	1148416	608445	717270	976390	691200	754532	322223	1003545	678020	356173	802258	665309	537097
AGS_LBE_MAGs_560_c_000000000039_25	325180	810210	260870	257277	976493	269939	378410	584064	260491	282243	1047553	80494	186266	793669	87967	115181	565368	126833
AGS_LBE_MAGs_560_c_000000000035_42	1980024	4398377	1021426	1590023	4991044	982149	1749196	2930970	843920	2548732	5114993	274924	1285398	4639987	325392	1761642	3710438	507087
AGS_LBE_MAGs_560_c_000000000027_8	139231	218421	110533	64575	230849	133516	88412	100568	134324	82176	149509	115164	42180	116435	105184	119769	13064	117615
AGS_LBE_MAGs_560_c_000000000003_146	1810348	1004046	2205561	1659479	1125003	2292097	1344298	978625	1936000	1229180	935992	570101	1167332	805789	633197	1546800	1003756	907581
AGS_LBE_MAGs_560_c_000000000050_14	274134	430053	585616	287248	358833	610443	230613	230012	587383	329587	294370	91240	309788	225332	121311	358088	271513	132177
AGS_LBE_MAGs_560_c_000000000006_102	5114634	6295497	7386228	7481407	5458913	5937771	8475045	6277828	4526395	9984978	8871990	4783129	8632864	7516780	4025534	10356174	7420152	6673423
AGS_LBE_MAGs_560_c_000000000003_30	130724	287107	188427	192912	254078	262257	171245	191188	250752	190939	285002	74530	223732	233167	98584	276016	239744	109879
AGS_LBE_MAGs_560_c_000000000011_102	60954	195072	130574	73503	175532	142167	205441	252161	126813	179880	274907	111538	87055	176450	125808	199249	360323	83373
AGS_LBE_MAGs_560_c_000000000028_17	5487977	5096280	4814853	3980248	4965835	4514198	3589229	3301343	4178253	4456432	4943865	1252950	4040915	5295509	1470964	5481240	3473263	2341199
AGS_LBE_MAGs_560_c_000000000063_10	963125	562892	1466985	1048127	585031	1615874	1166904	365819	1282160	464418	290663	510485	747841	370524	553082	676874	380975	839382
AGS_LBE_MAGs_560_c_000000000028_11	3243218	2365608	5463373	2510218	3235141	4226160	2315165	2085139	4357968	5262466	4020136	2349058	3202167	3411229	1384817	5193989	3038246	2706144
AGS_LBE_MAGs_560_c_000000000007_75	2658781	4373714	4158593	2861950	5171601	4033182	3258932	3287803	3542892	6004838	5274276	3824839	4274760	4355816	3422183	6975366	5164379	5550427
AGS_LBE_MAGs_560_c_000000000075_9	664928	841689	1057072	287124	1110472	1153821	655187	383927	1373122	563862	812496	565845	788896	774356	648305	729769	548609	698072
AGS_LBE_MAGs_560_c_000000000017_78	7721286	9905856	8831101	5747620	13200138	7075860	7952504	9608042	6316272	12947175	19680662	6787874	11077505	15192644	6096386	14063940	15895053	8498382
AGS_LBE_MAGs_560_c_000000000032_38	143872	56790	110224	135608	66825	120249	166623	22856	117115	68480	94689	49770	57245	94044	75672	43915	150238	87164
AGS_LBE_MAGs_560_c_000000000015_30	199847	86428	88754	112729	148472	81615	91022	58521	91634	164708	121800	90184	80647	171991	82362	60401	68419	66940
AGS_LBE_MAGs_560_c_000000000039_30	8828645	7766916	10299539	6235722	8535130	11607278	8751781	7445556	7113988	18901795	15552739	3918078	13897720	11637088	4838837	16827091	15674610	5174293
AGS_LBE_MAGs_560_c_000000000002_144	128230	293124	610554	195411	263763	682441	469768	234563	785664	738809	649137	478933	511361	441904	449434	551527	850830	408909
AGS_LBE_MAGs_560_c_000000000066_11	817340	544582	1138203	873162	805409	1235570	881469	750782	1140638	460722	719890	457515	936007	717783	444766	1082280	426543	532099
AGS_LBE_MAGs_560_c_000000000003_148	1149859	1010956	1392901	896650	975853	1436286	861013	1182361	1330584	1280256	1180465	580101	1041775	1060762	626418	1141299	1049282	1179555
AGS_LBE_MAGs_560_c_000000000050_15	147444	241586	248857	169694	207296	362030	244072	209774	327037	102064	146600	52039	109899	152812	69333	211390	222895	94220
AGS_LBE_MAGs_560_c_000000000006_137	657669	490961	3608318	753798	722338	2612777	814196	543544	2448606	2074669	1079619	731242	1477141	940965	510154	1814259	1415067	817992
AGS_LBE_MAGs_560_c_000000000042_8	732391	1274292	441464	545548	2120710	571008	731754	721384	516351	982422	1358422	117495	504271	1306335	151876	935475	1530602	185682
AGS_LBE_MAGs_560_c_000000000030_13	453208	356655	491797	368706	262579	470971	321176	314673	373261	197328	390926	211996	477496	293932	222825	262035	428735	314925
AGS_LBE_MAGs_560_c_000000000028_18	3084921	5285179	3187692	6474528	4851486	4089708	4211652	5355729	3716415	3776866	4504241	1174351	3818055	7174134	1358093	4295547	6153643	2379968
AGS_LBE_MAGs_560_c_000000000009_77	613639	346556	560782	590179	803233	617566	657851	311751	558096	438424	409234	387033	415137	430065	420281	583425	354561	411032
AGS_LBE_MAGs_560_c_000000000028_19	211309	321295	364417	188470	191490	344446	250102	304194	330167	303797	226907	166369	179387	172529	221393	321595	388920	224021
AGS_LBE_MAGs_560_c_000000000001_208	324004	270118	193994	193207	424111	178526	196700	264426	152799	245868	328040	68612	258415	276910	79645	278713	456023	69737
AGS_LBE_MAGs_560_c_000000000018_33	941012	451225	1113847	1095214	534535	1376865	767529	542131	1239242	716076	705426	362006	541732	325513	363721	809472	824651	490016
AGS_LBE_MAGs_560_c_000000000017_79	2035573	2964076	2288242	1363690	2983329	2146545	2128829	2656169	2088972	3611099	4689268	1733027	2450911	2971457	1785113	3097975	3746529	1892279
AGS_LBE_MAGs_560_c_000000000014_21	152057	143125	80148	92223	413385	145957	179972	149771	126278	103553	188401	21276	144272	395026	35775	90555	279865	38575
AGS_LBE_MAGs_560_c_000000000018_27	389942	389282	253912	115089	324814	386591	268393	128027	519202	127860	241085	104904	145749	239442	152624	71153	116418	148908
AGS_LBE_MAGs_560_c_000000000009_5	292824	210771	299084	295589	248016	363447	416481	322355	370227	50832	129475	115508	190096	16621	108778	133354	121217	128564
AGS_LBE_MAGs_560_c_000000000015_39	201962	190099	301347	129353	289540	394939	147977	179982	418785	198668	134253	105224	168571	213439	147920	91002	94752	177284
AGS_LBE_MAGs_560_c_000000000041_8	800637	712872	845019	511838	1104657	723655	681751	404959	661078	659860	1045627	397722	604045	856078	442333	800404	822308	451474
AGS_LBE_MAGs_560_c_000000000008_84	49205	4210	28270	26970	5855	44858	42607	22030	41247	22001	14410	20281	20327	21581	20768	42326	18887	16926
AGS_LBE_MAGs_560_c_000000000008_27	2237951	1866807	1846214	2355274	2057636	2037892	2479339	2165728	1514234	2037657	1940400	797838	2673606	1715286	872054	3374222	2102186	1549244
AGS_LBE_MAGs_560_c_000000000003_149	826210	678926	1190905	1064428	566491	1080082	893627	710454	738907	1070740	943529	485291	1234483	1126251	519712	1274780	1089027	688831
AGS_LBE_MAGs_560_c_000000000050_16	203660	575090	645824	493274	385066	732120	281861	289754	565088	378414	364489	167719	308495	371199	165808	408779	350342	181467
AGS_LBE_MAGs_560_c_000000000006_139	1016014	822326	2529312	1017485	906385	2079336	972025	631042	1862171	2387193	1883215	765499	2348437	1142738	593366	2844643	1266052	727671
AGS_LBE_MAGs_560_c_000000000020_36	710990	261872	713608	100360	202318	540041	158547	213136	441260	334491	232362	51194	260883	328113	63258	292506	217542	86925
AGS_LBE_MAGs_560_c_000000000002_133	1055091	1147732	2974521	1163301	1116442	3582116	1180421	790315	3398193	1174604	1363641	1785072	1693910	1188785	1940004	1842382	1307156	2499261
AGS_LBE_MAGs_560_c_000000000028_23	482080	618768	766791	548806	286831	705968	866990	561169	775148	215552	611788	320063	426761	126865	479273	339294	925241	354492
AGS_LBE_MAGs_560_c_000000000064_12	2047546	2347771	1696508	2261885	1608103	2248428	2645855	1210063	1909410	2746555	3078167	953102	2150938	1688357	1024773	2337763	1309929	1487545
AGS_LBE_MAGs_560_c_000000000028_21	204755	402976	313297	371225	219287	331943	286407	201677	260818	311276	339798	127855	157091	197574	113454	528399	78596	132470
AGS_LBE_MAGs_560_c_000000000007_74	3002046	4352003	5103679	3465607	5363737	4829419	3612458	4165597	4537998	7522781	6988497	4536213	5590573	5307206	4070924	9292882	6939307	5413993
AGS_LBE_MAGs_560_c_000000000030_11	546665	554912	703822	442455	631383	831234	479076	496218	865630	369042	425876	222041	563642	403377	311569	488691	437508	385882
AGS_LBE_MAGs_560_c_000000000017_80	743735	506932	684162	440099	906385	704053	695257	682036	746471	1387519	908792	210969	849097	519679	259019	507405	685821	194979
AGS_LBE_MAGs_560_c_000000000044_4	604514	300021	410205	433302	561096	633897	459031	292301	569501	400038	389482	336298	292546	434833	430732	141821	262984	439943
AGS_LBE_MAGs_560_c_000000000029_39	139962	104006	266103	133244	183206	287799	59371	108835	298533	108693	150293	21399	138682	163486	25448	133071	51840	38615
AGS_LBE_MAGs_560_c_000000000001_52	149765	207306	249083	371818	334417	308209	225919	216932	297472	251313	179740	110739	211607	229520	131235	250082	260386	196651
AGS_LBE_MAGs_560_c_000000000002_127	105427	162744	92861	41073	171120	123424	58707	137072	125513	302824	303400	66290	336731	248220	135012	272069	148384	152986
AGS_LBE_MAGs_560_c_000000000043_14	587923	553389	621453	1060411	769573	625447	526495	193029	576633	963886	631322	221689	296854	441237	355038	393353	1195248	528394
AGS_LBE_MAGs_560_c_000000000002_152	536753	363407	534371	315912	538243	693503	388677	275164	693928	373611	320208	186544	356602	354372	269159	337517	340178	313503
AGS_LBE_MAGs_560_c_000000000012_51	1154071	766115	1457133	1087413	461143	1746873	756574	610242	1496087	585546	378301	192280	465295	269608	235496	428449	222274	288041
AGS_LBE_MAGs_560_c_000000000003_150	156941	102958	181289	90435	155629	220332	108021	135845	218328	191806	168526	47127	145107	142259	71055	143185	60242	88989
AGS_LBE_MAGs_560_c_000000000050_18	304772	240971	315486	152661	398937	290419	241170	228146	231624	299800	117817	85722	324479	223504	92545	220222	223057	179019
AGS_LBE_MAGs_560_c_000000000007_3	711414	848193	1147137	826451	895743	960756	719821	647333	792614	1286312	1142255	524797	1429497	1157182	495408	1835905	963144	1040337
AGS_LBE_MAGs_560_c_000000000034_11	594108	366379	363892	294549	509507	467590	225155	20179	374448	181370	285984	158514	119695	177912	209614	334832	317173	194157
AGS_LBE_MAGs_560_c_000000000024_30	459273	365789	989474	475175	508686	880096	543589	313180	889186	451780	644922	394209	344022	374987	440768	698976	1243096	634077
AGS_LBE_MAGs_560_c_000000000028_25	146704	138087	497745	503503	422468	528558	623438	260098	488145	375207	346573	156926	361903	424677	178834	328112	536849	184363
AGS_LBE_MAGs_560_c_000000000009_76	1139573	1154516	1789968	1529108	1332250	1635369	1650798	1122446	1164948	1052524	943458	639316	1248045	780637	761630	1219734	1065189	1429326
AGS_LBE_MAGs_560_c_000000000029_27	83696634	61499501	115446881	110473709	61021640	133792483	87203622	62624220	108225430	60605309	57358506	39010179	74033651	65988283	40075310	91323773	69457963	46719648
AGS_LBE_MAGs_560_c_000000000001_209	800404	788430	1650690	1441736	1437547	1382673	1050159	1118392	1103744	1446519	1898869	822215	1655497	1275248	777795	1232930	1964893	926000
AGS_LBE_MAGs_560_c_000000000021_15	314747	493764	681680	535255	228885	750602	486851	241124	802168	240809	488194	133873	794609	506180	151595	391083	1033653	341153
AGS_LBE_MAGs_560_c_000000000041_14	354220	354924	359556	238480	254267	530416	259535	168821	453322	236041	257668	82828	185446	253591	118925	344022	337728	232848
AGS_LBE_MAGs_560_c_000000000001_80	327699	254807	330802	244499	167849	385969	344497	238572	395070	294322	321290	143509	231236	288710	143273	379941	340905	201310
AGS_LBE_MAGs_560_c_000000000003_142	437257	114701	461135	289237	290869	598812	215335	105906	632509	232690	177037	114625	162870	200586	174604	240480	131156	242127
AGS_LBE_MAGs_560_c_000000000001_55	320323	314337	301513	262359	437135	456773	194750	127546	423808	221238	226873	107874	243344	190714	146816	228645	239810	226426
AGS_LBE_MAGs_560_c_000000000010_30	38756	60799	265566	221691	84551	232723	274499	139970	184407	190619	41617	54364	125799	311641	40081	55564	127278	53369
AGS_LBE_MAGs_560_c_000000000046_16	846319	796607	1131171	749357	100709	1441854	1296560	1136726	2340402	75683	743557	248568	849097	668158	435085	66183	974587	697117
AGS_LBE_MAGs_560_c_000000000007_27	200582	402225	118936	222461	331048	162643	95847	180387	127921	111523	327765	76476	152860	176717	99210	157539	306860	73569
AGS_LBE_MAGs_560_c_000000000069_13	73664	346686	609310	421371	482120	738717	305849	411156	661527	265695	395509	139328	398512	118468	205854	485813	103679	348644
AGS_LBE_MAGs_560_c_000000000004_2	74190	209497	376752	355562	356080	427544	452991	462810	383845	170286	239001	177922	176598	71588	147467	234005	174033	174279
AGS_LBE_MAGs_560_c_000000000051_1	429618	166510	247141	105488	231558	319939	203680	174243	301030	273453	352783	118696	180465	121927	83967	239129	106707	121947
AGS_LBE_MAGs_560_c_000000000007_31	421996637	732277441	104940968	288782299	782478468	107347622	310232752	406663747	81291781	608464412	1000000000	45509152	353232293	602329415	67551066	582585555	565592800	99494914
AGS_LBE_MAGs_560_c_000000000042_16	336791	164844	285895	156203	476117	347827	246765	66346	378853	198778	303788	87413	131183	90994	125389	336067	322334	86520
AGS_LBE_MAGs_560_c_000000000013_65	443874	478572	670584	482853	475377	745964	502619	500795	682465	309612	355313	168492	288155	381582	227126	437365	488429	270363
AGS_LBE_MAGs_560_c_000000000028_44	60893	106445	115164	28242	148028	146445	82859	94251	143014	111242	102753	37079	28236	41970	44599	67347	61218	51037
AGS_LBE_MAGs_560_c_000000000030_9	519332	597455	2905982	133814	377661	2563394	634187	170509	1948441	170286	557668	352486	187301	946557	305998	248187	243647	618992
AGS_LBE_MAGs_560_c_000000000007_73	2180491	2743904	4616456	2562700	2690512	4434696	2788705	2640386	3641474	4958680	3768140	2449632	4317643	3054222	2202748	6366589	4432942	2933731
AGS_LBE_MAGs_560_c_000000000058_16	535394	167982	524770	380748	327046	630031	392281	316408	614909	105332	958192	159891	393911	447735	214410	399146	351655	239146
AGS_LBE_MAGs_560_c_000000000017_102	882750	917225	638362	664638	915389	912965	646787	892066	620350	439813	701701	265493	424218	519924	321630	522672	467931	356200
AGS_LBE_MAGs_560_c_000000000001_82	177732	194059	233167	115404	214034	263558	213566	133046	288578	132872	175583	70835	143072	144059	87132	79501	130078	104397
AGS_LBE_MAGs_560_c_000000000003_52	53650352	37884081	37704277	44372217	45118261	38473079	46285423	33565504	34138037	52363080	44148711	22263094	50254015	31750985	20166462	63059558	38885242	32373982
AGS_LBE_MAGs_560_c_000000000010_33	966925	264231	703437	1287506	285797	584536	708461	153612	539400	92047	234455	27945	101244	210681	19903	26831	43900	31402
AGS_LBE_MAGs_560_c_000000000047_1	247301	21161	216868	72989	323709	223412	115307	22144	196976	199036	217273	83620	102164	108467	136040	135375	158212	113168
AGS_LBE_MAGs_560_c_000000000040_18	582142	374911	620325	336311	494635	723414	456465	392321	721552	693201	734784	189933	470738	522307	264503	430484	560603	335759
AGS_LBE_MAGs_560_c_000000000001_34	1022927	572318	639115	580597	889531	765065	655152	472070	857956	443308	437838	281795	506177	559099	361550	473812	312110	455689
AGS_LBE_MAGs_560_c_000000000004_15	357126	361809	467731	289544	453193	507553	337567	362499	392631	555107	588406	170155	384040	502434	170900	490121	548685	254297
AGS_LBE_MAGs_560_c_000000000051_11	260232	181047	253663	99704	281394	225386	223831	278609	219427	856997	765427	359705	668407	491293	383151	905153	589211	237636
AGS_LBE_MAGs_560_c_000000000008_5	590150	703614	1436938	711646	1081483	1237184	1239547	581280	1000558	735328	549218	594954	1200428	949088	667460	575343	1273608	585939
AGS_LBE_MAGs_560_c_000000000016_62	279211	220761	314287	233095	628622	364377	220943	165009	361725	186766	467721	99757	166758	226312	150153	355468	267226	139191
AGS_LBE_MAGs_560_c_000000000029_26	170488	111097	623807	419689	188830	775397	374747	322934	603778	348313	239403	166986	400143	189818	149190	214343	276871	151607
AGS_LBE_MAGs_560_c_000000000028_52	467124	853507	1774995	598976	1043063	1898949	785184	784882	1481461	1054154	737656	475203	1052452	450742	487929	1300028	889504	666783
AGS_LBE_MAGs_560_c_000000000021_49	377239	465549	566062	369365	493794	699545	583513	421112	644533	404070	387082	613821	331971	364009	806277	324506	389363	616096
AGS_LBE_MAGs_560_c_000000000030_10	854312	888776	12285203	437936	647418	12692681	889509	841473	9453382	1017296	1207073	472423	846502	911125	515466	734892	696134	903786
AGS_LBE_MAGs_560_c_000000000001_210	837132	690681	979757	915526	825217	876493	431626	620958	711854	1128465	699166	487378	825242	508598	420480	1075725	800034	799729
AGS_LBE_MAGs_560_c_000000000005_6	1677842	1729695	2613347	1593413	1568744	3189187	1775724	1285375	3066643	392969	1458516	149671	570547	693857	232649	572740	712198	220970
AGS_LBE_MAGs_560_c_000000000017_103	1799142	1636538	1545919	1128944	2038378	1826920	1451153	1652968	1402534	1026180	1152676	485579	1167972	1590158	613782	1807756	1340589	882287
AGS_LBE_MAGs_560_c_000000000017_92	9647139	16041114	12144816	10336140	17291723	11846771	12388197	14071124	9623907	16830252	20682442	3934155	11892692	17612131	4271378	12809350	18971333	7441441
AGS_LBE_MAGs_560_c_000000000010_29	758105	983272	258524	661686	1367392	339396	721661	934859	287751	663530	621768	403050	616155	708478	439624	960228	730940	680332
AGS_LBE_MAGs_560_c_000000000023_3	891365	761261	1269556	1262585	824396	1426262	900218	701697	1150460	849739	713253	611350	1079121	833537	586815	1394388	1167373	984839
AGS_LBE_MAGs_560_c_000000000015_80	531955	619520	1135449	731794	554689	949572	680430	310824	919249	487800	784221	160332	544343	495899	158514	938458	520287	191870
AGS_LBE_MAGs_560_c_000000000048_5	1283500	538065	917728	995474	804735	1266121	1224909	605546	1171864	413780	521185	242751	441120	655669	327749	621628	379512	319390
AGS_LBE_MAGs_560_c_000000000023_8	255110	651769	492176	659209	238522	669754	560755	251276	649381	35850	117404	133574	354886	386828	177224	344850	256470	320092
AGS_LBE_MAGs_560_c_000000000004_149	4335708	3662464	9822786	4780467	3970634	10278702	5760047	3019103	8049235	4639915	3530192	3455010	4588011	3754559	3422955	6106771	4403525	6186612
AGS_LBE_MAGs_560_c_000000000004_16	198036	122126	313011	161527	187713	347361	165114	181607	304981	248544	109994	72119	243824	151555	87001	287838	221060	136313
AGS_LBE_MAGs_560_c_000000000051_15	162654	80195	137579	96993	172355	165538	96476	175468	158345	68572	91489	67921	75423	142002	83340	73290	141718	119655
AGS_LBE_MAGs_560_c_000000000008_16	10735772	8133422	8924759	10889518	7045433	12492972	10168309	9026942	7915588	24469732	19838607	8262984	17659790	19342899	8227033	32009889	22644819	10751685
AGS_LBE_MAGs_560_c_000000000026_26	267407	92731	249991	137078	276337	230545	72184	180213	155639	179978	347598	77566	100503	258029	78350	254241	257513	128499
AGS_LBE_MAGs_560_c_000000000029_7	3361568	11765949	6380913	3108836	14781461	4328547	3406912	10210708	3210853	37760028	31060807	33908064	26278739	23327267	15996924	43305777	26602830	25197826
AGS_LBE_MAGs_560_c_000000000030_14	59417697	77972676	70727895	43284822	89105691	82753894	47564025	54512701	87105117	73874264	101090981	47535852	46704007	67454499	54881402	59258338	60410072	73828324
AGS_LBE_MAGs_560_c_000000000007_72	1853329	1869967	4397537	2141708	2286325	4025583	1872439	1895516	3481711	4096493	3068725	1468345	3984530	2869049	1510832	4790427	3922119	1866766
AGS_LBE_MAGs_560_c_000000000002_88	11189245	5614102	124587	12663649	6282899	94976	12026492	5440784	95537	7879618	5863963	46571	9797535	6332317	31512	11655772	6622763	52994
AGS_LBE_MAGs_560_c_000000000017_106	1302093	1112258	1499641	1225269	1211798	1966176	1262859	1415965	1591799	1414118	1285061	315296	1167780	1445255	515223	1521495	1536034	748591
AGS_LBE_MAGs_560_c_000000000001_86	197328	253278	504814	440961	352222	780630	512607	265040	737593	264694	366000	148543	361015	259647	221441	231470	227235	252218
AGS_LBE_MAGs_560_c_000000000010_38	370951	256052	307654	470260	291338	373680	380512	73075	353008	462206	398334	40956	208707	310216	35370	574376	522100	48936
AGS_LBE_MAGs_560_c_000000000049_11	152572	143610	238137	125195	138262	300892	266574	242758	232230	57724	239451	67868	99047	101922	103040	232202	247776	122637
AGS_LBE_MAGs_560_c_000000000002_118	3213804	2937345	3659440	2858694	2824834	4385493	2787010	2156211	3430259	2978104	2917545	1753895	2429031	2411961	2221581	3298775	2250728	3552420
AGS_LBE_MAGs_560_c_000000000028_24	771980	682596	857508	401441	459317	952170	942710	437793	1081614	299152	226082	386782	379664	564323	478197	543329	757281	427983
AGS_LBE_MAGs_560_c_000000000004_17	289349	159655	175900	189730	300387	216865	168142	245690	159449	225740	374993	159008	239659	413988	107797	197405	266818	158987
AGS_LBE_MAGs_560_c_000000000051_17	489936	768596	501943	257528	213770	469826	454700	611258	444801	417684	455955	444265	784543	977024	431938	477643	873451	305017
AGS_LBE_MAGs_560_c_000000000023_43	349398	687646	276817	397758	789969	376182	302548	469291	269958	343697	375189	121592	226823	521041	143278	355204	402352	113577
AGS_LBE_MAGs_560_c_000000000008_37	3824538	3827249	3853991	3230202	4057656	5431007	3569145	2577460	4197029	2890909	1599513	1784836	1698775	1048853	2036544	2528046	1303227	4976813
AGS_LBE_MAGs_560_c_000000000047_13	1686433	1145852	1727466	1331231	1827390	2566857	1121079	1089057	2427260	977774	1762950	467859	1080303	894470	677530	1450694	1587634	833206
AGS_LBE_MAGs_560_c_000000000029_11	247301	284502	542918	293116	467580	569809	301994	297714	550927	621681	501606	152930	588660	185599	223105	307279	348067	256602
AGS_LBE_MAGs_560_c_000000000013_44	724649	581035	680274	526957	690914	708383	740704	449403	635580	642424	739715	289761	563354	578380	293114	854226	818452	418966
AGS_LBE_MAGs_560_c_000000000030_17	568423	632313	1275403	359500	744048	832410	795100	458084	632495	762477	832340	579410	570289	947388	505986	400063	363652	371341
AGS_LBE_MAGs_560_c_000000000001_211	523888	707513	865249	644419	506860	912643	717633	426272	825927	515341	709314	272713	576689	373641	280170	607405	480882	318669
AGS_LBE_MAGs_560_c_000000000014_61	653705	797620	893934	707435	665528	888784	514445	548490	828651	833570	1065939	303023	864465	1098022	396893	479019	442994	579110
AGS_LBE_MAGs_560_c_000000000018_1	517342	1011366	373292	424513	2239918	420747	845583	901541	411353	1526706	2435791	305758	1214226	1727995	470228	787352	1960376	239004
AGS_LBE_MAGs_560_c_000000000001_90	1171348	1180600	2578442	1399035	1397570	2992949	1632937	1112902	2239240	1315386	990668	605347	1043052	750178	574103	1382120	860788	846027
AGS_LBE_MAGs_560_c_000000000063_6	756116	387066	470365	510646	468820	775883	437370	274382	734341	91341	213666	53661	249734	243199	87858	262451	93351	136771
AGS_LBE_MAGs_560_c_000000000008_40	56505	62856	113114	64326	73963	133561	86566	35417	117489	96007	82740	52019	43352	114003	51429	101632	65069	48683
AGS_LBE_MAGs_560_c_000000000014_18	608631	309919	750726	643232	430990	887834	796846	383277	709500	441665	374993	276571	498749	433244	297484	506388	547679	571868
AGS_LBE_MAGs_560_c_000000000002_190	1923452	2301049	2974462	1490657	2127894	2314873	1682073	1381183	1933028	2551245	3104818	880331	1844812	1999685	771925	3170391	2253078	1200634
AGS_LBE_MAGs_560_c_000000000015_87	2493762	2164967	3107024	2346888	1806433	2538913	1472378	2503977	2126844	3262831	4445744	3016426	2247610	3060445	2605643	4561090	4872936	2779560
AGS_LBE_MAGs_560_c_000000000004_18	186054	342636	132923	168830	391779	197113	278568	183257	181301	183018	495126	143849	110280	382474	124063	243548	421258	155296
AGS_LBE_MAGs_560_c_000000000051_18	816560	1506448	919143	742288	641310	852209	454700	739944	772774	803238	1718599	635805	1038989	1292193	657610	983383	2068699	470565
AGS_LBE_MAGs_560_c_000000000008_45	389499	366620	480811	260937	283245	724637	158547	298391	580840	553431	418251	212667	421427	375839	324726	186140	304558	250902
AGS_LBE_MAGs_560_c_000000000059_9	168614	306839	235564	276317	397279	245346	271794	321088	194394	431245	591466	451365	372169	553183	488011	357776	395531	381260
AGS_LBE_MAGs_560_c_000000000008_85	865553	663137	836951	625502	1080285	1042176	781672	852545	1287380	534620	1015907	265048	561902	640966	505371	640669	424965	426963
AGS_LBE_MAGs_560_c_000000000029_18	690498	302084	395312	392420	572856	411733	406165	316112	380089	411366	511718	178223	296735	384754	197089	476854	369577	204935
AGS_LBE_MAGs_560_c_000000000065_9	60838	109322	174034	182124	195467	231639	230982	70818	197278	190416	112840	72224	140027	122745	82875	176031	116764	109633
AGS_LBE_MAGs_560_c_000000000030_29	43278	236266	95011	92332	124628	109579	69761	230187	111055	127715	158006	25144	95523	192095	37139	96793	231464	64003
AGS_LBE_MAGs_560_c_000000000007_71	1844541	2126141	4655793	1980901	2956728	3992917	2189842	1933406	3376955	5909085	4120282	1031817	4821795	3283683	963455	6321349	4262083	1584420
AGS_LBE_MAGs_560_c_000000000004_130	364820	195261	542986	262098	308995	520971	351161	232512	539656	189989	314936	134197	218260	213976	151892	313823	211429	186994
AGS_LBE_MAGs_560_c_000000000018_9	1004660	771066	1343928	1469562	586723	1355713	1279699	1233145	949977	1201128	1443962	780085	1495062	1476510	671015	1316278	935430	1052222
AGS_LBE_MAGs_560_c_000000000006_107	126666	194925	199966	142673	223701	283825	184143	148527	275848	156244	157607	63046	155323	133864	96931	126255	99043	113422
AGS_LBE_MAGs_560_c_000000000017_19	660968	799898	720999	783419	1084916	877395	699527	527028	836940	691466	822419	307339	469955	739023	416232	749074	989354	615896
AGS_LBE_MAGs_560_c_000000000008_81	226328	166973	150975	116319	232201	191244	156866	186777	170418	150430	203624	64602	146929	171171	74163	68405	111923	92374
AGS_LBE_MAGs_560_c_000000000010_44	506267	292066	1024529	325698	149639	756613	203418	144772	1168808	305230	192904	377315	180233	110309	397082	238822	114928	209203
AGS_LBE_MAGs_560_c_000000000050_5	120040	136776	109700	96698	57890	125281	162019	118236	98063	93223	74627	30360	45116	30482	38786	59782	62246	32241
AGS_LBE_MAGs_560_c_000000000015_60	204999	235838	138904	88035	288215	205681	150202	142091	224981	82156	285356	31950	202088	315031	60979	58781	181666	87772
AGS_LBE_MAGs_560_c_000000000004_21	307199	289154	317600	304210	445585	470555	492750	269870	498311	187846	276382	43955	242548	232333	104682	264257	292142	110393
AGS_LBE_MAGs_560_c_000000000052_1	635641	394626	409374	244628	477977	457194	346821	466235	432701	572056	595427	446849	482885	456749	456795	360647	437803	367620
AGS_LBE_MAGs_560_c_000000000008_100	488686	506758	824886	510925	249364	824978	564396	513974	634106	920687	756009	174275	715149	711317	171501	1275373	594545	317734
AGS_LBE_MAGs_560_c_000000000024_16	318483	222414	453140	243009	228614	458255	278515	192265	454784	252651	319928	67220	193414	228007	96528	309313	245816	95940
AGS_LBE_MAGs_560_c_000000000008_86	375275	239286	654746	342488	269380	768485	434618	226550	522376	392969	636963	176490	306492	338752	182464	614393	323727	200461
AGS_LBE_MAGs_560_c_000000000029_19	264555	270668	334398	325421	376406	441036	244404	192601	397452	214980	432301	100242	291219	255276	155148	366097	178081	162520
AGS_LBE_MAGs_560_c_000000000031_12	55971	52683	106919	25959	31399	132431	87878	55130	148246	39327	60103	28004	67480	7715	36068	48147	56269	28036
AGS_LBE_MAGs_560_c_000000000067_5	1025493	929834	1854523	1208687	948257	1626953	1040894	824744	1348213	1601063	1666942	595906	1056621	880589	588549	1432472	1046092	1165673
AGS_LBE_MAGs_560_c_000000000008_50	68786	194236	273039	180782	30013	306923	117598	203256	277634	338317	172348	101466	223272	199120	127643	216958	161355	118601
AGS_LBE_MAGs_560_c_000000000056_12	346221	175476	468335	391148	429952	553888	240666	288554	546210	305642	314582	132318	190182	231286	144746	374190	312368	247474
AGS_LBE_MAGs_560_c_000000000018_10	1333693	874943	1456360	1055931	828796	1440822	1214086	729805	1199333	1364942	1258550	613353	1198142	1000937	502447	1494917	1004925	663632
AGS_LBE_MAGs_560_c_000000000037_8	504279	517165	840700	422386	817717	1279705	579040	570834	1130931	451629	638489	382320	659625	312291	448978	653919	646194	427206
AGS_LBE_MAGs_560_c_000000000059_15	367204	279800	464148	235188	434882	414974	192178	258347	468792	430016	394311	312846	192977	354326	232009	376041	418383	508087
AGS_LBE_MAGs_560_c_000000000015_21	1286759	897490	1430625	880165	1514682	1760475	929237	702096	1722099	1302190	1123288	393327	703129	884327	610883	1154668	1081427	844883
AGS_LBE_MAGs_560_c_000000000014_65	362708	465549	761182	504669	388451	656839	700626	227345	509630	486533	460297	181726	278275	986329	142932	652378	510498	353710
AGS_LBE_MAGs_560_c_000000000051_19	3151502	3049945	2371206	1996913	3427996	2100746	1463508	1879970	1626978	2401475	3765450	1049625	2276425	3040976	913209	1870949	3061203	1107930
AGS_LBE_MAGs_560_c_000000000003_14	75500	71065	124134	95045	183536	119907	134345	31871	130600	74268	11582	24304	77021	72852	28717	27834	45541	16101
AGS_LBE_MAGs_560_c_000000000013_63	206518	217256	248109	140857	238522	296015	275927	251276	298580	298748	273942	161278	291795	222719	172412	323950	188078	193573
AGS_LBE_MAGs_560_c_000000000004_34	591110	379757	864513	491738	798307	840010	666842	397392	772498	655303	836250	310519	639564	570379	339207	847468	647084	523441
AGS_LBE_MAGs_560_c_000000000052_4	2229710	2415132	2979367	2260543	2977286	3008340	2536748	1754752	2528505	3978861	4223116	1395343	3615087	2627224	1375963	3787866	3169774	2180193
AGS_LBE_MAGs_560_c_000000000019_10	791253	839235	923113	656985	863946	1020205	811646	650101	882676	1006152	1007159	790009	894534	726259	610901	913063	1037604	1164006
AGS_LBE_MAGs_560_c_000000000008_106	220141	257443	297785	126852	235765	307849	180847	348246	256338	255922	222064	84216	272831	160924	82054	350044	215949	127140
AGS_LBE_MAGs_560_c_000000000009_125	1809794	1703488	2679788	1687177	2147119	2710023	1769515	1436806	2284748	2137512	1904390	810964	1811448	1734641	923642	2202444	2070146	1725773
AGS_LBE_MAGs_560_c_000000000029_22	725666	897006	1482597	1009686	1453421	1400040	826365	714760	999841	1109442	741680	322578	1118129	1020797	305691	1496644	873683	422192
AGS_LBE_MAGs_560_c_000000000031_13	113010	67691	129176	138182	94135	144050	97857	70835	128445	171802	165480	36539	20008	168527	39560	26513	101218	59561
AGS_LBE_MAGs_560_c_000000000030_41	997030	732209	1094062	767312	760102	1438286	762630	809378	991946	506548	741204	460760	476550	327736	429368	650313	539724	956596
AGS_LBE_MAGs_560_c_000000000007_70	3462214	3618718	7939987	3733651	4865566	5886054	3283766	2824381	4973127	9506789	7412764	1593323	8756025	6333156	1445591	12625571	8041839	2662672
AGS_LBE_MAGs_560_c_000000000001_129	805860	964543	773720	724440	794390	516001	1013241	774150	352262	1732224	1955043	1291368	1621121	1219197	1179291	1617496	1806347	1263750
AGS_LBE_MAGs_560_c_000000000008_11	47278	10269	38953	35421	42844	39441	23982	25075	34728	53662	66389	20833	40136	87731	26968	46926	76779	42547
AGS_LBE_MAGs_560_c_000000000004_150	5673375	3462279	8717380	6158968	3672330	9723588	5460251	3287363	9045977	3299428	2860866	2987457	4206511	2514617	3689759	4808813	3153076	4410478
AGS_LBE_MAGs_560_c_000000000003_140	582281	192568	553836	372246	720988	657689	472758	201511	736927	387015	422476	122622	439306	288523	162407	284287	376545	210337
AGS_LBE_MAGs_560_c_000000000015_32	408147	410668	675070	489563	276337	789984	402167	235663	587918	401488	528953	183789	557334	366672	178068	714295	455600	254554
AGS_LBE_MAGs_560_c_000000000051_24	253896	152079	170443	53526	90639	191665	118382	113673	131032	385983	322208	140994	194793	111360	130525	337535	227404	108173
AGS_LBE_MAGs_560_c_000000000004_42	1005159	455538	1384450	1018711	925878	1282161	1063798	843377	1061598	1208484	439738	520517	1377567	1185442	413677	1120845	1309929	779314
AGS_LBE_MAGs_560_c_000000000052_6	73664	89148	116915	53688	96424	149463	53973	72557	152288	10352	79102	31713	61485	10154	51174	81472	133302	38359
AGS_LBE_MAGs_560_c_000000000008_110	6834887	4523053	3937432	5218737	5899319	4397524	5795157	4439111	4132137	13123800	8236819	4721692	8622296	6019184	3727015	13633178	8275589	5339247
AGS_LBE_MAGs_560_c_000000000024_18	412897	141063	130425	299308	228198	150580	477321	117488	148839	99284	114949	58042	77435	85586	82172	118393	142056	124758
AGS_LBE_MAGs_560_c_000000000040_27	238551	127441	192584	110639	92833	249551	184233	57154	265517	120501	159235	52687	129750	105761	79303	160836	99818	87515
AGS_LBE_MAGs_560_c_000000000029_23	1108686	1031358	1956933	1181771	1247553	1826099	1011849	964301	1430359	1103354	856344	317017	1275329	1032267	296312	1779140	976412	508906
AGS_LBE_MAGs_560_c_000000000006_100	289789	186630	429203	318324	259538	454698	324078	105160	451944	255055	147401	165218	168323	103020	235259	65600	279067	189025
AGS_LBE_MAGs_560_c_000000000067_9	1563928	1086282	1303762	935446	1115334	1770221	1272325	860512	1632682	477439	868642	505120	679184	759744	698455	621628	986732	850335
AGS_LBE_MAGs_560_c_000000000008_51	148188	266287	348630	156203	52902	369833	187542	252114	307238	569830	448449	78635	341077	376976	94561	289713	208569	187538
AGS_LBE_MAGs_560_c_000000000002_79	4193506	2850146	1533245	5209463	3335379	1824570	4412100	3297631	1305223	2101885	1901838	195748	2203103	2083860	247655	2860296	2524921	630317
AGS_LBE_MAGs_560_c_000000000022_40	697610	445862	793546	611149	732774	1014915	662583	449601	950438	449014	416170	202256	396966	340727	279524	466740	351530	358485
AGS_LBE_MAGs_560_c_000000000016_45	541229	867211	4205013	707073	913957	3808149	620565	728427	3081481	1645967	1477354	1667144	1520757	1598636	1378643	2271002	1634004	2253397
AGS_LBE_MAGs_560_c_000000000017_83	1006054	633483	778687	846325	608495	743956	869306	690236	680987	784887	543885	509162	851299	716362	501520	817675	458974	742593
AGS_LBE_MAGs_560_c_000000000010_47	1202664	240125	1733528	862042	810976	1344469	614160	825622	1070342	681146	508750	481855	828067	386828	424214	658349	769411	456732
AGS_LBE_MAGs_560_c_000000000054_7	1576544	1251164	2066790	1476731	1578082	2472966	1291024	1187473	2342228	1246740	1493753	571531	862922	984340	770664	824336	1348759	1018418
AGS_LBE_MAGs_560_c_000000000018_65	1161739	1288381	1875535	1018941	1249668	1788675	1036611	1008325	1674735	1527486	1741554	920914	1754778	1631549	980750	1355547	1343700	1408370
AGS_LBE_MAGs_560_c_000000000001_164	652780	349995	599735	479047	465090	585292	599375	496470	526844	512079	665475	359160	337946	470422	411093	533099	523346	479336
AGS_LBE_MAGs_560_c_000000000004_50	247301	530726	507382	344093	401399	646815	297162	282558	587210	282189	393023	99636	340352	238628	147358	331862	236685	199520
AGS_LBE_MAGs_560_c_000000000053_1	96805	69679	54930	44898	67084	58138	95963	28044	68952	39211	79492	25818	77631	38463	29195	44086	56103	24315
AGS_LBE_MAGs_560_c_000000000009_56	675254	612478	962971	620668	851745	1005569	818596	640920	802131	760854	672366	454315	549947	770040	483838	1003310	984955	722434
AGS_LBE_MAGs_560_c_000000000019_59	2134634	1568741	4913153	2403111	1869029	4741037	2501758	1679219	4120580	2071623	1892225	2935406	3816286	2327034	2933276	2838577	2493599	3618544
AGS_LBE_MAGs_560_c_000000000029_24	1021060	894802	2096383	1170304	691311	1998667	1057695	866994	1460007	1235298	667941	292822	1394280	1143796	279679	2069629	1040661	489327
AGS_LBE_MAGs_560_c_000000000007_89	307297	250680	303925	351558	241345	385785	375259	100893	351591	423197	285984	165189	438882	375592	183468	229096	432509	245364
AGS_LBE_MAGs_560_c_000000000032_21	855370	549531	508530	875300	870841	472541	706310	494810	432616	974973	1210103	493573	1101769	930181	528495	1296413	1624312	230487
AGS_LBE_MAGs_560_c_000000000007_69	1980869	2318482	4268532	1829454	2096862	4444993	1981440	1611776	4389031	5032346	3310864	1196699	3768380	3241066	1239760	5437892	4000171	1509883
AGS_LBE_MAGs_560_c_000000000001_128	166988	492494	298465	129081	335159	235907	415994	164478	203478	514692	466218	396840	281855	483394	333879	545852	266366	372945
AGS_LBE_MAGs_560_c_000000000010_66	1281978	911163	1574011	1249827	1289944	1709927	1220451	1056554	1270906	1501266	1320423	524911	1194573	1203358	607730	2063017	1166068	1002413
AGS_LBE_MAGs_560_c_000000000003_81	387561	267517	238923	443383	574946	491239	397550	432635	460382	533734	471659	66639	251598	124656	159755	200031	545478	160556
AGS_LBE_MAGs_560_c_000000000011_99	2999182	3912596	8410154	3811862	4614577	7644555	3878372	4218670	5550400	7712061	7898883	11539829	11361018	9981755	9820089	11849618	10175401	13105381
AGS_LBE_MAGs_560_c_000000000011_9	3900761	4671012	14306493	4078644	4985120	17024706	4109532	4387763	18730031	4018760	4386988	5678002	3820936	3897589	7346499	5340988	3800890	11276473
AGS_LBE_MAGs_560_c_000000000057_18	237862	472657	961755	306444	795682	612821	600299	806989	455314	389969	539221	767038	360304	841573	546069	750245	483574	845018
AGS_LBE_MAGs_560_c_000000000003_19	705888	348032	471839	420929	219996	465207	418687	364194	415841	826633	830185	208982	458251	356783	247777	491555	425791	262557
AGS_LBE_MAGs_560_c_000000000040_16	275036	319793	302441	157575	275304	319344	59270	334644	387023	238719	191101	73352	199554	171723	112137	208756	341561	131987
AGS_LBE_MAGs_560_c_000000000004_52	669145	583940	1088385	840577	705676	996582	776110	552353	765146	972685	957083	314571	874070	927997	276056	1172189	835034	536164
AGS_LBE_MAGs_560_c_000000000053_2	116850	61103	31958	14050	39654	67358	34880	21314	72569	29800	32531	10457	19667	12528	14570	3723	18274	16376
AGS_LBE_MAGs_560_c_000000000010_15	432110	326387	499342	294432	467857	705147	340057	299507	630029	215154	280696	118907	190475	252232	160464	169792	367910	239459
AGS_LBE_MAGs_560_c_000000000009_30	332905	338419	397760	154401	331179	372817	360999	249205	343020	248880	557668	135572	198827	526817	160862	400918	206163	196469
AGS_LBE_MAGs_560_c_000000000001_93	519332	619181	900586	818940	589151	1025881	634187	579730	825957	647088	1003802	361886	561902	501119	406051	804126	828399	421876
AGS_LBE_MAGs_560_c_000000000029_25	568423	535034	1021010	950677	473485	1209144	845583	627744	950156	898028	351433	127667	637382	515246	180032	637137	460626	250551
AGS_LBE_MAGs_560_c_000000000014_32	2001960	2239071	3376590	1649460	2867138	4895836	1846476	1322314	5024421	1922963	1795665	889448	1574856	1340862	1347958	1560034	1292820	1065381
AGS_LBE_MAGs_560_c_000000000067_13	387325	379455	572667	238299	631159	736374	306958	272503	792429	318801	619631	234561	466969	388996	276726	496374	478393	352071
AGS_LBE_MAGs_560_c_000000000008_52	115407	543141	417151	124893	151064	396248	310047	341018	319375	643304	371779	65797	424548	408319	53328	165458	487294	260417
AGS_LBE_MAGs_560_c_000000000038_8	483692	359432	923009	578548	766429	1225633	615534	325973	1106879	475800	300703	214947	380110	564987	258235	547472	465795	352624
AGS_LBE_MAGs_560_c_000000000018_18	474905	389331	628818	476045	461214	680547	594901	558304	677146	437018	641565	205045	507204	458250	281469	724794	323425	349410
AGS_LBE_MAGs_560_c_000000000007_152	150196	54375	168840	87522	95780	231198	126978	94833	228866	64402	53761	19343	127506	92903	30761	69570	81306	35964
AGS_LBE_MAGs_560_c_000000000010_50	696059	825347	1209377	733705	887453	1274460	854414	828059	922836	1093746	863924	286897	933081	654202	337151	1127534	954230	513722
AGS_LBE_MAGs_560_c_000000000064_5	2192735	1846679	3068492	1694975	1963835	3370728	1775724	1401962	3758024	1248767	1528423	819856	1773114	1596156	1013223	1092024	1353593	1443647
AGS_LBE_MAGs_560_c_000000000001_12	2299126	2265916	1966793	1819031	3788408	2257125	1803469	1518595	2518098	2580904	2468842	1022944	2440764	1696495	1432582	3606470	2246119	1863925
AGS_LBE_MAGs_560_c_000000000016_21	7272873	4375367	13791619	8021950	4823058	12373443	7621108	4695385	10975575	10421384	8271477	6922111	14510799	8734702	6952152	16460071	10653678	9428301
AGS_LBE_MAGs_560_c_000000000004_54	2037657	2427161	2263701	2015570	2903266	2413001	2338565	2255691	1685833	1968937	2497888	775959	2563680	2140194	807452	3272968	3984640	1493018
AGS_LBE_MAGs_560_c_000000000053_4	643617	396911	633404	504375	551966	673729	211396	415342	472654	502127	262152	240414	619533	792367	264196	859109	406078	584783
AGS_LBE_MAGs_560_c_000000000010_49	1731107	2001862	1576107	1445189	2006996	1636113	1195895	1023053	1605172	2189397	1434003	358529	1573327	1956749	429885	2595329	1322654	667928
AGS_LBE_MAGs_560_c_000000000059_4	228471	413559	312172	105964	391080	428245	193153	432764	491933	466775	471800	128350	399322	220458	182915	226770	420507	117752
AGS_LBE_MAGs_560_c_000000000007_29	930878	937687	563871	507482	790950	466121	801708	627344	435690	594396	438418	341845	349864	330927	376239	575982	758523	574317
AGS_LBE_MAGs_560_c_000000000029_28	720562	645152	1427571	1459046	897184	1855727	1377828	536627	1656886	847110	547288	442307	969781	525708	511619	831490	568921	433792
AGS_LBE_MAGs_560_c_000000000015_78	1837488	1547497	1944284	1659590	2506485	2094996	1516380	1428846	1979637	1959721	1973127	866971	1519334	1922355	1145286	2445822	1660609	1667253
AGS_LBE_MAGs_560_c_000000000017_36	129468	145449	136419	118156	169469	155587	156060	102840	106759	110922	156963	35716	89471	108807	39791	111370	123440	56979
AGS_LBE_MAGs_560_c_000000000007_68	2342086	3674189	7860537	3479158	2887993	6261008	3307720	2574350	6450251	6844847	5503782	2131504	4869821	4421635	1836588	6044088	4825162	2876375
AGS_LBE_MAGs_560_c_000000000001_127	139284	280935	364025	230713	182319	251906	189527	176389	173029	137012	363232	147477	64586	287999	159807	290978	252048	194104
AGS_LBE_MAGs_560_c_000000000018_21	267850	364169	178851	216249	298666	208420	210790	224740	155931	302515	372844	39592	173884	296746	57846	145072	181513	58202
AGS_LBE_MAGs_560_c_000000000001_138	349398	269079	509259	397758	457350	546256	768006	281574	478420	531169	648054	319932	474266	521041	274675	519144	491764	398069
AGS_LBE_MAGs_560_c_000000000009_124	449226	251995	354700	347249	350437	350650	468783	174308	301227	138372	229012	301700	321087	205789	348561	206877	236302	441231
AGS_LBE_MAGs_560_c_000000000018_36	258148	214398	316197	218328	139138	305248	144639	194440	229715	224061	211979	137284	207017	337010	139333	248187	235098	235641
AGS_LBE_MAGs_560_c_000000000019_93	28011	142377	22735	70155	256663	45504	28733	137952	42834	369229	246649	62208	258221	102710	124628	303608	260205	251082
AGS_LBE_MAGs_560_c_000000000065_4	4802845	4202196	4254157	4992361	3663024	4505779	4358248	3294796	3117489	23212731	18435188	8231742	20456628	14631659	10179483	28293338	20645860	6039002
AGS_LBE_MAGs_560_c_000000000003_27	346221	619820	283169	286519	488737	316978	233779	514870	325019	727891	677949	529881	780053	687810	561507	729962	487294	833100
AGS_LBE_MAGs_560_c_000000000075_4	183930	173126	131719	85306	382381	229272	198183	159852	251011	138358	313688	93115	175595	219239	167363	120991	167507	116061
AGS_LBE_MAGs_560_c_000000000004_61	660554	1222067	631889	707804	1580212	838226	817767	1054463	1008304	1321961	1394170	501520	902001	857177	732251	842530	1057940	723528
AGS_LBE_MAGs_560_c_000000000053_10	166376	261006	193434	128608	259264	182987	87074	70233	177567	272770	110598	69906	138868	160541	69209	129489	167263	104790
AGS_LBE_MAGs_560_c_000000000010_60	514653	396346	569597	499089	428696	528630	445645	230417	563453	230117	251202	102888	334104	45146	208986	362219	592654	154301
AGS_LBE_MAGs_560_c_000000000024_25	6032104	3997965	6161891	4684862	4158160	5194110	5204256	5027376	3524306	6776347	7473900	3902299	6094034	5407260	3348088	6110010	7686177	5740747
AGS_LBE_MAGs_560_c_000000000014_53	269935	585488	372430	375586	414787	299827	507350	381478	220676	450249	163835	223361	342856	464313	198590	636032	313850	201679
AGS_LBE_MAGs_560_c_000000000029_30	78291	73692	134841	100865	125254	127498	70111	162797	154432	59900	121435	38496	96003	125909	52638	97279	134679	49225
AGS_LBE_MAGs_560_c_000000000068_8	89430	36076	170834	29627	16723	172175	65525	88086	153019	138240	96031	35032	91231	135604	48633	164848	53944	102452
AGS_LBE_MAGs_560_c_000000000034_16	3148966	2715705	2269288	2699215	3690284	3044054	3032018	2939249	2314974	3032720	3700082	998599	2215501	3165797	1209120	2453508	4478460	1210512
AGS_LBE_MAGs_560_c_000000000052_10	470475	465549	419728	229395	615837	480067	468459	392111	473052	391599	531112	263648	274099	384133	289598	508481	662176	330425
AGS_LBE_MAGs_560_c_000000000010_88	2170501	2720688	3194316	2106646	3672663	3325102	2381595	2242166	2791652	3280748	3604092	1033959	2687509	3054729	1013199	3561144	3412545	1744815
AGS_LBE_MAGs_560_c_000000000003_84	199196	419632	96549	180374	384903	255238	187650	289632	432347	121300	193529	36826	215524	228821	100393	24479	226959	98459
AGS_LBE_MAGs_560_c_000000000027_24	582302	361150	788884	739029	384062	929713	512641	360136	853643	368547	344150	254783	419046	352808	344558	438777	260483	423573
AGS_LBE_MAGs_560_c_000000000027_52	484392	366246	325947	239392	488533	482479	331639	195538	537050	335886	264338	157163	242288	176234	231517	184433	167647	239007
AGS_LBE_MAGs_560_c_000000000010_53	125573	354589	774526	657282	305259	746442	933208	371056	586896	405864	635684	220623	547345	432745	224599	756135	530216	381752
AGS_LBE_MAGs_560_c_000000000067_11	367860	509195	654998	873135	481517	605828	491495	745976	469358	617288	673849	288451	660235	480239	269018	577035	761396	326774
AGS_LBE_MAGs_560_c_000000000003_28	4269356	12095716	6730407	4587432	13169466	5761399	4456169	12043717	4276123	21889991	18664959	18431151	29007494	20119896	15325077	33430661	24384609	30885082
AGS_LBE_MAGs_560_c_000000000012_72	15303172	7286037	22494203	19151689	7504086	26336643	16464801	8067983	20429484	4974764	3234172	4330197	7632127	3485649	4670648	8176052	6008634	5849049
AGS_LBE_MAGs_560_c_000000000004_62	259666	211825	173898	152548	113298	179883	215624	323967	150536	153258	278834	58748	101142	116928	80372	253151	219282	97957
AGS_LBE_MAGs_560_c_000000000053_11	2006510	2392289	3305743	2295515	1946669	3292375	2115878	2441378	2727456	2577517	2289818	1381532	2487695	2300590	1347558	3485902	1938099	2062669
AGS_LBE_MAGs_560_c_000000000011_2	43439962	63394733	54224451	36255171	76547087	49853133	40151965	46410394	51230018	74021387	106247360	36927318	53556324	68851613	29043257	70593740	66165332	48905255
AGS_LBE_MAGs_560_c_000000000025_41	174859	98753	264762	165442	155642	319601	179366	62003	303653	61922	82617	103111	186166	74240	108810	162450	68910	143017
AGS_LBE_MAGs_560_c_000000000014_62	350426	329843	394450	357559	348610	575620	318377	234709	511023	344709	165569	163257	409484	419290	244585	349673	138099	248658
AGS_LBE_MAGs_560_c_000000000029_32	442309	416328	380499	290028	698755	320434	301728	165251	294790	315067	311180	200001	366350	397363	216465	459201	493734	200674
AGS_LBE_MAGs_560_c_000000000068_10	692443	1612271	705534	625403	1860475	772284	293729	1184588	654164	967944	2465479	222623	544158	949488	226943	1097249	1692704	390942
AGS_LBE_MAGs_560_c_000000000007_44	819558	1117768	1189476	721431	1773363	1058736	772054	807240	782110	1398488	2065437	385521	944648	1339544	347052	1194176	1906801	634640
AGS_LBE_MAGs_560_c_000000000020_19	91536	76023	100657	47449	105721	140977	51287	15911	146476	121822	63601	19442	10487	46761	21919	32423	7578	26730
AGS_LBE_MAGs_560_c_000000000005_146	53777	50618	99662	43945	43576	116316	61918	37835	114872	22671	30248	15087	31586	37065	22821	19826	39647	17158
AGS_LBE_MAGs_560_c_000000000038_11	1176764	1052717	1426616	870541	1158442	1932453	1189991	795070	1749812	1119299	1200970	412686	1066983	760124	498394	1095928	999226	767410
AGS_LBE_MAGs_560_c_000000000039_27	533486	1526943	428064	499908	1781418	471802	374928	954421	373347	696140	1578305	138039	374602	1250170	180394	627492	1241219	207502
AGS_LBE_MAGs_560_c_000000000022_54	196311	285569	245763	206929	210244	318255	91532	263674	279344	52666	210802	46998	57928	223867	38091	260980	276300	41510
AGS_LBE_MAGs_560_c_000000000019_92	71239	254807	27488	85905	130549	58833	73075	98236	36000	714783	535484	155887	915693	371199	258643	894699	581544	388277
AGS_LBE_MAGs_560_c_000000000070_1	5669772	6442947	7694886	5664374	7338396	6672545	6946966	5396842	5437208	7264513	5883653	5491021	5433442	6727556	4362302	7582232	6057640	5708047
AGS_LBE_MAGs_560_c_000000000020_12	775448	647657	608155	552140	814889	396970	744219	613187	380976	1042132	1512916	1485260	1098989	1106571	1531093	723423	1583320	810258
AGS_LBE_MAGs_560_c_000000000004_70	1194923	1297770	1958814	1037353	1323483	2153559	1414293	1116607	2130471	1959048	1809542	649656	1332654	1330403	951266	1818575	2199290	1181717
AGS_LBE_MAGs_560_c_000000000053_12	2520115	3569212	4313574	2719970	2928797	3981006	3123479	2575033	3373573	5305523	5083504	2339676	3562538	3295338	2025824	5449988	3215475	3129097
AGS_LBE_MAGs_560_c_000000000011_31	255409	186983	285079	144782	557204	320644	353481	363380	323142	83747	274263	188763	165807	27384	242909	219707	199710	266985
AGS_LBE_MAGs_560_c_000000000008_131	382988	850761	1912953	376573	300792	2328041	370410	497946	2029427	45209	213855	396365	69616	103476	383270	118603	539042	423865
AGS_LBE_MAGs_560_c_000000000028_45	1739234	1902268	1490469	1585662	2531922	1401141	1583979	1681074	1271776	2350433	2879975	1955682	1874767	2671587	1550945	2288449	2676683	1889037
AGS_LBE_MAGs_560_c_000000000029_35	2360600	3209469	2837233	4501009	2952619	1806682	3958864	4598574	1261779	2115680	2872835	3727095	3848180	3593881	2732169	4918619	5980421	3298013
AGS_LBE_MAGs_560_c_000000000002_61	195304	250680	301199	304684	673979	263449	429296	472179	175370	506493	514770	253067	311207	496836	260582	565103	524778	217579
AGS_LBE_MAGs_560_c_000000000034_25	126358	71362	158596	121116	143346	177744	154303	124459	127986	140870	117594	121898	213277	105670	131790	181159	82994	168153
AGS_LBE_MAGs_560_c_000000000053_7	276693	140237	314814	154654	213595	374407	223525	132773	366212	188432	281881	38716	115144	143764	57605	262427	149783	78569
AGS_LBE_MAGs_560_c_000000000001_163	267697	285569	409605	389026	350407	434867	562269	123048	399984	333551	287458	280535	220127	327191	243861	353091	125591	311633
AGS_LBE_MAGs_560_c_000000000003_4	659205	516201	3314893	732229	688853	2949762	718407	605648	2246604	125331	255784	680834	97097	208465	634445	185843	553566	617886
AGS_LBE_MAGs_560_c_000000000020_78	1046415	547194	1016713	1000608	727138	1054582	1012806	674401	879643	1232670	1401106	1051846	1316697	1234098	954835	833464	1145504	1041819
AGS_LBE_MAGs_560_c_000000000010_59	131153	156402	100670	111539	185775	140251	114248	98942	142324	115237	158764	25261	89688	138507	44710	95213	120156	51748
AGS_LBE_MAGs_560_c_000000000088_3	552481	450691	664033	563726	530332	783843	350827	181392	530591	760854	276856	164993	263018	533105	237461	475252	259199	226320
AGS_LBE_MAGs_560_c_000000000003_36	67011	63074	80739	107051	29238	90883	60009	66003	95043	36621	71957	48312	43502	7184	57833	44834	52397	43683
AGS_LBE_MAGs_560_c_000000000039_36	279044	321021	565853	340326	581710	544467	416481	397006	482596	599815	699166	217454	301918	309148	229911	524527	392744	436640
AGS_LBE_MAGs_560_c_000000000004_79	942436	756351	1575344	860396	818084	1668711	559684	596048	1225640	731890	500676	225429	856539	564776	216759	793630	656241	396395
AGS_LBE_MAGs_560_c_000000000054_1	469019	634110	735804	510206	636256	661302	668552	428372	528043	494921	778354	424372	448415	699427	357456	696880	636122	711386
AGS_LBE_MAGs_560_c_000000000011_37	2430916	3674869	4160621	3109035	2603448	3325899	2752641	1523697	3546137	8043317	4825212	2361906	4925613	3340791	1479879	6146593	2799346	2324577
AGS_LBE_MAGs_560_c_000000000009_6	346902	326525	429434	280772	258204	375010	423622	274690	331907	515208	606240	240623	419495	400370	246806	473945	277633	271791
AGS_LBE_MAGs_560_c_000000000044_14	972632	495546	794872	831853	712494	951120	594959	694340	871121	675879	507842	361692	689344	508007	453755	667803	690751	821833
AGS_LBE_MAGs_560_c_000000000029_41	1968969	2002573	3111198	2102204	2196774	2736107	2314056	2095568	2081003	2196825	2142694	1323482	2530706	1925418	1054047	2807736	1990092	1863903
AGS_LBE_MAGs_560_c_000000000028_31	6408779	639443	43017	3458279	482120	48654	6578753	362785	70638	249592	114258	302432	154091	197446	323279	387242	426238	634492
AGS_LBE_MAGs_560_c_000000000035_20	719204	425067	1180574	333565	284614	753638	723034	378909	592208	839093	987818	924070	597191	693981	798257	733771	729763	397739
AGS_LBE_MAGs_560_c_000000000001_131	473405	472200	349254	363755	397700	391475	346861	438451	350342	243266	447652	235374	325674	252264	320121	224888	387846	341690
AGS_LBE_MAGs_560_c_000000000005_144	67887	49699	145022	94457	128355	161895	105007	170880	154205	37099	72898	26008	44071	50949	28382	71374	95548	26971
AGS_LBE_MAGs_560_c_000000000003_88	586928	391061	186457	259981	509302	479687	381720	279310	715213	123255	276178	43149	226902	209993	144674	175858	213481	139423
AGS_LBE_MAGs_560_c_000000000013_13	3448291	2005107	4172781	3756113	2521112	4757940	3458274	2354211	3872089	1785040	1520006	1953132	2768838	2073440	2427311	2702778	2188249	3333332
AGS_LBE_MAGs_560_c_000000000014_26	709646	384584	899856	767975	647418	773804	709029	317718	649916	528840	207827	405760	851579	477256	319397	795432	332934	357592
AGS_LBE_MAGs_560_c_000000000019_91	18319	86213	3656	8496	71935	7481	67110	18043	5410	378414	177037	57194	368656	159085	65702	204853	386741	135455
AGS_LBE_MAGs_560_c_000000000088_5	224172	70335	558423	311911	293434	618239	529250	515207	523922	465531	454693	233300	468926	312448	204431	749918	175285	438400
AGS_LBE_MAGs_560_c_000000000013_71	299364	232775	246781	175065	221485	364408	257489	64101	361764	140838	433276	119086	177443	213509	155515	145553	128235	127874
AGS_LBE_MAGs_560_c_000000000001_33	257095	177462	224628	135139	516012	328983	138140	16882	399891	151740	202454	72126	255916	248079	122570	280132	24123	107697
AGS_LBE_MAGs_560_c_000000000004_87	393850	405200	319901	216651	275752	234823	301994	243584	187249	207227	462264	114636	231896	539122	98956	338795	270719	116695
AGS_LBE_MAGs_560_c_000000000054_2	854597	680645	1934471	1290710	1176006	1514352	915156	1100754	1273458	1013097	823560	712111	1351411	909203	617654	2167711	1326179	1035330
AGS_LBE_MAGs_560_c_000000000004_5	147543	138877	146157	111551	140217	185717	122913	133381	176088	61633	75962	33637	116776	76060	54479	71283	93874	58167
AGS_LBE_MAGs_560_c_000000000011_67	9419258	5223738	9169121	5077052	7797581	6397318	4513919	5165417	4656410	11769798	21486617	14603980	7436944	12233190	8260163	9328918	6377813	6478029
AGS_LBE_MAGs_560_c_000000000001_168	422495	249868	401210	362424	337692	366630	391744	290933	333842	268486	309146	362282	376220	277798	385271	305544	394676	447672
AGS_LBE_MAGs_560_c_000000000029_42	4703096	4224964	7497918	4739139	6276519	6461374	4837781	3787410	5574516	9177384	7090114	4089670	6315186	6045945	3348307	9290547	5972581	5320917
AGS_LBE_MAGs_560_c_000000000070_13	145659	116011	286979	181883	307995	250653	303753	165543	190088	253501	397045	96430	240036	118928	111685	240958	110390	168425
AGS_LBE_MAGs_560_c_000000000036_19	913640	1041020	1353182	1628068	944152	1385559	951281	710454	1185034	1087941	877811	314626	967721	788798	305787	868655	609117	419005
AGS_LBE_MAGs_560_c_000000000007_66	1475812	1362790	3682935	2008018	1766994	3111270	1757787	1260733	2553395	3199321	2035394	1266006	2438316	1640025	1095330	3447546	1722755	1669342
AGS_LBE_MAGs_560_c_000000000031_19	447909	649490	719174	522154	713066	784965	718450	560414	728942	416785	428975	154141	479385	502287	161687	510259	357803	284512
AGS_LBE_MAGs_560_c_000000000003_90	2251030	1718402	1253445	2140107	1771009	2382011	2367920	1344285	2504305	726478	1034128	249748	1238870	1020480	517545	1072372	1305548	875601
AGS_LBE_MAGs_560_c_000000000024_27	1308886	516646	1907235	763718	386872	1576776	835271	706988	1129190	2201264	770761	574294	1781642	1018534	526772	2070244	2198764	734348
AGS_LBE_MAGs_560_c_000000000023_26	392981	229430	536441	343763	384172	651661	426436	259683	517945	464862	283107	190288	416583	263999	210486	303815	329063	290638
AGS_LBE_MAGs_560_c_000000000010_62	1361279	1014686	1564666	799233	1225680	1672074	859035	1154810	1285104	936575	802704	832508	761122	645380	803202	1157455	919213	995140
AGS_LBE_MAGs_560_c_000000000090_4	1106966	1529662	2145035	1299905	1572301	2035924	1811963	1415108	1571243	1737617	1694501	845966	1758334	1340862	846296	2289400	1558013	1085004
AGS_LBE_MAGs_560_c_000000000003_42	6017657	3425113	5025713	5478172	4269877	5502338	6272843	3328983	4294446	8213135	6385993	1976160	6077720	5170272	2188294	10079438	4723764	3679775
AGS_LBE_MAGs_560_c_000000000016_22	10975698	7705812	21773275	13531918	8481628	18102278	12023129	8608332	14976631	19405559	13825518	12822332	24981245	15601958	11321251	28675960	19373304	19260452
AGS_LBE_MAGs_560_c_000000000004_89	164867	70538	204404	104270	98094	147581	76871	73813	168696	221151	209226	105390	107029	43387	125651	193393	189855	79608
AGS_LBE_MAGs_560_c_000000000054_3	417621	494533	716081	456112	370313	786737	444178	437883	699795	622838	303788	178117	358568	506968	211354	544660	739473	366190
AGS_LBE_MAGs_560_c_000000000012_78	859142	712118	1990212	898039	1158159	1848576	1230793	770448	1502620	668532	1142875	788524	1057209	556798	784676	1334695	1064827	1331467
AGS_LBE_MAGs_560_c_000000000048_10	717396	264231	678536	332726	285797	440171	159975	276501	461612	582963	502404	214244	263234	150486	225801	563452	219502	265290
AGS_LBE_MAGs_560_c_000000000004_47	71632	37458	102192	62754	135437	146268	110800	101913	119358	86122	94013	23985	46502	69120	23643	116391	123224	49459
AGS_LBE_MAGs_560_c_000000000029_48	122196	345054	392914	585632	266584	386288	746102	361078	338162	681146	393648	105055	237982	589551	113825	315344	515958	261596
AGS_LBE_MAGs_560_c_000000000036_20	1169667	1189038	2001371	1497268	1286088	1959539	1062692	1059920	1561394	1334678	1256009	450928	1366790	677187	386058	1086657	592654	576600
AGS_LBE_MAGs_560_c_000000000028_13	646887	523130	678258	528212	560528	697454	433917	637165	549821	582559	655504	201597	514584	641784	154971	587812	397529	233743
AGS_LBE_MAGs_560_c_000000000038_17	2163884	1596033	3033450	2142117	1810914	3922097	2427585	1642196	3183224	1416727	1577012	856946	1699525	1444481	1133522	1849198	1727496	1333202
AGS_LBE_MAGs_560_c_000000000011_82	137963	129859	214595	124927	232186	220898	129966	84122	227008	96937	232803	59394	106623	107767	75893	186494	175685	146649
AGS_LBE_MAGs_560_c_000000000011_95	1413980	1878629	2491036	1443839	1911788	2722499	1283296	1644909	2342693	2066333	1943246	1695250	2995554	2464886	2049236	3658988	3103937	3152683
AGS_LBE_MAGs_560_c_000000000048_16	1874701	1314051	2132930	2075655	1409701	2448849	2472453	1437932	2036896	965218	950862	783808	1517395	1008395	873637	1900862	1425951	1202757
AGS_LBE_MAGs_560_c_000000000001_28	1256201	836341	1465544	781567	1403694	1552954	1144904	814821	1358314	1115150	1612137	623037	934847	916500	713955	869753	1509316	1011533
AGS_LBE_MAGs_560_c_000000000034_12	633511	318951	345983	334819	520690	417827	464171	246694	393048	362312	427150	275589	315622	383836	359515	316835	311038	283859
AGS_LBE_MAGs_560_c_000000000008_28	491975	480388	489716	385981	463424	571454	461533	566099	538486	357308	646786	150169	456686	394861	188280	431114	498295	274065
AGS_LBE_MAGs_560_c_000000000004_90	123023	82712	265404	138569	115024	308623	193153	51932	263556	224744	169848	137893	171138	152625	143470	377950	74207	160460
AGS_LBE_MAGs_560_c_000000000054_5	347440	430305	655707	392960	518618	580561	352822	246157	533055	365756	438542	159363	455062	323492	220365	508609	420377	263874
AGS_LBE_MAGs_560_c_000000000049_2	455554	257277	272758	109868	310079	262114	173567	233328	248152	233024	136971	56892	130125	439578	74177	391874	333411	162576
AGS_LBE_MAGs_560_c_000000000018_39	182222	171518	410820	234761	344532	469471	341200	299138	541483	298748	456570	154462	381174	293052	213399	261250	256470	262175
AGS_LBE_MAGs_560_c_000000000038_22	86125	48639	156990	39944	67641	199310	189310	16966	139612	118607	92482	51908	190096	216071	76940	103720	72730	47240
AGS_LBE_MAGs_560_c_000000000029_50	172624	135022	203640	156743	130484	232234	179924	117345	206240	145891	169702	56701	112065	152494	63075	161043	174522	83645
AGS_LBE_MAGs_560_c_000000000010_76	3010332	2633347	3879339	3251598	2931400	4210415	3111290	2480725	3143403	2307528	2433330	3308633	2118189	2173758	3061177	2635262	2572087	3691829
AGS_LBE_MAGs_560_c_000000000014_78	21748	45034	68578	18156	96787	75196	60551	12852	68938	21393	79400	16650	31060	37773	18854	26191	30609	27028
AGS_LBE_MAGs_560_c_000000000073_4	516463	414107	573913	487940	125191	479988	826896	320293	438755	319875	677828	139696	384950	350691	167937	411360	726902	253002
AGS_LBE_MAGs_560_c_000000000024_58	60144	41843	111859	52151	126648	87688	113042	38635	92588	74597	75816	85406	52625	42895	88093	51737	18402	70899
AGS_LBE_MAGs_560_c_000000000005_141	98487	92702	171865	144062	109084	187355	105467	111931	158360	81976	24406	40931	132791	21931	26172	110788	31989	47604
AGS_LBE_MAGs_560_c_000000000001_175	118222	143071	194375	133161	66321	319570	111369	116445	269897	182746	199491	52730	274099	146669	91790	188864	213934	157716
AGS_LBE_MAGs_560_c_000000000018_28	177246	100101	164296	224698	201075	250399	233762	34917	231489	104613	241085	96563	69039	193834	107903	132141	282730	134960
AGS_LBE_MAGs_560_c_000000000003_33	336258	480621	832664	433210	472755	849372	556625	478406	610970	747300	414573	345893	654879	733051	410233	824910	543385	425862
AGS_LBE_MAGs_560_c_000000000002_69	920051	630647	902335	724081	860227	849955	852629	508369	796229	614923	595534	390520	663877	584638	390575	642529	518877	495572
AGS_LBE_MAGs_560_c_000000000001_36	706109	493115	498541	242978	506860	532289	684254	426272	523959	246467	317969	178717	399246	329683	260122	411468	416764	266480
AGS_LBE_MAGs_560_c_000000000003_47	4565042	2019478	7476795	5279186	2353453	7344100	5587702	1955257	6233512	1571369	2117272	2869427	2191202	2483020	2805356	2179064	2888014	2985093
AGS_LBE_MAGs_560_c_000000000016_36	332905	388555	704275	463202	575206	662853	419539	327902	532664	563255	328881	191246	337141	269833	164378	446737	243647	215884
AGS_LBE_MAGs_560_c_000000000004_93	47896	32202	121537	72989	188084	178526	55147	47176	202750	47115	154295	19877	22210	72626	35682	88288	86673	42044
AGS_LBE_MAGs_560_c_000000000054_6	665810	1228334	1617617	1272260	871525	1627827	1190320	813196	1580951	1074114	1229729	506857	881755	950840	590119	1214208	1236976	827480
AGS_LBE_MAGs_560_c_000000000012_89	1896691	1558578	1636336	1242723	2640340	1662557	992641	1512340	1490784	2221127	3329843	965301	1583099	1830172	953271	3081837	974587	1583407
AGS_LBE_MAGs_560_c_000000000029_49	435643	280563	379814	393466	450191	438015	621587	203256	407046	473644	24621	113916	193503	199120	120580	177511	290440	196606
AGS_LBE_MAGs_560_c_000000000042_15	234493	272652	274376	108757	379165	269766	272877	122277	230392	230667	251802	142680	152229	119789	183019	249176	213555	133601
AGS_LBE_MAGs_560_c_000000000030_3	361724	437755	1330407	647099	608766	1498339	567929	865269	1093725	457486	388425	290406	436103	448763	319510	933480	654573	461037
AGS_LBE_MAGs_560_c_000000000017_99	1850869	1673831	2030467	1868343	2061694	3027111	1494395	1537082	2261993	749689	1301615	868825	871714	1155619	976952	1030211	1276975	1429461
AGS_LBE_MAGs_560_c_000000000037_26	892011	536026	1911361	927931	560719	1398375	904663	550989	1131983	679163	459988	520332	677227	461973	345647	966738	588724	396268
AGS_LBE_MAGs_560_c_000000000006_10	403925	445376	478316	208749	528725	551431	279042	238712	557076	329220	309816	160734	292189	278399	173441	268042	373592	196715
AGS_LBE_MAGs_560_c_000000000026_44	40776	52337	64364	22350	53374	67450	29876	40163	53157	40110	83590	16203	64974	53653	15579	41453	119997	22263
AGS_LBE_MAGs_560_c_000000000032_12	102377	148926	135597	82015	109643	145700	88650	82504	147512	137328	169899	38154	90629	98787	49764	120091	91695	69466
AGS_LBE_MAGs_560_c_000000000001_177	71533	94264	217956	126072	131089	214015	94342	108036	197334	192335	128023	67973	126931	59821	52782	225625	100680	80956
AGS_LBE_MAGs_560_c_000000000009_138	4979896	4032636	5196598	7486239	4076665	4690845	4783913	2008735	5902104	8475444	9387835	3928529	12161724	7947726	4768168	12769740	8299566	5057421
AGS_LBE_MAGs_560_c_000000000047_2	7308170	12465486	5578383	7336686	15437575	7895769	6304381	10457320	7065475	5041485	12444511	1041599	5530448	11561111	2744246	4672765	12734446	3390557
AGS_LBE_MAGs_560_c_000000000006_93	101445	150930	145643	138114	167056	183980	88714	106367	161183	125542	94877	47354	61607	47365	51196	132304	133568	50781
AGS_LBE_MAGs_560_c_000000000001_44	9676443	12116221	4199072	5723112	18941133	7770546	4488093	10055654	6487522	6374826	16301063	1221952	5359685	8994437	2842181	4505552	7871666	3553387
AGS_LBE_MAGs_560_c_000000000009_87	591985	287049	387859	224641	540074	344324	249732	335717	380864	582327	481579	272248	337724	363506	282229	262333	530216	369297
AGS_LBE_MAGs_560_c_000000000006_4	1669282	1920391	3215007	2227044	1699473	2353736	2219655	1116427	1836047	2412391	2987507	1527999	1859629	1451653	1454263	3315072	2523485	1918074
AGS_LBE_MAGs_560_c_000000000004_95	955984	656633	861155	347516	845509	964893	511136	381736	721519	686229	693617	202723	754794	523557	246171	1000157	981860	309451
AGS_LBE_MAGs_560_c_000000000054_9	175345	262132	244967	177001	256524	242285	173819	233667	197551	192777	372886	188086	189719	209007	163334	215901	227436	182258
AGS_LBE_MAGs_560_c_000000000013_1	551947	582499	833412	457682	1335496	908464	723034	906086	901759	839093	1239262	1491680	770919	1274988	987424	848872	1530149	1269861
AGS_LBE_MAGs_560_c_000000000036_8	1530399	779289	1326895	1198506	1149402	1273899	1231610	1062592	899838	1209281	1050679	277221	1026083	1331475	279887	1402797	882778	593125
AGS_LBE_MAGs_560_c_000000000004_135	225508	187290	256803	190723	364638	437600	223545	91461	443565	326219	356110	124248	232511	166400	154408	171164	130692	156112
AGS_LBE_MAGs_560_c_000000000030_4	651047	506538	915056	448567	536935	911025	620400	389205	802074	603406	577873	293738	456851	533800	309780	579463	545557	370376
AGS_LBE_MAGs_560_c_000000000073_10	341764	181824	418151	199859	330656	461869	337507	102452	526125	482356	335079	129497	279745	272425	152037	293990	271881	242965
AGS_LBE_MAGs_560_c_000000000037_28	926508	1239279	1404682	1379601	957449	1329842	678848	720460	1166521	623584	366542	427617	284908	423481	322969	1048678	480430	391049
AGS_LBE_MAGs_560_c_000000000007_65	1724127	1780539	4073942	2055768	2165457	3836032	1958820	1643211	3150664	3289000	2870791	1405585	2324645	1717544	1243643	3500640	2603484	2075988
AGS_LBE_MAGs_560_c_000000000046_15	281633	250952	273547	308265	309665	323577	239368	306990	263328	313977	181454	47202	153579	163054	51642	255186	248403	81215
AGS_LBE_MAGs_560_c_000000000018_46	1055327	1272170	1119620	832937	1187510	1392082	1451508	528851	1566870	455311	1093467	436806	1021641	589551	557719	875955	651462	548258
AGS_LBE_MAGs_560_c_000000000004_151	3560665	2764613	3812980	2792966	3071401	4276025	4075628	2181868	3705035	2630966	2167240	1803748	2758914	3467456	2101689	2724178	2240165	2599237
AGS_LBE_MAGs_560_c_000000000007_16	409271	281114	131722	302684	304059	141041	332290	272378	121597	228499	249436	106009	581650	266836	170619	694607	513760	156289
AGS_LBE_MAGs_560_c_000000000018_42	413575	322548	477166	553523	572291	559243	666654	314249	450957	290591	291840	219752	375880	307854	280028	254117	482304	267049
AGS_LBE_MAGs_560_c_000000000016_81	140184	193321	206255	122474	243239	271454	169594	170188	249154	137897	227548	48414	112169	103810	58464	148632	133065	69150
AGS_LBE_MAGs_560_c_000000000003_53	464008	571138	814462	281423	794255	1021978	810713	949225	1188824	526659	881537	311060	903678	309970	329076	399146	552601	343231
AGS_LBE_MAGs_560_c_000000000027_1	298606	311451	286166	220840	369738	362911	206961	135135	366259	325489	199322	58501	204328	116811	86482	256865	170382	120193
AGS_LBE_MAGs_560_c_000000000004_97	237862	273644	404980	208382	172974	503289	238829	303705	491739	251313	444621	60512	234483	178516	90527	522898	384379	118969
AGS_LBE_MAGs_560_c_000000000054_10	185004	273644	216263	257413	34595	236254	406654	78096	222887	441965	368941	187275	120101	76507	158761	250082	185990	202768
AGS_LBE_MAGs_560_c_000000000013_2	1943079	1296888	1906089	2015399	1526057	2447918	1889618	1844280	2176013	1216332	1176034	845007	1353153	1193140	879204	1367562	1342544	2230922
AGS_LBE_MAGs_560_c_000000000059_20	263429	318800	438126	715613	246300	391049	358454	481873	359359	259132	444518	189014	171014	254191	235999	291350	264833	210337
AGS_LBE_MAGs_560_c_000000000011_90	4237946	3481738	4101918	2995661	3623404	3662644	3535892	2630019	3480431	3686862	3200453	864367	3715977	2749849	922631	3982702	2631845	1406877
AGS_LBE_MAGs_560_c_000000000030_12	222716	438324	658660	403789	768572	658729	400539	458679	597292	736912	500053	266598	407461	527493	265969	470249	769411	463199
AGS_LBE_MAGs_560_c_000000000076_2	211111	172215	220030	319848	386872	159019	257800	402013	157486	235355	256920	212065	338055	366672	282741	326881	495217	363998
AGS_LBE_MAGs_560_c_000000000019_40	218592	219026	162778	114464	193830	157103	129162	201416	113612	90172	219584	128455	114440	183709	156243	139511	129019	153484
AGS_LBE_MAGs_560_c_000000000019_29	551390	832816	461511	255733	856031	641794	404001	341018	753625	491939	564553	129158	357953	408319	200613	430191	487294	218573
AGS_LBE_MAGs_560_c_000000000045_25	595413	477411	699789	705719	548450	751492	500887	543022	675158	585699	639365	164643	272004	489415	175170	512182	589718	219715
AGS_LBE_MAGs_560_c_000000000034_13	276596	224438	267131	137131	162300	282612	230613	122128	278865	440962	317497	154589	315780	101236	160969	369204	362450	198334
AGS_LBE_MAGs_560_c_000000000010_80	1128983	637600	1817595	1319520	1556619	1864059	1113963	548594	1419159	1229024	1083007	765457	1182438	1089388	662122	1748101	1122894	1126153
AGS_LBE_MAGs_560_c_000000000001_74	514653	572500	532246	368892	306211	600812	102841	230417	621794	506257	653125	95266	577089	586896	93683	281726	1382860	167295
AGS_LBE_MAGs_560_c_000000000014_37	166758	156963	89279	209928	218281	115665	203638	132966	105013	70302	59689	649997	36085	145585	529955	129786	33529	344313
AGS_LBE_MAGs_560_c_000000000004_102	169347	230245	376788	113451	369451	299691	179227	278004	289586	203603	101027	99616	280951	199721	108063	178047	132417	105169
AGS_LBE_MAGs_560_c_000000000054_16	149385	57898	269496	85586	57512	326566	122330	147140	289796	77796	160412	43181	154024	110229	54720	143621	12368	69858
AGS_LBE_MAGs_560_c_000000000013_3	971540	748204	675710	991314	670540	815171	711843	469769	737897	886185	929447	396607	653642	426121	442712	653391	969615	710731
AGS_LBE_MAGs_560_c_000000000050_8	413282	330288	535878	285710	377661	427079	382798	207376	367703	253128	343309	187781	268296	323545	210187	261603	318277	224414
AGS_LBE_MAGs_560_c_000000000017_86	356891	329001	480974	469273	370838	482327	477157	395015	428730	358307	438549	362100	379777	386978	340755	376633	440170	350871
AGS_LBE_MAGs_560_c_000000000030_27	837887	788670	1347266	916533	889830	1406751	1030916	420433	1065045	1010833	1103453	477707	810782	716973	489444	1183139	956786	743658
AGS_LBE_MAGs_560_c_000000000076_9	371973	242393	858498	305228	636717	1086736	398332	535483	896688	422198	215079	359672	538683	745466	532016	615340	765172	632750
AGS_LBE_MAGs_560_c_000000000038_3	2792108	805951	3509419	2503613	2582711	4353268	1772996	1430075	3585489	2160624	2038786	815645	2005931	2406806	1019858	3362536	1833901	2048444
AGS_LBE_MAGs_560_c_000000000011_10	1306295	1149593	7768300	2004744	1153834	8851248	1735260	1119292	6580071	1055149	695659	1772378	1413374	768587	1845431	1489123	1061284	2971265
AGS_LBE_MAGs_560_c_000000000036_15	158465	194356	85295	73496	144569	108294	52776	33109	96909	89749	36095	22293	90403	32435	26521	78484	141930	28173
AGS_LBE_MAGs_560_c_000000000029_17	363826	320361	247506	321153	322612	308348	455755	242758	223757	126993	365477	162183	327618	305767	184128	292777	412961	297018
AGS_LBE_MAGs_560_c_000000000051_12	232338	146989	171543	143088	194439	252505	136744	86286	248846	138627	143149	87378	150830	91881	118925	75357	155462	133680
AGS_LBE_MAGs_560_c_000000000066_10	319143	500661	655601	300520	468384	695553	460583	428654	669294	428094	425780	285402	533650	307950	298132	474190	258619	366285
AGS_LBE_MAGs_560_c_000000000019_90	20857	98158	11563	35469	154704	31231	35657	47934	25779	157293	306083	58323	275310	154294	105095	352844	244625	170635
AGS_LBE_MAGs_560_c_000000000005_112	347612	222491	354898	281600	285141	408215	275069	314996	407755	250756	194101	206741	279823	245975	252003	330916	293550	268543
AGS_LBE_MAGs_560_c_000000000003_56	1319561	1365026	1838285	1787550	1693060	1390211	1426322	1479889	1031080	2686028	2623494	2182487	2943096	2433104	1849358	2843382	2923761	1604231
AGS_LBE_MAGs_560_c_000000000004_103	119387	80267	159982	166114	200923	191155	112467	83995	168459	50331	164828	56953	121792	82285	61171	132040	120023	107167
AGS_LBE_MAGs_560_c_000000000054_21	972041	483173	829039	896595	843482	705228	648191	419549	530785	698336	715410	523355	815379	853641	527507	1061646	937694	960404
AGS_LBE_MAGs_560_c_000000000013_18	4258829	3201167	3662840	3993098	3007916	3827469	4063287	2263393	2940835	5274359	3191374	1163724	4276425	2808630	1467686	5982848	3406743	2338970
AGS_LBE_MAGs_560_c_000000000025_49	122196	345054	593436	283370	373218	449129	208909	200599	498555	520876	218693	182463	449522	117910	129958	385420	57329	278564
AGS_LBE_MAGs_560_c_000000000028_32	1071792	42799	9075	358510	110535	16211	851929	57583	12576	19169	62777	24160	29518	43875	37019	27939	27427	77798
AGS_LBE_MAGs_560_c_000000000038_13	340467	311441	332095	273558	407999	511563	312702	203099	472858	297176	365599	123809	264608	245238	168086	292875	236223	195937
AGS_LBE_MAGs_560_c_000000000001_132	350513	329924	529661	520878	365176	579398	560810	359337	520877	387015	453201	197509	301848	476270	204464	473812	291973	265467
AGS_LBE_MAGs_560_c_000000000038_28	136790	173154	278968	238458	179054	282742	162435	181195	234189	199518	217799	61341	156169	195714	61133	174475	152694	99396
AGS_LBE_MAGs_560_c_000000000018_54	1428035	938006	3549252	1624825	927902	4026400	1347412	880372	3198322	1950462	1423129	360644	1580663	842633	343837	2094494	795286	359865
AGS_LBE_MAGs_560_c_000000000019_41	996973	904287	1344590	1101336	1399915	1703455	1075794	1231949	1380591	1372990	1304145	686517	1400343	1311829	842790	1169468	1505252	1239054
AGS_LBE_MAGs_560_c_000000000015_54	1182349	993124	2819324	1522157	1186768	2750141	1557789	1321248	1879552	1507283	1007731	1392671	1738197	1284132	1325430	1938368	1425315	2099598
AGS_LBE_MAGs_560_c_000000000002_137	1476532	1293953	502433	763526	1532858	552170	758537	1621506	468370	1352275	2715442	211492	1002610	1621266	258795	802959	1600425	364702
AGS_LBE_MAGs_560_c_000000000010_89	237440	213098	303064	212565	310802	374591	343897	233872	294086	179249	385416	99993	197159	165175	108988	308750	209839	152397
AGS_LBE_MAGs_560_c_000000000001_152	1135457	718348	1244519	751084	755321	1342131	1077436	1045055	1161161	604242	419750	502830	616280	844178	564813	752568	759759	774790
AGS_LBE_MAGs_560_c_000000000014_1	163538	229020	164255	94348	412468	176107	154894	192510	145418	145175	218441	45157	111345	188593	71004	147540	263857	84329
AGS_LBE_MAGs_560_c_000000000014_38	124053	222918	113289	245834	280478	139704	173523	122189	101769	33281	133211	1442399	139103	184995	1322393	67908	238091	1090347
AGS_LBE_MAGs_560_c_000000000004_107	540971	875815	1654049	1093928	934710	1310826	1125682	959113	832916	1255862	1324461	1129718	1194043	1023117	953705	2028930	1796895	1171127
AGS_LBE_MAGs_560_c_000000000054_22	371379	620196	483770	372271	548849	531105	447661	412997	594005	388889	527437	246862	614398	566432	243308	525573	623871	344774
AGS_LBE_MAGs_560_c_000000000013_41	786867	543141	596761	559585	892652	1016407	884018	568363	1058655	670825	1182932	468557	1123805	1467923	689102	315875	959821	497160
AGS_LBE_MAGs_560_c_000000000060_8	162487	317649	503065	492744	310854	395309	393791	258533	353140	381147	174481	66171	202853	229152	75082	290298	299061	109779
AGS_LBE_MAGs_560_c_000000000006_128	705266	524572	708376	542117	768233	637139	805833	412913	612888	616136	609039	442800	675564	594870	506253	615165	603911	606956
AGS_LBE_MAGs_560_c_000000000031_20	164123	360459	252166	322603	378513	225902	280588	269427	242868	207573	344084	90601	228312	203615	96131	329422	208997	179339
AGS_LBE_MAGs_560_c_000000000002_25	642244	826871	1191915	1804346	860003	3084105	2893732	516253	3028274	239636	515258	34672	618212	306299	222699	1098585	384432	425159
AGS_LBE_MAGs_560_c_000000000041_11	42920	85287	118337	95107	93635	134814	94342	42275	104692	70366	46088	16184	65014	96634	15425	102557	87256	33276
AGS_LBE_MAGs_560_c_000000000001_1	448107	279710	558249	531609	438374	670148	432007	422788	568523	236638	390013	118200	529750	341361	150185	426043	497916	244152
AGS_LBE_MAGs_560_c_000000000002_5	1761477	1772355	3252890	2000164	3100792	3624389	1646661	1256381	3581760	2449735	3717786	1010872	2326473	2989129	1038483	3814245	1624312	2127620
AGS_LBE_MAGs_560_c_000000000012_22	1884983	1122491	1133730	1766342	553902	1509932	1775724	719927	1362079	1248767	702249	514891	1573327	1002237	605225	1025840	1353593	968218
AGS_LBE_MAGs_560_c_000000000013_87	240689	282317	459426	173457	450769	460891	274023	149537	380933	367892	290266	210009	242790	232247	205407	334455	276220	280364
AGS_LBE_MAGs_560_c_000000000010_91	894214	1186997	498792	350929	1230523	579512	352793	700103	625241	834516	1846583	294439	342351	1216844	253772	611428	1387657	397193
AGS_LBE_MAGs_560_c_000000000001_159	2720311	1629423	2352645	1261673	3129188	3946272	2597147	730752	3459748	1540687	2921118	1483798	4227647	2306737	1978922	1630944	3132602	1439450
AGS_LBE_MAGs_560_c_000000000015_28	107448	78662	165996	60908	203155	158728	43737	129352	148479	58719	64100	44405	85254	57600	50701	112968	218442	84964
AGS_LBE_MAGs_560_c_000000000024_29	78432	94918	251200	98736	102665	251670	106724	99326	248916	231457	156412	60535	80012	291914	116615	48192	141930	70404
AGS_LBE_MAGs_560_c_000000000004_112	5705338	3717838	7964188	4138804	4787247	9251363	5680886	4082608	9452177	2158561	1937438	880388	1741106	2117403	981784	2726563	2539417	1335662
AGS_LBE_MAGs_560_c_000000000056_5	992096	1391203	1706589	1117462	874582	1794279	1468644	1136726	1292250	1812405	1630608	575521	1064657	1699701	585845	1793914	2137253	1015663
AGS_LBE_MAGs_560_c_000000000013_101	250555	321597	368223	285235	327968	323508	283715	201918	268333	67218	415805	177480	221804	153852	148856	411468	160294	184243
AGS_LBE_MAGs_560_c_000000000007_86	111172	224233	172218	125220	353407	202504	151274	234645	187095	203094	221703	99602	134032	291170	98198	150278	290588	105306
AGS_LBE_MAGs_560_c_000000000037_10	16002183	19751784	23344672	21325347	20725278	23674624	20758023	21417582	21343766	20642039	26251198	9474137	22558326	23507760	8524040	26041494	27395407	14028825
AGS_LBE_MAGs_560_c_000000000031_31	80517	130905	88139	50923	28744	115917	101899	50468	157327	36001	55020	36366	52270	91819	50412	94448	30907	52600
AGS_LBE_MAGs_560_c_000000000038_26	662172	338350	660780	412410	718174	727137	429722	204983	530809	204716	386000	130978	429871	346858	197741	374315	559189	205575
AGS_LBE_MAGs_560_c_000000000001_130	1154071	1152117	1146991	989411	1785305	972768	1101820	1343404	811348	1892072	1840116	1047251	2111391	1383560	1101178	2196080	1230539	1001605
AGS_LBE_MAGs_560_c_000000000008_117	156161	168499	195868	114824	154554	408052	175814	78783	422826	48707	53170	11892	7418	25727	25729	16382	48247	40593
AGS_LBE_MAGs_560_c_000000000017_74	2236651	1374675	3233437	2429963	2018646	2509474	2312257	1679940	2250451	853944	1063791	1897394	1173531	522307	1312176	1326593	848092	1181717
AGS_LBE_MAGs_560_c_000000000036_1	694399	892961	967511	512575	806529	1037145	494451	549096	954146	625346	829675	377844	666664	972038	504223	1017988	1059932	557843
AGS_LBE_MAGs_560_c_000000000010_100	195304	183832	206705	156459	209166	161937	299206	87440	180031	157187	95328	126774	80683	188455	92591	259642	274884	139917
AGS_LBE_MAGs_560_c_000000000001_160	3573386	3363488	3880724	6179987	2598582	4328975	5364408	3457107	3868532	7576965	5030949	5466875	11413321	6175866	3299247	9986688	8605873	3923903
AGS_LBE_MAGs_560_c_000000000033_10	588406	216721	618938	446925	502307	824596	506100	226785	703777	411036	228928	181279	337695	222171	226107	594182	252048	388110
AGS_LBE_MAGs_560_c_000000000033_4	1018009	717502	1876330	900962	791800	1606510	1041364	595812	1460008	672438	638995	802573	686415	469799	771885	638800	588352	795423
AGS_LBE_MAGs_560_c_000000000004_114	5031029	7179644	6661542	5544908	8709798	6335661	4716766	5914528	5767571	5374666	8423109	782813	3125582	6316183	1012985	5630747	7537823	1327753
AGS_LBE_MAGs_560_c_000000000056_13	1244426	591463	1236891	1057176	1112822	1286454	1164557	667473	990969	1054443	939369	653291	1207790	1105671	741488	1112868	919095	923473
AGS_LBE_MAGs_560_c_000000000020_56	389975	402879	578986	260275	460663	649560	285733	327902	711322	533315	582181	361266	450757	156026	470278	548194	441777	388645
AGS_LBE_MAGs_560_c_000000000025_52	196848	54496	128645	166484	197040	205442	178166	125458	127291	193637	111907	49985	127791	122905	41021	268939	211867	54268
AGS_LBE_MAGs_560_c_000000000015_47	327999	185240	463082	449614	391177	559286	421901	251276	441770	279628	258288	143468	250786	218031	145147	369930	276988	272015
AGS_LBE_MAGs_560_c_000000000031_33	30164	34702	65776	38862	48259	94748	56481	69326	107673	56048	46787	8826	58747	35575	20133	54779	14152	24550
AGS_LBE_MAGs_560_c_000000000016_9	252348	237525	335085	154491	330315	399856	244060	169018	453453	407099	227620	147708	176926	185058	214332	234439	156275	201489
AGS_LBE_MAGs_560_c_000000000039_14	612655	576668	763024	720282	466248	745430	678554	856053	561513	378414	657880	316029	453222	316207	286859	796650	421118	338815
AGS_LBE_MAGs_560_c_000000000002_26	692443	342455	904919	680409	568411	1848487	1625239	358358	2158623	219352	289861	26446	342856	305767	146425	615841	181703	279091
AGS_LBE_MAGs_560_c_000000000028_39	294529	311175	315503	253689	464208	465035	365538	219057	552082	183294	251725	109173	206811	307399	205136	263699	245339	198026
AGS_LBE_MAGs_560_c_000000000009_71	475876	308450	614400	458601	242449	694226	357024	255413	603779	400839	382488	152792	334829	338204	191051	355429	332884	229009
AGS_LBE_MAGs_560_c_000000000002_11	483761	294635	573614	690699	384903	1029131	799249	233574	891152	289254	234271	49702	264787	265433	80357	236628	360464	116241
AGS_LBE_MAGs_560_c_000000000015_53	1142616	1124019	2280999	1549982	1495649	2487526	1441477	1328531	1961283	1445111	1503720	1412277	1511420	1351238	1617595	1973180	1559823	2478116
AGS_LBE_MAGs_560_c_000000000008_76	269577	223890	299252	183866	366706	386401	251738	150985	372057	317175	130548	104616	147553	209118	114797	213706	141352	161297
AGS_LBE_MAGs_560_c_000000000010_102	1236505	605214	1885406	1399310	1748029	1245601	1268374	925620	1137740	1702864	1009113	2729920	1894414	1384042	1855580	2084772	1601107	1976310
AGS_LBE_MAGs_560_c_000000000002_53	44402891	43750003	73123654	41308313	50644289	45846521	42934460	47657240	34012514	73138026	80583016	51784898	61977837	63057428	37041670	81231663	67124691	57419025
AGS_LBE_MAGs_560_c_000000000012_73	92150	12391	172528	177062	51695	201307	144681	64832	133483	64748	42408	34668	111099	12703	34470	33972	92641	27877
AGS_LBE_MAGs_560_c_000000000035_18	96770	91086	105150	114698	126669	129293	86659	137678	137251	52884	57730	45247	118663	51876	47082	27748	45400	75027
AGS_LBE_MAGs_560_c_000000000004_116	585398	362094	855666	333565	547334	824979	306371	345960	718443	378414	305325	102170	293166	338921	113721	388467	353111	163160
AGS_LBE_MAGs_560_c_000000000056_14	169479	22789	230329	123520	31692	376827	88697	119237	328123	119081	129993	16433	110023	23362	25039	145788	102229	41185
AGS_LBE_MAGs_560_c_000000000015_27	668147	857591	1741609	1042339	874582	1281628	1290626	777760	783323	1135243	2021954	585415	670340	1582480	613467	1515248	1282352	761220
AGS_LBE_MAGs_560_c_000000000017_18	533973	308050	885792	726988	518579	826157	668894	525948	735368	423598	425418	249254	391375	182829	221724	429697	557600	335463
AGS_LBE_MAGs_560_c_000000000003_145	245406	93645	226358	156885	217046	310895	189527	97994	343665	137012	78344	50600	142090	198399	95593	119814	214708	90950
AGS_LBE_MAGs_560_c_000000000031_34	79287	107799	201025	249241	80721	278628	355016	130159	253531	95326	160820	77732	211607	161514	94792	204612	210789	98784
AGS_LBE_MAGs_560_c_000000000018_45	2236651	2912774	2908666	2486805	3408972	2973831	2895934	1539107	3340989	2863223	3191374	1518081	2526075	1862565	1501395	2978246	2371783	1966692
AGS_LBE_MAGs_560_c_000000000039_19	2047546	1086282	2677263	2261885	828417	2920760	1609335	916715	2950240	622553	999405	635738	604196	969907	615191	800604	366780	1606446
AGS_LBE_MAGs_560_c_000000000014_28	1000796	432815	948307	1166689	318651	892295	812552	506198	801495	718396	377588	990633	965770	652498	893355	1140110	418768	1253572
AGS_LBE_MAGs_560_c_000000000036_16	103152	62239	75134	62562	93477	115097	52324	39078	138608	28620	14201	18742	42926	43387	26946	61431	26058	29842
AGS_LBE_MAGs_560_c_000000000018_75	164172	99585	245377	133673	138489	329932	114942	161705	332694	161494	168456	37539	134999	151374	59966	191436	87292	51294
AGS_LBE_MAGs_560_c_000000000017_3	1110521	1238537	1589952	1025785	1429206	1444414	1059827	1277668	1190933	1055684	811700	552070	1011727	837449	517258	1164005	1247787	1032490
AGS_LBE_MAGs_560_c_000000000019_20	94424	148129	226839	121649	151064	258505	146055	31002	257176	113524	56330	77191	74920	70865	74104	117325	162431	73937
AGS_LBE_MAGs_560_c_000000000008_90	552338	418451	698156	418624	687724	856424	325730	278653	693606	463815	593110	137886	358568	220986	163925	382421	549864	197827
AGS_LBE_MAGs_560_c_000000000011_1	754585	459581	1142785	1091097	987728	1101734	943150	830684	983179	1266233	1954221	516980	720388	1242089	536205	725470	1811733	882954
AGS_LBE_MAGs_560_c_000000000002_105	5638462	5865922	9430322	6744214	8416437	10023158	6015717	6333188	7800257	6130312	8604020	6308493	7770308	6777033	6471130	8424182	10720459	7462245
AGS_LBE_MAGs_560_c_000000000048_11	339433	191697	581593	346342	266584	482946	392395	185740	351726	393254	429287	258234	200767	254744	257094	304962	286643	276260
AGS_LBE_MAGs_560_c_000000000013_95	356574	313975	296137	325421	466743	403457	345537	328555	368766	237609	234678	119603	276284	233078	168816	207785	242837	273528
AGS_LBE_MAGs_560_c_000000000004_117	455810	191697	413560	310358	317362	392977	135009	200599	338926	162178	197865	75039	195171	215233	83864	258615	95548	109419
AGS_LBE_MAGs_560_c_000000000056_15	79693	58343	83060	36961	11591	99244	58391	43608	130465	26131	47542	7452	51735	25633	11106	99021	12463	15063
AGS_LBE_MAGs_560_c_000000000020_49	1091172	1104301	1211137	1023580	826916	1232624	859609	816180	1259690	1105651	1242199	724573	942718	720408	812911	1277399	1420311	821696
AGS_LBE_MAGs_560_c_000000000015_65	85941	242680	554586	370123	466049	488579	260871	253949	387166	229464	355958	168327	454304	319863	181270	327396	362878	243369
AGS_LBE_MAGs_560_c_000000000032_6	147044	138407	385067	328593	157480	425209	264449	144834	361891	92047	272733	156419	355799	270875	166189	356470	94072	171240
AGS_LBE_MAGs_560_c_000000000003_120	260735	36209	24170	81279	61545	25408	191039	12630	25948	37841	13770	51176	36073	45369	39784	40445	6016	53567
AGS_LBE_MAGs_560_c_000000000040_7	18712441	34528246	7430848	10208080	36794934	7013517	11898556	20055095	6478574	22948125	43816766	2464045	14288376	32851111	2758882	20067706	26801147	4673204
AGS_LBE_MAGs_560_c_000000000042_7	553552	767344	443919	387438	909020	539356	331842	228006	524133	326712	702489	67492	411626	611831	135755	424227	637448	178542
AGS_LBE_MAGs_560_c_000000000027_25	2610114	2574995	2700099	1801286	2500779	2521378	1833556	1952460	2436766	3626307	3284366	2162158	2777487	2674364	2040537	3124844	2562710	2939115
AGS_LBE_MAGs_560_c_000000000025_33	1009812	646977	1715611	1074446	1099659	1762401	1063196	643588	1427108	742916	865661	435654	754712	614116	446450	1029247	919647	641911
AGS_LBE_MAGs_560_c_000000000002_13	202337	275097	575822	719466	264853	1027289	905981	155008	821103	66345	168990	59205	277302	151854	85581	406124	284782	119412
AGS_LBE_MAGs_560_c_000000000018_81	752655	758453	890094	833684	1240195	784710	746102	741343	719154	513908	770181	1055595	718545	504109	987640	708381	810079	1362081
AGS_LBE_MAGs_560_c_000000000020_23	1615105	1100280	1498918	1651290	1623551	990800	1444900	1590831	711830	2255856	2194260	1931527	2554629	2298946	1712724	2371851	2499263	1322429
AGS_LBE_MAGs_560_c_000000000011_3	5456838	8158562	6818705	4681915	9944768	6252838	4616050	5646361	6540790	9866245	13364876	4699594	6627027	9067861	3691534	9004487	8479137	6177676
AGS_LBE_MAGs_560_c_000000000002_156	926107	442559	793355	455958	764646	887663	532404	687649	864478	574629	810875	245628	434723	563673	291248	625064	501331	334858
AGS_LBE_MAGs_560_c_000000000003_72	357352	248135	123544	122266	360407	195913	244661	167335	255482	178642	182429	33559	163532	265680	62261	166298	239112	81145
AGS_LBE_MAGs_560_c_000000000008_126	250555	192958	871310	242978	387599	1094552	150202	381402	1208620	112031	171214	83484	44361	109894	93724	97969	96176	68794
AGS_LBE_MAGs_560_c_000000000004_120	105986	256959	121574	99802	281669	110030	72949	142354	102335	180080	258659	57985	123014	164250	69186	135375	149172	81281
AGS_LBE_MAGs_560_c_000000000057_19	838220	1543664	1394096	693015	906385	1116257	881186	825622	1005763	967944	821826	1623662	1206612	1371483	1198867	595649	871999	2147020
AGS_LBE_MAGs_560_c_000000000017_5	1588824	1316931	736737	1330806	1831395	909259	1407374	817508	1068417	583173	840322	98503	477232	617817	166453	632367	634149	200047
AGS_LBE_MAGs_560_c_000000000024_10	196311	296768	292462	217965	210244	264807	274596	146485	247330	321847	427993	122906	189232	338671	120295	301918	393519	127834
AGS_LBE_MAGs_560_c_000000000019_24	766633	721602	686051	699655	420822	714818	887862	852545	502326	1240658	1195003	984947	882990	1026100	920172	1042386	1287847	979570
AGS_LBE_MAGs_560_c_000000000032_7	2255685	1036905	3905121	2311329	1579308	4182267	2267699	1498412	2993497	4592574	3548796	1887046	4256837	2480284	1670236	4196620	3174792	2045096
AGS_LBE_MAGs_560_c_000000000012_17	40785	38390	66024	35730	41523	84515	43165	22318	86993	40120	63261	11196	20593	39355	21838	50677	70160	22182
AGS_LBE_MAGs_560_c_000000000036_17	36742	66507	62236	35392	48094	87336	72479	52893	85232	63944	39454	21101	42200	35453	31654	46193	75580	32084
AGS_LBE_MAGs_560_c_000000000027_28	146132	236302	494310	189425	122617	421151	222377	158699	332597	283811	253485	94301	153246	191625	89951	280419	237318	139835
AGS_LBE_MAGs_560_c_000000000019_7	877883	882024	1145082	928690	968361	962758	831128	728671	639268	1038214	1027422	514971	1069376	961310	518082	1230330	1096758	570829
AGS_LBE_MAGs_560_c_000000000009_65	300709	221846	357388	139468	244682	298348	220328	152097	264294	263824	445087	219545	311289	258794	217280	356551	240215	286374
AGS_LBE_MAGs_560_c_000000000011_4	117516	42544	79984	29348	35498	102958	46364	26712	123697	26677	87363	16443	17605	61059	34013	54433	63615	26047
AGS_LBE_MAGs_560_c_000000000002_182	1360155	1435444	1296971	1510184	1132982	1408314	1117377	1502102	1361988	1581231	1195003	254014	936504	914740	336471	1453668	986189	608117
AGS_LBE_MAGs_560_c_000000000003_76	136805	227822	165921	82973	399471	268842	177341	217671	439598	113869	214705	29999	129801	111698	87297	135786	192548	94620
AGS_LBE_MAGs_560_c_000000000019_71	846319	420029	1079986	677990	624399	1010345	620094	560785	668037	1195789	875745	391442	889054	846334	464203	1336902	1147847	341347
AGS_LBE_MAGs_560_c_000000000004_121	211111	1073035	446613	293738	718476	492383	340295	790163	392099	539933	952116	326694	191869	448155	324239	254241	653687	397222
AGS_LBE_MAGs_560_c_000000000058_2	785962	608692	1280708	807497	638116	1346660	692503	578162	931420	733993	608948	292523	949421	547199	294440	915725	686132	430000
AGS_LBE_MAGs_560_c_000000000017_58	2018257	1034799	2457205	2792966	794698	2950703	2344388	1082853	2603378	758622	616694	946645	1097174	1092486	773736	1961973	1177819	1444020
AGS_LBE_MAGs_560_c_000000000063_9	7236242	4159583	8534328	9470026	3560800	10927426	8910130	4543374	8449961	4283603	3867883	2995912	5758627	4430179	3486635	6021237	4827536	5576266
AGS_LBE_MAGs_560_c_000000000042_12	1341321	1154624	1370533	1206983	975415	1079431	1385972	1140490	816725	1499874	1489577	958949	1183344	1515524	1181832	1370782	1500606	985022
AGS_LBE_MAGs_560_c_000000000032_10	254412	322761	381919	220600	304059	509455	202616	163427	526679	206738	154413	107210	193883	266836	123400	218849	295801	142465
AGS_LBE_MAGs_560_c_000000000081_7	514653	1306474	644298	528022	1653541	856989	559913	691252	814217	567621	787099	152003	496094	707285	278991	576867	1251159	354622
AGS_LBE_MAGs_560_c_000000000042_5	1774748	2984993	1484557	1794679	3313258	2047617	1854597	2607783	1736637	1402359	2405626	580565	1680985	2217836	948116	2227428	1924605	1059513
AGS_LBE_MAGs_560_c_000000000002_29	561850	757539	1191043	1373352	814952	2110552	2258596	792717	2051489	433185	505488	41639	936504	542146	212842	1293186	406078	621522
AGS_LBE_MAGs_560_c_000000000017_63	751701	1048408	500445	460608	1256874	536042	647253	621506	488116	426391	936811	283181	438124	852405	308954	514467	640973	452008
AGS_LBE_MAGs_560_c_000000000019_4	842776	578874	474296	602162	626122	614975	517363	426272	812473	470528	611478	267766	665411	373641	441556	97969	352647	394580
AGS_LBE_MAGs_560_c_000000000002_17	1079314	1332564	1487346	2463907	1669657	3806721	4303228	1201156	3590039	730784	1249297	404526	1774429	1095563	1005173	1049018	848325	718723
AGS_LBE_MAGs_560_c_000000000002_55	1079314	804816	2097205	773628	825655	1996541	667565	869803	1578145	592900	436501	270572	700672	473391	256305	1217825	651040	247684
AGS_LBE_MAGs_560_c_000000000013_40	145065	245779	467735	291550	240521	408555	318865	219090	380504	199777	238852	243918	282521	214632	245358	440914	176950	341441
AGS_LBE_MAGs_560_c_000000000002_70	1318588	1033123	1651997	1083037	1147445	1995205	1214401	877939	1796274	847809	735647	356586	731669	476240	402145	1007534	549501	373620
AGS_LBE_MAGs_560_c_000000000003_48	5966136	2589618	10379194	7813769	1739936	10849911	8267081	2100913	10692690	1611640	1294586	3079217	1986726	1819538	3398949	2207093	2392960	2664628
AGS_LBE_MAGs_560_c_000000000003_78	765682	971387	737495	1806486	1612320	1179782	1341549	1475558	1259561	884180	893699	205165	1275086	2087994	343552	1632308	2014772	495795
AGS_LBE_MAGs_560_c_000000000001_32	372036	350183	539960	362706	407476	625310	328220	201918	568308	530278	578866	182839	379531	315031	265802	411468	459509	202693
AGS_LBE_MAGs_560_c_000000000004_122	516463	630164	769884	949265	926416	790722	770835	584064	594422	959625	801070	350539	782317	756754	399430	1201171	780747	493387
AGS_LBE_MAGs_560_c_000000000058_5	154889	111487	246694	105642	178892	244336	180243	62819	264596	116512	107620	103643	183358	43958	114474	195937	218000	144547
AGS_LBE_MAGs_560_c_000000000017_101	1230546	1079738	1042030	1170468	955527	1609830	962742	801186	1410565	677042	918248	331252	419734	342129	420838	556178	910006	351165
AGS_LBE_MAGs_560_c_000000000005_120	225008	280110	420580	151487	161515	433762	239316	164432	400380	221337	179264	105031	174343	91049	120262	218530	275827	193266
AGS_LBE_MAGs_560_c_000000000004_125	207599	220618	270425	183250	324335	242795	161920	98941	272273	243737	323598	118723	247802	187394	122451	190101	141381	181568
AGS_LBE_MAGs_560_c_000000000032_11	213216	162464	215469	108307	199352	261224	126465	170009	263539	169787	163539	39969	98868	107767	56522	96072	71451	44059
AGS_LBE_MAGs_560_c_000000000006_125	152337	91248	209139	57808	54383	243195	172499	68204	228587	149852	104098	46246	152837	93542	69173	178695	175426	71635
AGS_LBE_MAGs_560_c_000000000043_1	161786	71065	227459	95045	70591	210939	118540	138107	161038	159146	150565	40702	119032	10407	57671	194839	136624	78256
AGS_LBE_MAGs_560_c_000000000010_73	3651924	2937425	5249605	3207131	4134608	5428870	3176148	2756171	4612014	2006114	2189929	698663	1767299	1803112	831742	2635544	2790256	1217403
AGS_LBE_MAGs_560_c_000000000006_7	237453	136987	301160	166971	230607	318724	218879	82991	338573	188370	304332	104186	84534	155214	119835	164726	140151	128968
AGS_LBE_MAGs_560_c_000000000019_8	128912	190677	207051	145202	409802	181337	40480	90696	172231	235503	98877	46498	107598	88851	56326	142576	181439	55621
AGS_LBE_MAGs_560_c_000000000023_17	811456	526168	1244016	878153	873340	1213455	858795	692692	923687	727265	716448	501803	737497	608998	458283	1163377	786776	565281
AGS_LBE_MAGs_560_c_000000000002_157	1309676	1403623	2248941	1281004	1680378	2540123	1662663	1187815	2127986	2002620	2102568	863569	1557333	1288770	979526	2242050	1624312	1471572
AGS_LBE_MAGs_560_c_000000000003_141	127674	134313	167376	73148	127798	200724	137568	81371	240285	66489	56452	25487	53631	79715	43462	58144	73993	36240
AGS_LBE_MAGs_560_c_000000000011_7	388528	577003	1161983	572630	395555	1243110	588323	348672	1053671	297258	472836	319962	308276	308253	436005	363925	401015	545213
AGS_LBE_MAGs_560_c_000000000003_69	501424	337122	163613	299005	468820	289286	647308	211666	306360	211390	384599	73252	170508	253439	126620	184857	235245	77089
AGS_LBE_MAGs_560_c_000000000003_79	245223	262116	99265	175420	212179	180489	204036	151473	228178	200337	263325	24261	121419	324855	66488	132287	181346	72866
AGS_LBE_MAGs_560_c_000000000004_24	483830	845762	665069	393427	682668	729060	446578	587962	601049	537747	492556	228082	420152	539620	292147	470249	574847	384137
AGS_LBE_MAGs_560_c_000000000004_128	132762	100461	183744	92965	132891	182972	85830	105126	188185	99867	125790	45443	76047	123082	50922	127639	106252	73110
AGS_LBE_MAGs_560_c_000000000058_6	251290	341653	562820	297844	255835	551127	225034	247513	492012	521846	329804	258490	416895	134709	236533	456344	432277	388687
AGS_LBE_MAGs_560_c_000000000018_12	615809	682683	1106125	806056	949376	1015269	1092907	687427	848271	1117294	896383	273815	1288156	1016762	256249	1071227	866728	472694
AGS_LBE_MAGs_560_c_000000000009_75	331013	294728	306510	244807	339602	394178	281861	114554	396026	220008	317021	85738	203272	146753	112403	146219	314789	120193
AGS_LBE_MAGs_560_c_000000000013_39	770365	891807	1192880	767975	985202	1192133	862884	671570	1030060	635852	618046	643550	615075	469932	611211	906423	560824	1140754
AGS_LBE_MAGs_560_c_000000000032_15	982863	638638	1292963	767591	805123	1478090	1110408	655803	1252434	929402	1109889	477040	819184	752596	488766	714561	919253	743389
AGS_LBE_MAGs_560_c_000000000006_124	239955	96797	380841	174885	44871	421533	326512	168821	435324	101160	331288	62354	155775	99231	85234	206413	241234	110672
AGS_LBE_MAGs_560_c_000000000043_5	237603	117148	175381	173171	103672	153509	91190	11144	141458	100168	60748	51913	80796	141929	55020	126527	111472	56168
AGS_LBE_MAGs_560_c_000000000002_30	289939	626084	1047259	1226077	736717	1867434	1986911	621560	1922445	553641	347970	30097	963261	378513	197023	1569814	312060	609252
AGS_LBE_MAGs_560_c_000000000001_191	65325	96623	98712	56267	232093	152021	34188	9192	168733	100978	110231	24576	66641	81043	41274	72249	13135	45032
AGS_LBE_MAGs_560_c_000000000019_11	18202851	12492242	33477950	13065091	19981680	30642185	15873893	14415753	26466371	31631996	23940290	23329591	19309010	19083003	20577263	29286087	17941264	35633473
AGS_LBE_MAGs_560_c_000000000009_119	193171	125878	339068	227426	291755	406579	228634	219539	390571	190019	239342	86735	260453	157720	110186	166168	146397	84083
AGS_LBE_MAGs_560_c_000000000015_70	462419	301332	819561	280459	201764	1022782	373562	362039	1317818	174952	114589	131015	161643	125852	180802	275386	216946	138715
AGS_LBE_MAGs_560_c_000000000003_144	44198	124807	169561	157160	134994	223955	53973	14511	223839	130432	79102	49998	124336	156377	59973	12673	145151	91551
AGS_LBE_MAGs_560_c_000000000011_16	2138847	3157848	8324675	2849902	3530034	8487770	2594401	2924016	6320240	3595718	3679379	4789732	4564877	4258818	5299854	5654976	4862868	9111545
AGS_LBE_MAGs_560_c_000000000002_33	591985	557212	960698	474242	634000	1016691	512607	406394	862390	1147007	1097999	601479	920006	1090517	598800	1157350	1287667	604700
AGS_LBE_MAGs_560_c_000000000003_77	587340	1018389	602557	415779	930664	1199311	747435	578512	1812716	273675	630696	118335	581970	566741	363906	717970	1000692	374529
AGS_LBE_MAGs_560_c_000000000019_53	693904	474389	715769	572520	468490	1015202	733195	381307	930226	323329	290207	434882	270282	317164	574581	333011	277572	616431
AGS_LBE_MAGs_560_c_000000000004_131	284826	280011	302754	184942	256837	199035	217966	305482	185060	317536	387411	252776	382135	274837	261136	255900	383064	284991
AGS_LBE_MAGs_560_c_000000000058_7	69752	101466	154818	55878	141104	150485	32522	56212	164175	56138	170228	83839	86447	55068	85251	114548	98173	75946
AGS_LBE_MAGs_560_c_000000000018_26	4031345	4062397	4881079	3365508	3662791	6738203	2675748	2569312	5187232	3219114	4634501	1721548	3602333	3615376	2029785	3631012	5273451	2698572
AGS_LBE_MAGs_560_c_000000000040_17	259148	126841	306875	91346	230667	321261	189876	173572	338454	234526	300540	126360	222069	190045	127046	276424	393920	142864
AGS_LBE_MAGs_560_c_000000000029_40	516871	316618	707906	270164	762481	744935	414776	331321	642095	540720	396446	136985	420761	403745	179624	642228	357964	224720
AGS_LBE_MAGs_560_c_000000000032_16	412168	574178	751311	695832	280548	896982	616067	308540	722246	405444	300964	251104	481631	429530	222379	780017	301658	512250
AGS_LBE_MAGs_560_c_000000000084_2	614543	904330	1498865	766753	1280269	1201444	615161	861070	956327	842918	1570765	548233	949615	1177629	491184	1049832	1693345	703427
AGS_LBE_MAGs_560_c_000000000046_8	50915	143773	407592	275499	288799	421251	335746	351048	356986	250421	346264	111045	209336	212894	127344	335783	310530	127852
AGS_LBE_MAGs_560_c_000000000017_49	150906	125808	179846	133980	242681	278011	161114	106170	248588	89066	97227	51856	137152	87368	61762	159483	115300	93849
AGS_LBE_MAGs_560_c_000000000002_68	515110	596130	653347	520895	453193	576682	699153	424193	451399	639612	607541	390887	685247	562231	436096	631969	677457	361457
AGS_LBE_MAGs_560_c_000000000019_12	146586	98554	80336	48561	82233	80769	66487	20626	63448	75530	127424	24826	31720	74090	32715	66050	108069	33683
AGS_LBE_MAGs_560_c_000000000002_21	374776	251973	1083970	951871	490569	2397842	1765263	123048	2353637	193108	134147	48936	289640	86103	135479	353091	125591	231092
AGS_LBE_MAGs_560_c_000000000066_8	2818081	2349400	3465646	2651380	4321140	2787661	1710830	1665436	2211466	1663263	778141	2502924	2143070	1320778	2223456	2147108	2833102	2546407
AGS_LBE_MAGs_560_c_000000000012_9	323339	182608	465622	265320	227899	454379	302514	249884	385398	288704	176274	76034	229282	139200	89208	252466	161031	117602
AGS_LBE_MAGs_560_c_000000000011_24	5945280	2825136	11240985	5767102	3560202	13139427	5218855	3019363	11864551	1920050	1559958	2068439	3161610	1488227	2308136	2714002	2440972	2548039
AGS_LBE_MAGs_560_c_000000000003_102	51933	81471	178505	200721	67979	219158	139521	51153	222111	51086	130123	133945	168571	50112	104750	193586	73094	192909
AGS_LBE_MAGs_560_c_000000000003_86	2026440	2010049	1268925	1706916	2295701	1964816	2110628	1781169	2026821	1153121	2078447	249423	1280135	1832612	605258	1446130	2135906	800969
AGS_LBE_MAGs_560_c_000000000007_8	66527290	57767789	46649340	77429573	61394407	63969015	64374247	59104658	50649947	63242704	63035649	14127682	58750300	63115480	22176524	78115523	67106663	32535552
AGS_LBE_MAGs_560_c_000000000004_132	170019	72742	167605	88413	182086	157337	94373	116717	140493	136837	138310	105326	150510	34800	100329	181708	36257	90323
AGS_LBE_MAGs_560_c_000000000058_12	366587	805127	821055	623415	586485	1236491	626726	441317	832707	200337	568603	427960	449522	353731	447234	735802	401301	764991
AGS_LBE_MAGs_560_c_000000000018_52	85318837	45856614	109040972	67098052	51987682	124943848	69833049	37852978	114382675	412822984	343364114	148665853	300762283	223689814	130790617	377854341	224781568	139672423
AGS_LBE_MAGs_560_c_000000000016_41	1992839	1184249	2305121	1426874	1574755	2143182	1433229	1383972	1771077	1996462	1922993	1260847	2211839	1426704	1173448	2204060	2184420	2230099
AGS_LBE_MAGs_560_c_000000000001_16	759415	568469	851700	546348	931432	726363	600232	500631	570021	923488	892526	638493	857896	767401	678534	889873	799532	725930
AGS_LBE_MAGs_560_c_000000000032_23	107079	705523	230329	413857	1261464	374131	601497	175782	352548	807544	1111503	53297	301226	792146	96602	706182	351655	127627
AGS_LBE_MAGs_560_c_000000000001_4	1567470	891724	1972119	1174366	1194986	2034520	1224202	1102794	1748264	1541897	1646184	813231	1107032	1711948	765991	1289092	1236417	1000409
AGS_LBE_MAGs_560_c_000000000046_18	24260953	19001946	32281606	17627997	24625694	26868042	18372771	14969679	26220085	40843704	39774845	36942610	28574391	29059968	29076377	34096538	27481925	35526644
AGS_LBE_MAGs_560_c_000000000024_38	394212	381812	751419	421315	471141	852659	414419	354523	703605	814902	521472	292691	567466	633978	348603	722446	683498	304448
AGS_LBE_MAGs_560_c_000000000016_82	220584	424282	178010	120099	564922	257196	245945	387306	349647	216985	360450	42962	180556	194340	77026	90750	310464	56267
AGS_LBE_MAGs_560_c_000000000019_17	692443	431691	892001	563061	812216	900587	467816	522599	751018	610377	878749	282477	671364	616094	283556	858663	696134	584729
AGS_LBE_MAGs_560_c_000000000044_15	790584	470437	732095	476251	487688	923237	579257	528085	851939	706175	458625	341199	654815	464729	446495	711340	370906	558691
AGS_LBE_MAGs_560_c_000000000023_20	942750	686750	1451235	832666	904955	1513618	782848	697108	1255468	1051018	671960	405289	1044864	693471	390170	1205872	542292	658451
AGS_LBE_MAGs_560_c_000000000008_78	1198459	476293	1001045	852291	453193	1115430	526863	550875	1149226	602552	428975	331879	743440	796650	372121	572740	487294	644417
AGS_LBE_MAGs_560_c_000000000009_55	278053	346147	276275	170561	246556	297518	98578	97181	331711	61762	279316	87421	133925	147133	101247	192892	138866	97462
AGS_LBE_MAGs_560_c_000000000003_112	5248276	5198635	4955726	5084924	4136283	4619570	5617085	3545503	4586848	3594936	4455442	1749375	4370352	3155191	1639126	6027403	4524869	2494474
AGS_LBE_MAGs_560_c_000000000003_87	1183854	862017	488892	797703	730956	1012553	932869	594031	1199887	461421	359786	92783	449522	538837	269832	595649	660204	292339
AGS_LBE_MAGs_560_c_000000000004_136	2054625	1186006	3249525	2321779	1381866	3238378	2253963	1509423	2023034	3495059	2986418	2416475	3986744	3099816	2392619	5595197	3818464	3677895
AGS_LBE_MAGs_560_c_000000000058_17	667628	539434	689807	391851	719231	817953	610378	506289	766782	633489	856487	404697	609846	541596	393261	767432	540513	580247
AGS_LBE_MAGs_560_c_000000000016_57	405654	221992	364635	301901	358109	408810	407815	306637	366220	399036	678724	167759	300090	245780	202806	706015	570943	261673
AGS_LBE_MAGs_560_c_000000000032_5	1409040	770502	2063139	1089182	790452	2040509	1012733	912024	1620949	1544458	1051932	890050	1698775	997058	786920	2135564	1189903	827838
AGS_LBE_MAGs_560_c_000000000001_19	715746	736374	842694	717962	588279	781737	353681	475458	748854	605827	554093	300517	680766	401537	330733	501147	866820	535666
AGS_LBE_MAGs_560_c_000000000032_24	783255	1207376	808794	615982	1292714	968886	723597	726759	767717	1194797	1304273	230214	891675	1018667	239037	1122945	1134356	534759
AGS_LBE_MAGs_560_c_000000000001_10	411138	142574	228889	190685	424868	213071	174401	234450	233614	361859	69708	132182	294999	187919	129986	130298	152279	157002
AGS_LBE_MAGs_560_c_000000000047_3	3691331	7260517	4018900	3317795	9696992	5254857	3861080	4137349	4682307	4432456	7462909	1074737	3090463	6165724	1603746	4095088	6485304	2369386
AGS_LBE_MAGs_560_c_000000000002_130	709128	588948	806429	622960	666139	850626	641828	501255	919571	582667	456885	243484	655327	539357	301608	653061	575359	391857
AGS_LBE_MAGs_560_c_000000000009_19	356851	678926	603603	376791	486983	699728	495111	426272	729756	351029	448417	99562	399246	315031	175587	437593	288529	172118
AGS_LBE_MAGs_560_c_000000000019_18	201088	353865	412382	320342	240329	339199	237019	163620	287185	301011	291039	108001	266762	261527	114466	218104	258413	160560
AGS_LBE_MAGs_560_c_000000000002_24	860040	1058606	2935593	4796840	1010302	6687375	6123742	1368415	6697303	585699	497284	97588	1904026	319184	483781	3130004	589718	1213410
AGS_LBE_MAGs_560_c_000000000019_55	189863	94612	153800	98418	277763	234641	90014	121006	226857	54931	11993	59127	50752	96991	77411	67251	78596	77931
AGS_LBE_MAGs_560_c_000000000044_27	359933	241993	350054	294125	291659	436310	213489	151939	374019	118020	239263	126104	278170	281156	131622	221157	265358	245740
AGS_LBE_MAGs_560_c_000000000013_69	241220	200339	270920	322469	352896	260765	343085	321451	243520	404779	350447	190689	211865	177993	258208	305148	339508	194574
AGS_LBE_MAGs_560_c_000000000003_132	2689398	1367551	2983993	1734800	2953846	2874139	2468799	1674641	2135292	3801037	3551814	1533314	2227542	2953021	1393725	3164387	2566993	2915744
AGS_LBE_MAGs_560_c_000000000003_89	2549874	1827596	1174988	2267601	1439193	2391572	2313926	1175129	2213126	667339	929447	215302	987126	1151218	520406	1066534	1284084	764198
AGS_LBE_MAGs_560_c_000000000009_123	795853	520079	1118596	928664	643627	1359641	679685	803863	1118319	543520	723961	649166	753591	503809	768402	876468	863287	1013102
AGS_LBE_MAGs_560_c_000000000005_5	884788	519001	1340173	600675	285344	1253913	460373	467321	948868	264890	206544	88774	208112	136106	73643	297825	126335	81464
AGS_LBE_MAGs_560_c_000000000059_7	639418	396346	291542	339959	469524	276699	422791	384029	290171	444893	787099	741385	354353	406312	599506	335388	417053	1116925
AGS_LBE_MAGs_560_c_000000000020_2	5222661	4363539	8576822	4762863	5146426	6622282	5374466	3756976	6314117	9062702	9136932	3844288	5752357	5718981	3606386	10348143	5864041	7189149
AGS_LBE_MAGs_560_c_000000000017_84	658308	711438	420107	689801	542555	605178	875357	552353	656868	359760	340361	290594	553988	352900	434024	356551	240215	337724
AGS_LBE_MAGs_560_c_000000000025_17	504279	701360	1240271	659760	1172390	729162	656246	1015640	507054	2050841	1947797	1628383	1382769	1503356	1534408	1909962	1875021	1815693
AGS_LBE_MAGs_560_c_000000000032_29	230814	140578	324267	119645	159950	301268	129324	66866	270440	253760	189534	49026	185097	65506	67817	245267	171986	107938
AGS_LBE_MAGs_560_c_000000000001_11	1044902	689936	696174	556955	1245259	984369	445645	599085	1284017	414210	988060	288340	577089	616993	658530	550036	724355	584180
AGS_LBE_MAGs_560_c_000000000048_9	995572	657364	1345397	709845	914166	1199510	577029	804978	967894	1037797	1196712	395753	684894	1018009	427339	1188742	731986	639136
AGS_LBE_MAGs_560_c_000000000001_58	353169	354222	530373	362506	492601	504148	606614	313645	429559	392969	428975	218329	304442	296090	238356	393447	513369	359573
AGS_LBE_MAGs_560_c_000000000019_21	583745	625244	695004	662845	342529	938050	604690	654278	828969	613823	626836	433367	666442	446734	579782	432885	764938	470289
AGS_LBE_MAGs_560_c_000000000018_17	404674	313188	656288	396228	459078	599439	401926	398592	448250	645762	589052	257086	531253	511965	265747	719420	569564	491697
AGS_LBE_MAGs_560_c_000000000002_124	1493778	2063060	2449102	1676989	1480186	2552287	1605925	1251315	2065626	1222217	1903866	682610	1495385	1629983	752913	2101585	1670159	1228582
AGS_LBE_MAGs_560_c_000000000011_40	1013652	954111	1298775	1068475	740962	1454545	935607	687222	1169380	1540995	1145022	1474276	1273361	1282965	1443985	1143737	1130225	1872354
AGS_LBE_MAGs_560_c_000000000004_1	1768740	956400	1744991	1309048	837421	1576151	1351094	1816291	1194158	1739883	2303411	693733	1441402	1053075	620222	2104196	1324167	1106556
AGS_LBE_MAGs_560_c_000000000003_92	4822369	3075951	3966122	4907416	4185096	6049259	5448831	3775554	5053983	4708941	6088823	960584	4506687	5607756	1742473	5667785	5544208	2604378
AGS_LBE_MAGs_560_c_000000000027_43	396005	266246	643566	404065	577599	619683	439371	278609	663478	255986	303741	265094	462743	338446	275102	652100	525513	241564
AGS_LBE_MAGs_560_c_000000000005_7	3142625	3659934	6544883	4422031	3416376	6388041	4566146	2570750	5885088	890729	2688245	328264	1348566	1798887	376223	1328756	1724270	438241
AGS_LBE_MAGs_560_c_000000000059_11	386737	364020	449631	179367	168742	381893	229387	308367	353526	199271	573488	119495	203241	302093	89555	174259	492478	131061
AGS_LBE_MAGs_560_c_000000000020_5	1315641	977654	2022287	1766342	1903410	1856955	1877194	1705089	1638281	1839094	2751162	389145	1123805	1135869	409860	2680422	1851716	901445
AGS_LBE_MAGs_560_c_000000000014_42	93573	616538	742566	43399	612423	299041	9794	618835	144318	2274869	3746495	3048165	1969913	2850636	3723513	2035327	3706442	2137016
AGS_LBE_MAGs_560_c_000000000007_51	440250	230217	387256	602477	277465	442206	497792	358684	399692	208514	169256	81011	321087	173071	85032	247798	221845	102456
AGS_LBE_MAGs_560_c_000000000032_36	162590	153040	178791	208483	137711	148857	91099	28261	142799	84673	71891	77118	43462	156888	90282	74045	13461	87986
AGS_LBE_MAGs_560_c_000000000001_13	1446711	1734171	1955327	1026543	2055553	1974445	1023759	1473684	1631546	1569068	2403283	804004	1388702	1801641	865484	2095409	1966578	1258159
AGS_LBE_MAGs_560_c_000000000027_16	233206	84426	244650	191361	70444	303624	381169	123685	297274	194109	211895	64775	197976	121169	84866	200607	126242	71617
AGS_LBE_MAGs_560_c_000000000017_54	114803	290054	311527	165341	229365	415376	199221	136883	390801	196141	266020	37894	184359	122437	57835	171522	110555	71109
AGS_LBE_MAGs_560_c_000000000037_32	225144	183663	401744	220445	203020	541914	384911	152768	498283	221471	166548	54741	159152	101382	68366	210887	176045	89450
AGS_LBE_MAGs_560_c_000000000019_28	707072	1032733	961866	757650	797875	886192	911086	600383	655268	551632	1387624	391210	490675	964595	361061	1111599	995177	618738
AGS_LBE_MAGs_560_c_000000000021_5	165392	72649	100494	46025	129896	100566	105025	97744	80686	206079	153921	125428	136002	159592	173957	104333	139670	118279
AGS_LBE_MAGs_560_c_000000000009_22	1259613	965344	1037167	648052	1612753	1508249	912826	847460	1533871	941146	1175205	262928	728351	909917	475722	586176	707205	378738
AGS_LBE_MAGs_560_c_000000000012_6	198277	100493	236417	261733	99822	276141	301728	135205	258754	165035	212913	23603	207929	132454	39937	249281	107333	49242
AGS_LBE_MAGs_560_c_000000000002_15	198737	147682	299915	150389	260141	570032	528808	133934	559135	154338	213408	124666	346308	211954	201388	152961	250272	154326
AGS_LBE_MAGs_560_c_000000000004_14	833496	1025933	3058255	1873393	1930265	2999500	2020003	2083998	2299586	3594936	2271980	1704118	1456784	2041594	1485552	2812788	1895031	2125629
AGS_LBE_MAGs_560_c_000000000007_56	89822	69174	95065	41659	203082	123385	65812	56300	121918	24097	61379	33475	143126	39396	46176	63217	80449	27497
AGS_LBE_MAGs_560_c_000000000007_87	137518	388320	197502	183838	455310	213997	278568	215128	214217	103445	199788	106075	267823	335640	146490	201797	261863	191803
AGS_LBE_MAGs_560_c_000000000005_22	197572	327656	503844	554164	209355	526380	585934	305804	420178	360933	313183	69731	287059	299582	72249	477491	331042	168858
AGS_LBE_MAGs_560_c_000000000059_16	292957	25068	253362	86464	34861	233237	331729	236089	222854	183385	85795	78812	86447	77095	66220	114548	37484	180289
AGS_LBE_MAGs_560_c_000000000020_26	1633120	3258846	3759141	2332904	2992782	3643006	2728201	3024120	2475878	4176837	3577492	4332696	2671687	4601467	3212587	2303926	4321283	4746475
AGS_LBE_MAGs_560_c_000000000015_44	142106	133759	171028	65908	253653	236240	141982	89072	236974	63540	97106	80318	209665	236847	86700	144467	236374	113465
AGS_LBE_MAGs_560_c_000000000029_5	540971	427723	588778	638961	481517	481455	692321	547049	380836	872718	937192	903343	959917	716878	700082	1110638	944131	785008
AGS_LBE_MAGs_560_c_000000000032_37	370174	512397	320143	333272	313530	402144	239316	150134	342264	878207	678087	361206	749203	693372	403909	430815	582301	419540
AGS_LBE_MAGs_560_c_000000000001_15	695678	502532	694215	457718	487076	664383	604552	557739	674769	238719	295338	399265	388605	359057	404762	542764	614810	457743
AGS_LBE_MAGs_560_c_000000000051_7	1864269	1181779	1030152	829351	1543843	2101034	1421694	562117	2782863	1010491	1184789	160104	765669	991224	293845	425464	803231	270764
AGS_LBE_MAGs_560_c_000000000024_40	223174	289549	463467	276953	244756	501141	260746	207938	435248	112733	200786	57151	184038	250268	72068	243863	178278	127940
AGS_LBE_MAGs_560_c_000000000058_4	165921	135351	427543	210340	217185	474320	316080	207008	437387	163214	320704	160665	265692	245489	184249	390122	140116	221569
AGS_LBE_MAGs_560_c_000000000019_34	2094639	1417598	2078718	1886774	1971388	3281092	1534733	1585733	3095352	1311206	1914660	823877	1517137	1653691	1198726	1444449	1534975	1617192
AGS_LBE_MAGs_560_c_000000000002_43	1312291	1130084	1487850	1178425	2156320	1258089	1002425	1017553	1085725	1235950	869482	658732	815665	727430	472452	792598	589468	617441
AGS_LBE_MAGs_560_c_000000000004_38	196504	149731	238421	195296	134733	282360	171402	119817	348512	82842	10048	41409	78970	45146	54975	72444	92191	47103
AGS_LBE_MAGs_560_c_000000000018_59	801910	1329897	710463	584451	916382	906229	811386	814932	577666	688658	970452	307907	437953	1068562	391834	514623	913675	315948
AGS_LBE_MAGs_560_c_000000000011_66	35990	33876	69434	76783	84797	80021	36917	21269	72986	21242	38646	25991	23364	20837	30885	30959	50654	33234
AGS_LBE_MAGs_560_c_000000000004_37	454416	264781	706822	592126	424868	562624	903716	277077	533265	276715	116181	131007	238809	146160	97608	167526	274103	80379
AGS_LBE_MAGs_560_c_000000000003_94	1845819	1835555	2481585	1668642	1487892	3485127	1978969	1140150	2855008	1343827	1399769	518961	1022256	1076701	621619	1013680	1218234	872845
AGS_LBE_MAGs_560_c_000000000022_64	3019372	2538868	2418453	3267546	2371357	3374056	2920210	2260234	2519274	1544458	734911	241549	601105	2991173	291441	1696908	1529875	714168
AGS_LBE_MAGs_560_c_000000000005_23	194843	70538	186457	159881	19619	210150	186687	103339	221813	162178	112660	22380	145949	43387	30011	270750	63285	27577
AGS_LBE_MAGs_560_c_000000000059_18	3428270	4313178	2761688	2754990	5287249	2857114	4103563	4446605	2273349	4841477	6159861	1033038	3106990	5338715	1218168	5985691	5398448	1825278
AGS_LBE_MAGs_560_c_000000000020_42	335623	116387	226803	106505	208099	337450	64713	156590	362282	156386	18968	67620	57337	17045	103779	15195	24862	131844
AGS_LBE_MAGs_560_c_000000000006_104	7294178	7688345	6384358	6937530	8931857	6395456	7905788	6654814	6808983	11804322	11658689	3423107	10146976	9179066	2977021	13214160	8090020	5499688
AGS_LBE_MAGs_560_c_000000000030_7	404398	407356	583846	312598	269315	613280	379473	216630	655363	216348	434250	86099	290163	157455	108185	299045	249638	142606
AGS_LBE_MAGs_560_c_000000000033_1	10342	11749	9799	6120	12604	15260	9146	11592	13868	12279	15701	2953	5788	14797	4183	11965	5521	4791
AGS_LBE_MAGs_560_c_000000000001_18	706944	733667	1151644	748236	688094	1091494	757040	696319	957075	802397	1148426	608761	835499	1136918	610654	982353	892946	833797
AGS_LBE_MAGs_560_c_000000000051_13	300059	282433	164301	310448	271916	285927	253675	113673	271911	385983	223067	147261	284697	111360	124431	59565	97459	204327
AGS_LBE_MAGs_560_c_000000000013_57	1163688	979464	1510062	985762	1130464	1956366	1021746	729399	1815705	989553	795193	230030	855340	840766	319669	1001022	836521	405784
AGS_LBE_MAGs_560_c_000000000009_21	1073962	841220	1129661	1013618	973234	1397567	1018001	835901	1294582	583628	620975	240394	775206	514525	305224	768788	729355	465388
AGS_LBE_MAGs_560_c_000000000019_43	502021	439944	464113	489758	339895	646478	596136	323967	625433	391659	92945	230761	460760	250559	309680	461628	268011	259015
AGS_LBE_MAGs_560_c_000000000023_34	1380764	1299659	2340306	1347696	1699473	1921704	1525069	1522401	1856335	2047492	2058060	1174394	2368017	2087994	1086956	2960518	2001384	1520294
AGS_LBE_MAGs_560_c_000000000019_27	1151657	947656	1034552	1353815	1071355	901533	1045480	1063005	705676	1232617	1563337	675082	1330698	1181158	662211	1738349	1600525	879820
AGS_LBE_MAGs_560_c_000000000008_77	281566	166869	414176	275689	313959	470835	282710	174618	464371	215423	100783	107303	223407	231440	121846	188383	161453	188616
AGS_LBE_MAGs_560_c_000000000011_78	391381	840688	160896	107051	853841	223587	257351	405268	255873	187562	635795	54218	162870	629424	77065	146754	296613	107651
AGS_LBE_MAGs_560_c_000000000046_2	73317	130354	235748	79344	138624	231034	29844	136407	171353	40067	218693	101958	79327	86468	99126	49053	171986	171663
AGS_LBE_MAGs_560_c_000000000021_8	162788	130802	220027	163891	161112	247725	160001	58661	195563	136698	89534	75132	136609	172403	92170	146863	206764	121709
AGS_LBE_MAGs_560_c_000000000011_94	3389478	3245153	5294660	3946944	3446550	5682764	3677219	3682419	4317723	6997485	6045308	5525638	10699755	7004431	5818332	14303090	9684448	8553372
AGS_LBE_MAGs_560_c_000000000005_30	933292	1048498	6134759	2611114	1221650	6075097	1654401	504113	5227128	266535	355614	154481	97722	610057	221922	233080	211867	241430
AGS_LBE_MAGs_560_c_000000000059_19	4363832	5872712	4037953	3830419	7317174	3991393	5998352	5932289	3104204	6137407	8636108	1365883	4190856	7203580	1537134	6732077	8273839	2312456
AGS_LBE_MAGs_560_c_000000000020_46	680078	989292	522353	430116	1213909	1040806	679486	548064	712102	1155515	1526948	219884	682310	417599	246232	585013	435084	538721
AGS_LBE_MAGs_560_c_000000000019_56	739124	768941	728943	342804	933543	979686	693568	753560	1006336	1033199	682290	277764	496663	538030	368927	613496	602273	393890
AGS_LBE_MAGs_560_c_000000000021_62	1092006	989969	2141590	1122635	915607	2354030	1087704	778195	1928592	1232597	1021310	562202	950660	888612	594509	1458821	885344	889041
AGS_LBE_MAGs_560_c_000000000033_2	176505	191697	241168	283370	266584	224873	169117	173852	165294	253760	218693	74091	149841	144113	88132	245267	210205	148473
AGS_LBE_MAGs_560_c_000000000001_24	3516523	8064046	4260632	3633438	9046083	4594178	3889680	5442912	4193833	6130312	12319723	1512419	4257237	9603136	1759957	6038248	9421009	2384528
AGS_LBE_MAGs_560_c_000000000011_69	86683	206378	211333	96961	193558	239472	115816	65291	260186	145458	158786	48867	95995	83643	61821	92111	64590	54697
AGS_LBE_MAGs_560_c_000000000014_41	102718	392426	131444	86874	435002	69915	22136	505873	60474	564650	1161403	2138292	702133	833740	3207761	389823	1148074	2573549
AGS_LBE_MAGs_560_c_000000000002_147	1663661	409119	1229418	1160878	725893	1724050	1306810	398592	1586138	309612	370169	296638	418386	303708	332101	451249	485184	387634
AGS_LBE_MAGs_560_c_000000000002_77	6176418	3949506	1700926	7496876	4615852	2540475	6028691	3852238	2135947	2039233	1920091	359545	2557465	2151579	426840	2604433	2737266	816865
AGS_LBE_MAGs_560_c_000000000008_33	269023	319279	402297	276669	321522	488823	197112	311064	423357	172588	238642	93679	235392	146724	131002	191171	345715	181507
AGS_LBE_MAGs_560_c_000000000017_89	406899	463630	534268	407235	738190	525727	465506	428909	441095	681146	866206	342457	588549	571723	419237	620212	572696	439880
AGS_LBE_MAGs_560_c_000000000011_79	121056	205102	106628	74112	272549	157542	74506	128776	156196	61922	213188	35364	66014	182225	54020	112465	211274	51943
AGS_LBE_MAGs_560_c_000000000004_51	287377	347782	552607	437936	340342	717208	350934	336974	571651	174998	279201	125948	293166	356527	142428	459097	134824	193353
AGS_LBE_MAGs_560_c_000000000058_8	116651	127367	252368	123354	128262	291127	167521	142474	274842	197367	175367	117432	148427	103556	155547	196677	177317	194868
AGS_LBE_MAGs_560_c_000000000006_147	733520	911372	1071615	1156695	806529	957262	1268374	895894	636418	721553	787667	556808	971425	1160783	465486	1135772	1197586	559201
AGS_LBE_MAGs_560_c_000000000005_42	827255	894020	662450	269996	1243272	799417	426533	513036	903867	512366	954122	200470	497259	620855	297313	395342	1250576	326541
AGS_LBE_MAGs_560_c_000000000059_21	1591501	1024960	1372686	1152525	621313	997096	1493408	1127559	689916	1181019	929447	1107488	960672	889081	932003	1369032	1296830	983835
AGS_LBE_MAGs_560_c_000000000020_69	1046716	2955697	969524	1157645	1791692	953577	648936	1824049	1159897	3405729	3544866	343196	1202210	2408477	473038	1593015	2606454	1009059
AGS_LBE_MAGs_560_c_000000000073_1	68129	75787	124023	123520	72965	143051	95298	54904	117270	91388	152968	39852	92478	53787	36115	111884	43586	58699
AGS_LBE_MAGs_560_c_000000000019_78	459689	553182	249684	412911	571251	165024	405027	487168	136907	475085	443635	519902	502407	522174	496913	505551	532338	434512
AGS_LBE_MAGs_560_c_000000000033_8	2013523	1540814	2762903	2292218	1882598	3018889	2195705	1869932	2441623	1229561	1387150	1085217	1680614	1468535	1263220	1975000	1612044	2225742
AGS_LBE_MAGs_560_c_000000000001_27	1487670	1298446	1999183	1166689	1451633	2311129	1010736	1145607	2164836	1676257	1713667	692488	1071126	861298	913591	1838136	1256304	1477055
AGS_LBE_MAGs_560_c_000000000002_154	500098	325885	335256	53526	956740	368319	84558	189454	450660	113524	289161	99218	274708	482559	90572	430191	162431	177618
AGS_LBE_MAGs_560_c_000000000052_14	373620	304784	521968	358120	554265	584332	492750	466139	545173	318521	615173	148095	307227	312448	196758	364246	595971	338096
AGS_LBE_MAGs_560_c_000000000009_23	1098644	776980	909068	614212	1049417	1064688	804971	625882	1034198	1092404	1307283	419356	836589	934046	572738	1210711	961214	545712
AGS_LBE_MAGs_560_c_000000000052_20	2209099	1763181	2034285	1144407	2756359	2017129	1845768	1514221	2287920	1842652	2455404	1052548	1819893	1882311	1635358	1789170	2272825	1668794
AGS_LBE_MAGs_560_c_000000000002_78	1715696	1015367	484579	1567646	1062381	759408	1497961	900611	726508	616467	650888	81166	620260	763326	109187	486064	766367	133746
AGS_LBE_MAGs_560_c_000000000010_26	1983486	1585927	2179847	1170527	2466039	2371381	1265770	1533530	2261737	1699368	2358924	915836	1767627	1708125	1275699	1938612	1390838	1350748
AGS_LBE_MAGs_560_c_000000000008_79	341811	487789	520074	332404	303091	700959	347389	162907	527173	423005	343362	160153	279162	265987	177354	350940	356935	220864
AGS_LBE_MAGs_560_c_000000000011_83	177818	344591	306873	208604	287524	323224	206925	92724	307198	154338	146016	71846	169759	232140	130499	314920	279715	137622
AGS_LBE_MAGs_560_c_000000000008_34	82565	56991	163684	89351	122485	149110	100825	81324	115418	81218	147766	46774	46453	58424	44692	89963	100713	46434
AGS_LBE_MAGs_560_c_000000000005_43	213252	460489	356342	122178	476181	455940	229778	135913	448272	283811	390637	100467	236162	254191	142704	312932	264833	178112
AGS_LBE_MAGs_560_c_000000000060_5	239207	225157	371039	227727	411993	513583	396655	235612	373060	284843	419096	131595	449522	182225	157074	400709	407555	261801
AGS_LBE_MAGs_560_c_000000000020_75	1677567	1511836	1498325	1142245	1635232	2097403	653801	667973	1746341	1509756	1571435	946746	1459788	2583086	1051628	1504475	1657803	908260
AGS_LBE_MAGs_560_c_000000000027_2	615977	219922	439462	561525	806294	523355	420198	355663	506722	564139	478979	187416	261991	676356	224807	200986	747383	313386
AGS_LBE_MAGs_560_c_000000000027_15	143943	206798	391609	242446	208250	381928	205382	82083	398511	186309	219650	119089	211482	153516	120191	162924	202595	155961
AGS_LBE_MAGs_560_c_000000000033_9	2123729	1864597	1328546	1729922	2125801	2013993	1320678	1283211	2238854	2018860	2242170	715631	1633572	1119337	1146267	1397012	2285759	1299196
AGS_LBE_MAGs_560_c_000000000001_31	608227	543141	700324	397825	673665	723947	331377	414751	636123	567621	351682	141841	475845	466507	190455	308557	504854	249589
AGS_LBE_MAGs_560_c_000000000017_55	164045	154409	390008	428471	124317	528508	208760	195596	604324	246300	250325	56492	218595	74980	72383	215384	230887	102209
AGS_LBE_MAGs_560_c_000000000044_23	884788	398303	985296	695832	956740	1049098	1212002	719927	1127281	340573	867483	222458	524442	185599	288646	628741	595581	391294
AGS_LBE_MAGs_560_c_000000000035_11	183294	210866	193747	179468	26658	209778	164143	260778	163735	140236	109347	49210	198319	176865	80215	52557	143322	88377
AGS_LBE_MAGs_560_c_000000000008_80	307988	289897	264949	261060	291934	408178	210099	219674	369064	302964	307915	118505	172363	215204	139979	155307	403587	200198
AGS_LBE_MAGs_560_c_000000000003_38	1151744	1425745	1137249	1570154	1361406	1162751	1416692	1010678	912330	1297747	1431648	320080	947077	1353829	339901	1182892	1188761	414616
AGS_LBE_MAGs_560_c_000000000004_66	670229	666910	866536	602162	706860	856245	631381	531897	707183	1344961	1385945	270863	922415	801938	239249	1545130	738487	444208
AGS_LBE_MAGs_560_c_000000000010_94	173901	223209	428054	80655	227631	498568	127417	109001	465341	77756	152786	142067	256576	45764	121404	203989	378264	100435
AGS_LBE_MAGs_560_c_000000000009_51	497009	515389	541917	222697	694675	708300	438222	340188	736127	256880	388965	184562	311712	251982	339761	239129	225270	220792
AGS_LBE_MAGs_560_c_000000000005_51	299364	281780	179241	150918	85187	226204	143050	89742	184085	217659	573042	136047	430933	313984	165252	324696	348067	232704
AGS_LBE_MAGs_560_c_000000000060_6	207414	75089	268540	199796	313267	277283	175351	110006	251831	141251	119929	61076	134649	76977	84608	233319	112280	110223
AGS_LBE_MAGs_560_c_000000000020_76	11562487	10924307	12360982	10432425	13652788	14019695	11056392	9115256	12828123	28423913	29485084	13383533	29756090	22124861	13490950	30400588	24487269	15914563
AGS_LBE_MAGs_560_c_000000000009_88	541364	391061	456470	251083	609750	359337	415104	409221	281344	482994	581327	294294	498561	255115	314979	552329	407555	270543
AGS_LBE_MAGs_560_c_000000000028_49	763869	719000	800541	556727	792113	577544	821354	732846	497092	595271	692424	851353	985342	526486	717509	913101	684166	638157
AGS_LBE_MAGs_560_c_000000000033_11	1197349	638191	1791767	1130726	1227397	1862323	1130967	724663	1590091	1319720	1564568	637216	1526502	932637	616758	1501532	1238538	1062202
AGS_LBE_MAGs_560_c_000000000001_35	1295675	899681	885989	620633	750687	1115141	1011587	774090	1093600	564139	707064	205869	730818	840322	358477	931844	627802	332558
AGS_LBE_MAGs_560_c_000000000060_7	418994	269841	447454	378429	432987	389255	306995	108604	288733	151848	260482	83220	214740	234068	84916	322485	403492	138566
AGS_LBE_MAGs_560_c_000000000017_48	208111	89039	179984	78972	222882	236083	152482	55905	150861	130274	20316	26196	85974	54767	29557	81373	133140	45319
AGS_LBE_MAGs_560_c_000000000009_18	545724	378936	783832	502061	222498	825297	596496	431780	706624	396015	432301	153260	319428	440259	184451	638745	365155	266163
AGS_LBE_MAGs_560_c_000000000019_67	621423	417801	1155582	507806	658485	1279649	498677	437202	1177872	261979	349535	219325	134472	428307	237662	432737	291543	385233
AGS_LBE_MAGs_560_c_000000000044_24	1352427	661953	1054474	878153	1770284	1239639	1625104	1118965	1556836	478931	290452	292270	316070	574198	370198	418816	685257	366212
AGS_LBE_MAGs_560_c_000000000011_101	255409	186983	349269	329050	185735	369578	395067	475189	423716	83747	274263	202631	460576	355986	194202	317354	439363	326096
AGS_LBE_MAGs_560_c_000000000035_5	80373	122207	167400	77421	56649	141673	77008	79165	136131	54735	126139	34745	60204	65623	48022	69138	130525	61599
AGS_LBE_MAGs_560_c_000000000008_17	1463982	1025328	1104563	801274	1117088	1276657	1092988	785913	1156836	1289945	1601852	753289	1247671	1131450	856935	1402581	1279268	1018145
AGS_LBE_MAGs_560_c_000000000004_67	333099	218523	626521	379204	620993	625205	318018	526937	578658	526250	921317	152093	570093	633094	161026	998537	838202	279281
AGS_LBE_MAGs_560_c_000000000071_4	120459	113383	181730	91912	188195	261838	139507	72720	260504	80270	146041	50743	123606	123733	71736	123676	82036	80263
AGS_LBE_MAGs_560_c_000000000004_26	223924	372903	395341	247655	608766	518205	315516	186627	828066	355822	462411	219325	480832	614971	349832	400063	315165	293605
AGS_LBE_MAGs_560_c_000000000005_96	1961921	2063936	1533990	2215956	2265964	1505045	2553660	2023372	1374702	2202371	3147726	2138729	2592243	2783992	2534834	4070270	3281110	3403054
AGS_LBE_MAGs_560_c_000000000060_11	160375	275270	176355	135637	259320	190492	76033	195133	180479	120639	111432	65311	79616	81927	115623	73036	199166	88753
AGS_LBE_MAGs_560_c_000000000021_28	2263755	2214344	4532754	2861556	2149760	4034319	2244046	2142291	3007798	3012760	3384139	1481044	3313783	3811928	1428904	3321890	3061203	2106453
AGS_LBE_MAGs_560_c_000000000027_7	146049	153643	168603	123520	146191	123577	119599	228473	109101	76058	119929	63675	117121	124347	63706	155194	108825	116017
AGS_LBE_MAGs_560_c_000000000002_128	1856549	991823	1445397	1745397	1904723	1545983	1139698	1235572	1463780	1628827	915976	818721	1791573	1597770	1027907	1079075	2048045	1586891
AGS_LBE_MAGs_560_c_000000000033_12	362325	239993	527614	678405	614796	730102	481785	330444	687395	250809	158510	167226	583682	349618	192227	565636	472184	300482
AGS_LBE_MAGs_560_c_000000000001_38	196192	228119	197315	90993	287022	243509	177572	102305	298041	215696	235460	42925	127365	233855	88625	69492	341106	112580
AGS_LBE_MAGs_560_c_000000000002_188	669214	629905	569199	346291	962854	855533	563272	386777	832487	538606	682980	260517	240559	368234	409023	404394	459270	410306
AGS_LBE_MAGs_560_c_000000000017_56	1493969	781230	1853674	1770741	776015	2749299	1511624	1051082	2567158	1096365	1247750	377917	1185383	526289	405435	1489123	1034664	552392
AGS_LBE_MAGs_560_c_000000000002_145	1047950	686730	1197534	904397	850822	1228532	884460	823146	961564	587195	783442	179709	421965	601598	168418	969927	616118	280449
AGS_LBE_MAGs_560_c_000000000002_84	734409	691270	960867	827212	411993	1191760	743088	447801	1056933	1272848	563301	407317	658391	776143	425543	631749	1033653	605819
AGS_LBE_MAGs_560_c_000000000012_3	346221	418994	508698	362444	479089	700678	413128	282558	652131	476802	286801	146366	263291	334079	211351	468010	292376	209135
AGS_LBE_MAGs_560_c_000000000004_39	182074	65915	215607	193575	194330	282810	199081	102085	281364	123995	99261	156280	92741	72978	170054	98793	114333	187193
AGS_LBE_MAGs_560_c_000000000011_114	1281469	1798714	1577902	1720463	1559689	1663861	1861380	1262209	1262271	2233627	1907176	430308	1065425	1583622	466492	2340051	2816177	667303
AGS_LBE_MAGs_560_c_000000000004_68	654151	495585	879920	658586	1106876	744971	339012	581459	718843	894592	1250684	159837	673247	1277814	208184	1441087	785957	400457
AGS_LBE_MAGs_560_c_000000000002_132	4411662	3397520	10414894	4521197	4960478	11031736	4767647	3490797	9909468	5740626	4684586	5183572	7837410	4509673	5277821	7878623	5518053	9432138
AGS_LBE_MAGs_560_c_000000000005_106	14334212	6852713	25833426	20604821	7412031	21258797	16856335	8382027	20340748	5633776	5733035	8223356	8129205	6213247	6115220	8322389	8789501	9841193
AGS_LBE_MAGs_560_c_000000000060_12	925542	1408940	1971098	980418	1032023	2374171	1331165	1136726	1916401	730602	993864	1241185	986575	826928	1481655	874798	820197	2267000
AGS_LBE_MAGs_560_c_000000000022_8	741903	139665	720600	435851	453193	635144	833503	438451	644341	437879	53111	116824	353196	143177	168689	297825	208840	218064
AGS_LBE_MAGs_560_c_000000000042_23	518372	427686	575184	430381	510994	556103	586125	422333	433657	925401	501661	860214	776900	636047	734644	897327	819662	627623
AGS_LBE_MAGs_560_c_000000000028_50	380319	325062	611011	306150	406271	536570	381153	288487	517421	606323	445947	223479	502307	240436	237877	575343	276871	269675
AGS_LBE_MAGs_560_c_000000000033_14	1472436	412038	955732	1015139	1093914	969703	612318	823146	787447	587195	1410195	292793	594196	806398	212785	1061214	1736333	484915
AGS_LBE_MAGs_560_c_000000000001_39	110106	149700	131035	130504	144125	170426	188239	60250	214778	132378	91959	30225	119131	106244	43340	73667	51657	35251
AGS_LBE_MAGs_560_c_000000000001_25	9498894	20806476	9415922	9236582	25138640	9285178	9301409	15068907	8555838	13826677	32252590	2643947	9624380	26640666	2693723	13211194	26363832	4169760
AGS_LBE_MAGs_560_c_000000000005_125	450088	345438	498892	362903	480384	618042	289189	252353	567377	361007	379214	146070	328151	327398	212243	256129	224155	280530
AGS_LBE_MAGs_560_c_000000000009_14	675890	636189	1006656	825274	595831	1219894	737779	638559	1042422	556314	636912	245289	528323	492467	263754	723797	485352	366324
AGS_LBE_MAGs_560_c_000000000019_70	1078613	664303	1643308	833763	1167843	1856834	751268	852545	1783267	772838	843651	586754	821242	732404	521262	698742	843393	1205162
AGS_LBE_MAGs_560_c_000000000035_13	327999	514555	501874	422570	238522	471308	400539	323070	386280	537747	195673	113785	402204	597826	111467	219450	461647	185982
AGS_LBE_MAGs_560_c_000000000012_16	64594	12160	112586	65908	50731	129551	47327	114521	135232	38124	41617	27006	58706	37397	45198	100016	18183	38121
AGS_LBE_MAGs_560_c_000000000040_13	676525	461982	641567	916701	885549	668740	962215	692488	548035	430609	527042	363380	749203	729598	483071	581956	914842	458206
AGS_LBE_MAGs_560_c_000000000012_5	2465516	2913211	2090409	1386797	1991301	1906657	2267699	1911767	1523430	2012476	3098155	767636	2077336	2480284	825307	2301372	2584133	897803
AGS_LBE_MAGs_560_c_000000000004_81	841731	433516	1397821	699760	353407	1480946	849461	484934	1047000	1077960	596892	159104	793880	321819	168789	1270536	558823	208959
AGS_LBE_MAGs_560_c_000000000022_60	655348	384078	453254	556283	663604	899413	570768	523706	747809	352736	730279	194371	505712	369873	400773	627559	365470	480341
AGS_LBE_MAGs_560_c_000000000004_8	263060	167735	523321	358149	388768	528682	379269	259107	387895	191990	154908	96070	291969	270211	138734	182491	513569	217702
AGS_LBE_MAGs_560_c_000000000005_109	366095	246136	155176	208604	177991	237790	252908	72119	206972	113181	146016	101948	169759	111023	133722	224943	426934	159410
AGS_LBE_MAGs_560_c_000000000014_40	98358	55549	14396	9124	231746	33027	100893	135632	34213	19351	21124	536740	63853	56945	1133642	16922	27687	551111
AGS_LBE_MAGs_560_c_000000000040_11	121858	141689	230329	162904	46914	223457	141806	176510	189823	148075	177037	48068	69802	89918	57255	154154	171511	63953
AGS_LBE_MAGs_560_c_000000000042_27	165121	205558	173278	145754	104583	160245	136594	162639	116234	68115	177310	156034	79531	128492	137479	160367	157433	95969
AGS_LBE_MAGs_560_c_000000000013_46	1259889	1466014	1464469	2001455	1545270	1285182	1606365	1182325	859738	1785812	1715082	1691125	2672659	2153805	1620344	2756371	3001952	2570883
AGS_LBE_MAGs_560_c_000000000033_15	2419827	1016199	1864921	1640298	1120799	1799080	1063798	990052	1347460	695794	1559072	518496	1377567	1185442	482487	1248942	2253078	774144
AGS_LBE_MAGs_560_c_000000000001_43	1449176	1691425	523411	750335	2448758	942856	830138	1292442	839551	844953	1929627	139492	687625	1459371	346588	593836	1372136	389117
AGS_LBE_MAGs_560_c_000000000001_197	124083	156675	134291	105273	186189	128401	95350	122218	108547	104196	74746	46423	96270	55485	44684	164012	72413	68817
AGS_LBE_MAGs_560_c_000000000020_55	590728	857979	785200	535255	803969	587760	536013	859288	498223	788898	1037619	1248929	825393	1068298	1218656	864869	754341	1267795
AGS_LBE_MAGs_560_c_000000000073_9	610979	629861	1639400	580235	1256753	1667402	746102	601796	2061242	1058924	1593337	428907	812161	477256	530714	475518	696134	576723
AGS_LBE_MAGs_560_c_000000000073_5	1750061	1706731	2797151	1643858	1430700	2363709	1411876	2010014	1688212	1907954	1702855	1273924	2251711	1371675	1191528	2635857	2071887	1445163
AGS_LBE_MAGs_560_c_000000000027_53	494602	380904	210387	159881	568943	317606	296503	132864	317228	191664	273603	95624	204328	274784	176439	167607	21095	180549
AGS_LBE_MAGs_560_c_000000000012_8	340218	94186	251631	287738	183373	344173	249276	453376	285671	98431	365332	47270	38976	96555	49761	86076	84502	66002
AGS_LBE_MAGs_560_c_000000000023_7	364036	269748	502395	255054	375126	412263	175927	205984	383535	403811	440811	153717	236326	321374	147081	339800	359747	176659
AGS_LBE_MAGs_560_c_000000000019_68	182788	111327	160944	144619	182966	138075	165440	95316	164067	158652	196281	48750	202424	114126	56545	194233	166467	79506
AGS_LBE_MAGs_560_c_000000000052_24	2583932	1377821	5135825	2131181	1982718	6084845	2359549	1040606	5745329	1464964	1763215	1701263	1793130	1314208	2302550	1981848	1056997	2691520
AGS_LBE_MAGs_560_c_000000000005_111	773907	498412	528401	661197	586485	574811	746102	361078	605484	280472	1530853	469981	449522	825372	508180	875955	630615	431279
AGS_LBE_MAGs_560_c_000000000060_15	894214	755362	730646	840102	750319	662745	789584	248424	608688	834516	910981	296929	580508	641609	316333	927004	290440	492710
AGS_LBE_MAGs_560_c_000000000005_107	7978687	3611153	15078448	10030970	3552051	16242730	9849895	3729690	14749260	2325714	1788557	4141764	3584026	1751658	4051655	2881654	2010635	4810087
AGS_LBE_MAGs_560_c_000000000054_8	1993396	928277	1871945	1625229	1730372	1783355	1522049	1136726	1909366	2291127	2365864	975852	1784466	1680519	920188	2328447	1742444	1362912
AGS_LBE_MAGs_560_c_000000000002_135	1162684	2261736	3683543	2336748	1589557	3349572	1609131	1857784	2610526	3431145	2802212	2850051	4142982	3515310	1964249	3933952	3091041	3897291
AGS_LBE_MAGs_560_c_000000000033_20	60038	182093	185062	126852	270693	176476	131970	151125	154328	177177	35817	107761	73621	160924	103778	166415	253505	93792
AGS_LBE_MAGs_560_c_000000000001_45	836113	1176541	349970	537596	1799118	580700	597824	787092	599581	521285	1045966	109114	464157	858736	222513	389285	854776	227478
AGS_LBE_MAGs_560_c_000000000005_8	4403693	2887223	7162419	4239784	3299561	6889095	4294670	2841815	5687563	985869	2250239	300953	1557554	1084292	467117	1489123	1667057	477608
AGS_LBE_MAGs_560_c_000000000009_13	1376441	1232003	1364558	1124036	1514327	1710121	1354995	1172769	1386340	971879	1060929	305144	1310192	871865	377009	1111394	843850	654024
AGS_LBE_MAGs_560_c_000000000047_19	2290619	1632957	2954305	2156114	2113589	3762629	2118542	1590430	2978303	1484927	1620987	2008176	1584540	1166740	2006681	1466512	1448139	3600304
AGS_LBE_MAGs_560_c_000000000002_90	225008	47824	211014	218815	142513	249322	122317	121537	206025	164218	70147	60891	98951	133071	51906	93656	71511	74333
AGS_LBE_MAGs_560_c_000000000007_34	951158	608795	1450312	829351	1145432	1192945	1031425	1161709	967572	1384747	939660	821176	1160853	770952	699034	1472759	696134	939087
AGS_LBE_MAGs_560_c_000000000029_43	232222	99355	223307	107704	138169	307500	386699	20794	362311	186900	340041	34962	95935	142595	58995	163440	89139	46172
AGS_LBE_MAGs_560_c_000000000011_36	627764	555078	846648	555842	722120	1097130	432083	543380	845846	617522	592395	406456	728621	532324	350354	605468	883554	466902
AGS_LBE_MAGs_560_c_000000000023_9	241188	432072	448753	328370	376812	404937	381937	375503	290795	451546	242283	154830	328303	367862	140894	368098	558471	234713
AGS_LBE_MAGs_560_c_000000000001_147	446386	194711	380260	257528	527300	364103	199430	246648	349052	353425	409190	171144	233243	94551	189976	215408	229855	264197
AGS_LBE_MAGs_560_c_000000000005_113	390286	414762	689311	683180	741588	875777	839433	607632	805197	482994	337981	263531	416829	352302	307222	465689	265796	319494
AGS_LBE_MAGs_560_c_000000000014_69	390895	473058	813581	543888	1096434	788048	531899	935049	954705	604242	659607	231959	543777	269419	249435	720543	1336128	405165
AGS_LBE_MAGs_560_c_000000000007_49	350797	215342	258063	318324	139751	325048	324078	105160	343505	295063	147401	43755	194727	142266	54927	284267	107333	77481
AGS_LBE_MAGs_560_c_000000000018_87	13107	22912	36250	11290	31863	35091	23323	16599	32259	5526	22118	5643	8509	34329	8611	14497	44803	9816
AGS_LBE_MAGs_560_c_000000000010_57	2275725	3716549	1838749	1885421	4048182	2256808	2009446	2011622	1914166	2008997	3028534	677512	1477361	1895617	912902	1790294	1888947	1233663
AGS_LBE_MAGs_560_c_000000000034_1	318661	218878	285906	187739	326930	223148	258723	76347	161939	364294	268199	277546	273962	191140	299991	214849	230313	305265
AGS_LBE_MAGs_560_c_000000000001_50	653099	555485	686275	485379	545891	739454	501584	457274	648878	317352	481622	191197	577227	402413	224911	575343	742015	441708
AGS_LBE_MAGs_560_c_000000000053_9	81408	76626	120739	59966	56414	112775	73681	42450	119583	42395	66848	26392	46631	69311	25816	111221	60659	32750
AGS_LBE_MAGs_560_c_000000000016_42	1005430	938453	1516588	1121890	941628	1458975	1063400	816288	1168834	1320082	1233239	935965	1461083	1100066	890767	1928803	1190109	1377323
AGS_LBE_MAGs_560_c_000000000002_148	2557317	1592391	3286549	4701730	2111466	2993879	3910820	2157196	2335496	1922173	1703985	1479373	2528561	2037376	1246906	2944402	2454926	2160280
AGS_LBE_MAGs_560_c_000000000001_136	1442589	1418201	2177461	1442215	1888303	1805227	1573723	1041999	1095091	1797468	1549078	1734579	2101931	1948795	1927832	2674906	2391348	2736608
AGS_LBE_MAGs_560_c_000000000020_53	960844	814711	1696298	740273	1049827	1554092	797097	696114	1558513	1195130	741852	279617	1046479	804548	340898	1427646	1084116	459544
AGS_LBE_MAGs_560_c_000000000028_38	302524	284754	646263	483289	483992	697048	615716	430411	614386	694372	397045	194381	240036	227044	219671	665045	709651	386250
AGS_LBE_MAGs_560_c_000000000012_18	40899886	24881474	53852608	50632365	27100405	68865646	43758903	28878722	54364849	32696954	30030739	23778627	48627164	32188712	24463010	46958726	37457193	28265646
AGS_LBE_MAGs_560_c_000000000023_10	233034	407356	462872	169841	130729	493967	463444	360692	414027	294727	464723	295546	453844	289107	333297	315007	234276	266966
AGS_LBE_MAGs_560_c_000000000031_35	46787	220192	339268	499089	61242	579582	1131252	46083	591088	138070	351682	29215	334104	45146	48386	362219	65850	79587
AGS_LBE_MAGs_560_c_000000000004_148	173111	363487	372956	154401	435762	377651	185378	144277	454884	406068	214488	163047	371720	167040	228253	80184	318615	228828
AGS_LBE_MAGs_560_c_000000000005_114	359538	488827	1010789	562018	784372	844125	439053	511527	696964	772838	586266	287412	596481	552515	254624	538375	581004	465515
AGS_LBE_MAGs_560_c_000000000061_18	227777	271570	334381	133814	218646	361750	166891	104698	402126	194186	146755	71322	187301	161179	130646	169812	192353	91199
AGS_LBE_MAGs_560_c_000000000023_29	1455133	897363	1078206	861063	1247922	999538	551467	741343	798575	542942	1239262	584412	1009796	1694604	577439	1165401	776845	931928
AGS_LBE_MAGs_560_c_000000000012_79	478517	432746	486250	543958	478984	464496	529349	360425	430124	415333	634744	216777	578653	443628	228959	508481	462203	307159
AGS_LBE_MAGs_560_c_000000000034_4	3462214	2345739	4171512	4507003	2955605	4536248	3370076	2817104	4257422	2089505	2496484	2929324	2964239	2953453	3012323	2776819	2754268	3561070
AGS_LBE_MAGs_560_c_000000000002_19	3087141	3394631	5587394	6998461	4116501	11386025	11986134	2756561	9195923	2525916	2261653	440999	2790782	2087994	1093849	5038200	2477076	2002209
AGS_LBE_MAGs_560_c_000000000009_136	220584	171518	421738	298023	188307	534846	400539	292841	402519	650956	587019	1749476	678641	675562	1996985	635249	742414	255368
AGS_LBE_MAGs_560_c_000000000002_46	535819	1125078	852765	860231	809273	989374	754985	1177323	815570	689255	663890	254014	561902	1153368	220384	744562	522100	330530
AGS_LBE_MAGs_560_c_000000000001_41	248393	226608	321088	179009	265113	404895	170797	139268	392876	131568	225693	78538	156291	195433	110405	101905	145220	118733
AGS_LBE_MAGs_560_c_000000000020_64	478698	199093	816890	438875	364303	719844	367054	361852	687150	470889	705303	252974	715477	483394	326040	526699	579738	342800
AGS_LBE_MAGs_560_c_000000000002_107	132483	274342	263821	266262	196538	249681	252381	147890	195632	251954	142262	190151	223614	161926	222911	311500	161602	179369
AGS_LBE_MAGs_560_c_000000000007_83	263013	301578	507423	259495	444429	601721	332861	353264	545619	362211	354319	227071	394263	327619	244225	431928	316337	304632
AGS_LBE_MAGs_560_c_000000000001_174	164867	290125	615641	295886	272103	728918	330880	416564	640507	401918	361772	172618	442076	394255	238010	474793	332934	384467
AGS_LBE_MAGs_560_c_000000000008_22	117648	79098	173306	116925	329995	253957	61572	182097	234393	214925	342903	67988	98197	145957	129066	187948	260205	113775
AGS_LBE_MAGs_560_c_000000000021_56	362928	319920	395890	232449	324248	393410	316566	289383	360117	504343	377346	139352	355279	261260	154012	341928	299998	193388
AGS_LBE_MAGs_560_c_000000000005_2	737116	1913258	860390	694105	2602203	732808	736475	1562082	616435	1340319	839500	1094602	1087553	883693	640422	864652	911711	787068
AGS_LBE_MAGs_560_c_000000000001_98	85654	258841	73477	64816	218335	112304	89183	279741	121452	749438	672881	195948	722864	465449	360972	787219	615462	534450
AGS_LBE_MAGs_560_c_000000000005_116	79736	114553	211903	110944	170291	229084	70721	70270	235899	61922	94635	50473	73558	52643	49957	155230	112225	58421
AGS_LBE_MAGs_560_c_000000000062_1	1488144	485968	1319340	549341	914336	1467671	867835	448708	1352378	1045618	1076201	479051	1360395	615409	487165	1071124	641176	755948
AGS_LBE_MAGs_560_c_000000000018_34	11018925	7667532	11160740	13053961	8220145	13819753	11941606	7225466	12124427	8206357	7811306	1871426	6834487	5123731	1965203	9246292	6471328	3212596
AGS_LBE_MAGs_560_c_000000000024_53	1374447	1293713	2010458	1137753	1708013	1657079	1032546	873965	1773827	1215109	1251717	530441	824500	1024062	646591	1152387	1493714	931946
AGS_LBE_MAGs_560_c_000000000009_50	2204204	2317626	2102287	1391331	2941531	2139428	1930134	1641545	2006553	2274011	2505465	1264279	1863701	1732646	1747221	2395546	2073268	2141444
AGS_LBE_MAGs_560_c_000000000034_8	168647	308143	302925	225451	220753	261538	239864	205197	239919	204929	95874	78375	225405	124442	60029	145072	321139	94019
AGS_LBE_MAGs_560_c_000000000002_73	1096368	597455	1293680	936696	1284046	1201836	1395211	852545	1247836	851432	309816	189559	1011424	501119	191725	744562	81216	154247
AGS_LBE_MAGs_560_c_000000000017_38	165618	111350	143234	164600	175496	159966	109791	85449	123446	69821	143969	55884	158715	114150	61258	128899	166501	58864
AGS_LBE_MAGs_560_c_000000000018_47	569867	678083	638769	603409	548898	755752	779932	349490	809043	708645	311740	282281	523512	446130	342820	397716	559934	360951
AGS_LBE_MAGs_560_c_000000000010_56	668447	467854	530212	357720	605753	696074	489768	320759	600117	590102	165644	246159	344930	148847	273426	162182	217111	350463
AGS_LBE_MAGs_560_c_000000000051_4	66581	48743	43802	37742	125887	73516	37943	65580	98803	21832	87384	18277	33618	49969	35975	44546	114535	29021
AGS_LBE_MAGs_560_c_000000000003_128	114795	64831	225136	125650	42074	279410	171584	140206	264742	49686	73961	45004	74523	48738	39506	82948	96942	38736
AGS_LBE_MAGs_560_c_000000000012_20	606780	503945	985428	182097	700814	821146	444585	386721	743747	667102	344949	318812	1089048	1136558	365203	1074625	452128	556356
AGS_LBE_MAGs_560_c_000000000021_21	426381	433443	822603	798928	513470	842783	712289	554364	743793	385871	494484	336627	586814	444342	390668	982968	1080207	454127
AGS_LBE_MAGs_560_c_000000000033_6	6468429	11302631	3169550	5804254	13463140	4018000	5160117	8799923	3069734	5964179	13692335	766184	4878958	12140923	980706	6668366	12622092	1575403
AGS_LBE_MAGs_560_c_000000000015_2	77183	72649	106362	66481	101030	151599	56552	76023	146537	75924	35520	21853	21474	10639	25960	66394	46557	33302
AGS_LBE_MAGs_560_c_000000000005_117	1483806	820254	2157570	1627612	647418	2206920	1432314	765550	2064333	857224	531112	821668	1024421	840879	862880	709106	1160223	860972
AGS_LBE_MAGs_560_c_000000000062_2	102951	82548	108823	51285	104813	172156	92195	78870	166289	78767	69606	36957	81686	47831	59486	88560	26833	61552
AGS_LBE_MAGs_560_c_000000000023_32	249279	78212	311405	64231	108766	257649	223234	81844	209954	299704	386650	148138	305675	80179	127377	214434	194917	174039
AGS_LBE_MAGs_560_c_000000000008_6	509149	734838	1587463	928825	1110767	1036570	969933	635229	950106	1569306	1275711	867162	1167876	1211856	813357	1664314	1194347	955649
AGS_LBE_MAGs_560_c_000000000042_18	1605967	1590160	2021621	1576745	1719948	1969463	1512880	1047705	1632313	1579766	1993271	515847	1502920	1791147	511705	1776183	1790657	969506
AGS_LBE_MAGs_560_c_000000000034_9	25272	150652	147388	82046	187452	152516	154303	174243	164474	91151	171868	34534	114841	24385	41706	108695	130419	56441
AGS_LBE_MAGs_560_c_000000000002_74	3307957	1919815	1412760	2456344	1906999	1811348	3654424	928514	1640621	1669144	1785274	352253	1568876	1405778	487641	1223735	1664518	438525
AGS_LBE_MAGs_560_c_000000000047_14	5129569	4255886	5991813	4808198	4608957	8365612	4980075	3274930	6466857	2633892	2959484	1393967	2935264	2924375	2040085	3535085	3796196	2450500
AGS_LBE_MAGs_560_c_000000000015_10	852545	817537	906138	800098	791123	763356	747827	863386	605885	1035499	1345280	1366043	1909819	1641429	1339133	1435756	1875939	1106745
AGS_LBE_MAGs_560_c_000000000044_7	177045	611034	587600	264586	798237	629304	245027	213136	635838	135455	359104	131915	498050	550471	167514	321515	249184	182338
AGS_LBE_MAGs_560_c_000000000002_119	2409514	2312019	2429347	2050606	3031492	3013614	1868281	2557634	2544749	3244647	3240503	1108267	3082870	2325010	1394442	5171684	3654702	3104706
AGS_LBE_MAGs_560_c_000000000006_151	1328524	1932571	2520226	1960527	1528208	1901674	1209380	1467170	1438642	3207721	3155795	1791394	1489695	1748088	1772564	3705492	2436468	2083805
AGS_LBE_MAGs_560_c_000000000004_53	1017025	549930	1484182	832991	991359	1909781	1062263	959113	1782994	1255862	1603295	583364	1390708	1315436	742300	1321597	1309601	754960
AGS_LBE_MAGs_560_c_000000000004_43	112410	232775	249772	198114	323709	294823	181196	243584	295833	243266	72424	61647	423251	195241	86571	328767	158212	138143
AGS_LBE_MAGs_560_c_000000000068_2	477248	514555	805285	446717	511120	724878	591272	641011	506555	606032	624290	337114	501347	560985	327450	619535	622856	507580
AGS_LBE_MAGs_560_c_000000000020_84	432777	128026	783941	361297	339895	644683	280854	158330	606606	498696	331945	197728	377277	489187	198890	372281	504697	111178
AGS_LBE_MAGs_560_c_000000000005_121	131780	131557	204825	172245	120224	234295	119962	129799	236527	58923	81474	79685	142582	127158	88835	168321	174234	103834
AGS_LBE_MAGs_560_c_000000000062_3	161231	141110	162397	103640	196235	235783	122278	75225	238455	102951	124534	29566	82633	111906	58817	124094	59717	66479
AGS_LBE_MAGs_560_c_000000000008_72	457716	452924	976751	571544	599136	737584	644936	335238	519533	1697092	1222459	679641	845711	1075848	494538	1282160	1238882	737861
AGS_LBE_MAGs_560_c_000000000024_60	380124	493178	639043	357366	497571	462917	504339	111311	426465	171802	364056	95670	153398	208180	115517	150238	419333	213636
AGS_LBE_MAGs_560_c_000000000007_78	3960772	6856611	8927547	6204677	5909633	5865590	4444383	4883375	4912572	7656078	9011914	6389491	6670906	7670456	5432093	9935429	9317053	7627905
AGS_LBE_MAGs_560_c_000000000034_17	4780431	4970275	3839990	3910759	5245929	4064390	3469294	3887752	3235076	5164486	7167111	1498798	4175537	5051393	1727851	5011535	5832595	2560866
AGS_LBE_MAGs_560_c_000000000001_67	85941	104006	160903	39859	144636	181058	206898	108835	227626	60385	65918	34332	87673	154008	60243	116173	155519	72030
AGS_LBE_MAGs_560_c_000000000011_72	118569	84819	151765	54992	117954	190460	86875	98101	182557	79311	137507	86142	76973	114411	90062	93835	113479	107844
AGS_LBE_MAGs_560_c_000000000031_3	1815927	1099588	897975	1983067	1317186	1267144	1991545	869633	1152691	436146	683112	160882	463038	844498	215567	640091	591481	378379
AGS_LBE_MAGs_560_c_000000000002_146	494602	226124	783118	491561	240470	827836	693723	292301	676569	125108	257969	175332	247696	177266	162626	449776	218785	210460
AGS_LBE_MAGs_560_c_000000000020_7	1043756	1030370	1248179	979989	966367	1151702	988586	526572	1140294	976643	1339497	373912	1206438	1203667	396035	1554820	1254064	693759
AGS_LBE_MAGs_560_c_000000000027_44	246167	112116	315381	151001	218281	306639	192002	164252	304094	101547	247284	167512	324769	130260	215791	348373	346470	226326
AGS_LBE_MAGs_560_c_000000000004_77	705266	621240	991317	823873	686207	1051288	743339	501497	827584	1049914	822125	418273	878967	767872	417342	1197138	812156	607379
AGS_LBE_MAGs_560_c_000000000010_23	1446541	1049080	2109244	1066844	2452207	1193336	2171873	1518230	592182	3475710	2979322	1270237	2755631	2356859	1104641	3039443	2436468	1023284
AGS_LBE_MAGs_560_c_000000000052_7	46928	44171	57235	21765	20476	68378	26743	15407	90171	15387	50392	19677	30465	35219	26962	22427	80726	21903
AGS_LBE_MAGs_560_c_000000000023_18	440594	302340	683990	449562	375800	816857	526927	417173	615910	427813	399860	238232	455796	381256	259757	603963	340065	397188
AGS_LBE_MAGs_560_c_000000000025_45	1252290	808933	2040289	968015	1317794	1770470	1097458	604642	1275513	2294640	2504891	1316615	1737514	1682242	1236744	2048864	2453748	1571029
AGS_LBE_MAGs_560_c_000000000005_122	3925184	3770409	5472989	4639915	3820520	4377870	4262327	3905844	3439397	3346327	3998782	2375592	4325342	4214835	2284136	5904546	5127915	3647008
AGS_LBE_MAGs_560_c_000000000013_89	438076	332535	2106804	504669	425446	2937502	797264	208786	2330200	236316	318667	202955	302739	149995	214243	328215	258564	334086
AGS_LBE_MAGs_560_c_000000000024_24	4738686	2221940	2825600	3738676	2357518	2290686	5188803	1498412	1732292	3078916	3173262	2427288	2644914	2007849	2226597	2782705	3076348	2008674
AGS_LBE_MAGs_560_c_000000000061_6	494602	554225	581306	622644	647418	501233	776556	487168	350110	1042570	682859	205257	443406	522709	194342	790147	497238	362213
AGS_LBE_MAGs_560_c_000000000034_19	171883	115562	276068	125272	32141	266295	161920	169300	216749	265695	237306	61998	239107	71081	111842	63367	241919	125307
AGS_LBE_MAGs_560_c_000000000001_68	261679	94734	419145	382770	289833	532505	368713	178440	498703	257410	280995	114216	117607	407887	164323	398254	254979	190771
AGS_LBE_MAGs_560_c_000000000007_52	8166596	5647007	6625383	10759854	5542097	9415854	9941729	5690572	8070596	3416128	3536154	1051467	4114327	3565210	1386050	5615472	4158735	2503860
AGS_LBE_MAGs_560_c_000000000004_12	645497	644405	646743	553399	1152185	650601	386962	481664	578329	711932	945200	274554	342856	924852	310324	521614	853452	378233
AGS_LBE_MAGs_560_c_000000000008_31	106656	38612	216684	87518	96652	188002	186349	24243	193032	121057	96909	26952	69239	102915	31231	119977	57736	32754
AGS_LBE_MAGs_560_c_000000000009_2	6453182	4317971	4841385	5838741	4745935	5014634	6673057	3969068	4669127	4493670	4265127	2480196	3802206	3591350	2674629	5650395	4345034	3962684
AGS_LBE_MAGs_560_c_000000000002_122	39254	66507	77821	105595	154147	93692	120798	85061	84243	38614	227620	44547	76449	83330	60289	74287	55249	70044
AGS_LBE_MAGs_560_c_000000000002_48	165997	245529	162492	274960	279365	246415	399625	70072	361846	69981	331036	77901	107762	297468	104881	20399	100129	81500
AGS_LBE_MAGs_560_c_000000000005_19	599034	544734	632898	541534	465154	641772	617449	650034	535408	449436	228955	238988	257058	480055	220057	375556	442994	326741
AGS_LBE_MAGs_560_c_000000000012_32	309629	132473	488747	456925	184225	509626	309360	83175	333446	138444	30226	179586	201006	135805	182713	314774	118852	176869
AGS_LBE_MAGs_560_c_000000000002_71	4718115	2630506	4884327	4948486	2917613	5578176	4766765	3153858	4403012	2637770	2126185	866547	3268583	1997924	888045	2754391	1831332	1470199
AGS_LBE_MAGs_560_c_000000000023_19	443874	323341	760316	581799	368819	878690	557123	376374	703582	474600	277694	216810	528702	301677	230585	674007	353111	365402
AGS_LBE_MAGs_560_c_000000000004_127	221072	130495	314334	182473	161855	393607	167469	158699	343909	158492	205202	130720	240815	133776	180644	203062	226771	239735
AGS_LBE_MAGs_560_c_000000000005_123	2706822	2713730	3007676	2937091	3114670	2747299	2813484	2839748	2168538	2910350	3258133	1612292	3342809	3462274	1517272	3628045	3845189	1801141
AGS_LBE_MAGs_560_c_000000000015_6	214576	60046	145451	121038	113868	194997	140222	62834	211048	62752	31137	41409	56473	39172	57551	24943	40812	57378
AGS_LBE_MAGs_560_c_000000000001_155	132698	34065	138839	50355	110535	151629	150260	106939	164282	154266	142494	57315	101808	58202	69812	31131	84894	63237
AGS_LBE_MAGs_560_c_000000000047_16	3321202	2672044	3380378	3509277	3123290	4855705	3189288	2028563	4320290	1631684	2219514	1039399	1799533	1980126	1573860	2186601	2021250	1963146
AGS_LBE_MAGs_560_c_000000000067_2	594261	462075	940223	635116	304383	852341	586860	229042	741868	686229	749106	298123	654155	473694	305297	777900	400017	544455
AGS_LBE_MAGs_560_c_000000000034_22	1007914	691433	1754363	1000962	872098	1877223	1122344	667453	1388567	767409	874414	497345	765222	620904	485536	1023772	1098013	906782
AGS_LBE_MAGs_560_c_000000000009_141	46607	56403	35878	27792	61007	32931	14635	45906	24689	85143	92945	53325	21612	19274	58748	40092	28113	56167
AGS_LBE_MAGs_560_c_000000000002_115	3074446	2581006	4718978	1991149	2936689	4691718	2171456	2537173	3914606	4659037	5085932	2149883	3722042	3126980	2273885	4693716	4561068	2977893
AGS_LBE_MAGs_560_c_000000000014_39	128760	121197	65672	165885	131089	73358	157236	183191	45539	70366	230441	1580458	157890	179464	1723543	36920	140953	1480555
AGS_LBE_MAGs_560_c_000000000003_12	113575	120698	185969	93457	129484	187692	99322	90216	188151	54059	98354	33321	92758	31817	39744	66183	67035	36503
AGS_LBE_MAGs_560_c_000000000024_48	126666	232775	210667	120293	244756	234012	154680	196056	202878	207666	200786	52238	129218	145505	68882	150469	127342	83130
AGS_LBE_MAGs_560_c_000000000005_20	410414	346686	489361	375817	647418	531475	316130	176210	454102	175980	350308	155708	389403	416330	167416	389254	222170	204218
AGS_LBE_MAGs_560_c_000000000012_33	404674	211613	535440	312811	153026	680235	322859	132864	587535	203459	183475	132083	157625	164870	172350	162450	367052	203235
AGS_LBE_MAGs_560_c_000000000004_22	178465	436753	382298	281423	233605	523136	549193	316408	469673	105332	114983	37792	254884	103323	69899	92111	150709	83020
AGS_LBE_MAGs_560_c_000000000044_18	320888	174865	419086	430815	464246	646037	235113	249525	532590	382106	126949	81158	230243	211855	113344	392257	118852	187031
AGS_LBE_MAGs_560_c_000000000045_27	338170	75787	189620	126967	189709	268171	106189	111029	236207	142565	328549	57272	156810	139847	54213	124671	67994	66525
AGS_LBE_MAGs_560_c_000000000005_124	644688	786618	872073	476192	1218932	1199399	1382090	446851	1187047	775097	435878	275506	449522	345599	418739	472411	369671	297580
AGS_LBE_MAGs_560_c_000000000027_18	224403	392268	654731	223023	629434	676415	540233	221030	508097	409949	172120	167975	561902	835198	158713	523951	406078	214789
AGS_LBE_MAGs_560_c_000000000004_142	9485759	5835994	17677740	8561351	7468431	15066638	10444672	5898216	11583180	6828834	5747394	6628176	6777231	5505487	5794120	7855884	6389513	7564164
AGS_LBE_MAGs_560_c_000000000011_57	579647	781533	599272	515879	840765	961810	769059	540073	1045125	785937	656080	245411	701742	408151	402283	660335	815831	308368
AGS_LBE_MAGs_560_c_000000000034_23	329194	331227	458392	384331	430905	442463	324371	190076	346795	279158	280358	133444	420045	186208	142623	185530	271606	200584
AGS_LBE_MAGs_560_c_000000000002_117	963709	839909	928439	711834	887697	1456035	653801	667973	1324689	947986	1188158	555256	764651	1067675	809730	951811	552601	977649
AGS_LBE_MAGs_560_c_000000000020_1	5060158	3927327	8085133	3993827	3369895	6328423	5008451	3410178	5741762	7597395	7149589	3280229	3630754	5739307	2822647	7712894	4872936	5692200
AGS_LBE_MAGs_560_c_000000000016_67	206576	318885	424927	210781	292034	498305	381420	219749	466649	317001	417031	182384	402317	390689	197637	447803	267488	381805
AGS_LBE_MAGs_560_c_000000000013_31	587290	331676	723731	376149	446604	849472	577838	380133	776561	236585	558569	337263	337686	437163	421771	399345	401486	575721
AGS_LBE_MAGs_560_c_000000000020_28	130839	47367	188147	126034	144916	203229	184357	89220	211040	89103	32423	47271	45736	48558	47614	60604	155821	57651
AGS_LBE_MAGs_560_c_000000000025_16	972328	829680	666805	1083154	963481	773968	872215	832406	525715	509518	829427	201068	430644	534877	200153	617537	882500	243855
AGS_LBE_MAGs_560_c_000000000021_27	401281	237167	607795	471775	134370	736393	294017	174645	547847	339655	250525	226757	442252	423227	309452	409408	249557	362522
AGS_LBE_MAGs_560_c_000000000012_34	235089	167636	256395	122250	177174	337157	182688	49118	320030	77084	99447	38488	69371	34370	68815	30640	170452	76913
AGS_LBE_MAGs_560_c_000000000013_27	2486942	1459596	519700	3939779	1263833	512022	3394240	1123918	410602	1275949	1330025	319587	1399216	1289263	256015	1803727	1633463	218378
AGS_LBE_MAGs_560_c_000000000023_22	554626	522048	1161707	787293	461993	1149291	677287	546291	913858	611709	523378	226777	425518	729784	198591	679503	544066	526864
AGS_LBE_MAGs_560_c_000000000020_4	2412426	1891178	3756025	1886291	2611773	3380865	1910202	1718785	3007517	3043272	2456128	902025	2116725	2260736	875177	3486581	2045067	1821473
AGS_LBE_MAGs_560_c_000000000005_127	1283742	2160358	1436320	739735	3819040	1894059	1453642	1570981	1693964	1415865	3634240	552360	1591005	2740199	855123	2442831	2354340	1214081
AGS_LBE_MAGs_560_c_000000000009_47	855872	980570	1078217	921429	1272387	1502669	978946	812492	1282898	575241	611314	392703	465109	497008	436045	609641	594128	567756
AGS_LBE_MAGs_560_c_000000000015_9	373220	336349	555219	394075	176704	519232	378185	258110	534444	351509	468987	230463	355700	283507	260522	403020	346470	364713
AGS_LBE_MAGs_560_c_000000000014_14	794412	412936	1378029	940363	512170	1463961	807937	362039	1352057	408221	292839	349267	269405	377555	380128	275386	483956	402975
AGS_LBE_MAGs_560_c_000000000011_58	1249816	1279399	1072707	1182319	1389791	1881897	1228913	1207456	1493447	832511	1367778	230465	786941	935421	370904	925095	1066030	539828
AGS_LBE_MAGs_560_c_000000000034_24	384690	888776	481597	600135	503547	709343	384356	585586	467070	584822	638408	285787	749203	708653	322428	330916	935210	474700
AGS_LBE_MAGs_560_c_000000000001_71	206213	214532	213000	206384	269927	298939	103378	288636	244675	96086	174818	55101	133870	115200	63764	196060	106930	87790
AGS_LBE_MAGs_560_c_000000000002_172	660968	799898	487878	510925	1112382	447981	714902	1023053	323966	629544	687227	457733	810502	516304	445319	1019824	930288	814760
AGS_LBE_MAGs_560_c_000000000011_44	2451189	2553675	5601927	2931534	2846736	4746419	2872494	2958831	3392838	4400259	2819582	3976082	4424391	3221477	3391867	5925208	3982294	7041622
AGS_LBE_MAGs_560_c_000000000009_115	464834	437530	540633	498085	230793	579680	481512	268394	620131	394182	223756	164929	260140	201066	195746	372281	248159	137442
AGS_LBE_MAGs_560_c_000000000020_32	86990	212889	396999	137176	204962	341837	191212	257049	320282	188256	168141	350951	124240	151091	308174	344219	269358	265149
AGS_LBE_MAGs_560_c_000000000015_38	476345	185907	449064	296366	288948	479216	195789	354750	419753	308573	436653	202187	309235	280268	194034	429747	474212	282735
AGS_LBE_MAGs_560_c_000000000072_5	240081	154617	542197	228558	479657	641599	435136	161797	516229	410179	420625	373584	516786	621826	356722	489128	515749	346102
AGS_LBE_MAGs_560_c_000000000025_3	103042	32330	111965	60535	44960	115645	95631	74428	103919	74331	36883	31146	13379	33143	35219	112275	67680	48888
AGS_LBE_MAGs_560_c_000000000012_35	448317	287232	727077	361690	389578	926035	400249	218934	808881	307590	319592	73949	281257	199939	82482	340278	291634	125163
AGS_LBE_MAGs_560_c_000000000040_4	1628796	1640979	667028	2448507	2089186	636953	2428801	2023534	528845	1376784	1168949	750415	1609990	1966565	674833	1851723	2292469	955574
AGS_LBE_MAGs_560_c_000000000001_156	168572	207492	142338	102240	152762	127683	104510	191583	137440	89289	69621	53863	92598	37537	76182	167317	127755	83280
AGS_LBE_MAGs_560_c_000000000041_30	2897632	4071603	2131509	2830306	5423098	2243518	2694915	3148486	1997332	2458332	3610800	723794	2495547	3565113	797081	2863973	3377167	1346907
AGS_LBE_MAGs_560_c_000000000005_128	658308	803237	731537	644568	1882984	968063	946814	696445	957699	551632	1178172	260145	838897	1529235	435097	692128	1132443	637360
AGS_LBE_MAGs_560_c_000000000063_8	408094	284994	351186	140428	292938	484450	356881	401960	536956	116546	127225	83989	247835	215945	96459	215158	55585	129333
AGS_LBE_MAGs_560_c_000000000011_11	3107115	2077862	14217000	2923316	2579713	16157418	2831618	2186012	13541937	1775636	1874781	3487824	2478134	1890259	4021246	2652421	2257377	5968335
AGS_LBE_MAGs_560_c_000000000008_35	417853	393309	798209	562941	599048	1082565	481107	333178	989206	450183	277766	206900	503775	287999	288529	530607	420081	365413
AGS_LBE_MAGs_560_c_000000000040_14	2153660	1924515	2341374	2844860	2676335	2069551	2776441	2067588	1577146	1850357	2781021	1324089	2318401	1972908	1541039	2087117	2263805	1604146
AGS_LBE_MAGs_560_c_000000000034_38	182222	367539	258038	205248	238522	331924	171660	282045	277623	230463	251580	96823	253490	175831	118569	246321	476302	185259
AGS_LBE_MAGs_560_c_000000000001_73	81313	36254	44130	53592	50417	82144	40764	71660	101253	29469	32169	7087	30561	53684	19493	11044	66257	20354
AGS_LBE_MAGs_560_c_000000000026_25	88618	146691	124617	86453	107998	148783	109709	147483	128452	129255	101722	48533	128945	67818	61121	113031	107523	56330
AGS_LBE_MAGs_560_c_000000000044_21	209059	177581	235756	148989	206907	341739	325033	155693	386012	165521	169737	55235	201921	103323	79324	153518	222476	78417
AGS_LBE_MAGs_560_c_000000000002_41	622025	276173	541078	321153	506961	429769	283772	450837	401685	496428	138629	248851	479998	396365	170700	312968	346887	134860
AGS_LBE_MAGs_560_c_000000000014_91	628224	591323	613901	382017	712682	806419	501212	233762	775583	425716	404759	76941	299077	309831	87548	300226	334032	146848
AGS_LBE_MAGs_560_c_000000000024_55	3840598	5395794	5612221	4255717	6364510	5503749	4560602	5273664	4101818	19559677	15216513	15989126	21505817	15426056	7775159	26641469	16749053	12294458
AGS_LBE_MAGs_560_c_000000000002_143	123861	160999	306451	155926	115807	253987	177183	214952	253739	156652	120337	77343	141672	176430	70731	86252	41507	82108
AGS_LBE_MAGs_560_c_000000000025_5	200808	202048	232632	195903	244724	200149	147131	156868	151558	333761	364343	160734	319161	327398	144289	339520	282630	197356
AGS_LBE_MAGs_560_c_000000000027_6	2651616	2806228	3764780	2580694	3039269	4116467	2687745	2368179	3755950	3581421	3525996	1517741	3023570	2213937	1476180	3935540	2223760	2843128
AGS_LBE_MAGs_560_c_000000000023_24	673517	612998	1056476	859678	590171	1168168	746342	531812	896291	596824	639555	281838	668501	660639	307791	1173103	540567	528113
AGS_LBE_MAGs_560_c_000000000012_31	1403797	677785	2122800	1595645	1056815	2307365	1348314	623289	1923046	3985275	3913048	2432252	4292179	3291662	2192478	4736412	3060941	3184852
AGS_LBE_MAGs_560_c_000000000006_38	569731	470264	693319	296762	585135	793469	507350	423035	699216	1008785	856503	326726	495043	685074	335394	625809	653837	425695
AGS_LBE_MAGs_560_c_000000000005_129	263679	442426	165501	186099	585249	213805	327593	440387	174180	169159	529354	53223	171176	387178	68362	364884	371118	77608
AGS_LBE_MAGs_560_c_000000000006_2	399813	424371	600440	461608	411993	529209	430063	326774	468125	476969	739903	518481	491492	549958	467013	563452	586668	317462
AGS_LBE_MAGs_560_c_000000000008_48	239955	316205	251309	232121	367939	290873	306419	330889	276493	209065	287116	278638	271493	310925	327508	312568	260533	492909
AGS_LBE_MAGs_560_c_000000000009_28	664928	539544	468284	521076	510217	448419	520789	474263	410056	248099	369317	238414	282812	464613	270926	295852	354982	371722
AGS_LBE_MAGs_560_c_000000000005_105	704089	612902	754732	660475	838476	892892	756370	599649	931304	536376	812910	134096	436462	556798	212355	705853	871764	328049
AGS_LBE_MAGs_560_c_000000000034_39	3194517	3208451	4942572	3319134	2686452	4606999	2837496	2267593	3665443	4195717	4541832	1575164	3695812	3116923	1624565	4682294	3943561	2610163
AGS_LBE_MAGs_560_c_000000000001_77	292365	72419	283560	178418	60426	267424	146568	75782	221669	45410	82617	58904	109883	103936	63993	119130	151602	98825
AGS_LBE_MAGs_560_c_000000000003_43	403134	200888	534805	296957	465609	739244	434375	210216	758709	349904	127321	179623	446443	251703	236373	305984	100129	285663
AGS_LBE_MAGs_560_c_000000000011_43	2279994	4689558	3789752	2953042	3647649	3659345	3155467	3476718	2954459	4568661	6220491	5867660	5953425	4905259	5921026	7191375	5681130	8589962
AGS_LBE_MAGs_560_c_000000000073_8	2353982	1804548	3929044	2374882	2636565	4419801	2246326	1585573	3662386	3143138	2145545	1500207	3229626	2365093	1666930	4098568	2493395	2593409
AGS_LBE_MAGs_560_c_000000000020_35	248995	100444	234273	104485	77601	244801	130312	175180	174698	104971	63661	20280	53881	125852	12784	71396	50064	20169
AGS_LBE_MAGs_560_c_000000000015_40	927720	963250	518558	572220	1039088	893576	595645	668847	691400	1063114	1139984	234991	428412	1116673	318408	946128	874975	414698
AGS_LBE_MAGs_560_c_000000000013_72	260166	207210	422048	399121	445334	424087	337256	256256	321134	59059	322351	76610	90944	289664	83228	361521	140836	150762
AGS_LBE_MAGs_560_c_000000000023_33	2918370	2516233	3283205	2412201	2757257	3619968	2351543	2270937	3251759	3096802	3281851	1348181	2809512	2786456	1474934	3208863	2361002	2097255
AGS_LBE_MAGs_560_c_000000000012_42	606780	571138	1664542	1340897	887697	1468992	1124538	949225	985025	877765	728226	524247	996363	447735	558407	1074625	251182	868609
AGS_LBE_MAGs_560_c_000000000017_24	580988	301332	718594	577416	605292	803269	425687	432112	627588	384894	496554	204410	392562	286027	200630	479375	517332	328060
AGS_LBE_MAGs_560_c_000000000023_25	505163	452295	719402	531445	618234	857822	622903	554205	684231	642362	515992	204383	450588	400261	271563	801971	502901	476636
AGS_LBE_MAGs_560_c_000000000054_19	593936	313613	575340	718899	891216	659306	604998	214028	539537	270748	202223	260751	235106	461281	291660	236764	387388	368624
AGS_LBE_MAGs_560_c_000000000005_137	1646663	1232003	1401635	1468688	1934359	1500140	1577734	1455564	1353642	2035131	2856348	374839	1726822	1425947	578799	2142884	1366799	880924
AGS_LBE_MAGs_560_c_000000000064_2	409453	434188	446521	290865	658079	575024	284815	311408	652927	351789	539858	181098	373480	445105	255119	334384	357446	276911
AGS_LBE_MAGs_560_c_000000000011_13	920856	886135	3858778	999726	855208	4358494	1044100	825942	3592190	1209464	1165606	1700453	1806771	977914	1897988	2004674	1614658	2464395
AGS_LBE_MAGs_560_c_000000000002_36	5491145	6079675	7190966	6172700	7626308	4386209	6996515	7242045	2276510	11920051	10893513	7216994	10887615	9968489	5855787	14779146	12129942	8408961
AGS_LBE_MAGs_560_c_000000000030_32	166039	133132	216419	116939	185141	217377	130667	78743	161236	139133	112260	59603	195618	100876	81324	248628	181761	109091
AGS_LBE_MAGs_560_c_000000000035_3	106712	78123	126996	71490	77601	146880	130312	58393	124895	58317	165518	57621	84670	34323	66529	112194	16688	76149
AGS_LBE_MAGs_560_c_000000000001_78	76186	39839	130088	51039	33242	169394	142653	58365	182501	108251	81809	23212	49458	73514	32596	123790	59571	43199
AGS_LBE_MAGs_560_c_000000000050_13	116662	38964	82368	43635	64038	94432	52389	18534	107314	33317	44452	15836	41532	47207	26084	100354	47670	27305
AGS_LBE_MAGs_560_c_000000000007_81	128889	188252	158776	76269	122170	118785	166077	170728	118570	100554	224308	142503	164459	141523	154614	133811	143874	154754
AGS_LBE_MAGs_560_c_000000000037_21	334470	570085	656106	398297	508806	469668	457012	810251	349141	702487	397988	877380	381448	566975	610850	800938	699769	853901
AGS_LBE_MAGs_560_c_000000000020_38	1340998	959294	1627549	1078803	1040428	1386266	1025418	715657	1332778	1079280	926828	356789	908541	710506	317926	1380061	816731	682728
AGS_LBE_MAGs_560_c_000000000002_151	1610891	1063651	1588309	992452	1416227	1648488	863199	639408	1457228	1348101	1316716	652099	952112	1229597	728492	1757993	1861191	1169374
AGS_LBE_MAGs_560_c_000000000028_14	976522	791364	1322567	927614	717726	1389282	868540	612083	1106815	981138	925241	528109	871245	629863	450773	1343131	801131	577033
AGS_LBE_MAGs_560_c_000000000019_48	2127010	1739025	2250612	2052211	2011932	2179009	1990722	1391597	1973176	2397755	2784172	1587821	2066188	1992490	1606658	2444032	2818873	2226528
AGS_LBE_MAGs_560_c_000000000024_6	523771	543141	858123	621719	499674	973634	682971	445946	826453	620017	524303	327541	443759	316947	352587	572740	662219	510665
AGS_LBE_MAGs_560_c_000000000023_28	405915	516920	271629	254708	406311	265450	157453	117592	221739	211390	538438	166600	356517	483839	160245	472411	436884	224636
AGS_LBE_MAGs_560_c_000000000009_117	127397	134022	307604	163357	107903	320667	159233	81195	259930	169549	201179	38860	180003	151854	46995	70911	137117	73624
AGS_LBE_MAGs_560_c_000000000052_22	2889517	2817799	7302983	4358506	2146702	7036551	3948172	1461505	6149556	2125380	2320122	2727305	2686992	2285804	2975687	2754318	2308233	3825379
AGS_LBE_MAGs_560_c_000000000005_139	600117	564867	635708	363973	664683	634695	507350	409221	477169	227049	842698	284495	569394	1024509	283398	1548688	454807	328527
AGS_LBE_MAGs_560_c_000000000067_7	143340	155677	109296	107392	72164	137590	121182	141186	153050	162694	35520	26044	107370	95755	42458	85364	170708	50910
AGS_LBE_MAGs_560_c_000000000001_100	405484	1086282	537434	564188	1265673	595858	891290	1382505	531212	3221635	1708172	698621	4393976	1775736	942325	5929661	2326717	2450414
AGS_LBE_MAGs_560_c_000000000015_12	137222	149033	285804	102808	207253	296484	100542	72778	287147	72683	124682	113770	89082	91668	165603	45400	193135	161600
AGS_LBE_MAGs_560_c_000000000002_171	167644	198961	129469	104797	429340	139904	229642	279994	121744	537747	258288	212333	487376	203964	230471	532949	359058	265942
AGS_LBE_MAGs_560_c_000000000035_4	221753	329924	410690	262098	290268	404767	288267	204329	319474	260355	499289	157890	283273	283001	168262	399971	271837	343443
AGS_LBE_MAGs_560_c_000000000001_79	192345	152309	214689	160010	147867	329583	172248	93224	315488	153168	206544	74849	176400	114895	105002	118184	141805	123690
AGS_LBE_MAGs_560_c_000000000039_21	127238	157584	150137	90072	236677	222132	171733	138518	237112	59287	136630	68543	117380	109852	120978	97931	65978	101129
AGS_LBE_MAGs_560_c_000000000002_47	822633	1084038	718112	567326	1207890	724815	581775	655262	670638	584040	1159888	241011	524752	931832	237833	658414	1016873	342450
AGS_LBE_MAGs_560_c_000000000002_89	179493	131405	162663	109148	161855	215202	90598	168937	184423	160870	72814	56419	126881	103919	69073	113228	84210	85713
AGS_LBE_MAGs_560_c_000000000022_39	323518	347254	371924	429082	720651	395848	536460	374561	393544	228910	578999	155787	254238	388846	160982	288060	455340	178319
AGS_LBE_MAGs_560_c_000000000041_10	565939	470026	967824	509522	740796	922979	414661	688594	759232	556706	536219	342544	453844	481845	217559	887746	702827	297014
AGS_LBE_MAGs_560_c_000000000012_13	17279971	15913705	45500983	24658594	16105982	51228209	22519335	20042454	39451506	20342602	17687312	26121115	28633471	19574634	24158183	32591286	26538534	44030447
AGS_LBE_MAGs_560_c_000000000005_58	3355684	3158574	6091312	2248071	3555820	3497350	2770909	2885535	3854060	1938646	2573852	999253	1970981	1798887	535619	3069884	1424397	852443
AGS_LBE_MAGs_560_c_000000000012_46	1856247	1472370	2740358	2157143	1228535	3228178	2063018	1622916	2557633	1046338	918248	1244035	1502920	1388642	1232223	1776183	1790657	1625497
AGS_LBE_MAGs_560_c_000000000056_4	83989	149327	179421	82236	85508	228244	61538	101110	232429	119338	90189	79808	139340	153082	132857	104359	170750	125376
AGS_LBE_MAGs_560_c_000000000020_77	808779	431263	728624	589458	672749	756588	662649	545472	663236	576113	791473	256029	530219	411352	251866	586053	487854	418115
AGS_LBE_MAGs_560_c_000000000005_148	59742	45522	88006	64653	93096	125863	64617	64449	111371	25186	27494	21240	53558	68628	20970	75863	60061	29727
AGS_LBE_MAGs_560_c_000000000065_2	173111	338419	472174	216161	400901	487623	282945	144277	357877	117891	328881	100865	129670	475420	104018	355099	131194	192770
AGS_LBE_MAGs_560_c_000000000011_15	1232523	1533232	4316915	1513843	1872764	5229921	1592842	1409215	4464189	1748558	2148202	3238079	2384316	2145517	3784713	2221697	2606454	4948109
AGS_LBE_MAGs_560_c_000000000016_53	847596	392143	885954	553023	846211	908067	726289	382053	796225	918558	879310	345953	512940	402004	420108	481957	586370	619915
AGS_LBE_MAGs_560_c_000000000003_65	330100	455227	457083	252792	432091	439957	298110	430998	365522	475745	766639	151103	533247	422229	159290	482066	702308	180422
AGS_LBE_MAGs_560_c_000000000035_15	190883	340754	221133	222853	542797	210566	168795	162081	174305	420860	388742	128128	371753	196891	124412	322738	157490	133217
AGS_LBE_MAGs_560_c_000000000003_82	813620	722377	289830	489758	1095216	552216	393196	676352	694736	618707	935643	86007	453268	517823	198455	431846	544144	246996
AGS_LBE_MAGs_560_c_000000000001_59	166631	87135	161353	60109	121175	266319	149220	127654	295877	54637	218693	88970	84135	89326	142994	47779	130292	134333
AGS_LBE_MAGs_560_c_000000000032_41	40732	84347	117603	86900	117297	129009	65657	104311	93295	136229	166207	23223	89904	70746	26350	77084	171986	42138
AGS_LBE_MAGs_560_c_000000000004_30	1548427	1424721	1864622	1186168	1343637	1358663	1185515	1011058	1233744	2618475	1774823	1316420	2450911	1729153	1262939	2469400	1738585	1697796
AGS_LBE_MAGs_560_c_000000000015_91	1649161	395304	376840	1382478	442466	480140	1283384	635625	433943	473578	384978	323425	312537	207564	382489	396512	245088	599185
AGS_LBE_MAGs_560_c_000000000032_8	1001214	582708	1321467	967713	890379	1483980	1103177	609767	1181010	804444	549871	475376	630125	405615	566573	953302	892834	993115
AGS_LBE_MAGs_560_c_000000000010_14	105128	191309	117029	107268	174305	220389	87297	75935	233433	62048	142992	26068	59148	74390	48578	114548	49321	42092
AGS_LBE_MAGs_560_c_000000000012_47	4433187	2073336	5356253	4989710	2665412	6165026	4557203	2421008	5278030	1773817	1614615	1520058	1782960	1515134	1558438	2171638	1678976	2200642
AGS_LBE_MAGs_560_c_000000000010_10	78943	201688	153803	141224	310002	264567	206576	77757	265341	210778	472292	163805	549090	359108	333266	87310	174600	229032
AGS_LBE_MAGs_560_c_000000000003_34	212841	173627	216169	98715	92867	267204	176741	153738	230483	153537	137131	81284	230288	287527	95852	256324	59913	109848
AGS_LBE_MAGs_560_c_000000000024_19	602992	63899	95904	390792	99316	99118	816324	59000	95790	51066	64322	47378	54440	26973	47537	72137	28102	89694
AGS_LBE_MAGs_560_c_000000000005_151	215679	117532	249963	142150	252599	207582	174661	100628	183641	323823	207221	110022	257922	208115	110152	224589	463328	160388
AGS_LBE_MAGs_560_c_000000000065_3	327347	358084	353733	225683	297239	432367	257132	281761	349448	275591	376845	88312	254627	298793	115311	337399	311303	171075
AGS_LBE_MAGs_560_c_000000000001_99	131221	389541	108114	98312	409591	170844	96145	188902	160646	943278	769571	277056	1553013	633094	460869	1849465	1093924	719404
AGS_LBE_MAGs_560_c_000000000004_124	395230	342253	415433	241965	600118	464135	266416	389290	440440	357679	390452	160094	461838	381369	226459	231188	422766	300207
AGS_LBE_MAGs_560_c_000000000001_144	500098	1122491	872690	945617	553902	609210	873769	644145	589519	870353	1280571	535779	624336	556798	407151	893474	703869	669072
AGS_LBE_MAGs_560_c_000000000035_17	418587	273796	412043	444218	455050	324185	535420	384344	260050	425716	281881	177399	483605	253298	156579	628605	509262	303683
AGS_LBE_MAGs_560_c_000000000003_91	1222715	666307	644750	949133	1432022	1082199	744993	621185	1345180	822946	1285331	195331	960874	1080479	368450	852509	778945	449940
AGS_LBE_MAGs_560_c_000000000002_99	11097798	12923819	12248100	13387164	14722640	11270922	12318083	13855769	9297125	8523527	6437464	6956571	10274209	5676335	6598473	11317335	7594756	9537231
AGS_LBE_MAGs_560_c_000000000001_56	297385	279917	418367	307487	446407	515381	241881	255293	452030	373047	325196	124514	249734	313281	149543	387242	280319	197669
AGS_LBE_MAGs_560_c_000000000020_16	116268	133759	100554	89875	253653	160034	236637	63623	163211	114371	69362	44543	41933	186985	59979	77790	127278	49781
AGS_LBE_MAGs_560_c_000000000020_54	738887	496775	689582	518936	359238	970397	510443	228731	768265	892965	748091	284855	589312	712974	327490	926162	1099382	469777
AGS_LBE_MAGs_560_c_000000000002_181	390895	858513	939890	733817	657860	1051575	531899	568363	747028	933829	1179298	326966	519609	736411	329713	1136857	1074142	471078
AGS_LBE_MAGs_560_c_000000000017_88	1685551	1758061	1524413	1035296	3279684	1155532	1435265	1480735	1035960	1658052	3375359	1156402	1271674	1538522	1003399	3017434	2885291	1298397
AGS_LBE_MAGs_560_c_000000000007_47	1009812	850444	1356213	912047	1023659	1561726	1107046	650626	1389501	814089	937600	602524	971007	1033008	790390	1077655	886960	1063547
AGS_LBE_MAGs_560_c_000000000012_48	670429	423838	1158967	784319	379844	1304498	872465	364672	1154177	442942	311606	387123	500191	183454	356911	284052	267589	513077
AGS_LBE_MAGs_560_c_000000000023_40	40103	163571	118277	43399	122485	108577	48972	144834	146950	197243	43063	30848	26034	90292	38532	149487	169330	43158
AGS_LBE_MAGs_560_c_000000000008_59	223850	210701	151898	117664	293013	156426	32803	308680	136628	73399	400624	26335	87192	187199	37763	192559	273052	37819
AGS_LBE_MAGs_560_c_000000000040_26	761687	1194910	1073332	1188266	1601281	1031642	1234551	659301	852088	1294177	917054	489407	854092	1002237	430175	1250863	617239	840547
AGS_LBE_MAGs_560_c_000000000005_152	53805	55048	34394	16275	21435	53181	29138	25346	56269	29915	17584	13655	28854	15801	18376	10062	69143	18110
AGS_LBE_MAGs_560_c_000000000065_6	323334	283824	406278	375746	290081	471968	284819	246907	382084	232290	198958	79991	252355	143728	88972	371890	271003	130030
AGS_LBE_MAGs_560_c_000000000011_14	975395	835389	3704553	1047415	908686	3790803	959329	822251	3243125	1443545	1726789	2281915	1990903	1331229	2437249	2229905	1966489	2803783
AGS_LBE_MAGs_560_c_000000000007_37	2903098	2530160	4490697	2523346	2730416	3111806	2883384	2901829	2203785	3236500	3717786	2605623	3308593	3589794	2068275	4976076	3843869	4230631
AGS_LBE_MAGs_560_c_000000000006_91	288518	271570	118552	118071	244369	122448	211396	384481	100803	484148	528509	154357	297478	278399	166182	218989	501626	153776
AGS_LBE_MAGs_560_c_000000000035_22	415466	242086	446180	321153	802799	449763	449367	370248	288898	252997	233689	173490	269713	209993	150188	391427	250608	212226
AGS_LBE_MAGs_560_c_000000000001_85	236829	456451	1021100	601508	664289	1425183	983300	522079	1300059	410462	738713	521419	1442277	794390	808226	300735	746019	613491
AGS_LBE_MAGs_560_c_000000000016_56	946338	1108008	1558559	1145446	1178301	1505045	1133081	795708	1285327	1475816	1908464	627268	1183741	913150	652627	2283322	2046633	827727
AGS_LBE_MAGs_560_c_000000000001_57	180253	272104	274901	178243	307174	395535	216795	204343	389382	250913	259296	85409	222995	167368	125049	190163	177111	124561
AGS_LBE_MAGs_560_c_000000000002_185	210166	135351	147911	87214	217185	296638	105360	250588	351725	32643	83145	41743	136436	138755	76669	123697	171253	89472
AGS_LBE_MAGs_560_c_000000000002_81	164187	181420	236028	135745	214916	272419	78456	105469	282741	91288	160976	82368	69514	103323	100058	153518	130615	101358
AGS_LBE_MAGs_560_c_000000000010_6	578433	481331	1109259	1473572	735204	3058749	3408947	355055	3210013	371084	387082	12062	288434	250762	96842	786026	247776	230199
AGS_LBE_MAGs_560_c_000000000021_26	171307	93352	212934	229992	129821	278612	178365	97687	251188	26607	67772	58992	99504	78300	97410	116338	63450	115498
AGS_LBE_MAGs_560_c_000000000001_46	2279393	2586201	1466400	1845773	2886886	2060227	1633991	2075233	1861858	1224123	2659342	432517	1975657	2841456	661239	2045557	2930698	1021851
AGS_LBE_MAGs_560_c_000000000023_47	119387	129662	208335	149076	204357	207942	195134	117592	223909	81304	108477	96490	101351	44308	114576	7900	90479	145060
AGS_LBE_MAGs_560_c_000000000044_17	1342864	782467	1229433	919396	753328	1804402	1238254	674837	1461964	1105289	755329	304806	1322472	661106	438399	1170867	861442	563542
AGS_LBE_MAGs_560_c_000000000006_3	2507120	2884266	2358885	2380962	3594287	2125402	2128536	2234255	2082882	2387925	3974185	1314867	2195940	3417591	981611	3936762	1960376	1612239
AGS_LBE_MAGs_560_c_000000000065_7	157033	119655	288035	419649	166399	362728	312299	184135	302556	242741	184685	98057	169906	137095	98889	289462	221019	136807
AGS_LBE_MAGs_560_c_000000000011_20	1683021	1167753	2388382	1868932	1573586	2658092	1740491	1051472	2203121	1390673	1043046	1012288	2066552	1289916	1201774	1795221	1340057	1335808
AGS_LBE_MAGs_560_c_000000000015_24	478817	404467	824120	495396	433908	821726	494756	374878	795685	422697	566896	118329	502126	272476	137506	496374	501118	156421
AGS_LBE_MAGs_560_c_000000000005_93	165698	205217	182755	141566	239724	125445	134186	197567	117618	197309	402682	354913	141537	193547	317586	292573	503250	343018
AGS_LBE_MAGs_560_c_000000000035_33	233699	122207	313823	220793	124628	276894	221965	110831	297947	195829	288128	112561	241618	208799	135795	201032	158370	227465
AGS_LBE_MAGs_560_c_000000000004_71	398308	259554	295555	127893	280739	335060	291838	211250	280510	90418	230305	72369	218794	266081	97756	184493	129370	115938
AGS_LBE_MAGs_560_c_000000000002_63	683760	1011366	833949	619151	1349634	761875	548701	716244	736874	1035598	1153796	261363	669351	743562	294937	812249	717956	362839
AGS_LBE_MAGs_560_c_000000000015_43	303912	319715	506248	411806	491414	451299	336196	487168	324801	638941	351942	282636	545461	569257	259229	856054	360648	482632
AGS_LBE_MAGs_560_c_000000000019_19	175888	113275	201384	72989	157527	226413	128872	63827	237248	118381	129228	38956	90145	133989	42572	119448	91205	44028
AGS_LBE_MAGs_560_c_000000000020_73	208458	264461	480555	214382	272865	392757	192580	223179	311391	419029	204381	65699	253003	253620	66809	350841	267884	123654
AGS_LBE_MAGs_560_c_000000000015_14	136924	202527	274573	208659	332853	292016	243642	96333	353673	134690	189040	71692	114285	94373	101146	117784	82592	122909
AGS_LBE_MAGs_560_c_000000000005_118	8164274	6539711	10441056	6650906	6889755	11363415	7455982	5921728	11392647	7939030	5802761	4673774	7486970	4808030	4737192	6419328	5235113	6466851
AGS_LBE_MAGs_560_c_000000000085_6	268290	252530	371416	314043	384629	456236	402510	314592	411266	389585	370407	60699	340044	332846	71684	318705	341645	88260
AGS_LBE_MAGs_560_c_000000000024_5	6243821	5765650	5860590	4844745	7475744	8149204	5702263	4634345	9002516	7597395	6514070	2353120	6704408	5967738	3350062	5880127	4956234	5178556
AGS_LBE_MAGs_560_c_000000000014_54	683179	795638	711015	735752	954888	599513	839927	741343	463186	672033	484929	433515	714123	592180	478241	1125558	570411	264906
AGS_LBE_MAGs_560_c_000000000015_59	401201	153851	378609	158509	408457	440292	250409	365899	509546	453123	590378	191623	221867	215072	229200	319554	188225	181063
AGS_LBE_MAGs_560_c_000000000006_13	951158	608795	1070650	1005809	747021	961607	864167	412219	920130	935640	449403	236540	716271	403832	218500	1734583	1767109	357936
AGS_LBE_MAGs_560_c_000000000065_8	387661	415220	509569	576588	262467	587771	460337	381835	462781	512832	387568	255133	251663	167684	247960	609448	432732	238065
AGS_LBE_MAGs_560_c_000000000015_45	439367	281220	1013681	676541	575118	1037516	553706	571248	886402	501351	547288	359285	787234	390042	324451	922198	816279	544833
AGS_LBE_MAGs_560_c_000000000014_60	437991	530053	523096	454644	846324	636929	748799	308149	619389	471878	783871	219136	203097	503131	251034	520296	675166	393160
AGS_LBE_MAGs_560_c_000000000002_91	7762315	5520693	259777	9715247	5939101	280489	10297575	4624762	250568	8351034	9557597	47642	11607518	8161293	46266	13748890	10391146	55431
AGS_LBE_MAGs_560_c_000000000035_34	269599	173627	403076	164525	167161	448773	301499	209642	398107	237284	350447	227671	359249	232760	237601	183089	299566	251715
AGS_LBE_MAGs_560_c_000000000004_75	408094	384122	566627	250328	189548	636177	318299	90765	568923	323738	466490	182632	418756	368376	225650	237807	277924	206110
AGS_LBE_MAGs_560_c_000000000003_62	1606342	1511987	3038888	1902326	2225136	2685608	1679739	1274977	2150947	2377874	2930687	1177494	1812262	2001465	1029832	2562365	1909664	1446101
AGS_LBE_MAGs_560_c_000000000025_36	1094378	842805	1769826	1048977	1085232	2030599	1248935	881943	1807123	1011280	819053	354197	899905	735998	433012	998454	718805	546393
AGS_LBE_MAGs_560_c_000000000061_14	994600	699171	766367	437936	741588	903198	488901	458824	966319	557301	716519	824091	514907	570972	1015300	617309	513873	1081734
AGS_LBE_MAGs_560_c_000000000003_37	2772769	1312003	2651275	2481637	1392930	2181076	2470858	1668182	1580236	2845479	1979600	1064070	2578427	1923486	1020049	3287674	2679060	1336688
AGS_LBE_MAGs_560_c_000000000049_12	234059	294474	317743	246131	409512	364155	249600	235106	298022	439964	321014	116331	233186	377907	132936	344871	296812	218744
AGS_LBE_MAGs_560_c_000000000025_51	83093	60832	113629	115615	229618	138669	250292	136407	152997	45410	346993	22308	41955	115814	22550	119130	38983	28526
AGS_LBE_MAGs_560_c_000000000007_137	344197	323979	690987	385008	397537	728553	430209	578334	900257	139416	239156	110487	354886	332125	167957	156750	484444	153931
AGS_LBE_MAGs_560_c_000000000012_54	299364	110262	248513	102624	119261	264004	143050	38461	260111	166445	41930	57599	25349	37678	77614	100768	54958	68230
AGS_LBE_MAGs_560_c_000000000024_8	354735	360610	361541	414603	315749	502858	447050	293499	516375	460611	655184	119036	359249	287527	118332	280736	379450	123641
AGS_LBE_MAGs_560_c_000000000020_20	147883	73692	162619	141211	239122	205655	82859	25705	161854	145471	233529	101790	152476	193061	122695	52381	281602	99959
AGS_LBE_MAGs_560_c_000000000006_17	3217601	2072201	4029503	2504645	3423576	2758691	3239868	2539100	1831989	5830460	5556474	1875328	4409712	5029343	2279254	6620123	4157885	2720665
AGS_LBE_MAGs_560_c_000000000015_48	961253	952832	945650	706221	924201	948407	754168	846260	914198	794949	904326	626103	889104	976791	842496	665898	1161363	654120
AGS_LBE_MAGs_560_c_000000000031_8	78802	59817	261614	55412	76530	243036	50288	37557	242822	67514	84619	38026	51157	56416	50844	54667	67978	55507
AGS_LBE_MAGs_560_c_000000000024_61	1094119	1029852	3046124	1258197	882843	2523846	1438589	752896	2327811	1046782	820810	1010358	1391377	766502	832067	1044320	1497742	1213894
AGS_LBE_MAGs_560_c_000000000007_32	1059216	491059	1507129	813881	475956	1224541	868749	638435	1207190	388782	594167	873436	297629	259331	689118	503174	511770	518639
AGS_LBE_MAGs_560_c_000000000035_35	206980	230245	444384	270537	517231	395318	427387	203869	329104	462735	181848	307020	598548	453912	343234	372281	503184	387360
[truncated: 5,105 more rows]

## Sheet: MAG_count
Supplementary Table 8c. Results of featureCount grouped by MAG for RA experiment
[truncated: 20 more rows]
