# Supplementary material for: Comparative transcription profiles of Candidatus Accumulibacter and Propionivibrio under phosphate limitation in sequencing batch reactors
Source: Front Microbiol. 2025 Oct 28;16:1650167. doi: 10.3389/fmicb.2025.1650167 (PMC12604563; doi:10.3389/fmicb.2025.1650167)
Supplement: Supplementary file 9 [file Data_Sheet_9.XLSX]

## Sheet: Sheet1
Supplementary Table 8. Functional potential of the different species of Accumulibacter highly active in RA or RC and Propionivibrio aalborgensis
		A. delftensis	A. phosphatis	A. regalis	P. aalborgensis
Volatile fatty acid
actP	K14393	4	3	4	5
prpE	K01908	1	1	1	1
acs	K01895	4	3	2	1
ackA	K00925	1	1	1	1
pta	K13788	4	4	4	2
Polyphosphate
pitA	K03306	4	4	4	0
pstA	K02038	2	2	1	1
pstB	K02036	3	3	2	1
pstC	K02037	2	2	1	1
pstS	K02040	2	4	2	2
ppx	K01524	2	2	2	1
pap	K23753	1	1	1	1
ppk	K00937	2	2	2	1
ppk2	K22468	4	3	3	2
nadK	K00858	1	1	1	1
phoR	K07636	1	1	1	1
phoP	K07658	1	1	1	0
phoB	K07657	2	3	3	1
phoU	K02039	2	2	2	1
phoA	K01077	0	0	0	0
phoD	K01113	0	1	0	0
Polyhydroxyalkanoates
phaA	K00626	3	3	3	1
phaB	K00023	2	2	2	1
phaC	K03821	3	5	3	4
phaR	COG5394 - PF07879	1	1	1	1
phaZ	K05973	2	0	2	1
phaJ	K19659	0	0	0	0
phaE	K22881	1	1	1	0
Phasin	PF09361-PF05597	4	4	4	2
Glycogen
glgA	K00703	1	1	1	1
glgB	K00700	3	2	4	2
glgC	K00975	2	1	2	2
glgP	K00688	2	2	2	2
glgX	K01214	3	4	4	2
glgY	K06044	1	0	1	1
malQ	K00705	2	1	2	1
Methylmalonyl-CoA
mcm	K01847	1	1	1	1
epi	K05606	0	0	0	1
mmdA	k01604	0	0	0	0
mmdC	K23351	1	1	1	1
scpB	K11264	0	1	0	0
pccA	K01965	1	1	1	1
pccB	K01966	1	1	1	2
Ethylmalonyl-CoA
croR	K17865	1	1	1	1
ccr	K14446	1	1	1	1
ecm	K14447	1	1	1	1
mcd	K14448	1	1	1	1
mch	K14449	2	2	2	1
mcl	K08691	1	1	1	1
Glyoxylate shunt
aceA	K00371	1	1	1	1
aceB	K01638	1	1	1	1
Denitrification
napA	K02567	1	1	1	0
napB	K02568	1	1	1	0
narG	K00370	0	0	0	2
narH	K00371	0	0	0	2
narI	K00374	0	0	0	2
nirK	K00368	0	0	0	0
nirS	K15864	2	1	2	1
norB	K04561	1	1	0	1
norC	K02305	0	0	0	0
nosZ	K00376	1	1	1	0
