# Supplementary material for: Comparative transcription profiles of Candidatus Accumulibacter and Propionivibrio under phosphate limitation in sequencing batch reactors
Source: Front Microbiol. 2025 Oct 28;16:1650167. doi: 10.3389/fmicb.2025.1650167 (PMC12604563; doi:10.3389/fmicb.2025.1650167)
Supplement: Supplementary file 10 [file Data_Sheet_10.CSV]

KO	GeneID	Metabolism	Sub	Description	EC	COG	PFAM	Reactions	Comment
K02012	afuA, fdpA	ABC transporters	iron (III)	iron(III) transport system substrate-binding protein		COG1840
K02011	afuB, fdpB	ABC transporters	iron (III)	iron(III) transport system permease protein		COG1178
K02010	afuC, fdpC	ABC transporters	iron (III)	iron(III) transport system ATP-binding protein [EC:7.2.2.7]		COG3842
K10094	cbiK	ABC transporters	nickel	nickel transport protein		COG5266
K02007	cbiM	ABC transporters	nickel/cobalt	cobalt/nickel transport system permease protein		COG0310
K02009	cbiN	ABC transporters	nickel/cobalt	cobalt/nickel transport protein		COG1930
K02006	cbiO	ABC transporters	nickel/cobalt	cobalt/nickel transport system ATP-binding protein		COG1122
K02008	cbiQ	ABC transporters	nickel/cobalt	cobalt/nickel transport system permease protein		COG0619
K02045	cysA	ABC transporters	sulfate/thiosulfate	sulfate/thiosulfate transport system ATP-binding protein [EC:7.3.2.3]		COG1118
K02048	cysP	ABC transporters	sulfate/thiosulfate	sulfate/thiosulfate transport system substrate-binding protein		COG4150
K02046	cysU	ABC transporters	sulfate/thiosulfate	sulfate/thiosulfate transport system permease protein		COG0555
K02047	cysW	ABC transporters	sulfate/thiosulfate	sulfate/thiosulfate transport system permease protein		COG4208
K17322	glpP	ABC transporters	glycerol	glycerol transport system permease protein		COG1175
K17323	glpQ	ABC transporters	glycerol	glycerol transport system permease protein		COG0395
K17324	glpS	ABC transporters	glycerol	glycerol transport system ATP-binding protein		COG3839
K17325	glpT	ABC transporters	glycerol	glycerol transport system ATP-binding protein		COG3839
K17321	glpV	ABC transporters	glycerol	glycerol transport system substrate-binding protein		COG1653
K10001	gltI	ABC transporters	glutamate/aspartate	glutamate/aspartate transport system substrate-binding protein		COG0834
K10003	gltJ	ABC transporters	glutamate/aspartate	glutamate/aspartate transport system permease protein		COG0765
K10002	gltK	ABC transporters	glutamate/aspartate	glutamate/aspartate transport system permease protein		COG0765
K10004	gltL	ABC transporters	glutamate/aspartate	glutamate/aspartate transport system ATP-binding protein [EC:7.4.2.1]		COG1126
K10107	kpsE	ABC transporters	capsular polysaccharide	capsular polysaccharide transport system permease protein		COG3524
K09688	kpsM	ABC transporters	capsular polysaccharide	capsular polysaccharide transport system permease protein		COG1682
K09689	kpsT	ABC transporters	capsular polysaccharide	capsular polysaccharide transport system ATP-binding protein [EC:7.6.2.12]	7.6.2.12	COG1134
K01996	livF	ABC transporters	branched-chain amino acid	branched-chain amino acid transport system ATP-binding protein		COG0410
K01995	livG	ABC transporters	branched-chain amino acid	branched-chain amino acid transport system ATP-binding protein		COG0411
K01997	livH	ABC transporters	branched-chain amino acid	branched-chain amino acid transport system permease protein		COG0559
K01999	livK	ABC transporters	branched-chain amino acid	branched-chain amino acid transport system substrate-binding protein		COG0683
K01998	livM	ABC transporters	branched-chain amino acid	branched-chain amino acid transport system permease protein		COG4177
K06861	lptB	ABC transporters	lipopolysaccharide	lipopolysaccharide export system ATP-binding protein [EC:7.5.2.5]	7.5.2.5	COG1137
K07091	lptF	ABC transporters	lipopolysaccharide	lipopolysaccharide export system permease protein		COG0795
K11720	lptG	ABC transporters	lipopolysaccharide	lipopolysaccharide export system permease protein		COG0795
K07122	mlaB	ABC transporters	phospholipid	phospholipid transport system transporter-binding protein		COG3113
K07323	mlaC	ABC transporters	phospholipid	phospholipid transport system substrate-binding protein		COG2854
K02067	mlaD	ABC transporters	phospholipid	phospholipid/cholesterol/gamma-HCH transport system substrate-binding protein		COG1463
K02066	mlaE	ABC transporters	phospholipid	phospholipid/cholesterol/gamma-HCH transport system permease protein		COG0767
K02065	mlaF	ABC transporters	phospholipid	phospholipid/cholesterol/gamma-HCH transport system ATP-binding protein		COG1127
K11072	potA	ABC transporters	spermidine/putrescine	spermidine/putrescine transport system ATP-binding protein [EC:7.6.2.11]		COG3842
K11071	potB	ABC transporters	spermidine/putrescine	spermidine/putrescine transport system permease protein		COG1176
K11070	potC	ABC transporters	spermidine/putrescine	spermidine/putrescine transport system permease protein		COG1177
K11069	potD	ABC transporters	spermidine/putrescine	spermidine/putrescine transport system substrate-binding protein		COG0687
K11073	potF	ABC transporters	putrescine	putrescine transport system substrate-binding protein		COG0687
K11076	potG	ABC transporters	putrescine	putrescine transport system ATP-binding protein [EC:7.6.2.16]		COG3842
K11075	potH	ABC transporters	putrescine	putrescine transport system permease protein		COG1176
K11074	potI	ABC transporters	putrescine	putrescine transport system permease protein		COG1177
K09690	rfbA	ABC transporters	lipopolysaccharide O-antigen	homopolymeric O-antigen transport system permease protein		COG1682
K09691	rfbB	ABC transporters	lipopolysaccharide O-antigen	homopolymeric O-antigen transport system ATP-binding protein [EC:7.5.2.14]	7.5.2.14	COG1134
K23163	sbp	ABC transporters	sulfate/thiosulfate	sulfate/thiosulfate transport system substrate-binding protein		COG1613
K11959	urtA	ABC transporters	urea	urea transport system substrate-binding protein		COG0683
K11960	urtB	ABC transporters	urea	urea transport system permease protein		COG0559
K11961	urtC	ABC transporters	urea	urea transport system permease protein		COG4177
K11962	urtD	ABC transporters	urea	urea transport system ATP-binding protein		COG4674
K11963	urtE	ABC transporters	urea	urea transport system ATP-binding protein		COG0410
K01958	pycA	Anaplerotic route		pyruvate carboxylase	6.4.1.1	COG1038		pyruvate:carbon-dioxide ligase (ADP-forming)
K01959	pycA	Anaplerotic route		pyruvate carboxylase	6.4.1.1	COG0439		pyruvate:carbon-dioxide ligase (ADP-forming)
K01960	pycA	Anaplerotic route		pyruvate carboxylase	6.4.1.1	COG0511 COG5016		pyruvate:carbon-dioxide ligase (ADP-forming)
K00372	nasA	Assimilatory nitrate reduction	Nitrate to nitrite	assimilatory nitrate reductase catalytic subunit [EC:1.7.99.-]		COG0243
K00360	nasB	Assimilatory nitrate reduction	Nitrate to nitrite	assimilatory nitrate reductase electron transfer subunit [EC:1.7.99.-]
K00361	nasB	Assimilatory nitrate reduction	nitrite to ammonia	nitrite reductase [NAD(P)H] [EC:1.7.1.4]		COG1251 COG2146
K26139	nasD	Assimilatory nitrate reduction	nitrite to ammonia	nitrite reductase [NAD(P)H] large subunit [EC:1.7.1.4]		COG1251
K26138	nasE	Assimilatory nitrate reduction	nitrite to ammonia	nitrite reductase [NAD(P)H] small subunit [EC:1.7.1.4]		COG2146
K00632	fadA	B oxidation		Acetyl-CoA acyltransferase	2.3.1.16	COG0183		acetyl-CoA + an acyl-CoA = a 3-oxoacyl-CoA + CoA
K01825	fadB	B oxidation		3-hydroxyacyl-CoA dehydrogenase / enoyl-CoA hydratase / 3-hydroxybutyryl-CoA epimerase / enoyl-CoA isomerase		COG1250 COG1024
K01897	fadD	B oxidation		Long chain fatty acid-CoA ligase	6.2.1.3	COG0318 COG1022		ATP + a long-chain fatty acid + CoA = AMP + diphosphate + an acyl-CoA
K00249	fadE	B oxidation		Acyl-CoA dehydrogenase	1.3.8.7	COG1960		a medium-chain acyl-CoA + electron-transfer flavoprotein = a medium-chain trans-2,3-dehydroacyl-CoA + reduced electron-transfer flavoprotein
K13590	dgcB	c-di-GMP		diguanylate�cyclase�[EC:2.7.7.65]	EC:2.7.7.65
K01962	accA	de novo fatty acids synthesis		acetyl-CoA carboxylase carboxyl transferase subunit alpha [EC:6.4.1.2 2.1.3.15]	6.4.1.2 2.1.3.15	COG0825		acetyl-CoA:carbon-dioxide ligase (ADP-forming) carboxybiotin-carboxyl-carrier-protein:acetyl-CoA carboxytransferase
K02160	accB	de novo fatty acids synthesis		acetyl-CoA carboxylase biotin carboxyl carrier protein		COG0511
K01961	accC	de novo fatty acids synthesis		acetyl-CoA carboxylase, biotin carboxylase subunit [EC:6.4.1.2 6.3.4.14]	6.4.1.2 6.3.4.14	COG0439		acetyl-CoA:carbon-dioxide ligase (ADP-forming) biotin-carboxyl-carrier-protein:carbon-dioxide ligase (ADP-forming)
K01716	fabA	de novo fatty acids synthesis		3-hydroxyacyl-[acyl-carrier protein] dehydratase / trans-2-decenoyl-[acyl-carrier protein] isomerase [EC:4.2.1.59 5.3.3.14]	4.2.1.59 5.3.3.14	COG0764
K00647	fabB	de novo fatty acids synthesis		3-oxoacyl-[acyl-carrier-protein] synthase I [EC:2.3.1.41]	2.3.1.41	COG0304
K00645	fabD	de novo fatty acids synthesis		[acyl-carrier-protein] S-malonyltransferase [EC:2.3.1.39]	2.3.1.39	COG0331
K00059	fabG	de novo fatty acids synthesis		3-oxoacyl-[acyl-carrier protein] reductase [EC:1.1.1.100]	1.1.1.100	COG1028
K10780	fabI	de novo fatty acids synthesis		enoyl-[acyl-carrier protein] reductase III [EC:1.3.1.104]	1.3.1.104	COG1028
K02371	fabK	de novo fatty acids synthesis		3-hydroxyacyl-[acyl-carrier-protein] dehydratase [EC:4.2.1.59]	1.3.1.9	COG2070
K02372	fabZ	de novo fatty acids synthesis		3-hydroxyacyl-[acyl-carrier-protein] dehydratase [EC:4.2.1.59]	4.2.1.59	COG0764
K02567	napA	Denitrification	Nitrate to nitrite	nitrate reductase (cytochrome)	1.9.6.1	COG0243		2 ferrocytochrome + 2 H+ + nitrate = 2 ferricytochrome + nitrite
K02568	napB	Denitrification	Nitrate to nitrite	nitrate reductase (cytochrome) electron transfer subunit		COG3043
K00370	narG	Denitrification	Nitrate to nitrite	nitrate reductase / nitrite oxidoreductase alpha subunit	1.7.5.1	COG5013		nitrate + a quinol = nitrite + a quinone + H2O
K00371	narH	Denitrification	Nitrate to nitrite	nitrate reductase / nitrite oxidoreductase alpha subunit	1.7.5.1	COG1140		nitrate + a quinol = nitrite + a quinone + H2O
K00374	narI	Denitrification	Nitrate to nitrite	nitrate reductase / nitrite oxidoreductase alpha subunit	1.7.5.1	COG2181		nitrate + a quinol = nitrite + a quinone + H2O
K00368	nirK	Denitrification	Nitrite to nitric oxide	nitrite reductase (NO-forming)	1.7.2.1
K15864	nirS	Denitrification	Nitrite to nitric oxide	nitrite reductase (NO-forming) / hydroxylamine reductase	1.7.2.1	COG2010		nitric oxide + H2O + ferricytochrome c = nitrite + ferrocytochrome c + 2 H+
K04561	norB	Denitrification	Nitric oxide to nitrous oxide	nitric oxide reductase subunit B	1.7.2.5	COG3256		nitrous oxide + 2 ferricytochrome c + H2O = 2 nitric oxide + 2 ferrocytochrome c + 2 H+
K02305	norC	Denitrification	Nitric oxide to nitrous oxide	Nitric oxide reductase subunit C	1.7.2.5	COG2010
K00376	nosZ	Denitrification	Nitrous oxide to nitrogen	nitrous-oxide reductase	1.7.2.4	COG4263		nitrogen + H2O + 2 ferricytochrome c = nitrous oxide + 2 ferrocytochrome c + 2 H+
K08074	ADPGK	Embden-Meyerhof	Glycolysis	ADP-dependent glucokinase	2.7.1.147
K01623	ALDO	Embden-Meyerhof	Glycolysis/Gluconeogenesis	fructose-bisphosphate aldolase class I	4.1.2.13	COG3588
K15635	apgM	Embden-Meyerhof	Glycolysis/Gluconeogenesis	2 3-bisphosphoglycerate-independent phosphoglycerate mutase	5.4.2.12	COG3635
K01689	eno	Embden-Meyerhof	Glycolysis/Gluconeogenesis	enolase	4.2.1.11	COG0148		2-phospho-D-glycerate = phosphoenolpyruvate + H2O
K01624	fbaA	Embden-Meyerhof	Glycolysis/Gluconeogenesis	fructose-bisphosphate aldolase class II	4.1.2.13	COG0191
K11645	fbaB	Embden-Meyerhof	Glycolysis/Gluconeogenesis	fructose-bisphosphate aldolase class I	4.1.2.13	COG1830
K01084	G6PC	Embden-Meyerhof	Gluconeogenesis	glucose-6-phosphatase	3.1.3.9
K00134	gapA	Embden-Meyerhof	Glycolysis/Gluconeogenesis	glyceraldehyde 3-phosphate dehydrogenase	1.2.1.12	COG0057		D-glyceraldehyde 3-phosphate + phosphate + D+ = 3-phospho-D-glyceroyl phosphate + DH + H+
K00150	gapB	Embden-Meyerhof	Glycolysis/Gluconeogenesis	glyceraldehyde-3-phosphate dehydrogenase (D(P)+)	1.2.1.59	COG0057
K01834	gpmA	Embden-Meyerhof	Glycolysis/Gluconeogenesis	2 3-bisphosphoglycerate-dependent phosphoglycerate mutase	5.4.2.11	COG0588
K15364	gpmB	Embden-Meyerhof	Glycolysis/Gluconeogenesis	2 3-bisphosphoglycerate-dependent phosphoglycerate mutase	5.4.2.11	COG0406
K15633	gpmI	Embden-Meyerhof	Glycolysis/Gluconeogenesis	2 3-bisphosphoglycerate-independent phosphoglycerate mutase	5.4.2.12	COG0696
K00844	K00844	Embden-Meyerhof	Glycolysis	hexokinase	2.7.1.1
K01622	K01622	Embden-Meyerhof	Gluconeogenesis	fructose 1 6-bisphosphate aldolase/phosphatase		COG1980
K24182	PFK	Embden-Meyerhof	Glycolysis	6-phosphofructokinase	2.7.1.11
K00850	pfkA	Embden-Meyerhof	Glycolysis	6-phosphofructokinase 1	2.7.1.11	COG0205
K16370	pfkB	Embden-Meyerhof	Glycolysis	6-phosphofructokinase 2	2.7.1.11	COG1105
K01810	pgi	Embden-Meyerhof	Glycolysis/Gluconeogenesis	Glucose-6-phosphate isomerase	5.3.1.9	COG0166		alpha-D-glucose 6-phosphate = beta-D-fructofuranose 6-phosphate
K00927	pgk	Embden-Meyerhof	Glycolysis/Gluconeogenesis	phosphoglycerate kinase	2.7.2.3	COG0126		ATP + 3-phospho-D-glycerate = ADP + 3-phospho-D-glyceroyl phosphate
K01835	pgm	Embden-Meyerhof	Glycolysis/Gluconeogenesis	phosphoglucomutase	5.4.2.2	COG0033		alpha-D-glucose 1-phosphate = D-glucose 6-phosphate
K00886	ppgK	Embden-Meyerhof	Glycolysis	Polyphosphate glucokinase	2.7.1.63			(phosphate)n + D-glucose = (phosphate)n-1 + D-glucose 6-phosphate
K00873	pyk	Embden-Meyerhof	Glycolysis	pyruvate kinase	2.7.1.40	COG0469		ATP + pyruvate = ADP + phosphoenolpyruvate
K01625	eda	Entner_Doudoroff		2-dehydro-3-deoxyphosphoglucote aldolase	4.1.2.14	COG0800		2-dehydro-3-deoxy-6-phospho-D-glucote = pyruvate + D-glyceraldehyde 3-phosphate
K01690	edd	Entner_Doudoroff		phosphoglucote dehydratase	4.2.1.12	COG0129		6-phospho-D-glucote = 2-dehydro-3-deoxy-6-phospho-D-glucote + H2O
K14446	ccr	Ethylmalonyl pathway		crotonyl-CoA carboxylase/reductase	1.3.1.85	COG0604
K17865	croR	Ethylmalonyl pathway		3-hydroxybutyryl-CoA dehydratase	4.2.1.55	COG2030
K14447	ecm	Ethylmalonyl pathway		(2R)-ethylmalonyl-CoA mutase	5.4.99.63	COG1884 COG2185
K14448	mcd	Ethylmalonyl pathway		(2S)-methylsuccinyl-CoA dehydrogenase	1.3.8.12	COG1960
K14449	mch	Ethylmalonyl pathway		2-methylfumaryl-CoA hydratase	4.2.1.148	COG2030
K08691	mcl	Ethylmalonyl pathway		malyl-CoA/(S)-citramalyl-CoA lyase	4.1.3.24	COG2301
K25223	APG	Exporter		MFS transporter APGE family 1-arseno-3-phosphoglycerate exporter
K15269	Blue pigment	Exporter		probable blue pigment (indigoidine) exporter
K07265	Capsule	Exporter		capsular polysaccharide export protein
K07266	Capsule	Exporter		capsular polysaccharide export protein
K06199	F	Exporter		fluoride exporter
K03296	HAE1	Exporter		hydrophobic/amphiphilic exporter-1 (mainly G- bacteria) HAE1 family
K07239	Heavy metal	Exporter		heavy-metal exporter HME family
K02193	Heme	Exporter		heme exporter protein A [EC:7.6.2.5]
K02194	Heme	Exporter		heme exporter protein B
K02195	Heme	Exporter		heme exporter protein C
K02196	Heme	Exporter		heme exporter protein D
K06895	L-Lys	Exporter		L-lysine exporter family protein LysE/ArgO
K03699	Mg/Co	Exporter		magnesium and cobalt exporter CNNM family
K16694	Teichuronic	Exporter		teichuronic acid exporter
K19291	alg44	Extracellular matrix	algite	mannuron synthase	2.4.1.33	COG5581
K19290	alg8	Extracellular matrix	algite	mannuron synthase	2.4.1.33	COG1215
K16011	algA	Extracellular matrix	algite	mannose-1-phosphate guanylyltransferase / mannose-6-phosphate isomerase		COG0662�COG0836
K00066	algD	Extracellular matrix	algite	GDP-mannose 6-dehydrogenase
K16081	algE	Extracellular matrix	algite	algite production protein
K19296	algF	Extracellular matrix	algite	algite O-acetyltransferase complex protein AlgF
K01795	algG	Extracellular matrix	algite	mannuron 5-epimerase		COG3420
K19294	algI	Extracellular matrix	algite	algite O-acetyltransferase complex protein		COG1696
K19295	algJ	Extracellular matrix	algite	algite O-acetyltransferase complex protein AlgJ
K19292	algK	Extracellular matrix	algite	algite biosynthesis protein		COG0790
K01729	algL	Extracellular matrix	algite	poly(beta-D-mannurote) lyase
K19293	algX	Extracellular matrix	algite	algite biosynthesis protein AlgX
K_un17	bcsA	Extracellular matrix	bcs operon	Glycosyl transferase family 2			PF00535
K_un18	bcsB	Extracellular matrix	bcs operon	Bacterial cellulose synthase subunit			PF03170
K_un19	bcsC	Extracellular matrix	bcs operon	Cellulose synthase operon protein C C-terminus (BCSC_C)			PF05420
K_un20	bcsG	Extracellular matrix	bcs operon	Cellulose biosynthesis protein BcsG			PF11658
K_un21	bcsQ	Extracellular matrix	bcs operon	cellulose biosynthesis protein BcsQ			PF06564
K_un22	bcsR	Extracellular matrix	bcs operon	cellulose biosynthesis protein BcsR-like			PF10945
K21749	CMAS	Extracellular matrix	nonulosonic acid pathways (kdn)	N-acylneuramite/3-deoxy-D-glycero-D-galacto-nonote cytidylyltransferase	2.7.7.43 2.7.7.92
K04334	csgA	Extracellular matrix	Curli biogenesis	major curlin subunit
K04335	csgB	Extracellular matrix	Curli biogenesis	minor curlin subunit
K04336	csgC	Extracellular matrix	Curli biogenesis	curli production protein
K04337	csgE	Extracellular matrix	Curli biogenesis	curli production assembly/transport component CsgE
K04338	csgF	Extracellular matrix	Curli biogenesis	curli production assembly/transport component CsgF
K06214	csgG	Extracellular matrix	Curli biogenesis	curli production assembly/transport component CsgG
K11690	dctM	Extracellular matrix	nonulosonic acid pathways (NeuAc)	C4-dicarboxylate transporter sialic acid TRAP transporter permease protein SiaT		COG3090 COG1593
K11689	dctQ	Extracellular matrix	nonulosonic acid pathways (NeuAc)	C4-dicarboxylate transporter		COG3090 COG1593
K24336	elg1	Extracellular matrix	nonulosonic acid pathways (pse)	UDP-N-acetylglucosamine 4 6-dehydratase/5-epimerase	4.2.1.115	COG1086
K01784	galE	Extracellular matrix	Leloir pathway	UDP-glucose 4-epimerase	5.1.3.2	COG1087
K00849	galK	Extracellular matrix	Leloir pathway	galactokinase	2.7.1.6	COG0153
K01785	galM	Extracellular matrix	Leloir pathway	aldose 1-epimerase	5.1.3.3	COG2017
K00965	galT	Extracellular matrix	Leloir pathway	UDPglucose--hexose-1-phosphate uridylyltransferase	2.7.7.12	COG1210
K00752	hasA	Extracellular matrix	hyaluron	hyaluron synthase		COG1215
K11936	icaA	Extracellular matrix	PG	poly-beta-1 6-N-acetyl-D-glucosamine synthase	2.4.1.-	COG1215
K21461	icaD	Extracellular matrix	PG	poly-beta-1 6-N-acetyl-D-glucosamine synthesis protein
K24301	lea1	Extracellular matrix	nonulosonic acid pathways (leg)	UDP-N-acetylglucosamine 4 6-dehydratase	4.2.1.135	COG1086
K24302	lea2	Extracellular matrix	nonulosonic acid pathways (leg)	UDP-N-acetylbacillosamine transamise	2.6.1.34	COG0399
K24303	lea3	Extracellular matrix	nonulosonic acid pathways (leg)	UDP-N-acetylbacillosamine alanyltransferase
K24306	lea4	Extracellular matrix	nonulosonic acid pathways (leg)	2-acetamido-4-(D-alanylamino)-2 4 6-trideoxy-D-mannopyranose transferase		COG2089
K24304	lea5	Extracellular matrix	nonulosonic acid pathways (leg)	UDP-2-acetamido-4-(D-alanylamino)-2 4 6-trideoxy-alpha-D-glucose 2-epimerase		COG0381
K24305	lea6	Extracellular matrix	nonulosonic acid pathways (leg)	UDP-2-acetamido-4-(D-alanylamino)-2 4 6-trideoxy-alpha-D-mannopyranose hydrolase
K24307	lea7	Extracellular matrix	nonulosonic acid pathways (leg)	5-N-acetyl-7-N-(D-alanyl)-legiominic acid cytidylyltransferase		COG1083
K18431	legF	Extracellular matrix	nonulosonic acid pathways (leg)	CTP:NN'-diacetyllegiomite cytidylyltransferase	2.7.7.82	COG1083
K18429	legG	Extracellular matrix	nonulosonic acid pathways (leg)	UDP-N-N'-diacetylbacillosamine hydrolase	3.2.1.184	COG0381
K18430	legI	Extracellular matrix	nonulosonic acid pathways (leg)	NN'-diacetyllegiomite synthase	2.5.1.101	COG2089
K00983	neuA	Extracellular matrix	nonulosonic acid pathways (NeuAc)	N-acylneuramite cytidylyltransferase	2.7.7.43	COG1083
K01654	neuB	Extracellular matrix	nonulosonic acid pathways (NeuAc)	N-acetylneuramite synthase	2.5.1.56	COG2089
K24257	neuC	Extracellular matrix	nonulosonic acid pathways (NeuAc)	UDP-N-acetylglucosamine 2-epimerase (hydrolysing)	3.2.1.183	COG0381
K08068	neuC1	Extracellular matrix	nonulosonic acid pathways (NeuAc)	UDP-N-acetylglucosamine 2-epimerase (hydrolysing)	3.2.1.183	COG0381
K05304	NS	Extracellular matrix	nonulosonic acid pathways (kdn)	sialic acid synthase	2.5.1.56 2.5.1.57 2.5.1.132
K21006	pelA	Extracellular matrix	Pel operon	polysaccharide biosynthesis protein		COG3868
K21007	pelB	Extracellular matrix	Pel operon	polysaccharide biosynthesis protein
K21008	pelC	Extracellular matrix	Pel operon	polysaccharide biosynthesis protein
K21009	pelD	Extracellular matrix	Pel operon	polysaccharide biosynthesis protein
K21010	pelE	Extracellular matrix	Pel operon	polysaccharide biosynthesis protein
K21011	pelF	Extracellular matrix	Pel operon	polysaccharide biosynthesis protein		COG0438
K21012	pelG	Extracellular matrix	Pel operon	polysaccharide biosynthesis protein		COG4267
K11935	pgaA	Extracellular matrix	PG	biofilm PGA synthesis protein PgaA
K11931	pgaB	Extracellular matrix	PG	poly-beta-16-N-acetyl-D-glucosamine N-deacetylase [EC:3.5.1.-]	3.5.1.-
K11937	pgaD	Extracellular matrix	PG	biofilm PGA synthesis protein PgaD
K15913	pglD	Extracellular matrix	nonulosonic acid pathways (leg)	UDP-N-acetylbacillosamine N-acetyltransferase	2.3.1.203	COG0110
K15910	pglE	Extracellular matrix	nonulosonic acid pathways (leg)	UDP-N-acetylbacillosamine transamise	2.6.1.34	COG0399
K15912	pglF	Extracellular matrix	nonulosonic acid pathways (leg)	UDP-N-acetylglucosamine 4 6-dehydratase/5-epimerase	4.2.1.135	COG1086
K15894	pseB	Extracellular matrix	nonulosonic acid pathways (pse)	UDP-N-acetylglucosamine 4 6-dehydratase/5-epimerase	4.2.1.115	COG1086
K15895	pseC	Extracellular matrix	nonulosonic acid pathways (pse)	UDP-4-amino-4 6-dideoxy-L-N-acetyl-beta-L-altrosamine transamise	2.6.1.92	COG0399
K15899	pseF	Extracellular matrix	nonulosonic acid pathways (pse)	pseudaminic acid cytidylyltransferase	2.7.7.81	COG1083
K15897	pseG	Extracellular matrix	nonulosonic acid pathways (pse)	UDP-2 4-diacetamido-2 4 6-trideoxy-beta-L-altropyranose hydrolase	3.6.1.57	COG3980
K15896	pseH	Extracellular matrix	nonulosonic acid pathways (pse)	UDP-4-amino-4 6-dideoxy-N-acetyl-beta-L-altrosamine N-acetyltransferase	2.3.1.202	COG1670
K15898	pseI	Extracellular matrix	nonulosonic acid pathways (pse)	pseudaminic acid synthase	2.5.1.97	COG2089
K20997	pslA	Extracellular matrix	Psl polysaccharide	polysaccharide biosynthesis/export protein		COG2148
K25205	pslC	Extracellular matrix	Psl polysaccharide	polysaccharide biosynthesis protein		COG1216
K20987	pslD	Extracellular matrix	Psl polysaccharide	polysaccharide biosynthesis/export protein		COG1596
K20998	pslE	Extracellular matrix	Psl polysaccharide	polysaccharide biosynthesis protein		COG3206
K20999	pslF	Extracellular matrix	Psl polysaccharide	polysaccharide biosynthesis protein		COG0438
K21000	pslG	Extracellular matrix	Psl polysaccharide	polysaccharide biosynthesis protein		COG3664
K21001	pslH	Extracellular matrix	Psl polysaccharide	polysaccharide biosynthesis protein		COG0438
K21002	pslI	Extracellular matrix	Psl polysaccharide	polysaccharide biosynthesis protein PslI		COG0438
K21003	pslJ	Extracellular matrix	Psl polysaccharide	polysaccharide biosynthesis protein
K21004	pslK	Extracellular matrix	Psl polysaccharide	polysaccharide biosynthesis protein		COG0728
K21005	pslL	Extracellular matrix	Psl polysaccharide	polysaccharide biosynthesis protein		COG3594
K21279	R11439	Extracellular matrix	nonulosonic acid pathways (kdn)	3-deoxy-D-glycero-D-galacto-nonote 9-phosphate synthase	2.5.1.132	COG2089
K21055	R11440	Extracellular matrix	nonulosonic acid pathways (kdn)	3-deoxy-D-glycero-D-galacto-nonote 9-phosphatase	3.1.3.103
K21750	R11441	Extracellular matrix	nonulosonic acid pathways (kdn)	3-deoxy-D-glycero-D-galacto-nonote cytidylyltransferase	2.7.7.92
K21395	siaP	Extracellular matrix	nonulosonic acid pathways (NeuAc)	Neu5Ac-binding protein		COG1638
K21393	siaT	Extracellular matrix	nonulosonic acid pathways (NeuAc)	Neu5Ac permease		COG1593
K13015	wbpA	Extracellular matrix	B-band lipopolysaccharide	UDP-N-acetyl-D-glucosamine dehydrogenase	1.1.1.36	COG0677
K13016	wbpB	Extracellular matrix	B-band lipopolysaccharide	UDP-N-acetyl-2-amino-2-deoxyglucurote dehydrogenase	1.1.1.35	COG0673
K13018	wbpD	Extracellular matrix	B-band lipopolysaccharide	UDP-2-acetamido-3-amino-23-dideoxy-glucurote N-acetyltransferase	2.3.1.201	COG0110
K13017	wbpE	Extracellular matrix	B-band lipopolysaccharide	UDP-2-acetamido-2-deoxy-ribo-hexulurote aminotransferase	2.6.1.98	COG0399
K13019	wbpI	Extracellular matrix	B-band lipopolysaccharide	UDP-Glcc3cA epimerase	5.1.3.23	COG0381
K02474	wbpO	Extracellular matrix	B-band lipopolysaccharide	UDP-N-acetyl-D-glucosamine/UDP-N-acetyl-D-galactosamine dehydrogenase	1.1.1.36	COG0677
K13020	wlbA	Extracellular matrix	B-band lipopolysaccharide	UDP-N-acetyl-2-amino-2-deoxyglucurote dehydrogenase	1.1.1.35	COG0673
K_un1	fliK	Flagella					PF02120
K06602	flaF	Flagellar assembly	Others	flagellar biosynthesis activator proteinflaF
K06603	flaG	Flagellar assembly	Others	flagellar proteinflaG
K06604	flaI	Flagellar assembly	Others	flagellar proteinflaI
K02382	flbA	Flagellar assembly	Others	flagellar proteinflbA
K02383	flbB	Flagellar assembly	Others	flagellar proteinflbB
K02384	flbC	Flagellar assembly	Others	flagellar proteinflbC
K02385	flbD	Flagellar assembly	Others	flagellar proteinflbD
K06601	flbT	Flagellar assembly	Others	flagellar biosynthesis repressor proteinflbT
K02387	flgB	Flagellar assembly	Rod and hook	flagellar basal-body rod proteinflgB
K02388	flgC	Flagellar assembly	Rod and hook	flagellar basal-body rod proteinflgC
K02389	flgD	Flagellar assembly	Rod and hook	flagellar basal-body rod modification proteinflgD
K02390	flgE	Flagellar assembly	Rod and hook	flagellar hook proteinflgE
K02391	flgF	Flagellar assembly	Rod and hook	flagellar basal-body rod proteinflgF
K02392	flgG	Flagellar assembly	Rod and hook	flagellar basal-body rod proteinflgG
K02395	flgJ	Flagellar assembly	Rod and hook	peptidoglycan hydrolaseflgJ
K02396	flgK	Flagellar assembly	Rod and hook	flagellar hook-associated protein 1
K02397	flgL	Flagellar assembly	Rod and hook	flagellar hook-associated protein 3flgL
K02398	flgM	Flagellar assembly	Others	negative regulator offlagellin synthesisflgM
K02399	flgN	Flagellar assembly	Rod and hook	flagellar biosynthesis proteinflgN
K24344	flgO	Flagellar assembly	H and T rings	flagellar H-ring proteinflgO
K09860	flgP	Flagellar assembly	H and T rings	outer membrane proteinflgP
K24346	flgQ	Flagellar assembly	H and T rings	flagellar motility proteinflgQ
K24343	flgT	Flagellar assembly	H and T rings	flagellar H-ring proteinflgT
K02400	flhA	Flagellar assembly	Type III secretion system	flagellar biosynthesis proteinflhA
K02401	flhB	Flagellar assembly	Type III secretion system	flagellar biosynthesis proteinflhB
K03516	flhE	Flagellar assembly	Type III secretion system	flagellar proteinflhE
K02404	flhF	Flagellar assembly	Others	flagellar biosynthesis proteinflhF
K04562	flhG	Flagellar assembly	Others	flagellar biosynthesis proteinflhG
K02405	fliA	Flagellar assembly	Stator	R polymerase sigmafactorfliA
K18475	fliB	Flagellar assembly	Filament	lysine-N-methylase [EC:2.1.1.-]	2.1.1.-
K02406	fliC	Flagellar assembly	Filament	flagellin
K02407	fliD	Flagellar assembly	Filament	flagellar hook-associated protein 2
K02408	fliE	Flagellar assembly	Rod and hook	flagellar hook-basal body complex proteinfliE
K02410	fliG	Flagellar assembly	C ring	flagellar motor switch proteinfliG
K02411	fliH	Flagellar assembly	Type III secretion system	flagellar assembly proteinfliH
K02412	fliI	Flagellar assembly	Type III secretion system	flagellum-specific ATP synthase [EC:7.4.2.8]
K02413	fliJ	Flagellar assembly	Type III secretion system	flagellar proteinfliJ
K02414	fliK	Flagellar assembly	Rod and hook	flagellar hook-length control proteinfliK
K02416	fliM	Flagellar assembly	C ring	flagellar motor switch proteinfliM
K02417	fliN	Flagellar assembly	C ring	flagellar motor switch proteinfliN
K02418	fliO	Flagellar assembly	Type III secretion system	flagellar proteinfliO/FliZ
K02419	fliP	Flagellar assembly	Type III secretion system	flagellar biosynthesis proteinfliP
K02420	fliQ	Flagellar assembly	Type III secretion system	flagellar biosynthesis proteinfliQ
K02421	fliR	Flagellar assembly	Type III secretion system	flagellar biosynthesis proteinfliR
K13820	fliR-flhB	Flagellar assembly	Type III secretion system	flagellar biosynthesis proteinfliR/FlhB
K02422	fliS	Flagellar assembly	Filament	flagellar secretion chaperonefliS
K02423	fliT	Flagellar assembly	Filament	flagellar proteinfliT
K13626	fliW	Flagellar assembly	Others	flagellar assemblyfactorfliW
K02425	fliZ	Flagellar assembly	Others	regulator of sigma SfactorfliZ
K10941	flrA	Flagellar assembly	Others	sigma-54 dependent transcriptional regulator flagellar regulatory protein		COG2204
K10942	flrB	Flagellar assembly	Others	two-component system sensor histidine kinase flrB	2.7.13.3
K10943	flrC	Flagellar assembly	Others	two-component system response regulator flrC
K02556	motA	Flagellar assembly	Stator	chemotaxis protein MotA
K02557	motB	Flagellar assembly	Stator	chemotaxis protein MotB
K10564	motC	Flagellar assembly	Stator	chemotaxis protein MotC
K10565	motD	Flagellar assembly	Stator	chemotaxis protein MotD
K21217	motX	Flagellar assembly	H and T rings	sodium-type polarflagellar protein MotX
K21218	motY	Flagellar assembly	H and T rings	sodium-typeflagellar protein MotY
K02424	tcyA	Flagellar assembly	Others	L-cystine transport system substrate-binding protein
K01086	fbp	Gluconeogenesis		fructose-1,6-bisphosphatase I / sedoheptulose-1,7-bisphosphatase [EC:3.1.3.11 3.1.3.37]	3.1.3.11
K01006	pps	Gluconeogenesis		PEP synthetase	2.7.9.2
K01007	pps	Gluconeogenesis		PEP synthetase	2.7.9.2
K00605	gcvT	Glycine		glycine cleavage system T protein (aminomethyltransferase)				ammonia forming
K00703	glgA	Glycogen	Branching	Glycogen synthase	2.4.1.21	COG0297		ADP-alpha-D-glucose + [(1->4)-alpha-D-glucosyl]n = ADP + [(1->4)-alpha-D-glucosyl]n+1
K00700	glgB	Glycogen	Branching	1-4-alpha-glucan branching enzyme GlgB	2.4.1.18	COG0296		Transfers a segment of a (1->4)-alpha-D-glucan chain to a primary hydroxy group in a similar glucan chain	COG0296 also includes K01236 (maltooligosyltrehalose trehalohydrolase)
K00975	glgC	Glycogen	Branching	Glucose-1-phosphate adenylyltransferase	2.7.7.27	COG0448		ATP + alpha-D-glucose 1-phosphate = diphosphate + ADP-alpha-D-glucose
K00688	glgP	Glycogen	Debranching	Glycogen phosphorylase	2.4.1.1	COG0058		[(1->4)-alpha-D-glucosyl]n + phosphate = [(1->4)-alpha-D-glucosyl]n-1 + alpha-D-glucose 1-phosphate
K01214	glgX	Glycogen	Debranching	Glycogen operon protein GlgX / isoamylase / glycogen debranching enzyme	3.2.1.-	COG1523
K06044	glgY	Glycogen	Debranching	Glycogen phosphorylase	5.4.99.15	COG3280		4-[(1->4)-alpha-D-glucosyl]n-1-D-glucose = 1-alpha-D-[(1->4)-alpha-D-glucosyl]n-1-alpha-D-glucopyranoside
K00705	malQ	Glycogen	Debranching	4-alpha-glucanotransferase	2.4.1.25	COG1640		Transfers a segment of a (1->4)-alpha-D-glucan to a new position in an acceptor, which may be glucose or a (1->4)-alpha-D-glucan
K01187	malZ	Glycogen	Debranching	Maltodextrin glucosidase	3.2.1.20	COG0366		Hydrolysis of termil, non-reducing (1->4)-linked alpha-D-glucose residues with release of D-glucose	COG0366 also includes K05343 corresponding to treS also called trehalose synthase
K00163	aceE	Glycolysis
K00895	pfp	Glycolysis / Gluconeogenesis		diphosphate-dependent phosphofructokinase	2.7.1.90			diphosphate:D-fructose-6-phosphate 1-phosphotransferase
K01637	aceA	Glyoxylate shunt		isocitrate lyase	4.1.3.1	COG2224		isocitrate = Succinate + glyoxylate
K01638	aceB	Glyoxylate shunt		Malate synthase	2.3.3.9	COG2225		acetyl-CoA + glyoxylate + H2O = (S)-malate + CoA
K09774	lptA	LPS		lipopolysaccharide export system protein LptA
K11719	lptC	LPS		lipopolysaccharide export system protein LptC
K04744	lptD	LPS		LPS-assembly protein
K03643	lptE	LPS		LPS-assembly lipoprotein
K_un10	MG	MG				COG0541
K_un11	MG	MG				COG0552
K_un2	MG	MG				COG0012
K_un3	MG	MG				COG0016
K_un4	MG	MG				COG0018
K_un5	MG	MG				COG0172
K_un6	MG	MG				COG0215
K_un7	MG	MG				COG0495
K_un8	MG	MG				COG0525
K_un9	MG	MG				COG0533
K10944	amoA	Nitrification	Ammonia to hydroxylamine	Ammonia monooxygese alpha subunit	1.14.99.39
K10945	amoB	Nitrification	Ammonia to hydroxylamine	Ammonia monooxygese beta subunit	1.14.99.39
K10946	amoC	Nitrification	Ammonia to hydroxylamine	Ammonia monooxygese C subunit
K10535	hao	Nitrification		Hydroxylamine oxidoreductase	1.7.2.6
K00370	narG	Nitrification	Nitrite to nitrate	Respiratory nitrate reductase 1 alpha chain	1.7.5.1	COG5013		nitrate + a quinol = nitrite + a quinone + H2O
K00371	narH	Nitrification	Nitrite to nitrate	Respiratory nitrate reductase 1 beta chain	1.7.5.1	COG1140		nitrate + a quinol = nitrite + a quinone + H2O
K00374	narI	Nitrification	Nitrite to nitrate	Respiratory nitrate reductase 1 gamma chain	1.7.5.1	COG2181		nitrate + a quinol = nitrite + a quinone + H2O
K02586	nifD	nitrogen fixation	nitrogen fixation	nitrogenase molybdenum-iron protein alpha chain [EC:1.18.6.1]	1.18.6.1	COG2710
K02588	nifH	nitrogen fixation	nitrogen fixation	nitrogenase iron protein NifH		COG1348
K02591	nifK	nitrogen fixation	nitrogen fixation	nitrogenase molybdenum-iron protein beta chain [EC:1.18.6.1]	1.18.6.1	COG2710
K22501	appX	Oxidative phosphorylation	cytochrome	cytochrome bd-II ubiquinol oxidase subunit AppX [EC:7.1.1.7]
K01544	ATP12A	Oxidative phosphorylation		non-gastric H+/K+-exchanging ATPase [EC:7.2.2.19]
K01542	ATP4A	Oxidative phosphorylation		H+/K+-exchanging ATPase subunit alpha [EC:7.2.2.19]
K01543	ATP4B	Oxidative phosphorylation		H+/K+-exchanging ATPase subunit beta [EC:7.2.2.19]
K02108	ATPF0A	Oxidative phosphorylation	F-ATPase	F-type H+-transporting ATPase subunit a
K02109	ATPF0B	Oxidative phosphorylation	F-ATPase	F-type H+-transporting ATPase subunit b
K02110	ATPF0C	Oxidative phosphorylation	F-ATPase	F-type H+-transporting ATPase subunit c
K02111	ATPF1A	Oxidative phosphorylation	F-ATPase	F-type H+/Na+-transporting ATPase subunit alpha [EC:7.1.2.2 7.2.2.1]
K02112	ATPF1B	Oxidative phosphorylation	F-ATPase	F-type H+/Na+-transporting ATPase subunit beta [EC:7.1.2.2 7.2.2.1]
K02113	ATPF1D	Oxidative phosphorylation	F-ATPase	F-type H+-transporting ATPase subunit delta
K02114	ATPF1E	Oxidative phosphorylation	F-ATPase	F-type H+-transporting ATPase subunit epsilon
K02115	ATPF1G	Oxidative phosphorylation	F-ATPase	F-type H+-transporting ATPase subunit gamma
K02117	ATPVA	Oxidative phosphorylation	V-ATPase	V/A-type H+/Na+-transporting ATPase subunit A [EC:7.1.2.2 7.2.2.1]
K02118	ATPVB	Oxidative phosphorylation	V-ATPase	V/A-type H+/Na+-transporting ATPase subunit B
K02119	ATPVC	Oxidative phosphorylation	V-ATPase	V/A-type H+/Na+-transporting ATPase subunit C
K02120	ATPVD	Oxidative phosphorylation	V-ATPase	V/A-type H+/Na+-transporting ATPase subunit D
K02121	ATPVE	Oxidative phosphorylation	V-ATPase	V/A-type H+/Na+-transporting ATPase subunit E
K02122	ATPVF	Oxidative phosphorylation	V-ATPase	V/A-type H+/Na+-transporting ATPase subunit F
K02107	ATPVG	Oxidative phosphorylation	V-ATPase	V/A-type H+/Na+-transporting ATPase subunit G/H
K02123	ATPVI	Oxidative phosphorylation	V-ATPase	V/A-type H+/Na+-transporting ATPase subunit I
K02124	ATPVK	Oxidative phosphorylation	V-ATPase	V/A-type H+/Na+-transporting ATPase subunit K
K00404	ccoN	Oxidative phosphorylation	cytochrome	cytochrome c oxidase cbb3-type subunit I [EC:7.1.1.9]
K15862	ccoNO	Oxidative phosphorylation	cytochrome	cytochrome c oxidase cbb3-type subunit I/II [EC:7.1.1.9]
K00405	ccoO	Oxidative phosphorylation	cytochrome	cytochrome c oxidase cbb3-type subunit II
K00406	ccoP	Oxidative phosphorylation	cytochrome	cytochrome c oxidase cbb3-type subunit III
K00407	ccoQ	Oxidative phosphorylation	cytochrome	cytochrome c oxidase cbb3-type subunit IV
K02258	COX11	Oxidative phosphorylation	cytochrome	cytochrome c oxidase assembly protein subunit 11
K02259	COX15	Oxidative phosphorylation	cytochrome	heme a synthase [EC:1.17.99.9]
K02274	coxA	Oxidative phosphorylation	cytochrome	cytochrome c oxidase subunit I [EC:7.1.1.9]
K15408	coxAC	Oxidative phosphorylation	cytochrome	cytochrome c oxidase subunit I+III [EC:7.1.1.9]
K02275	coxB	Oxidative phosphorylation	cytochrome	cytochrome c oxidase subunit II [EC:7.1.1.9]
K02276	coxC	Oxidative phosphorylation	cytochrome	cytochrome c oxidase subunit III [EC:7.1.1.9]
K02277	coxD	Oxidative phosphorylation	cytochrome	cytochrome c oxidase subunit IV [EC:7.1.1.9]
K27109	ctaF	Oxidative phosphorylation	cytochrome	cytochrome c oxidase subunit IV [EC:7.1.1.9]
K08738	CYC	Oxidative phosphorylation	cytochrome	cytochrome c
K00413	CYC1	Oxidative phosphorylation	cytochrome	ubiquinol-cytochrome c reductase cytochrome c1 subunit
K00425	cydA	Oxidative phosphorylation	cytochrome	cytochrome bd ubiquinol oxidase subunit I [EC:7.1.1.7]
K00426	cydB	Oxidative phosphorylation	cytochrome	cytochrome bd ubiquinol oxidase subunit II [EC:7.1.1.7]
K00424	cydX	Oxidative phosphorylation	cytochrome	cytochrome bd-I ubiquinol oxidase subunit X [EC:7.1.1.7]
K02297	cyoA	Oxidative phosphorylation	cytochrome	cytochrome o ubiquinol oxidase subunit II [EC:7.1.1.3]
K02298	cyoB	Oxidative phosphorylation	cytochrome	cytochrome o ubiquinol oxidase subunit I [EC:7.1.1.3]
K02299	cyoC	Oxidative phosphorylation	cytochrome	cytochrome o ubiquinol oxidase subunit III
K02300	cyoD	Oxidative phosphorylation	cytochrome	cytochrome o ubiquinol oxidase subunit IV
K00412	CYTB	Oxidative phosphorylation	cytochrome	ubiquinol-cytochrome c reductase cytochrome b subunit
K00410	fbcH	Oxidative phosphorylation	cytochrome	ubiquinol-cytochrome c reductase cytochrome b/c1 subunit
K05586	hoxE	Oxidative phosphorylation	NADH dehydrogenase	bidirectional [NiFe] hydrogenase diaphorase subunit [EC:7.1.1.2]
K05587	hoxF	Oxidative phosphorylation	NADH dehydrogenase	bidirectional [NiFe] hydrogenase diaphorase subunit [EC:7.1.1.2]
K05588	hoxU	Oxidative phosphorylation	NADH dehydrogenase	bidirectional [NiFe] hydrogenase diaphorase subunit [EC:7.1.1.2]
K11725	LHPP	Oxidative phosphorylation		phospholysine phosphohistidine inorganic pyrophosphate phosphatase [EC:3.6.1.1 3.1.3.-]
K03885	ndh	Oxidative phosphorylation	NADH dehydrogenase	NADH:quinone reductase (non-electrogenic) [EC:1.6.5.9]
K05572	ndhA	Oxidative phosphorylation	NADH dehydrogenase	NAD(P)H-quinone oxidoreductase subunit 1 [EC:7.1.1.2]
K05573	ndhB	Oxidative phosphorylation	NADH dehydrogenase	NAD(P)H-quinone oxidoreductase subunit 2 [EC:7.1.1.2]
K05574	ndhC	Oxidative phosphorylation	NADH dehydrogenase	NAD(P)H-quinone oxidoreductase subunit 3 [EC:7.1.1.2]
K05575	ndhD	Oxidative phosphorylation	NADH dehydrogenase	NAD(P)H-quinone oxidoreductase subunit 4 [EC:7.1.1.2]
K05576	ndhE	Oxidative phosphorylation	NADH dehydrogenase	NAD(P)H-quinone oxidoreductase subunit 4L [EC:7.1.1.2]
K05577	ndhF	Oxidative phosphorylation	NADH dehydrogenase	NAD(P)H-quinone oxidoreductase subunit 5 [EC:7.1.1.2]
K05578	ndhG	Oxidative phosphorylation	NADH dehydrogenase	NAD(P)H-quinone oxidoreductase subunit 6 [EC:7.1.1.2]
K05579	ndhH	Oxidative phosphorylation	NADH dehydrogenase	NAD(P)H-quinone oxidoreductase subunit H [EC:7.1.1.2]
K05580	ndhI	Oxidative phosphorylation	NADH dehydrogenase	NAD(P)H-quinone oxidoreductase subunit I [EC:7.1.1.2]
K05581	ndhJ	Oxidative phosphorylation	NADH dehydrogenase	NAD(P)H-quinone oxidoreductase subunit J [EC:7.1.1.2]
K05582	ndhK	Oxidative phosphorylation	NADH dehydrogenase	NAD(P)H-quinone oxidoreductase subunit K [EC:7.1.1.2]
K05583	ndhL	Oxidative phosphorylation	NADH dehydrogenase	NAD(P)H-quinone oxidoreductase subunit L [EC:7.1.1.2]
K05584	ndhM	Oxidative phosphorylation	NADH dehydrogenase	NAD(P)H-quinone oxidoreductase subunit M [EC:7.1.1.2]
K05585	ndhN	Oxidative phosphorylation	NADH dehydrogenase	NAD(P)H-quinone oxidoreductase subunit N [EC:7.1.1.2]
K00330	nuoA	Oxidative phosphorylation	NADH dehydrogenase	NADH-quinone oxidoreductase subunit A [EC:7.1.1.2]
K00331	nuoB	Oxidative phosphorylation	NADH dehydrogenase	NADH-quinone oxidoreductase subunit B [EC:7.1.1.2]
K13380	nuoBCD	Oxidative phosphorylation	NADH dehydrogenase	NADH-quinone oxidoreductase subunit B/C/D [EC:7.1.1.2]
K00332	nuoC	Oxidative phosphorylation	NADH dehydrogenase	NADH-quinone oxidoreductase subunit C [EC:7.1.1.2]
K13378	nuoCD	Oxidative phosphorylation	NADH dehydrogenase	NADH-quinone oxidoreductase subunit C/D [EC:7.1.1.2]
K00333	nuoD	Oxidative phosphorylation	NADH dehydrogenase	NADH-quinone oxidoreductase subunit D [EC:7.1.1.2]
K00334	nuoE	Oxidative phosphorylation	NADH dehydrogenase	NADH-quinone oxidoreductase subunit E [EC:7.1.1.2]
K00335	nuoF	Oxidative phosphorylation	NADH dehydrogenase	NADH-quinone oxidoreductase subunit F [EC:7.1.1.2]
K00336	nuoG	Oxidative phosphorylation	NADH dehydrogenase	NADH-quinone oxidoreductase subunit G [EC:7.1.1.2]
K00337	nuoH	Oxidative phosphorylation	NADH dehydrogenase	NADH-quinone oxidoreductase subunit H [EC:7.1.1.2]
K00338	nuoI	Oxidative phosphorylation	NADH dehydrogenase	NADH-quinone oxidoreductase subunit I [EC:7.1.1.2]
K00339	nuoJ	Oxidative phosphorylation	NADH dehydrogenase	NADH-quinone oxidoreductase subunit J [EC:7.1.1.2]
K00340	nuoK	Oxidative phosphorylation	NADH dehydrogenase	NADH-quinone oxidoreductase subunit K [EC:7.1.1.2]
K00341	nuoL	Oxidative phosphorylation	NADH dehydrogenase	NADH-quinone oxidoreductase subunit L [EC:7.1.1.2]
K15863	nuoLM	Oxidative phosphorylation	NADH dehydrogenase	NADH-quinone oxidoreductase subunit L/M [EC:7.1.1.2]
K00342	nuoM	Oxidative phosphorylation	NADH dehydrogenase	NADH-quinone oxidoreductase subunit M [EC:7.1.1.2]
K00343	nuoN	Oxidative phosphorylation	NADH dehydrogenase	NADH-quinone oxidoreductase subunit N [EC:7.1.1.2]
K11726	NURF38	Oxidative phosphorylation		nucleosome-remodeling factor 38 kDa subunit [EC:3.6.1.1]
K01535	PMA1	Oxidative phosphorylation		H+-transporting ATPase [EC:7.1.2.1]
K01507	ppa	Oxidative phosphorylation		inorganic pyrophosphatase [EC:3.6.1.1]
K15986	ppaC	Oxidative phosphorylation		manganese-dependent inorganic pyrophosphatase [EC:3.6.1.1]
K06019	ppaX	Oxidative phosphorylation		pyrophosphatase PpaX [EC:3.6.1.1]
K00414	QCR1	Oxidative phosphorylation	cytochrome	ubiquinol-cytochrome c reductase core subunit 1
K00420	QCR10	Oxidative phosphorylation	cytochrome	ubiquinol-cytochrome c reductase subunit 10
K00415	QCR2	Oxidative phosphorylation	cytochrome	ubiquinol-cytochrome c reductase core subunit 2
K00416	QCR6	Oxidative phosphorylation	cytochrome	ubiquinol-cytochrome c reductase subunit 6
K00417	QCR7	Oxidative phosphorylation	cytochrome	ubiquinol-cytochrome c reductase subunit 7
K00418	QCR8	Oxidative phosphorylation	cytochrome	ubiquinol-cytochrome c reductase subunit 8
K00419	QCR9	Oxidative phosphorylation	cytochrome	ubiquinol-cytochrome c reductase subunit 9
K03886	qcrA	Oxidative phosphorylation	cytochrome	quinol---cytochrome c reductase iron-sulfur subunit, bacillus type [EC:7.1.1.8]
K03890	qcrA	Oxidative phosphorylation	cytochrome	quinol---cytochrome c reductase iron-sulfur subunit [EC:7.1.1.8]
K03887	qcrB	Oxidative phosphorylation	cytochrome	quinol---cytochrome c reductase cytochrome b subunit, bacillus type [EC:7.1.1.8]
K03891	qcrB	Oxidative phosphorylation	cytochrome	quinol---cytochrome-c reductase cytochrome b subunit [EC:7.1.1.8]
K03888	qcrC	Oxidative phosphorylation	cytochrome	quinol---cytochrome c reductase cytochrome c subunit, bacillus type [EC:7.1.1.8]
K03889	qcrC	Oxidative phosphorylation	cytochrome	quinol---cytochrome-c reductase cytochrome c subunit [EC:7.1.1.8]
K02826	qoxA	Oxidative phosphorylation	cytochrome	cytochrome aa3-600 menaquinol oxidase subunit II [EC:7.1.1.5]
K02827	qoxB	Oxidative phosphorylation	cytochrome	cytochrome aa3-600 menaquinol oxidase subunit I [EC:7.1.1.5]
K02828	qoxC	Oxidative phosphorylation	cytochrome	cytochrome aa3-600 menaquinol oxidase subunit III [EC:7.1.1.5]
K02829	qoxD	Oxidative phosphorylation	cytochrome	cytochrome aa3-600 menaquinol oxidase subunit IV [EC:7.1.1.5]
K24010	soxA	Oxidative phosphorylation	cytochrome	cytochrome aa3-type oxidase subunit II [EC:7.1.1.4]
K24009	soxB	Oxidative phosphorylation	cytochrome	cytochrome aa3-type oxidase subunit I [EC:7.1.1.4]
K24008	soxC	Oxidative phosphorylation	cytochrome	cytochrome aa3-type oxidase subunit III
K24007	soxD	Oxidative phosphorylation	cytochrome	cytochrome aa3-type oxidase subunit SoxD
K24011	soxM	Oxidative phosphorylation	cytochrome	cytochrome aa3-type oxidase subunit I/III [EC:7.1.1.4]
K00411	UQCRFS1	Oxidative phosphorylation	cytochrome	ubiquinol-cytochrome c reductase iron-sulfur subunit [EC:7.1.1.8]
K18330	hndA	Oxidoreductases	hydrogen dehydrogenase		1.12.1.3
K17992	hndB	Oxidoreductases	hydrogen dehydrogenase		1.12.1.3
K18331	hndC	Oxidoreductases	hydrogen dehydrogenase		1.12.1.3
K18332	hndD	Oxidoreductases	hydrogen dehydrogenase		1.12.1.3
K18005	hoxF	Oxidoreductases	hydrogen dehydrogenase	[NiFe] hydrogenase diaphorase moiety large subunit	1.12.1.2
K00436	hoxH	Oxidoreductases	hydrogen dehydrogenase	NAD-reducing hydrogenase large subunit	1.12.1.2
K18006	hoxU	Oxidoreductases	hydrogen dehydrogenase	[NiFe] hydrogenase diaphorase moiety small subunit	1.12.1.2
K18007	hoxY	Oxidoreductases	hydrogen dehydrogenase	NAD-reducing hydrogenase small subunit	1.12.1.2
K17997	hydA.f	Oxidoreductases	hydrogenase		1.12.1.4
K18008	hydA.n	Oxidoreductases	cytochrome-c3 hydrogenase		1.12.2.1
K05927	hydA.q	Oxidoreductases	quinone hydrogenase		1.12.5.1
K17993	hydA.S	Oxidoreductases	hydrogen dehydrogenase		1.12.1.3
K00437	hydB.n	Oxidoreductases	cytochrome-c3 hydrogenase		1.12.2.1
K05922	hydB.q	Oxidoreductases	quinone hydrogenase		1.12.5.1
K17999	hydC.f	Oxidoreductases	hydrogenase		1.12.1.4
K17998	hydD.f	Oxidoreductases	hydrogenase		1.12.1.4
K17994	hydD.S	Oxidoreductases	hydrogen dehydrogenase		1.12.1.3
K00033	gnd	Pentose Phosphate		6-phosphoglucote dehydrogenase%2C decarboxylating	1.1.1.44	COG0362 COG1023		6-phospho-D-glucote + DP+ = D-ribulose 5-phosphate + CO2 + DPH + H+
K01783	rpe	Pentose Phosphate		Ribulose-phosphate 3-epimerase	5.1.3.1	COG0036		D-ribulose 5-phosphate = D-xylulose 5-phosphate
K01807	rpiA	Pentose Phosphate		Ribose-5-phosphate isomerase A	5.3.1.6	COG0120		D-ribose 5-phosphate = D-ribulose 5-phosphate
K00616	tal	Pentose Phosphate		Transaldolase	2.2.1.2	COG0176		sedoheptulose 7-phosphate + D-glyceraldehyde 3-phosphate = D-erythrose 4-phosphate + D-fructose 6-phosphate
K00615	tkt	Pentose Phosphate		Transketolase	2.2.1.1	COG0021		sedoheptulose 7-phosphate + D-glyceraldehyde 3-phosphate = D-ribose 5-phosphate + D-xylulose 5-phosphate
K00626	phaA	PHA	Biosynthesis	Acetyl-CoA acetyltransferase	2.3.1.9	COG0183		2 acetyl-CoA = CoA + acetoacetyl-CoA	K00632 corresponds to fadA involved in beta oxidation COG0183 also includes another protein not annotated with K00626 by DRAM (but by eggnog) that is not in the same operon as any other protein related to pha metabolism
K00023	phaB	PHA	Biosynthesis	Acetyl-CoA reductase	1.1.1.36	COG1028			COG1028 is very general also contains proteins from FA synthesis
K03821	phaC	PHA	Biosynthesis	Poly(3-hydroxyalkanoate) polymerase subunit PhaC	2.3.1.304	COG3243		(3R)-3-hydroxybutanoyl-CoA + [(3R)-hydroxybutanoate](n) = [(3R)-hydroxybutanoate](n+1) + CoA
K22881	phaE	PHA	Biosynthesis	Poly(3-hydroxyalkanoate) polymerase subunit PhaE	2.3.1.304
K19659	phaJ	PHA	Biosynthesis	(R)-specific enoyl-CoA hydratase	4.2.1.119	COG2030		(3R)-3-hydroxyacyl-CoA = (2E)-2-enoyl-CoA + H2O
K_un13	phaP	PHA	Structure	phasin		COG5490	PF09361
K_un14	phaP	PHA	Structure	phasin		COG3937	PF05597
K_un12	phaR	PHA	Regulation	Polyhydroxyalkanoate synthesis repressor		COG5394
K05973	phaZ	PHA	Degradation	Poly(3-hydroxyalkanoate) depolymerase	3.1.1.75	COG4553
K01782	phaB	PHA metabolism		3-hydroxyacyl-CoA dehydrogenase					COG1250 K07516 and K08683 correspond to proteins involved in beta oxidation
K06596	chpA	Pilus system	Chemosensory pili system proteins	chemosensory pili system protein ChpA (sensor histidine kinase/response regulator)
K06597	chpB	Pilus system	Chemosensory pili system proteins	chemosensory pili system protein ChpB (putative protein-glutamate methylesterase)
K06598	chpC	Pilus system	Chemosensory pili system proteins	chemosensory pili system protein ChpC
K06599	chpD	Pilus system	Chemosensory pili system proteins	AraC familytranscriptional regulator chemosensory pili system protein ChpD
K06600	chpE	Pilus system	Chemosensory pili system proteins	chemosensory pili system protein ChpE
K02278	cpaA	Pilus system	Pilus assembly proteins	prepilin peptidase CpaA [EC:3.4.23.43]	3.4.23.43
K02279	cpaB	Pilus system	Pilus assembly proteins	pilus assembly protein CpaB
K02280	cpaC	Pilus system	Pilus assembly proteins	pilus assembly protein CpaC
K02281	cpaD	Pilus system	Pilus assembly proteins	pilus assembly protein CpaD
K02282	cpaE	Pilus system	Pilus assembly proteins	pilus assembly protein CpaE
K02283	cpaF	Pilus system	Pilus assembly proteins	pilus assembly protein CpaF [EC:7.4.2.8]	7.4.2.8
K27078	cupE	Pilus system	Fimbrial proteins	spore coat protein U domain-containing protein fimbrial subunit CupE
K07345	fimA	Pilus system	Fimbrial proteins	majortype 1 subunit fimbrin (pilin)
K07346	fimC	Pilus system	Fimbrial proteins	fimbrial chaperone protein
K07347	fimD	Pilus system	Fimbrial proteins	outer membrane usher protein
K07348	fimF	Pilus system	Fimbrial proteins	minor fimbrial subunit
K07349	fimG	Pilus system	Fimbrial proteins	minor fimbrial subunit
K07350	fimH	Pilus system	Fimbrial proteins	minor fimbrial subunit
K07351	fimI	Pilus system	Fimbrial proteins	fimbrial protein
K02651	flp	Pilus system	Pilus assembly proteins	pilus assembly protein Flp/PilA
K02650	pilA	Pilus system	Pilus assembly proteins	type IV pilus assembly protein PilA
K02652	pilB	Pilus system	Pilus assembly proteins	type IV pilus assembly protein PilB
K02653	pilC	Pilus system	Pilus assembly proteins	type IV pilus assembly protein PilC
K02654	pilD	Pilus system	Pilus assembly proteins	leader peptidase (prepilin peptidase) / N-methyltransferase [EC:3.4.23.43 2.1.1.-]	3.4.23.43
K02655	pilE	Pilus system	Pilus assembly proteins	type IV pilus assembly protein PilE
K02656	pilF	Pilus system	Pilus assembly proteins	type IV pilus assembly protein PilF
K02657	pilG	Pilus system	Twitching motility proteins	twitching motilitytwo-component system response regulator PilG
K02658	pilH	Pilus system	Twitching motility proteins	twitching motilitytwo-component system response regulator PilH
K02659	pilI	Pilus system	Twitching motility proteins	twitching motility protein PilI
K02660	pilJ	Pilus system	Twitching motility proteins	twitching motility protein PilJ
K02661	pilK	Pilus system	Twitching motility proteins	type IV pilus assembly protein PilK
K02662	pilM	Pilus system	Pilus assembly proteins	type IV pilus assembly protein PilM
K02663	pilN	Pilus system	Pilus assembly proteins	type IV pilus assembly protein PilN
K02664	pilO	Pilus system	Pilus assembly proteins	type IV pilus assembly protein PilO
K23985	pilOP	Pilus system	Pilus assembly proteins	type IV pilus assembly protein PilOP
K02665	pilP	Pilus system	Pilus assembly proteins	type IV pilus assembly protein PilP
K02666	pilQ	Pilus system	Pilus assembly proteins	type IV pilus assembly protein PilQ
K02667	pilR	Pilus system	Twitching motility proteins	two-component system NtrC family response regulator PilR
K02668	pilS	Pilus system	Twitching motility proteins	two-component system NtrC family sensor histidine kinase PilS	2.7.13.3
K02669	pilT	Pilus system	Twitching motility proteins	twitching motility protein PilT
K02670	pilU	Pilus system	Twitching motility proteins	twitching motility protein PilU
K02671	pilV	Pilus system	Pilus assembly proteins	type IV pilus assembly protein PilV
K02672	pilW	Pilus system	Pilus assembly proteins	type IV pilus assembly protein PilW
K02673	pilX	Pilus system	Pilus assembly proteins	type IV pilus assembly protein PilX
K02674	pilY1	Pilus system	Pilus assembly proteins	type IV pilus assembly protein PilY1
K02675	pilY2	Pilus system	Pilus assembly proteins	type IV pilus assembly protein PilY2	2
K02676	pilZ	Pilus system	Pilus assembly proteins	type IV pilus assembly protein PilZ
K11522	pixG	Pilus system	Positive phototactic motility proteins	two-component system chemotaxis family response regulator PixG
K11523	pixH	Pilus system	Positive phototactic motility proteins	two-component system chemotaxis family response regulator PixH
K11524	pixI	Pilus system	Positive phototactic motility proteins	positive phototaxis protein PixI
K11525	pixJ	Pilus system	Positive phototactic motility proteins	methyl-accepting chemotaxis protein PixJ
K11526	pixL	Pilus system	Positive phototactic motility proteins	sensor histidine kinase and response regulator PixL
K07352	sfmA	Pilus system	Fimbrial proteins	type 1 fimbrial protein
K07353	sfmC	Pilus system	Fimbrial proteins	fimbrial chaperone protein
K07354	sfmD	Pilus system	Fimbrial proteins	outer membrane usher protein
K07355	sfmF	Pilus system	Fimbrial proteins	fimbrial-like protein
K07356	sfmH	Pilus system	Fimbrial proteins	fimbrial protein
K00858	nadK	Polyphosphate	P polyP n+1		2.7.1.23	COG0061
K23753	pap	Polyphosphate	P polyP n-1	Polyphosphate AMP phosphotransferase	2.7.4.33	COG2326
K01077	phoAB	Polyphosphate	P regulator	alkaline phosphatase [EC:3.1.3.1]	3.1.3.1	COG1785
K07657	phoB	Polyphosphate	P regulator	two-component system, OmpR family, phosphate regulon response regulator PhoB		COG0745
K01113	phoD	Polyphosphate	P regulator	Alkaline phosphatase D	3.1.3.1	COG3540		a phosphate monoester + H2O = an alcohol + phosphate
K07658	phoP	Polyphosphate	P regulator	two-component system, OmpR family, alkaline phosphatase synthesis response regulator PhoP		COG0745
K07636	phoR	Polyphosphate	P regulator	Alkaline phosphatase synthesis sensor protein PhoR	2.7.13.3	COG0642		ATP + protein L-histidine = ADP + protein N-phospho-L-histidine
K02039	phoU	Polyphosphate	P regulator	Phosphate-specific transport system accessory protein PhoU		COG0704		Phosphate concentration transducer of pho regulon (phoR/phoB)
K03306	pitA	Polyphosphate	P transporter	Low-affinity inorganic phosphate transporter 1		COG0306
K00937	ppk	Polyphosphate	P polyP n+1	Polyphosphate kinase	2.7.4.1	COG0855		ATP + (phosphate)n = ADP + (phosphate)n+1
K22468	ppk2	Polyphosphate	P polyP n-1	Polyphosphate:NDP phosphotransferase 2	2.7.4.1	COG2326		ATP + (phosphate)n = ADP + (phosphate)n+1
K01524	ppx	Polyphosphate	P polyP n-1	Exopolyphosphatase	3.6.1.11	COG0248		(polyphosphate)n + H2O = (polyphosphate)n-1 + phosphate
K02038	pstA	Polyphosphate	P transporter	phosphate ABC transporter permease protein PstA		COG0581
K02036	pstB	Polyphosphate	P transporter	Phosphate import ATP-binding protein PstB	7.3.2.1	COG1117		ATP + H2O + phosphate-[phosphate-binding protein][side 1] = ADP + phosphate + phosphate[side 2] + [phosphate-binding protein][side 1]
K02037	pstC	Polyphosphate	P transporter	Phosphate transport system permease protein PstC		COG0573
K02040	pstS	Polyphosphate	P transporter	Phosphate-binding protein PstS		COG0226
K_un15	phoK	Polyphosphate metabolism
K_un16	phoV	Polyphosphate metabolism
K03787	surE	Polyphosphate metabolism		5'-nucleotidase SurE	3.1.3.5	COG0496
K00627	aceF	Pyruvate		Dihydrolipoyllysine-residue acetyltransferase component of pyruvate dehydrogenase complex	2.3.1.12	COG0508		acetyl-CoA + enzyme N6-(dihydrolipoyl)lysine = CoA + enzyme N6-(S-acetyldihydrolipoyl)lysine
K00027	maeA	Pyruvate		Malate dehydrogenase	1.1.1.38	COG0281		(1) (S)-malate + D+ = pyruvate + CO2 + DH (2) oxaloacetate = pyruvate + CO2
K00029	maeB	Pyruvate		DP-dependent fused malic enzyme oxidoreductase phosphotransacetylase	1.1.1.40 2.3.1.8	COG0280 COG0281		(1) (S)-malate + DP+ = pyruvate + CO2 + DPH (2) oxaloacetate = pyruvate + CO2
K01596	pckA	Pyruvate		Phosphoenolpyruvate carboxykinase (GTP)	4.1.1.32	COG1274
K00656	pfl	Pyruvate		Pyruvate formate lyase	2.3.1.54	COG1882		acetyl-CoA + formate = CoA + pyruvate
K01595	ppc	Pyruvate		Phosphoenolpyruvate carboxykinase	4.1.1.31	COG2352 COG1892		phosphate + oxaloacetate = phosphoenolpyruvate + HCO3-
K20968	exsA	Secretion System	Type 3 secretion system	AraC family transcriptional regulator exoenzyme S synthesis regulatory protein ExsA
K11913	fha1	Secretion System	Type VI secretion system	type VI secretion system protein
K11903	hcp	Secretion System	Type VI secretion system	type VI secretion system secreted protein Hcp
K11902	impA	Secretion System	Type VI secretion system	type VI secretion system protein ImpA
K11901	impB	Secretion System	Type VI secretion system	type VI secretion system protein ImpB
K11900	impC	Secretion System	Type VI secretion system	type VI secretion system protein ImpC
K11895	impH	Secretion System	Type VI secretion system	type VI secretion system protein ImpH
K11893	impJ	Secretion System	Type VI secretion system	type VI secretion system protein ImpJ
K11891	impL	Secretion System	Type VI secretion system	type VI secretion system protein ImpL
K11890	impM	Secretion System	Type VI secretion system	type VI secretion system protein ImpM
K11912	ppkA	Secretion System		serine/threonine-protein kinase PpkA [EC:2.7.11.1]	2.7.11.1
K20527	trbB	Secretion System	type IV secretion system	type IV secretion system protein TrbB	7.4.2.8
K20528	trbC	Secretion System	type IV secretion system	type IV secretion system protein TrbC
K20529	trbD	Secretion System	type IV secretion system	type IV secretion system protein TrbD
K20530	trbE	Secretion System	type IV secretion system	type IV secretion system protein TrbE	7.4.2.8
K20531	trbF	Secretion System	type IV secretion system	type IV secretion system protein TrbF
K20532	trbG	Secretion System	type IV secretion system	type IV secretion system protein TrbG
K20267	trbH	Secretion System	type IV secretion system	type IV secretion system protein TrbH
K20533	trbI	Secretion System	type IV secretion system	type IV secretion system protein TrbI
K20266	trbJ	Secretion System	type IV secretion system	type IV secretion system protein TrbJ
K20555	trbK	Secretion System	type IV secretion system	type IV secretion system protein TrbK
K07344	trbL	Secretion System	type IV secretion system	type IV secretion system protein TrbL
K11907	vasG	Secretion System	Type VI secretion system	type VI secretion system protein VasG
K03416	E2.1.3.1-5S	Succinate-propionate pathway	(S)-Methylmalonyl-CoA to propionyl-CoA	methylmalonyl-CoA carboxyltransferase 5S subunit
K18426	ECHDC1	Succinate-propionate pathway		(S)-methylmalonyl-CoA carboxy-lyase (propanoyl-CoA-forming)	4.1.1.-
K05606	epi	Succinate-propionate pathway	(R)-methylmalonyl-CoA to (S)-methylmalonyl-CoA	methylmalonyl-CoA epimerase	5.1.99.1	COG0346		(R)-methylmalonyl-CoA = (S)-methylmalonyl-CoA
K01847	mcm	Succinate-propionate pathway	Succinyl-CoA to (r)-methylmalonyl CoA	Methylmalonyl-CoA mutase	5.4.99.2			(R)-methylmalonyl-CoA = succinyl-CoA
K01848	mcmA1	Succinate-propionate pathway	Succinyl-CoA to (r)-methylmalonyl CoA	Methylmalonyl-CoA mutase N-termil domain	5.4.99.2	COG1884		(R)-methylmalonyl-CoA = succinyl-CoA
K01849	mcmA2	Succinate-propionate pathway	Succinyl-CoA to (r)-methylmalonyl CoA	Methylmalonyl-CoA mutase C-termil domain	5.4.99.2	COG2185		(R)-methylmalonyl-CoA = succinyl-CoA
K01604	mmdA	Succinate-propionate pathway	transporter	Methylmalonyl-CoA decarboxylase alpha subunit	7.2.4.3	COG4799
K23351	mmdC	Succinate-propionate pathway	transporter	glutaconyl-CoA/methylmalonyl-CoA decarboxylase subunit gamma		COG0511 COG4770		glutaconyl-1-CoA carboxy-lyase
K01965	pccA	Succinate-propionate pathway	Propionyl-CoA to (S)-Methylmalonyl-CoA	Propionyl-CoA carboxylase alpha subunit	6.4.1.3	COG4770		ATP + propanoyl-CoA + HCO3- = ADP + phosphate + (S)-methylmalonyl-CoA
K01966	pccB	Succinate-propionate pathway	Propionyl-CoA to (S)-Methylmalonyl-CoA	Propionyl-CoA carboxylase beta chain	6.4.1.3	COG4799		ATP + propanoyl-CoA + HCO3- = ADP + phosphate + (S)-methylmalonyl-CoA
K11264	scpB	Succinate-propionate pathway	(S)-Methylmalonyl-CoA to propionyl-CoA	methylmalonyl-CoA carboxytransferase	4.1.1.-	COG1024
K08084	fimT	T4P		type�IV�fimbrial�biogenesis�protein�FimT
K18118	aarC	TCA		succinyl-CoA:acetate CoA-transferase [EC:2.8.3.18]	2.8.3.18	COG0427
K27802	acnA	TCA		Aconitate hydratase A	4.2.1.3 4.2.1.99	COG1048		citrate = isocitrate
K01682	acnB	TCA		aconitate hydratase 2	4.2.1.3 4.2.1.99	COG1049
K05942	E2.3.3.3	TCA		citrate (Re)-synthase [EC:2.3.3.3]	2.3.3.3	COG0119		acetyl-CoA:oxaloacetate C-acetyltransferase [(pro-S)-carboxymethyl-forming, ADP-phosphorylating]
K00244	frdA	TCA		succinate dehydrogenase flavoprotein subunit [EC:1.3.5.1]	1.3.5.1	COG1053
K00233	frdA, frdA	TCA		succinate dehydrogenase flavoprotein subunit [EC:1.3.5.1 7.1.1.12]	1.3.5.1 7.1.1.12	COG1053
K00245	frdB	TCA		succinate dehydrogenase iron-sulfur subunit [EC:1.3.5.1]	1.3.5.1	COG0479
K25995	frdB, frdB	TCA		succinate dehydrogenase iron-sulfur subunit [EC:1.3.5.1 7.1.1.12]	1.3.5.1 7.1.1.12	COG0479
K00246	frdC	TCA		succinate dehydrogenase subunit C		COG3029
K25996	frdC, frdC	TCA		succinate dehydrogenase subunit C		COG2009
K00247	frdD	TCA		succinate dehydrogenase subunit D		COG3080
K01677	fumA	TCA		fumarate hydratase subunit alpha [EC:4.2.1.2]	4.2.1.2	COG1951		(S)-malate hydro-lyase (fumarate-forming)
K01676	fumAB	TCA		Fumarate hydratase class I	4.2.1.2	COG1838 COG1951		(S)-malate = fumarate + H2O
K01678	fumB	TCA		fumarate hydratase subunit beta [EC:4.2.1.2]	4.2.1.2	COG1838		(S)-malate hydro-lyase (fumarate-forming)
K01679	fumC	TCA		fumarate hydratase, class II [EC:4.2.1.2]	4.2.1.2	COG0114		(S)-malate hydro-lyase (fumarate-forming)
K01675	fumD	TCA		fumarate hydratase D [EC:4.2.1.2]	4.2.1.2			(S)-malate hydro-lyase (fumarate-forming)
K01774	fumE	TCA		fumarate hydratase E [EC:4.2.1.2]	4.2.1.2			(S)-malate hydro-lyase (fumarate-forming)
K01647	gltA	TCA		Citrate synthase	2.3.3.1	COG0372		acetyl-CoA + H2O + oxaloacetate = citrate + CoA
K00031	icd	TCA		Isocitrate dehydrogenase [DP]	1.1.1.42	COG0538		isocitrate + DP+ = 2-oxoglutarate + CO2 + DPH + H+
K00030	IDH3	TCA		isocitrate dehydrogenase (NAD+) [EC:1.1.1.41]	1.1.1.41	COG0473		isocitrate:NAD+ oxidoreductase (decarboxylating)
K00174	korA	TCA		2-oxoglutarate/2-oxoacid ferredoxin oxidoreductase subunit alpha [EC:1.2.7.3 1.2.7.11]	1.2.7.3 1.2.7.11	COG0674 COG1014
K00175	korB	TCA		2-oxoglutarate/2-oxoacid ferredoxin oxidoreductase subunit beta [EC:1.2.7.3 1.2.7.11]	1.2.7.3 1.2.7.11	COG1013
K00177	korC	TCA		2-oxoglutarate ferredoxin oxidoreductase subunit gamma [EC:1.2.7.3]	1.2.7.3	COG1014
K00176	korD	TCA		2-oxoglutarate ferredoxin oxidoreductase subunit delta [EC:1.2.7.3]	1.2.7.3	COG1144
K00382	lpd	TCA		dihydrolipoyl dehydrogenase [EC:1.8.1.4]	1.8.1.4	COG1249
K00024	mdh	TCA		Malate dehydrogenase	1.1.1.37	COG0039		(S)-malate + D+ = oxaloacetate + DH + H+
K00116	mqo	TCA		malate dehydrogenase (quinone) [EC:1.1.5.4]	1.1.5.4	COG0579
K01659	prpC	TCA		2-methylcitrate synthase [EC:2.3.3.5]	2.3.3.5	COG0372
K00239	sdhA	TCA		Succinate dehydrogenase flavoprotein subunit	1.3.5.1	COG1053		Succinate + a quinone = fumarate + a quinol
K00240	sdhB	TCA		Succinate dehydrogenase iron-sulfur subunit	1.3.5.1	COG0479		Succinate + a quinone = fumarate + a quinol
K00241	sdhC	TCA		Succinate dehydrogenase/fumarate reductase cytochrome B subunit	1.3.5.1	COG2009
K00237	sdhD	TCA		Succinate dehydrogenase hydrophobic membrane anchor subunit	1.3.5.1	COG2142
K00242	sdhD	TCA		succinate dehydrogenase membrane anchor subunit		COG2142		succinate:quinone oxidoreductase
K00164	sucA	TCA		2-oxoglutarate dehydrogenase E1 component	1.2.4.2	COG0567		2-oxoglutarate + [dihydrolipoyllysine-residue succinyltransferase] lipoyllysine = [dihydrolipoyllysine-residue succinyltransferase] S-succinyldihydrolipoyllysine + CO2
K00658	sucB	TCA		2-oxoglutarate dehydrogenase E2 component (dihydrolipoamide succinyltransferase) [EC:2.3.1.61]	2.3.1.61	COG0508		succinyl-CoA + enzyme N6-(dihydrolipoyl)lysine = CoA + enzyme N6-(S-succinyldihydrolipoyl)lysine
K01903	sucC	TCA		Succinate--CoA ligase [ADP-forming] subunit beta	6.2.1.5	COG0045		ATP + Succinate + CoA = ADP + phosphate + succinyl-CoA
K01902	sucD	TCA		Succinate--CoA ligase [ADP-forming] subunit alpha	6.2.1.5	COG0074		ATP + Succinate + CoA = ADP + phosphate + succinyl-CoA
K03561	ExbB	Tol		biopolymer transport protein ExbB
K03559	ExbD	Tol		biopolymer transport protein ExbD
K03562	TolQ	Tol		biopolymer transport protein TolQ
K03310	Ala/Gly	Transporter		alanine or glycine:cation symporter AGCS family
K10022	Arg/Orn ABC	Transporter		arginine/ornithine transport system substrate-binding protein
K16092	B12	Transporter		vitamin B12 transporter
K05782	Benzoate	Transporter		benzoate membrane transport protein
K03646	Colicin	Transporter		colicin import membrane protein
K11688	dctP	Transporter		C4-dicarboxylate-binding protein DctP
K03299	Glucote (gntP)	Transporter		glucote:H+ symporter GntP family
K06076	LCFA	Transporter		long-chain fatty acid transport protein
K08227	Lysophospholipid	Transporter		MFS transporter LPLT family lysophospholipid transporter
K13936	Malote	Transporter		malote transporter and related proteins
K02030	Polar aa ABC	Transporter		polar amino acid transport system substrate-binding protein
K07793	Tricarboxylic (putative)	Transporter		putative tricarboxylic transport membrane protein
K07794	Tricarboxylic (putative)	Transporter		putative tricarboxylic transport membrane protein
K07795	Tricarboxylic (putative)	Transporter		putative tricarboxylic transport membrane protein
K03301	AAA family	Transporter Family		ATP:ADP antiporter AAA family
K07552	DHA1 family	Transporter Family		MFS transporter DHA1 family multidrug resistance protein
K08223	FSR family	Transporter Family		MFS transporter FSR family fosmidomycin resistance protein
K02575	NNP family	Transporter Family		MFS transporter NNP family nitrate/nitrite transporter
K03308	NSS family	Transporter Family		neurotransmitter:+ symporter NSS family
K08218	PAT family	Transporter Family		MFS transporter PAT family beta-lactamase induction sigl transducer AmpG
K05820	PPP family	Transporter Family		MFS transporter PPP family 3-phenylpropionic acid transporter
K03325	As	Transporter Inorganic		arsenite transporter
K23541	Ca2+/H	Transporter Inorganic		Ca2+/H+ antiporter TMEM165/GDT1 family
K03455	Cat:H	Transporter Inorganic		monovalent cation:H+ antiporter-2 CPA2 family
K07301	Cat:H	Transporter Inorganic		cation:H+ antiporter
K24163	Cat:H	Transporter Inorganic		monovalent cation/hydrogen antiporter
K07240	Cr	Transporter Inorganic		chromate transporter
K17686	Cu+	Transporter Inorganic		P-type Cu+ transporter [EC:7.2.2.8]
K01533	Cu2+	Transporter Inorganic		P-type Cu2+ transporter [EC:7.2.2.9]
K02016	Fe complex ABC	Transporter Inorganic		iron complex transport system substrate-binding protein
K04758	Fe2+	Transporter Inorganic		ferrous iron transport protein A
K04759	Fe2+	Transporter Inorganic		ferrous iron transport protein B
K03284	Mg	Transporter Inorganic		magnesium transporter
K02020	Mo ABC	Transporter Inorganic		molybdate transport system substrate-binding protein
K24160	na:H	Transporter Inorganic		sodium/hydrogen antiporter
K03320	NH4+	Transporter Inorganic		ammonium transporter Amt family
K08970	Ni/Co	Transporter Inorganic		nickel/cobalt transporter (NicO) family protein
K03324	Pi:na	Transporter Inorganic		phosphate:na+ symporter
K05772	W ABC	Transporter Inorganic		tungstate transport system substrate-binding protein
K16074	Zn	Transporter Inorganic		zinc transporter
K02077	Zn/Mn ABC	Transporter Inorganic		zinc/manganese transport system substrate-binding protein
K00925	ackA	Volatile fatty acid	low affinity	Acetate kinase	2.7.2.1	COG0282		ATP + acetate = ADP + acetyl phosphate
K01895	acs	Volatile fatty acid	high affinity	Acetyl-coenzyme A synthetase	6.2.1.1	COG0365		ATP + acetate + CoA = AMP + diphosphate + acetyl-CoA	The COG0365 also includes acetoacetyl-CoA synthetase with KO K01907
K14393	actP	Volatile fatty acid	transporter	Cation/acetate symporter ActP		COG4147
K01908	prpE	Volatile fatty acid	propionate	Propionyl-CoA ligase	6.2.1.17	COG0365		ATP + propanoate + CoA = AMP + diphosphate + propanoyl-CoA	The COG0365 also includes acetoacetyl-CoA synthetase with KO K01907
K00625	pta	Volatile fatty acid		Phosphate acetyltransferase					COG0280 also includes K00029 malate dehydrogenase which catalyzes a different reaction
K13788	pta	Volatile fatty acid	low affinity	Phosphate acetyltransferase	2.3.1.8	COG0280 COG0857
K26318	fccA			fumarate reductase (cytochrome) [EC:1.3.2.4]		COG1053
