# Supplementary material for: Comparative transcription profiles of Candidatus Accumulibacter and Propionivibrio under phosphate limitation in sequencing batch reactors
Source: Front Microbiol. 2025 Oct 28;16:1650167. doi: 10.3389/fmicb.2025.1650167 (PMC12604563; doi:10.3389/fmicb.2025.1650167)
Supplement: Supplementary file 11 [file Data_Sheet_11.XLSX]

## Sheet: A regalis_day 103 vs 182
Results of the differential gene analysis comparing Accumulibacter regalis (type I - RA) under high versus low phospahte condition. Transcripts were selected if significantly different in 2 out 3 of the methods used (edgeR, limma and Deseq2)
UP in	Phase	Organism	Geneid	KO_DRAM	Description_DRAM	mode	pfam_hits	pfam	COG	GeneID	Metabolism	Sub	Description	EC	COG	PFAM
UP_highP	feeding	Accumulibacter regalis	MAG_92494_Ga0131788_11_24	no	no	no	Winged helix-turn-helix DNA-binding [PF13412.10]; Winged helix DNA-binding domain [PF13463.10]	PF13412	no	no	no	no	no	no	no	no
UP_highP	feeding	Accumulibacter regalis	MAG_92494_Ga0131788_11_71	K22468	polyphosphate kinase [EC:2.7.4.34]	K22468	Polyphosphate kinase 2 (PPK2) [PF03976.18]	PF03976	no	ppk2	Polyphosphate	P polyP n-1	Polyphosphate:NDP phosphotransferase 2	2.7.4.1	COG2326
UP_highP	feeding	Accumulibacter regalis	MAG_92494_Ga0131788_11_128	no	no	K01583	Orn/Lys/Arg decarboxylase, major domain [PF01276.24]; Orn/Lys/Arg decarboxylase, C-terminal domain [PF03711.19]	PF01276	no	no	no	no	no	no	no	no
UP_highP	feeding	Accumulibacter regalis	MAG_92494_Ga0131788_11_131	K07495	putative transposase	K07495	Transposase DDE domain [PF01609.25]	PF01609	no	no	no	no	no	no	no	no
UP_highP	feeding	Accumulibacter regalis	MAG_92494_Ga0131788_11_132	no	no	no	no	no	no	no	no	no	no	no	no	no
UP_highP	feeding	Accumulibacter regalis	MAG_92494_Ga0131788_11_886	K06188	aquaporin Z	K06188	Major intrinsic protein [PF00230.24]	PF00230	no	no	no	no	no	no	no	no
UP_highP	feeding	Accumulibacter regalis	MAG_92494_Ga0131788_11_991	no	no	no	Transglycosylase SLT domain [PF01464.24]	PF01464	no	no	no	no	no	no	no	no
UP_highP	feeding	Accumulibacter regalis	MAG_92494_Ga0131788_11_1699	K02916	large subunit ribosomal protein L35	K02916	Ribosomal protein L35 [PF01632.23]	PF01632	no	no	no	no	no	no	no	no
UP_highP	feeding	Accumulibacter regalis	MAG_92494_Ga0131788_11_1775	no	no	no	no	no	no	no	no	no	no	no	no	no
UP_highP	feeding	Accumulibacter regalis	MAG_92494_Ga0131788_11_2053	no	no	K11102	Sodium:dicarboxylate symporter family [PF00375.22]	PF00375	no	no	no	no	no	no	no	no
UP_highP	feeding	Accumulibacter regalis	MAG_92494_Ga0131788_11_2255	K14061	universal stress protein F	K14061	Universal stress protein family [PF00582.30]	PF00582	no	no	no	no	no	no	no	no
UP_highP	feeding	Accumulibacter regalis	MAG_92494_Ga0131788_11_2388	no	no	no	no	no	no	no	no	no	no	no	no	no
UP_highP	feeding	Accumulibacter regalis	MAG_92494_Ga0131788_12_300	K11690	C4-dicarboxylate transporter, DctM subunit	K11690	Tripartite ATP-independent periplasmic transporter, DctM component [PF06808.16]	PF06808	no	dctM	Extracellular matrix	nonulosonic acid pathways (NeuAc)	C4-dicarboxylate transporter sialic acid TRAP transporter permease protein SiaT		COG3090 COG1593
UP_highP	feeding	Accumulibacter regalis	MAG_92494_Ga0131788_12_301	K11689	C4-dicarboxylate transporter, DctQ subunit	K11689	Tripartite ATP-independent periplasmic transporters, DctQ component [PF04290.16]	PF04290	no	dctQ	Extracellular matrix	nonulosonic acid pathways (NeuAc)	C4-dicarboxylate transporter		COG3090 COG1593
UP_highP	feeding	Accumulibacter regalis	MAG_92494_Ga0131788_12_301	K11689	C4-dicarboxylate transporter, DctQ subunit	K11689	Tripartite ATP-independent periplasmic transporters, DctQ component [PF04290.16]	PF04290	no	dctQ	Extracellular matrix	nonulosonic acid pathways (NeuAc)	C4-dicarboxylate transporter		COG3090 COG1593
UP_highP	feeding	Accumulibacter regalis	MAG_92494_Ga0131788_12_310	K11688	C4-dicarboxylate-binding protein DctP	K11688	Bacterial extracellular solute-binding protein, family 7 [PF03480.17]	PF03480	no	no	no	no	no	no	no	no
UP_highP	feeding	Accumulibacter regalis	MAG_92494_Ga0131788_12_310	K11688	C4-dicarboxylate-binding protein DctP	K11688	Bacterial extracellular solute-binding protein, family 7 [PF03480.17]	PF03480	no	no	no	no	no	no	no	no
UP_highP	feeding	Accumulibacter regalis	MAG_92494_Ga0131788_12_324	no	no	K03306	Phosphate transporter family [PF01384.24]	PF01384	no	pitA	Polyphosphate	P transporter	Low-affinity inorganic phosphate transporter 1		COG0306
UP_highP	feeding	Accumulibacter regalis	MAG_92494_Ga0131788_12_325	K07220	uncharacterized protein	K07220	Protein of unknown function DUF47 [PF01865.20]	PF01865	no	no	no	no	no	no	no	no
UP_highP	feeding	Accumulibacter regalis	MAG_92494_Ga0131788_12_326	K18446	triphosphatase [EC:3.6.1.25]	K18446	CHAD domain [PF05235.18]	PF05235	no	no	no	no	no	no	no	no
UP_highP	feeding	Accumulibacter regalis	MAG_92494_Ga0131788_12_327	K07220	uncharacterized protein	K07220	Protein of unknown function DUF47 [PF01865.20]	PF01865	no	no	no	no	no	no	no	no
UP_highP	feeding	Accumulibacter regalis	MAG_92494_Ga0131788_12_568	no	no	no	no	no	no	no	no	no	no	no	no	no
UP_highP	feeding	Accumulibacter regalis	MAG_92494_Ga0131788_12_569	no	no	no	no	no	no	no	no	no	no	no	no	no
UP_highP	feeding	Accumulibacter regalis	MAG_92494_Ga0131788_13_158	no	no	no	IrrE N-terminal-like domain [PF06114.17]	PF06114	no	no	no	no	no	no	no	no
UP_highP	feeding	Accumulibacter regalis	MAG_92494_Ga0131788_13_196	K02569	cytochrome c-type protein NapC	K02569	NapC/NirT cytochrome c family, N-terminal region [PF03264.18]	PF03264	no	no	no	no	no	no	no	no
UP_highP	feeding	Accumulibacter regalis	MAG_92494_Ga0131788_14_92	K02956	small subunit ribosomal protein S15	K02956	Ribosomal protein S15 [PF00312.26]	PF00312	no	no	no	no	no	no	no	no
UP_highP	feeding	Accumulibacter regalis	MAG_92494_Ga0131788_14_128	K24158	thioredoxin-dependent peroxiredoxin [EC:1.11.1.24]	K24158	AhpC/TSA family [PF00578.25]; C-terminal domain of 1-Cys peroxiredoxin [PF10417.13]	PF00578	no	no	no	no	no	no	no	no
UP_highP	feeding	Accumulibacter regalis	MAG_92494_Ga0131788_15_39	no	no	no	KfrB protein [PF18790.5]	PF18790	no	no	no	no	no	no	no	no
UP_highP	feeding	Accumulibacter regalis	MAG_92494_Ga0131788_11_1181	no	no	no	no	no	no	no	no	no	no	no	no	no
UP_highP	feeding	Accumulibacter regalis	MAG_92494_Ga0131788_15_14	no	no	no	Uncharacterized KleE stable inheritance protein [PF17394.6]	PF17394	no	no	no	no	no	no	no	no
UP_highP	feeding	Accumulibacter regalis	MAG_92494_Ga0131788_12_570	no	no	no	no	no	no	no	no	no	no	no	no	no
UP_highP	feeding	Accumulibacter regalis	MAG_92494_Ga0131788_13_152	no	no	no	no	no	no	no	no	no	no	no	no	no
UP_highP	aerobic	Accumulibacter regalis	MAG_92494_Ga0131788_11_71	K22468	polyphosphate kinase [EC:2.7.4.34]	K22468	Polyphosphate kinase 2 (PPK2) [PF03976.18]	PF03976	no	ppk2	Polyphosphate	P polyP n-1	Polyphosphate:NDP phosphotransferase 2	2.7.4.1	COG2326
UP_highP	aerobic	Accumulibacter regalis	MAG_92494_Ga0131788_11_131	K07495	putative transposase	K07495	Transposase DDE domain [PF01609.25]	PF01609	no	no	no	no	no	no	no	no
UP_highP	aerobic	Accumulibacter regalis	MAG_92494_Ga0131788_11_360	no	no	K07043	YgjP-like, metallopeptidase domain [PF01863.21]; SprT-like family [PF10263.13]	PF01863	no	no	no	no	no	no	no	no
UP_highP	aerobic	Accumulibacter regalis	MAG_92494_Ga0131788_11_886	K06188	aquaporin Z	K06188	Major intrinsic protein [PF00230.24]	PF00230	no	no	no	no	no	no	no	no
UP_highP	aerobic	Accumulibacter regalis	MAG_92494_Ga0131788_11_1589	K05597	glutamin-(asparagin-)ase [EC:3.5.1.38]	K05597	Asparaginase, N-terminal [PF00710.24]; Glutaminase/Asparaginase C-terminal domain [PF17763.5]	PF00710	no	no	no	no	no	no	no	no
UP_highP	aerobic	Accumulibacter regalis	MAG_92494_Ga0131788_11_1589	K05597	glutamin-(asparagin-)ase [EC:3.5.1.38]	K01424	Asparaginase, N-terminal [PF00710.24]; Glutaminase/Asparaginase C-terminal domain [PF17763.5]	PF00710	no	no	no	no	no	no	no	no
UP_highP	aerobic	Accumulibacter regalis	MAG_92494_Ga0131788_11_1775	no	no	no	no	no	no	no	no	no	no	no	no	no
UP_highP	aerobic	Accumulibacter regalis	MAG_92494_Ga0131788_11_2058	K26138	nitrite reductase [NAD(P)H] small subunit [EC:1.7.1.4]	K26138	Rieske-like [2Fe-2S] domain [PF13806.10]; Rieske [2Fe-2S] domain [PF00355.30]	PF13806	no	nasE	Assimilatory nitrate reduction	nitrite to ammonia	nitrite reductase [NAD(P)H] small subunit [EC:1.7.1.4]		COG2146
UP_highP	aerobic	Accumulibacter regalis	MAG_92494_Ga0131788_11_2255	K14061	universal stress protein F	K14061	Universal stress protein family [PF00582.30]	PF00582	no	no	no	no	no	no	no	no
UP_highP	aerobic	Accumulibacter regalis	MAG_92494_Ga0131788_11_2311	K08084	type IV fimbrial biogenesis protein FimT	K08084	no	no	no	no	no	no	no	no	no	no
UP_highP	aerobic	Accumulibacter regalis	MAG_92494_Ga0131788_11_2312	K02655	type IV pilus assembly protein PilE	K02655	Type IV minor pilin ComP, DNA uptake sequence receptor [PF16732.9]	PF16732	no	pilE	Pilus system	Pilus assembly proteins	type IV pilus assembly protein PilE
UP_highP	aerobic	Accumulibacter regalis	MAG_92494_Ga0131788_11_2388	no	no	no	no	no	no	no	no	no	no	no	no	no
UP_highP	aerobic	Accumulibacter regalis	MAG_92494_Ga0131788_11_2521	no	no	no	PAS fold [PF00989.29]; PAS fold [PF08448.14]; PAS domain [PF13426.11]; PAS domain [PF13596.10]; PAS domain [PF13188.11]	PF00989	no	no	no	no	no	no	no	no
UP_highP	aerobic	Accumulibacter regalis	MAG_92494_Ga0131788_12_234	K15864	nitrite reductase (NO-forming) / hydroxylamine reductase [EC:1.7.2.1 1.7.99.1]	K15864	Cytochrome D1 heme domain [PF02239.20]; Cytochrome C oxidase, cbb3-type, subunit III [PF13442.10]	PF02239	no	nirS	Denitrification	Nitrite to nitric oxide	nitrite reductase (NO-forming) / hydroxylamine reductase	1.7.2.1	COG2010
UP_highP	aerobic	Accumulibacter regalis	MAG_92494_Ga0131788_12_300	K11690	C4-dicarboxylate transporter, DctM subunit	K11690	Tripartite ATP-independent periplasmic transporter, DctM component [PF06808.16]	PF06808	no	dctM	Extracellular matrix	nonulosonic acid pathways (NeuAc)	C4-dicarboxylate transporter sialic acid TRAP transporter permease protein SiaT		COG3090 COG1593
UP_highP	aerobic	Accumulibacter regalis	MAG_92494_Ga0131788_12_301	K11689	C4-dicarboxylate transporter, DctQ subunit	K11689	Tripartite ATP-independent periplasmic transporters, DctQ component [PF04290.16]	PF04290	no	dctQ	Extracellular matrix	nonulosonic acid pathways (NeuAc)	C4-dicarboxylate transporter		COG3090 COG1593
UP_highP	aerobic	Accumulibacter regalis	MAG_92494_Ga0131788_12_301	K11689	C4-dicarboxylate transporter, DctQ subunit	K11689	Tripartite ATP-independent periplasmic transporters, DctQ component [PF04290.16]	PF04290	no	dctQ	Extracellular matrix	nonulosonic acid pathways (NeuAc)	C4-dicarboxylate transporter		COG3090 COG1593
UP_highP	aerobic	Accumulibacter regalis	MAG_92494_Ga0131788_12_310	K11688	C4-dicarboxylate-binding protein DctP	K11688	Bacterial extracellular solute-binding protein, family 7 [PF03480.17]	PF03480	no	no	no	no	no	no	no	no
UP_highP	aerobic	Accumulibacter regalis	MAG_92494_Ga0131788_12_310	K11688	C4-dicarboxylate-binding protein DctP	K11688	Bacterial extracellular solute-binding protein, family 7 [PF03480.17]	PF03480	no	no	no	no	no	no	no	no
UP_highP	aerobic	Accumulibacter regalis	MAG_92494_Ga0131788_12_324	no	no	K03306	Phosphate transporter family [PF01384.24]	PF01384	no	pitA	Polyphosphate	P transporter	Low-affinity inorganic phosphate transporter 1		COG0306
UP_highP	aerobic	Accumulibacter regalis	MAG_92494_Ga0131788_12_325	K07220	uncharacterized protein	K07220	Protein of unknown function DUF47 [PF01865.20]	PF01865	no	no	no	no	no	no	no	no
UP_highP	aerobic	Accumulibacter regalis	MAG_92494_Ga0131788_12_326	K18446	triphosphatase [EC:3.6.1.25]	K18446	CHAD domain [PF05235.18]	PF05235	no	no	no	no	no	no	no	no
UP_highP	aerobic	Accumulibacter regalis	MAG_92494_Ga0131788_12_327	K07220	uncharacterized protein	K07220	Protein of unknown function DUF47 [PF01865.20]	PF01865	no	no	no	no	no	no	no	no
UP_highP	aerobic	Accumulibacter regalis	MAG_92494_Ga0131788_12_569	no	no	no	no	no	no	no	no	no	no	no	no	no
UP_highP	aerobic	Accumulibacter regalis	MAG_92494_Ga0131788_14_8	no	no	no	DDE_Tnp_1-associated [PF13808.10]; Transposase DDE domain [PF01609.25]	PF13808	no	no	no	no	no	no	no	no
UP_highP	aerobic	Accumulibacter regalis	MAG_92494_Ga0131788_14_92	K02956	small subunit ribosomal protein S15	K02956	Ribosomal protein S15 [PF00312.26]	PF00312	no	no	no	no	no	no	no	no
UP_highP	aerobic	Accumulibacter regalis	MAG_92494_Ga0131788_14_128	K24158	thioredoxin-dependent peroxiredoxin [EC:1.11.1.24]	K24158	AhpC/TSA family [PF00578.25]; C-terminal domain of 1-Cys peroxiredoxin [PF10417.13]	PF00578	no	no	no	no	no	no	no	no
UP_highP	aerobic	Accumulibacter regalis	MAG_92494_Ga0131788_15_39	no	no	no	KfrB protein [PF18790.5]	PF18790	no	no	no	no	no	no	no	no
UP_highP	aerobic	Accumulibacter regalis	MAG_92494_Ga0131788_11_1181	no	no	no	no	no	no	no	no	no	no	no	no	no
UP_highP	aerobic	Accumulibacter regalis	MAG_92494_Ga0131788_15_14	no	no	no	Uncharacterized KleE stable inheritance protein [PF17394.6]	PF17394	no	no	no	no	no	no	no	no
UP_highP	aerobic	Accumulibacter regalis	MAG_92494_Ga0131788_12_570	no	no	no	no	no	no	no	no	no	no	no	no	no
UP_highP	aerobic	Accumulibacter regalis	MAG_92494_Ga0131788_13_152	no	no	no	no	no	no	no	no	no	no	no	no	no
UP_lowP	feeding	Accumulibacter regalis	MAG_92494_Ga0131788_11_51	K01845	glutamate-1-semialdehyde 2,1-aminomutase [EC:5.4.3.8]	K01845	Aminotransferase class-III [PF00202.25]	PF00202	MAG_92494	no	no	no	no	no	no	no	no
UP_lowP	feeding	Accumulibacter regalis	MAG_92494_Ga0131788_11_51	K01845	glutamate-1-semialdehyde 2,1-aminomutase [EC:5.4.3.8]	K01845	Aminotransferase class-III [PF00202.25]	PF00202	MAG_92494	no	no	no	no	no	no	no	no
UP_lowP	feeding	Accumulibacter regalis	MAG_92494_Ga0131788_11_401	K01725	cyanate lyase [EC:4.2.1.104]	K01725	Cyanate lyase C-terminal domain [PF02560.18]; Cyanate hydratase, N-terminal [PF21291.1]	PF02560	MAG_92494	no	no	no	no	no	no	no	no
UP_lowP	feeding	Accumulibacter regalis	MAG_92494_Ga0131788_11_805	K22132	tRNA threonylcarbamoyladenosine dehydratase	K22132	ThiF family [PF00899.25]	PF00899	MAG_92494	no	no	no	no	no	no	no	no
UP_lowP	feeding	Accumulibacter regalis	MAG_92494_Ga0131788_11_879	no	no	no	no	no	MAG_92494	no	no	no	no	no	no	no	no
UP_lowP	feeding	Accumulibacter regalis	MAG_92494_Ga0131788_11_993	K06920	7-cyano-7-deazaguanine synthase [EC:6.3.4.20]	K06920	Queuosine biosynthesis protein QueC [PF06508.17]	PF06508	MAG_92494	no	no	no	no	no	no	no	no
UP_lowP	feeding	Accumulibacter regalis	MAG_92494_Ga0131788_11_994	no	no	no	no	no	MAG_92494	no	no	no	no	no	no	no	no
UP_lowP	feeding	Accumulibacter regalis	MAG_92494_Ga0131788_11_1054	no	no	K14584	DSBA-like thioredoxin domain [PF01323.24]; Thioredoxin [PF13743.10]	PF01323	MAG_92494	no	no	no	no	no	no	no	no
UP_lowP	feeding	Accumulibacter regalis	MAG_92494_Ga0131788_11_1130	no	no	no	no	no	MAG_92494	no	no	no	no	no	no	no	no
UP_lowP	feeding	Accumulibacter regalis	MAG_92494_Ga0131788_11_1329	no	no	no	no	no	MAG_92494	no	no	no	no	no	no	no	no
UP_lowP	feeding	Accumulibacter regalis	MAG_92494_Ga0131788_11_1469	K02040	phosphate transport system substrate-binding protein	K02040	PBP superfamily domain [PF12849.11]	PF12849	MAG_92494	no	pstS	Polyphosphate	P transporter	Phosphate-binding protein PstS		COG0226
UP_lowP	feeding	Accumulibacter regalis	MAG_92494_Ga0131788_11_1470	K02039	phosphate transport system protein	K02039	PhoU domain [PF01895.23]; Low molecular weight phosphotyrosine protein phosphatase [PF01451.25]	PF01895	MAG_92494	no	phoU	Polyphosphate	P regulator	Phosphate-specific transport system accessory protein PhoU		COG0704
UP_lowP	feeding	Accumulibacter regalis	MAG_92494_Ga0131788_11_1471	K02037	phosphate transport system permease protein	K02037	Binding-protein-dependent transport system inner membrane component [PF00528.26]	PF00528	MAG_92494	no	pstC	Polyphosphate	P transporter	Phosphate transport system permease protein PstC		COG0573
UP_lowP	feeding	Accumulibacter regalis	MAG_92494_Ga0131788_11_1472	K02038	phosphate transport system permease protein	K02038	Binding-protein-dependent transport system inner membrane component [PF00528.26]	PF00528	MAG_92494	no	pstA	Polyphosphate	P transporter	phosphate ABC transporter permease protein PstA		COG0581
UP_lowP	feeding	Accumulibacter regalis	MAG_92494_Ga0131788_11_1473	K02036	phosphate transport system ATP-binding protein [EC:7.3.2.1]	K02036	ABC transporter [PF00005.31]	PF00005	MAG_92494	no	pstB	Polyphosphate	P transporter	Phosphate import ATP-binding protein PstB	7.3.2.1	COG1117
UP_lowP	feeding	Accumulibacter regalis	MAG_92494_Ga0131788_11_1474	K02036	phosphate transport system ATP-binding protein [EC:7.3.2.1]	K02036	ABC transporter [PF00005.31]	PF00005	MAG_92494	no	pstB	Polyphosphate	P transporter	Phosphate import ATP-binding protein PstB	7.3.2.1	COG1117
UP_lowP	feeding	Accumulibacter regalis	MAG_92494_Ga0131788_11_1503	no	no	no	no	no	MAG_92494	no	no	no	no	no	no	no	no
UP_lowP	feeding	Accumulibacter regalis	MAG_92494_Ga0131788_11_1546	K02387	flagellar basal-body rod protein FlgB	K02387	no	no	MAG_92494	no	flgB	Flagellar assembly	Rod and hook	flagellar basal-body rod proteinflgB
UP_lowP	feeding	Accumulibacter regalis	MAG_92494_Ga0131788_11_1550	no	no	K02391	Flagellar basal body rod FlgEFG protein C-terminal [PF06429.17]	PF06429	MAG_92494	no	flgF	Flagellar assembly	Rod and hook	flagellar basal-body rod proteinflgF
UP_lowP	feeding	Accumulibacter regalis	MAG_92494_Ga0131788_11_1552	K02393	flagellar L-ring protein FlgH	K02393	Flagellar L-ring protein [PF02107.20]	PF02107	MAG_92494	no	no	no	no	no	no	no	no
UP_lowP	feeding	Accumulibacter regalis	MAG_92494_Ga0131788_11_1554	K02395	peptidoglycan hydrolase FlgJ	K02395	Mannosyl-glycoprotein endo-beta-N-acetylglucosaminidase [PF01832.24]; Rod binding protein [PF10135.13]	PF01832	MAG_92494	no	flgJ	Flagellar assembly	Rod and hook	peptidoglycan hydrolaseflgJ
UP_lowP	feeding	Accumulibacter regalis	MAG_92494_Ga0131788_11_1556	K02397	flagellar hook-associated protein 3 FlgL	K02397	Bacterial flagellin N-terminal helical region [PF00669.24]; Bacterial flagellin C-terminal helical region [PF00700.25]	PF00669	MAG_92494	no	flgL	Flagellar assembly	Rod and hook	flagellar hook-associated protein 3flgL
UP_lowP	feeding	Accumulibacter regalis	MAG_92494_Ga0131788_11_1569	K02414	flagellar hook-length control protein FliK	K02414	Flagellar hook-length control protein FliK [PF02120.20]; Type III secretion protein (HpaP) [PF09483.14]	PF02120	MAG_92494	no	fliK	Flagellar assembly	Rod and hook	flagellar hook-length control proteinfliK
UP_lowP	feeding	Accumulibacter regalis	MAG_92494_Ga0131788_11_1585	no	no	no	no	no	MAG_92494	no	no	no	no	no	no	no	no
UP_lowP	feeding	Accumulibacter regalis	MAG_92494_Ga0131788_11_1594	no	no	K01750	Ornithine cyclodeaminase/mu-crystallin family [PF02423.19]	PF02423	MAG_92494	no	no	no	no	no	no	no	no
UP_lowP	feeding	Accumulibacter regalis	MAG_92494_Ga0131788_11_1639	K02407	flagellar hook-associated protein 2	K02407	Flagellar hook-associated protein 2 C-terminus [PF07195.16]; Flagellar hook-associated protein 2 N-terminus [PF02465.22]	PF07195	MAG_92494	no	fliD	Flagellar assembly	Filament	flagellar hook-associated protein 2
UP_lowP	feeding	Accumulibacter regalis	MAG_92494_Ga0131788_11_2006	no	no	no	no	no	MAG_92494	no	no	no	no	no	no	no	no
UP_lowP	feeding	Accumulibacter regalis	MAG_92494_Ga0131788_11_2007	K09803	uncharacterized protein	K09803	BrnA antitoxin of type II toxin-antitoxin system [PF14384.10]	PF14384	MAG_92494	no	no	no	no	no	no	no	no
UP_lowP	feeding	Accumulibacter regalis	MAG_92494_Ga0131788_11_2008	K07093	uncharacterized protein	K07093	Alkaline phosphatase PhoX [PF05787.17]	PF05787	MAG_92494	no	no	no	no	no	no	no	no
UP_lowP	feeding	Accumulibacter regalis	MAG_92494_Ga0131788_11_2100	K02039	phosphate transport system protein	K02039	PhoU domain [PF01895.23]	PF01895	MAG_92494	no	phoU	Polyphosphate	P regulator	Phosphate-specific transport system accessory protein PhoU		COG0704
UP_lowP	feeding	Accumulibacter regalis	MAG_92494_Ga0131788_11_2102	K07636	two-component system, OmpR family, phosphate regulon sensor histidine kinase PhoR [EC:2.7.13.3]	K07636	Histidine kinase-, DNA gyrase B-, and HSP90-like ATPase [PF02518.30]; His Kinase A (phospho-acceptor) domain [PF00512.29]; Phosphate regulon sensor protein PhoR [PF11808.12]	PF02518	MAG_92494	no	phoR	Polyphosphate	P regulator	Alkaline phosphatase synthesis sensor protein PhoR	2.7.13.3	COG0642
UP_lowP	feeding	Accumulibacter regalis	MAG_92494_Ga0131788_11_2224	no	no	no	Bacterial regulatory proteins, luxR family [PF00196.23]	PF00196	MAG_92494	no	no	no	no	no	no	no	no
UP_lowP	feeding	Accumulibacter regalis	MAG_92494_Ga0131788_11_2350	no	no	no	no	no	MAG_92494	no	no	no	no	no	no	no	no
UP_lowP	feeding	Accumulibacter regalis	MAG_92494_Ga0131788_11_2351	K14448	(2S)-methylsuccinyl-CoA dehydrogenase [EC:1.3.8.12]	K14448	Acyl-CoA dehydrogenase, C-terminal domain [PF00441.28]; Acyl-CoA dehydrogenase, middle domain [PF02770.23]; Acyl-CoA dehydrogenase, N-terminal domain [PF02771.20]; Acyl-CoA dehydrogenase, C-terminal domain [PF08028.15]	PF00441	MAG_92494	no	mcd	Ethylmalonyl pathway		(2S)-methylsuccinyl-CoA dehydrogenase	1.3.8.12	COG1960
UP_lowP	feeding	Accumulibacter regalis	MAG_92494_Ga0131788_11_2353	K14447	ethylmalonyl-CoA mutase [EC:5.4.99.63]	K14447	Methylmalonyl-CoA mutase [PF01642.26]	PF01642	MAG_92494	no	ecm	Ethylmalonyl pathway		(2R)-ethylmalonyl-CoA mutase	5.4.99.63	COG1884 COG2185
UP_lowP	feeding	Accumulibacter regalis	MAG_92494_Ga0131788_11_2355	K14446	crotonyl-CoA carboxylase/reductase [EC:1.3.1.85]	K14446	Alcohol dehydrogenase GroES-like domain [PF08240.16]; Zinc-binding dehydrogenase [PF00107.30]; CBS domain [PF00571.32]	PF08240	MAG_92494	no	ccr	Ethylmalonyl pathway		crotonyl-CoA carboxylase/reductase	1.3.1.85	COG0604
UP_lowP	feeding	Accumulibacter regalis	MAG_92494_Ga0131788_11_2356	K00344	NADPH:quinone reductase [EC:1.6.5.5]	K00344	Zinc-binding dehydrogenase [PF00107.30]; Zinc-binding dehydrogenase [PF13602.10]; Alcohol dehydrogenase GroES-like domain [PF08240.16]	PF00107	MAG_92494	no	no	no	no	no	no	no	no
UP_lowP	feeding	Accumulibacter regalis	MAG_92494_Ga0131788_11_2452	no	no	no	no	no	MAG_92494	no	no	no	no	no	no	no	no
UP_lowP	feeding	Accumulibacter regalis	MAG_92494_Ga0131788_12_318	no	no	no	Enoyl-(Acyl carrier protein) reductase [PF13561.10]; short chain dehydrogenase [PF00106.29]	PF13561	MAG_92494	no	no	no	no	no	no	no	no
UP_lowP	feeding	Accumulibacter regalis	MAG_92494_Ga0131788_12_341	K07114	Ca-activated chloride channel homolog	K07114	Uncharacterized protein YfbK, C-terminal [PF12034.12]; von Willebrand factor [PF12450.12]; von Willebrand factor type A domain [PF13768.10]; von Willebrand factor type A domain [PF00092.32]; von Willebrand factor type A domain [PF13519.10]	PF12034	MAG_92494	no	no	no	no	no	no	no	no
UP_lowP	feeding	Accumulibacter regalis	MAG_92494_Ga0131788_12_594	no	no	no	no	no	MAG_92494	no	no	no	no	no	no	no	no
UP_lowP	feeding	Accumulibacter regalis	MAG_92494_Ga0131788_13_3	K11021	insecticidal toxin complex protein TccC	K11021	Salmonella virulence plasmid 65kDa B protein [PF03534.17]; Insecticide toxin TcdB middle/N-terminal region [PF12256.12]; Insecticide toxin TcdB middle/C-terminal region [PF12255.12]; FG-GAP-like repeat [PF13517.10]	PF03534	MAG_92494	no	no	no	no	no	no	no	no
UP_lowP	feeding	Accumulibacter regalis	MAG_92494_Ga0131788_13_5	no	no	no	ABC toxin N-terminal region [PF20220.2]; Salmonella virulence plasmid 28.1kDa A protein [PF03538.18]; Neuraminidase-like domain [PF18413.5]	PF20220	MAG_92494	no	no	no	no	no	no	no	no
UP_lowP	feeding	Accumulibacter regalis	MAG_92494_Ga0131788_13_6	no	no	no	Tc toxin complex TcA C-terminal TcB-binding domain [PF18276.5]	PF18276	MAG_92494	no	no	no	no	no	no	no	no
UP_lowP	feeding	Accumulibacter regalis	MAG_92494_Ga0131788_13_51	K00895	diphosphate-dependent phosphofructokinase [EC:2.7.1.90]	K00895	Phosphofructokinase [PF00365.24]	PF00365	MAG_92494	no	pfp	Glycolysis / Gluconeogenesis		diphosphate-dependent phosphofructokinase	2.7.1.90
UP_lowP	feeding	Accumulibacter regalis	MAG_92494_Ga0131788_13_111	K22684	metacaspase-1 [EC:3.4.22.-]	K22684	Caspase domain [PF00656.26]	PF00656	MAG_92494	no	no	no	no	no	no	no	no
UP_lowP	feeding	Accumulibacter regalis	MAG_92494_Ga0131788_13_287	no	no	no	Domain of unknown function (DUF4157) [PF13699.10]; OmpA family [PF00691.24]	PF13699	MAG_92494	no	no	no	no	no	no	no	no
UP_lowP	feeding	Accumulibacter regalis	MAG_92494_Ga0131788_13_288	no	no	no	Domain of unknown function (DUF4157) [PF13699.10]	PF13699	MAG_92494	no	no	no	no	no	no	no	no
UP_lowP	feeding	Accumulibacter regalis	MAG_92494_Ga0131788_13_290	no	no	no	Domain of unknown function (DUF4157) [PF13699.10]; OmpA family [PF00691.24]	PF13699	MAG_92494	no	no	no	no	no	no	no	no
UP_lowP	feeding	Accumulibacter regalis	MAG_92494_Ga0131788_13_291	no	no	no	ATPase family associated with various cellular activities (AAA) [PF00004.33]	PF00004	MAG_92494	no	no	no	no	no	no	no	no
UP_lowP	feeding	Accumulibacter regalis	MAG_92494_Ga0131788_13_299	no	no	no	Phage tail protein (Tail_P2_I) [PF09684.14]	PF09684	MAG_92494	no	no	no	no	no	no	no	no
UP_lowP	feeding	Accumulibacter regalis	MAG_92494_Ga0131788_13_300	no	no	no	Baseplate J-like protein [PF04865.18]	PF04865	MAG_92494	no	no	no	no	no	no	no	no
UP_lowP	feeding	Accumulibacter regalis	MAG_92494_Ga0131788_13_303	no	no	no	Type VI secretion system/phage-baseplate injector OB domain [PF04717.16]	PF04717	MAG_92494	no	no	no	no	no	no	no	no
UP_lowP	feeding	Accumulibacter regalis	MAG_92494_Ga0131788_13_304	K06905	Bacteriophage probable baseplate hub protein	K06905	Phage tail baseplate hub (GPD) [PF05954.15]	PF05954	MAG_92494	no	no	no	no	no	no	no	no
UP_lowP	feeding	Accumulibacter regalis	MAG_92494_Ga0131788_13_307	no	no	no	T4-like virus tail tube protein gp19 [PF06841.16]	PF06841	MAG_92494	no	no	no	no	no	no	no	no
UP_lowP	feeding	Accumulibacter regalis	MAG_92494_Ga0131788_13_308	K06907	Bacteriophage tail sheath protein	K06907	Phage tail sheath C-terminal domain [PF17482.6]	PF17482	MAG_92494	no	no	no	no	no	no	no	no
UP_lowP	feeding	Accumulibacter regalis	MAG_92494_Ga0131788_13_310	K06907	Bacteriophage tail sheath protein	K06907	Phage tail sheath protein subtilisin-like domain [PF04984.18]; Phage tail sheath C-terminal domain [PF17482.6]	PF04984	MAG_92494	no	no	no	no	no	no	no	no
UP_lowP	feeding	Accumulibacter regalis	MAG_92494_Ga0131788_14_115	K00605	glycine cleavage system T protein (aminomethyltransferase) [EC:2.1.2.10]	K00605	Aminomethyltransferase folate-binding domain [PF01571.25]; Glycine cleavage T-protein C-terminal barrel domain [PF08669.15]	PF01571	MAG_92494	no	gcvT	Glycine		glycine cleavage system T protein (aminomethyltransferase)
UP_lowP	feeding	Accumulibacter regalis	MAG_92494_Ga0131788_12_250	no	no	no	no	no	MAG_92494	no	no	no	no	no	no	no	no
UP_lowP	feeding	Accumulibacter regalis	MAG_92494_Ga0131788_13_292	no	no	K07121	no	no	MAG_92494	no	no	no	no	no	no	no	no
UP_lowP	feeding	Accumulibacter regalis	MAG_92494_Ga0131788_13_293	no	no	no	no	no	MAG_92494	no	no	no	no	no	no	no	no
UP_lowP	feeding	Accumulibacter regalis	MAG_92494_Ga0131788_13_295	no	no	no	no	no	MAG_92494	no	no	no	no	no	no	no	no
UP_lowP	feeding	Accumulibacter regalis	MAG_92494_Ga0131788_13_296	no	no	no	no	no	MAG_92494	no	no	no	no	no	no	no	no
UP_lowP	feeding	Accumulibacter regalis	MAG_92494_Ga0131788_13_302	no	no	no	no	no	MAG_92494	no	no	no	no	no	no	no	no
UP_lowP	feeding	Accumulibacter regalis	MAG_92494_Ga0131788_13_311	no	no	no	no	no	MAG_92494	no	no	no	no	no	no	no	no
UP_lowP	feeding	Accumulibacter regalis	MAG_92494_Ga0131788_13_289	no	no	no	no	no	MAG_92494	no	no	no	no	no	no	no	no
UP_lowP	feeding	Accumulibacter regalis	MAG_92494_Ga0131788_13_294	no	no	no	no	no	MAG_92494	no	no	no	no	no	no	no	no
UP_lowP	aerobic	Accumulibacter regalis	MAG_92494_Ga0131788_11_792	K12686	outer membrane lipase/esterase	K12686	GDSL-like Lipase/Acylhydrolase [PF00657.26]	PF00657	MAG_92494	no	no	no	no	no	no	no	no
UP_lowP	aerobic	Accumulibacter regalis	MAG_92494_Ga0131788_11_937	K05566	multicomponent Na+:H+ antiporter subunit B	K05566	Domain related to MnhB subunit of Na+/H+ antiporter [PF04039.17]	PF04039	MAG_92494	no	no	no	no	no	no	no	no
UP_lowP	aerobic	Accumulibacter regalis	MAG_92494_Ga0131788_11_939	K05571	multicomponent Na+:H+ antiporter subunit G	K05571	Na+/H+ antiporter subunit [PF03334.18]	PF03334	MAG_92494	no	no	no	no	no	no	no	no
UP_lowP	aerobic	Accumulibacter regalis	MAG_92494_Ga0131788_11_993	K06920	7-cyano-7-deazaguanine synthase [EC:6.3.4.20]	K06920	Queuosine biosynthesis protein QueC [PF06508.17]	PF06508	MAG_92494	no	no	no	no	no	no	no	no
UP_lowP	aerobic	Accumulibacter regalis	MAG_92494_Ga0131788_11_994	no	no	no	no	no	MAG_92494	no	no	no	no	no	no	no	no
UP_lowP	aerobic	Accumulibacter regalis	MAG_92494_Ga0131788_11_1018	K01649	2-isopropylmalate synthase [EC:2.3.3.13]	K01649	HMGL-like [PF00682.23]; LeuA allosteric (dimerisation) domain [PF08502.14]	PF00682	MAG_92494	no	no	no	no	no	no	no	no
UP_lowP	aerobic	Accumulibacter regalis	MAG_92494_Ga0131788_11_1019	K06006	periplasmic protein CpxP/Spy	K06006	LTXXQ motif family protein [PF07813.16]	PF07813	MAG_92494	no	no	no	no	no	no	no	no
UP_lowP	aerobic	Accumulibacter regalis	MAG_92494_Ga0131788_11_1054	no	no	K14584	DSBA-like thioredoxin domain [PF01323.24]; Thioredoxin [PF13743.10]	PF01323	MAG_92494	no	no	no	no	no	no	no	no
UP_lowP	aerobic	Accumulibacter regalis	MAG_92494_Ga0131788_11_1469	K02040	phosphate transport system substrate-binding protein	K02040	PBP superfamily domain [PF12849.11]	PF12849	MAG_92494	no	pstS	Polyphosphate	P transporter	Phosphate-binding protein PstS		COG0226
UP_lowP	aerobic	Accumulibacter regalis	MAG_92494_Ga0131788_11_1470	K02039	phosphate transport system protein	K02039	PhoU domain [PF01895.23]; Low molecular weight phosphotyrosine protein phosphatase [PF01451.25]	PF01895	MAG_92494	no	phoU	Polyphosphate	P regulator	Phosphate-specific transport system accessory protein PhoU		COG0704
UP_lowP	aerobic	Accumulibacter regalis	MAG_92494_Ga0131788_11_1471	K02037	phosphate transport system permease protein	K02037	Binding-protein-dependent transport system inner membrane component [PF00528.26]	PF00528	MAG_92494	no	pstC	Polyphosphate	P transporter	Phosphate transport system permease protein PstC		COG0573
UP_lowP	aerobic	Accumulibacter regalis	MAG_92494_Ga0131788_11_1472	K02038	phosphate transport system permease protein	K02038	Binding-protein-dependent transport system inner membrane component [PF00528.26]	PF00528	MAG_92494	no	pstA	Polyphosphate	P transporter	phosphate ABC transporter permease protein PstA		COG0581
UP_lowP	aerobic	Accumulibacter regalis	MAG_92494_Ga0131788_11_1473	K02036	phosphate transport system ATP-binding protein [EC:7.3.2.1]	K02036	ABC transporter [PF00005.31]	PF00005	MAG_92494	no	pstB	Polyphosphate	P transporter	Phosphate import ATP-binding protein PstB	7.3.2.1	COG1117
UP_lowP	aerobic	Accumulibacter regalis	MAG_92494_Ga0131788_11_1474	K02036	phosphate transport system ATP-binding protein [EC:7.3.2.1]	K02036	ABC transporter [PF00005.31]	PF00005	MAG_92494	no	pstB	Polyphosphate	P transporter	Phosphate import ATP-binding protein PstB	7.3.2.1	COG1117
UP_lowP	aerobic	Accumulibacter regalis	MAG_92494_Ga0131788_11_1505	no	no	no	Response regulator receiver domain [PF00072.28]; Bacterial regulatory proteins, luxR family [PF00196.23]	PF00072	MAG_92494	no	no	no	no	no	no	no	no
UP_lowP	aerobic	Accumulibacter regalis	MAG_92494_Ga0131788_11_1585	no	no	no	no	no	MAG_92494	no	no	no	no	no	no	no	no
UP_lowP	aerobic	Accumulibacter regalis	MAG_92494_Ga0131788_11_2006	no	no	no	no	no	MAG_92494	no	no	no	no	no	no	no	no
UP_lowP	aerobic	Accumulibacter regalis	MAG_92494_Ga0131788_11_2007	K09803	uncharacterized protein	K09803	BrnA antitoxin of type II toxin-antitoxin system [PF14384.10]	PF14384	MAG_92494	no	no	no	no	no	no	no	no
UP_lowP	aerobic	Accumulibacter regalis	MAG_92494_Ga0131788_11_2100	K02039	phosphate transport system protein	K02039	PhoU domain [PF01895.23]	PF01895	MAG_92494	no	phoU	Polyphosphate	P regulator	Phosphate-specific transport system accessory protein PhoU		COG0704
UP_lowP	aerobic	Accumulibacter regalis	MAG_92494_Ga0131788_11_2350	no	no	no	no	no	MAG_92494	no	no	no	no	no	no	no	no
UP_lowP	aerobic	Accumulibacter regalis	MAG_92494_Ga0131788_11_2351	K14448	(2S)-methylsuccinyl-CoA dehydrogenase [EC:1.3.8.12]	K14448	Acyl-CoA dehydrogenase, C-terminal domain [PF00441.28]; Acyl-CoA dehydrogenase, middle domain [PF02770.23]; Acyl-CoA dehydrogenase, N-terminal domain [PF02771.20]; Acyl-CoA dehydrogenase, C-terminal domain [PF08028.15]	PF00441	MAG_92494	no	mcd	Ethylmalonyl pathway		(2S)-methylsuccinyl-CoA dehydrogenase	1.3.8.12	COG1960
UP_lowP	aerobic	Accumulibacter regalis	MAG_92494_Ga0131788_11_2353	K14447	ethylmalonyl-CoA mutase [EC:5.4.99.63]	K14447	Methylmalonyl-CoA mutase [PF01642.26]	PF01642	MAG_92494	no	ecm	Ethylmalonyl pathway		(2R)-ethylmalonyl-CoA mutase	5.4.99.63	COG1884 COG2185
UP_lowP	aerobic	Accumulibacter regalis	MAG_92494_Ga0131788_11_2355	K14446	crotonyl-CoA carboxylase/reductase [EC:1.3.1.85]	K14446	Alcohol dehydrogenase GroES-like domain [PF08240.16]; Zinc-binding dehydrogenase [PF00107.30]; CBS domain [PF00571.32]	PF08240	MAG_92494	no	ccr	Ethylmalonyl pathway		crotonyl-CoA carboxylase/reductase	1.3.1.85	COG0604
UP_lowP	aerobic	Accumulibacter regalis	MAG_92494_Ga0131788_11_2356	K00344	NADPH:quinone reductase [EC:1.6.5.5]	K00344	Zinc-binding dehydrogenase [PF00107.30]; Zinc-binding dehydrogenase [PF13602.10]; Alcohol dehydrogenase GroES-like domain [PF08240.16]	PF00107	MAG_92494	no	no	no	no	no	no	no	no
UP_lowP	aerobic	Accumulibacter regalis	MAG_92494_Ga0131788_12_341	K07114	Ca-activated chloride channel homolog	K07114	Uncharacterized protein YfbK, C-terminal [PF12034.12]; von Willebrand factor [PF12450.12]; von Willebrand factor type A domain [PF13768.10]; von Willebrand factor type A domain [PF00092.32]; von Willebrand factor type A domain [PF13519.10]	PF12034	MAG_92494	no	no	no	no	no	no	no	no
UP_lowP	aerobic	Accumulibacter regalis	MAG_92494_Ga0131788_12_369	K00648	3-oxoacyl-[acyl-carrier-protein] synthase III [EC:2.3.1.180]	K00648	3-Oxoacyl-[acyl-carrier-protein (ACP)] synthase III C terminal [PF08541.14]; 3-Oxoacyl-[acyl-carrier-protein (ACP)] synthase III [PF08545.14]; Chalcone and stilbene synthases, N-terminal domain [PF00195.23]; Thiolase, N-terminal domain [PF00108.27]	PF08541	MAG_92494	no	no	no	no	no	no	no	no
UP_lowP	aerobic	Accumulibacter regalis	MAG_92494_Ga0131788_12_396	no	no	no	Domain of unknown function (DUF4914) [PF16260.9]	PF16260	MAG_92494	no	no	no	no	no	no	no	no
UP_lowP	aerobic	Accumulibacter regalis	MAG_92494_Ga0131788_12_594	no	no	no	no	no	MAG_92494	no	no	no	no	no	no	no	no
UP_lowP	aerobic	Accumulibacter regalis	MAG_92494_Ga0131788_12_614	K01070	S-formylglutathione hydrolase [EC:3.1.2.12]	K01070	Putative esterase [PF00756.24]; Prolyl oligopeptidase family [PF00326.25]; Esterase PHB depolymerase [PF10503.13]	PF00756	MAG_92494	no	no	no	no	no	no	no	no
UP_lowP	aerobic	Accumulibacter regalis	MAG_92494_Ga0131788_13_3	K11021	insecticidal toxin complex protein TccC	K11021	Salmonella virulence plasmid 65kDa B protein [PF03534.17]; Insecticide toxin TcdB middle/N-terminal region [PF12256.12]; Insecticide toxin TcdB middle/C-terminal region [PF12255.12]; FG-GAP-like repeat [PF13517.10]	PF03534	MAG_92494	no	no	no	no	no	no	no	no
UP_lowP	aerobic	Accumulibacter regalis	MAG_92494_Ga0131788_13_5	no	no	no	ABC toxin N-terminal region [PF20220.2]; Salmonella virulence plasmid 28.1kDa A protein [PF03538.18]; Neuraminidase-like domain [PF18413.5]	PF20220	MAG_92494	no	no	no	no	no	no	no	no
UP_lowP	aerobic	Accumulibacter regalis	MAG_92494_Ga0131788_13_6	no	no	no	Tc toxin complex TcA C-terminal TcB-binding domain [PF18276.5]	PF18276	MAG_92494	no	no	no	no	no	no	no	no
UP_lowP	aerobic	Accumulibacter regalis	MAG_92494_Ga0131788_13_287	no	no	no	Domain of unknown function (DUF4157) [PF13699.10]; OmpA family [PF00691.24]	PF13699	MAG_92494	no	no	no	no	no	no	no	no
UP_lowP	aerobic	Accumulibacter regalis	MAG_92494_Ga0131788_13_288	no	no	no	Domain of unknown function (DUF4157) [PF13699.10]	PF13699	MAG_92494	no	no	no	no	no	no	no	no
UP_lowP	aerobic	Accumulibacter regalis	MAG_92494_Ga0131788_13_290	no	no	no	Domain of unknown function (DUF4157) [PF13699.10]; OmpA family [PF00691.24]	PF13699	MAG_92494	no	no	no	no	no	no	no	no
UP_lowP	aerobic	Accumulibacter regalis	MAG_92494_Ga0131788_13_291	no	no	no	ATPase family associated with various cellular activities (AAA) [PF00004.33]	PF00004	MAG_92494	no	no	no	no	no	no	no	no
UP_lowP	aerobic	Accumulibacter regalis	MAG_92494_Ga0131788_13_299	no	no	no	Phage tail protein (Tail_P2_I) [PF09684.14]	PF09684	MAG_92494	no	no	no	no	no	no	no	no
UP_lowP	aerobic	Accumulibacter regalis	MAG_92494_Ga0131788_13_300	no	no	no	Baseplate J-like protein [PF04865.18]	PF04865	MAG_92494	no	no	no	no	no	no	no	no
UP_lowP	aerobic	Accumulibacter regalis	MAG_92494_Ga0131788_13_303	no	no	no	Type VI secretion system/phage-baseplate injector OB domain [PF04717.16]	PF04717	MAG_92494	no	no	no	no	no	no	no	no
UP_lowP	aerobic	Accumulibacter regalis	MAG_92494_Ga0131788_13_304	K06905	Bacteriophage probable baseplate hub protein	K06905	Phage tail baseplate hub (GPD) [PF05954.15]	PF05954	MAG_92494	no	no	no	no	no	no	no	no
UP_lowP	aerobic	Accumulibacter regalis	MAG_92494_Ga0131788_13_308	K06907	Bacteriophage tail sheath protein	K06907	Phage tail sheath C-terminal domain [PF17482.6]	PF17482	MAG_92494	no	no	no	no	no	no	no	no
UP_lowP	aerobic	Accumulibacter regalis	MAG_92494_Ga0131788_13_310	K06907	Bacteriophage tail sheath protein	K06907	Phage tail sheath protein subtilisin-like domain [PF04984.18]; Phage tail sheath C-terminal domain [PF17482.6]	PF04984	MAG_92494	no	no	no	no	no	no	no	no
UP_lowP	aerobic	Accumulibacter regalis	MAG_92494_Ga0131788_13_293	no	no	no	no	no	MAG_92494	no	no	no	no	no	no	no	no
UP_lowP	aerobic	Accumulibacter regalis	MAG_92494_Ga0131788_13_295	no	no	no	no	no	MAG_92494	no	no	no	no	no	no	no	no
UP_lowP	aerobic	Accumulibacter regalis	MAG_92494_Ga0131788_13_296	no	no	no	no	no	MAG_92494	no	no	no	no	no	no	no	no
UP_lowP	aerobic	Accumulibacter regalis	MAG_92494_Ga0131788_13_302	no	no	no	no	no	MAG_92494	no	no	no	no	no	no	no	no
UP_lowP	aerobic	Accumulibacter regalis	MAG_92494_Ga0131788_13_311	no	no	no	no	no	MAG_92494	no	no	no	no	no	no	no	no
UP_lowP	aerobic	Accumulibacter regalis	MAG_92494_Ga0131788_11_1339	no	no	no	no	no	MAG_92494	no	no	no	no	no	no	no	no
UP_lowP	aerobic	Accumulibacter regalis	MAG_92494_Ga0131788_13_269	no	no	no	no	no	MAG_92494	no	no	no	no	no	no	no	no
UP_lowP	aerobic	Accumulibacter regalis	MAG_92494_Ga0131788_13_294	no	no	no	no	no	MAG_92494	no	no	no	no	no	no	no	no

## Sheet: Day 103_ACC vs POV
Results of the differential gene analysis comparing Accumulibacter regalis under high phosphate condition to Propionivbrio aalborgensis.
UP in	Phase	Organism	Geneid	KO_DRAM	Description_DRAM	mode	pfam_hits	pfam	COG	GeneID	Metabolism	Sub	Description	EC	COG	PFAM
UP_ACC	feeding	Accumulibacter regalis	MAG_92494_Ga0131788_11_4	K07481	transposase, IS5 family	K07481	Transposase domain (DUF772) [PF05598.15]	PF05598	no	no	no	no	no	no	no	no
UP_ACC	feeding	Accumulibacter regalis	MAG_92494_Ga0131788_11_16	K18431	CMP-N,N'-diacetyllegionaminic acid synthase [EC:2.7.7.82]	K18431	Cytidylyltransferase [PF02348.23]	PF02348	no	legF	Extracellular matrix	nonulosonic acid pathways (leg)	CTP:NN'-diacetyllegiomite cytidylyltransferase	2.7.7.82	COG1083
UP_ACC	feeding	Accumulibacter regalis	MAG_92494_Ga0131788_11_18	K18429	GDP/UDP-N,N'-diacetylbacillosamine 2-epimerase (hydrolysing) [EC:3.2.1.184]	K18429	UDP-N-acetylglucosamine 2-epimerase [PF02350.23]	PF02350	no	legG	Extracellular matrix	nonulosonic acid pathways (leg)	UDP-N-N'-diacetylbacillosamine hydrolase	3.2.1.184	COG0381
UP_ACC	feeding	Accumulibacter regalis	MAG_92494_Ga0131788_11_19	K18430	N,N'-diacetyllegionaminate synthase [EC:2.5.1.101]	K18430	NeuB family [PF03102.18]	PF03102	no	legI	Extracellular matrix	nonulosonic acid pathways (leg)	NN'-diacetyllegiomite synthase	2.5.1.101	COG2089
UP_ACC	feeding	Accumulibacter regalis	MAG_92494_Ga0131788_11_21	no	no	K12452	DegT/DnrJ/EryC1/StrS aminotransferase family [PF01041.21]	PF01041	no	no	no	no	no	no	no	no
UP_ACC	feeding	Accumulibacter regalis	MAG_92494_Ga0131788_11_22	no	no	K01710	GDP-mannose 4,6 dehydratase [PF16363.9]; NAD dependent epimerase/dehydratase family [PF01370.25]; 3-beta hydroxysteroid dehydrogenase/isomerase family [PF01073.23]; RmlD substrate binding domain [PF04321.21]; Polysaccharide biosynthesis protein [PF02719.19]; Male sterility protein [PF07993.16]; NAD(P)H-binding [PF13460.10]; NmrA-like family [PF05368.17]; short chain dehydrogenase [PF00106.29]; KR…	PF16363	no	no	no	no	no	no	no	no
UP_ACC	feeding	Accumulibacter regalis	MAG_92494_Ga0131788_11_26	K01669	deoxyribodipyrimidine photo-lyase [EC:4.1.99.3]	K01669	FAD binding domain of DNA photolyase [PF03441.18]; DNA photolyase [PF00875.22]	PF03441	no	no	no	no	no	no	no	no
UP_ACC	feeding	Accumulibacter regalis	MAG_92494_Ga0131788_11_43	no	no	K01996	ABC transporter [PF00005.31]	PF00005	no	livF	ABC transporters	branched-chain amino acid	branched-chain amino acid transport system ATP-binding protein		COG0410
UP_ACC	feeding	Accumulibacter regalis	MAG_92494_Ga0131788_11_47	K18189	translational activator of cytochrome c oxidase 1	K18189	TACO1/YebC second and third domain [PF01709.24]; TACO1/YebC protein N-terminal domain [PF20772.1]	PF01709	no	no	no	no	no	no	no	no
UP_ACC	feeding	Accumulibacter regalis	MAG_92494_Ga0131788_11_51	K01845	glutamate-1-semialdehyde 2,1-aminomutase [EC:5.4.3.8]	K01845	Aminotransferase class-III [PF00202.25]	PF00202	no	no	no	no	no	no	no	no
UP_ACC	feeding	Accumulibacter regalis	MAG_92494_Ga0131788_11_51	K01845	glutamate-1-semialdehyde 2,1-aminomutase [EC:5.4.3.8]	K01845	Aminotransferase class-III [PF00202.25]	PF00202	no	no	no	no	no	no	no	no
UP_ACC	feeding	Accumulibacter regalis	MAG_92494_Ga0131788_11_60	no	no	K01996	ABC transporter [PF00005.31]	PF00005	no	livF	ABC transporters	branched-chain amino acid	branched-chain amino acid transport system ATP-binding protein		COG0410
UP_ACC	feeding	Accumulibacter regalis	MAG_92494_Ga0131788_11_61	K01995	branched-chain amino acid transport system ATP-binding protein	K01995	ABC transporter [PF00005.31]	PF00005	no	livG	ABC transporters	branched-chain amino acid	branched-chain amino acid transport system ATP-binding protein		COG0411
UP_ACC	feeding	Accumulibacter regalis	MAG_92494_Ga0131788_11_64	no	no	K01999	Periplasmic binding protein [PF13458.10]	PF13458	no	livK	ABC transporters	branched-chain amino acid	branched-chain amino acid transport system substrate-binding protein		COG0683
UP_ACC	feeding	Accumulibacter regalis	MAG_92494_Ga0131788_11_65	K01999	branched-chain amino acid transport system substrate-binding protein	K01999	Periplasmic binding protein [PF13458.10]; Periplasmic binding protein domain [PF13433.10]	PF13458	no	livK	ABC transporters	branched-chain amino acid	branched-chain amino acid transport system substrate-binding protein		COG0683
UP_ACC	feeding	Accumulibacter regalis	MAG_92494_Ga0131788_11_70	no	no	K01759	no	no	no	no	no	no	no	no	no	no
UP_ACC	feeding	Accumulibacter regalis	MAG_92494_Ga0131788_11_71	K22468	polyphosphate kinase [EC:2.7.4.34]	K22468	Polyphosphate kinase 2 (PPK2) [PF03976.18]	PF03976	no	ppk2	Polyphosphate	P polyP n-1	Polyphosphate:NDP phosphotransferase 2	2.7.4.1	COG2326
UP_ACC	feeding	Accumulibacter regalis	MAG_92494_Ga0131788_11_73	K17989	L-serine/L-threonine ammonia-lyase [EC:4.3.1.17 4.3.1.19]	K17989	Pyridoxal-phosphate dependent enzyme [PF00291.29]	PF00291	no	no	no	no	no	no	no	no
UP_ACC	feeding	Accumulibacter regalis	MAG_92494_Ga0131788_11_74	K01595	phosphoenolpyruvate carboxylase [EC:4.1.1.31]	K01595	Phosphoenolpyruvate carboxylase [PF00311.21]	PF00311	no	ppc	Pyruvate		Phosphoenolpyruvate carboxykinase	4.1.1.31	COG2352 COG1892
UP_ACC	feeding	Accumulibacter regalis	MAG_92494_Ga0131788_11_79	K02030	polar amino acid transport system substrate-binding protein	K02030	Bacterial extracellular solute-binding proteins, family 3 [PF00497.24]; Ligated ion channel L-glutamate- and glycine-binding site [PF10613.13]	PF00497	no	no	no	no	no	no	no	no
UP_ACC	feeding	Accumulibacter regalis	MAG_92494_Ga0131788_11_81	K02030	polar amino acid transport system substrate-binding protein	K02030	Bacterial extracellular solute-binding proteins, family 3 [PF00497.24]; PAS fold [PF08447.16]; PAS fold [PF00989.29]; PAS domain [PF14598.10]	PF00497	no	no	no	no	no	no	no	no
UP_ACC	feeding	Accumulibacter regalis	MAG_92494_Ga0131788_11_82	no	no	K07213	Heavy-metal-associated domain [PF00403.30]	PF00403	no	no	no	no	no	no	no	no
UP_ACC	feeding	Accumulibacter regalis	MAG_92494_Ga0131788_11_89	K02028	polar amino acid transport system ATP-binding protein [EC:7.4.2.1]	K02028	ABC transporter [PF00005.31]; RecF/RecN/SMC N terminal domain [PF02463.23]; AAA ATPase domain [PF13175.10]	PF00005	no	no	no	no	no	no	no	no
UP_ACC	feeding	Accumulibacter regalis	MAG_92494_Ga0131788_11_90	K02029	polar amino acid transport system permease protein	K02029	Binding-protein-dependent transport system inner membrane component [PF00528.26]	PF00528	no	no	no	no	no	no	no	no
UP_ACC	feeding	Accumulibacter regalis	MAG_92494_Ga0131788_11_103	K00611	ornithine carbamoyltransferase [EC:2.1.3.3]	K00611	Aspartate/ornithine carbamoyltransferase, Asp/Orn binding domain [PF00185.28]; Aspartate/ornithine carbamoyltransferase, carbamoyl-P binding domain [PF02729.25]	PF00185	no	no	no	no	no	no	no	no
UP_ACC	feeding	Accumulibacter regalis	MAG_92494_Ga0131788_11_104	K00821	acetylornithine/N-succinyldiaminopimelate aminotransferase [EC:2.6.1.11 2.6.1.17]	K00821	Aminotransferase class-III [PF00202.25]	PF00202	no	no	no	no	no	no	no	no
UP_ACC	feeding	Accumulibacter regalis	MAG_92494_Ga0131788_11_107	K03695	ATP-dependent Clp protease ATP-binding subunit ClpB	K03695	AAA domain (Cdc48 subfamily) [PF07724.18]; AAA lid domain [PF17871.5]; C-terminal, D2-small domain, of ClpB protein [PF10431.13]; AAA domain (dynein-related subfamily) [PF07728.18]; ATPase family associated with various cellular activities (AAA) [PF00004.33]; Clp amino terminal domain, pathogenicity island component [PF02861.24]; AAA domain [PF13401.10]; Type II/IV secretion system protein [PF004…	PF07724	no	no	no	no	no	no	no	no
UP_ACC	feeding	Accumulibacter regalis	MAG_92494_Ga0131788_11_119	K02481	two-component system, NtrC family, response regulator	K02481	Sigma-54 interaction domain [PF14532.10]; Response regulator receiver domain [PF00072.28]; Bacterial regulatory protein, Fis family [PF02954.23]; Magnesium chelatase, subunit ChlI [PF01078.25]; AAA domain (dynein-related subfamily) [PF07728.18]; Helix-turn-helix domain [PF18024.5]	PF14532	no	no	no	no	no	no	no	no
UP_ACC	feeding	Accumulibacter regalis	MAG_92494_Ga0131788_11_127	K15866	2-(1,2-epoxy-1,2-dihydrophenyl)acetyl-CoA isomerase [EC:5.3.3.18]	K15866	Enoyl-CoA hydratase/isomerase [PF00378.24]; Enoyl-CoA hydratase/isomerase [PF16113.9]	PF00378	no	no	no	no	no	no	no	no
UP_ACC	feeding	Accumulibacter regalis	MAG_92494_Ga0131788_11_128	no	no	K01583	Orn/Lys/Arg decarboxylase, major domain [PF01276.24]; Orn/Lys/Arg decarboxylase, C-terminal domain [PF03711.19]	PF01276	no	no	no	no	no	no	no	no
UP_ACC	feeding	Accumulibacter regalis	MAG_92494_Ga0131788_11_131	K07495	putative transposase	K07495	Transposase DDE domain [PF01609.25]	PF01609	no	no	no	no	no	no	no	no
UP_ACC	feeding	Accumulibacter regalis	MAG_92494_Ga0131788_11_133	no	no	K01426	Carbon-nitrogen hydrolase [PF00795.26]	PF00795	no	no	no	no	no	no	no	no
UP_ACC	feeding	Accumulibacter regalis	MAG_92494_Ga0131788_11_134	K00823	4-aminobutyrate aminotransferase [EC:2.6.1.19]	K00823	Aminotransferase class-III [PF00202.25]	PF00202	no	no	no	no	no	no	no	no
UP_ACC	feeding	Accumulibacter regalis	MAG_92494_Ga0131788_11_136	K00375	GntR family transcriptional regulator / MocR family aminotransferase	K00375	Aminotransferase class I and II [PF00155.25]; Bacterial regulatory proteins, gntR family [PF00392.25]	PF00155	no	no	no	no	no	no	no	no
UP_ACC	feeding	Accumulibacter regalis	MAG_92494_Ga0131788_11_137	K13993	HSP20 family protein	K13993	Hsp20/alpha crystallin family [PF00011.25]; HSP20-like domain found in ArsA [PF17886.5]	PF00011	no	no	no	no	no	no	no	no
UP_ACC	feeding	Accumulibacter regalis	MAG_92494_Ga0131788_11_138	K13993	HSP20 family protein	K13993	Hsp20/alpha crystallin family [PF00011.25]	PF00011	no	no	no	no	no	no	no	no
UP_ACC	feeding	Accumulibacter regalis	MAG_92494_Ga0131788_11_148	no	no	K07001	Patatin-like phospholipase [PF01734.26]	PF01734	no	no	no	no	no	no	no	no
UP_ACC	feeding	Accumulibacter regalis	MAG_92494_Ga0131788_11_152	K11418	histone deacetylase 11 [EC:3.5.1.98]	K11418	Histone deacetylase domain [PF00850.23]	PF00850	no	no	no	no	no	no	no	no
UP_ACC	feeding	Accumulibacter regalis	MAG_92494_Ga0131788_11_155	K03769	peptidyl-prolyl cis-trans isomerase C [EC:5.2.1.8]	K03769	PPIC-type PPIASE domain [PF13616.10]; PPIC-type PPIASE domain [PF13145.10]; PPIC-type PPIASE domain [PF00639.25]	PF13616	no	no	no	no	no	no	no	no
UP_ACC	feeding	Accumulibacter regalis	MAG_92494_Ga0131788_11_158	K06190	intracellular septation protein	K06190	Intracellular septation protein A [PF04279.19]	PF04279	no	no	no	no	no	no	no	no
UP_ACC	feeding	Accumulibacter regalis	MAG_92494_Ga0131788_11_161	K11527	two-component system, sensor histidine kinase and response regulator [EC:2.7.13.3]	K11527	Response regulator receiver domain [PF00072.28]; Histidine kinase-, DNA gyrase B-, and HSP90-like ATPase [PF02518.30]; His Kinase A (phospho-acceptor) domain [PF00512.29]; Hpt domain [PF01627.27]; HAMP domain [PF00672.29]	PF00072	no	no	no	no	no	no	no	no
UP_ACC	feeding	Accumulibacter regalis	MAG_92494_Ga0131788_11_161	K11527	two-component system, sensor histidine kinase and response regulator [EC:2.7.13.3]	K20976	Response regulator receiver domain [PF00072.28]; Histidine kinase-, DNA gyrase B-, and HSP90-like ATPase [PF02518.30]; His Kinase A (phospho-acceptor) domain [PF00512.29]; Hpt domain [PF01627.27]; HAMP domain [PF00672.29]	PF00072	no	hptB	Quorum sensing	Quorum sensing	histidine phosphotransfer protein HptB
UP_ACC	feeding	Accumulibacter regalis	MAG_92494_Ga0131788_11_162	K11527	two-component system, sensor histidine kinase and response regulator [EC:2.7.13.3]	K11527	Histidine kinase-, DNA gyrase B-, and HSP90-like ATPase [PF02518.30]; Response regulator receiver domain [PF00072.28]; His Kinase A (phospho-acceptor) domain [PF00512.29]; Hpt domain [PF01627.27]	PF02518	no	no	no	no	no	no	no	no
UP_ACC	feeding	Accumulibacter regalis	MAG_92494_Ga0131788_11_162	K11527	two-component system, sensor histidine kinase and response regulator [EC:2.7.13.3]	K20976	Histidine kinase-, DNA gyrase B-, and HSP90-like ATPase [PF02518.30]; Response regulator receiver domain [PF00072.28]; His Kinase A (phospho-acceptor) domain [PF00512.29]; Hpt domain [PF01627.27]	PF02518	no	hptB	Quorum sensing	Quorum sensing	histidine phosphotransfer protein HptB
UP_ACC	feeding	Accumulibacter regalis	MAG_92494_Ga0131788_11_165	K21019	diguanylate cyclase [EC:2.7.7.65]	K21022	Diguanylate cyclase, GGDEF domain [PF00990.25]	PF00990	no	roeA	c-di-GMP sigling pathway	c-di-GMP sigling pathway	diguanylate cyclase	2.7.7.65	COG2199
UP_ACC	feeding	Accumulibacter regalis	MAG_92494_Ga0131788_11_167	no	no	K01539	E1-E2 ATPase [PF00122.24]; Cation transporting ATPase, C-terminus [PF00689.25]; Cation transport ATPase (P-type) [PF13246.10]; haloacid dehalogenase-like hydrolase [PF00702.30]; Cation transporter/ATPase, N-terminus [PF00690.30]; haloacid dehalogenase-like hydrolase [PF12710.11]	PF00122	no	no	no	no	no	no	no	no
UP_ACC	feeding	Accumulibacter regalis	MAG_92494_Ga0131788_11_171	K18446	triphosphatase [EC:3.6.1.25]	K18446	CHAD domain [PF05235.18]; CYTH domain [PF01928.25]	PF05235	no	no	no	no	no	no	no	no
UP_ACC	feeding	Accumulibacter regalis	MAG_92494_Ga0131788_11_181	K00937	polyphosphate kinase [EC:2.7.4.1]	K00937	Polyphosphate kinase C-terminal domain 1 [PF17941.5]; Polyphosphate kinase C-terminal domain 2 [PF13090.10]; Polyphosphate kinase middle domain [PF02503.21]; Polyphosphate kinase N-terminal domain [PF13089.10]	PF17941	no	ppk	Polyphosphate	P polyP n+1	Polyphosphate kinase	2.7.4.1
UP_ACC	feeding	Accumulibacter regalis	MAG_92494_Ga0131788_11_186	K07014	uncharacterized protein	K07014	Sulfatase [PF00884.27]; Domain of unknown function (DUF3413) [PF11893.12]	PF00884	no	no	no	no	no	no	no	no
UP_ACC	feeding	Accumulibacter regalis	MAG_92494_Ga0131788_11_187	K04565	superoxide dismutase, Cu-Zn family [EC:1.15.1.1]	K04565	Copper/zinc superoxide dismutase (SODC) [PF00080.24]	PF00080	no	no	no	no	no	no	no	no
UP_ACC	feeding	Accumulibacter regalis	MAG_92494_Ga0131788_11_192	K02238	competence protein ComEC	K02238	Competence protein [PF03772.20]; Domain of unknown function (DUF4131) [PF13567.10]; Metallo-beta-lactamase superfamily [PF00753.31]	PF03772	no	no	no	no	no	no	no	no
UP_ACC	feeding	Accumulibacter regalis	MAG_92494_Ga0131788_11_195	K09808	lipoprotein-releasing system permease protein	K09808	no	no	no	no	no	no	no	no	no	no
UP_ACC	feeding	Accumulibacter regalis	MAG_92494_Ga0131788_11_195	K09808	lipoprotein-releasing system permease protein	K09808	no	no	no	no	no	no	no	no	no	no
UP_ACC	feeding	Accumulibacter regalis	MAG_92494_Ga0131788_11_198	K06213	magnesium transporter	K06213	Divalent cation transporter [PF01769.20]; MgtE intracellular N domain [PF03448.21]	PF01769	no	no	no	no	no	no	no	no
UP_ACC	feeding	Accumulibacter regalis	MAG_92494_Ga0131788_11_200	no	no	K00661	Dynactin subunit 5 [PF21711.1]	PF21711	no	no	no	no	no	no	no	no
UP_ACC	feeding	Accumulibacter regalis	MAG_92494_Ga0131788_11_202	K02836	peptide chain release factor 2	K02836	PCRF domain [PF03462.22]; RF-1 domain [PF00472.24]	PF03462	no	no	no	no	no	no	no	no
UP_ACC	feeding	Accumulibacter regalis	MAG_92494_Ga0131788_11_220	K02030	polar amino acid transport system substrate-binding protein	K02030	Bacterial extracellular solute-binding proteins, family 3 [PF00497.24]	PF00497	no	no	no	no	no	no	no	no
UP_ACC	feeding	Accumulibacter regalis	MAG_92494_Ga0131788_11_230	K11209	GSH-dependent disulfide-bond oxidoreductase [EC:1.8.4.-]	K11209	Glutathione S-transferase, N-terminal domain [PF02798.24]; Glutathione S-transferase, N-terminal domain [PF13409.10]; Glutathione S-transferase, C-terminal domain [PF00043.29]; Glutathione S-transferase, N-terminal domain [PF13417.10]; Glutathione S-transferase, C-terminal domain [PF13410.10]; Glutathione S-transferase, C-terminal domain [PF16865.9]; Glutathione S-transferase, C-terminal domain […	PF02798	no	no	no	no	no	no	no	no
UP_ACC	feeding	Accumulibacter regalis	MAG_92494_Ga0131788_11_230	K11209	GSH-dependent disulfide-bond oxidoreductase [EC:1.8.4.-]	K11209	Glutathione S-transferase, N-terminal domain [PF02798.24]; Glutathione S-transferase, N-terminal domain [PF13409.10]; Glutathione S-transferase, C-terminal domain [PF00043.29]; Glutathione S-transferase, N-terminal domain [PF13417.10]; Glutathione S-transferase, C-terminal domain [PF13410.10]; Glutathione S-transferase, C-terminal domain [PF16865.9]; Glutathione S-transferase, C-terminal domain […	PF02798	no	no	no	no	no	no	no	no
UP_ACC	feeding	Accumulibacter regalis	MAG_92494_Ga0131788_11_241	no	no	K08968	GAF domain [PF13185.10]; GAF domain [PF01590.30]	PF13185	no	no	no	no	no	no	no	no
UP_ACC	feeding	Accumulibacter regalis	MAG_92494_Ga0131788_11_244	K02453	general secretion pathway protein D	K02453	Bacterial type II and III secretion system protein [PF00263.25]; Cohesin domain [PF00963.22]	PF00263	no	no	no	no	no	no	no	no
UP_ACC	feeding	Accumulibacter regalis	MAG_92494_Ga0131788_11_251	K02456	general secretion pathway protein G	K02456	Type II secretion system (T2SS), protein G [PF08334.15]	PF08334	no	no	no	no	no	no	no	no
UP_ACC	feeding	Accumulibacter regalis	MAG_92494_Ga0131788_11_256	K03602	exodeoxyribonuclease VII small subunit [EC:3.1.11.6]	K03602	Exonuclease VII small subunit [PF02609.20]	PF02609	no	no	no	no	no	no	no	no
UP_ACC	feeding	Accumulibacter regalis	MAG_92494_Ga0131788_11_258	K01662	1-deoxy-D-xylulose-5-phosphate synthase [EC:2.2.1.7]	K01662	1-deoxy-D-xylulose-5-phosphate synthase [PF13292.10]; Transketolase, pyrimidine binding domain [PF02779.28]; Transketolase, C-terminal domain [PF02780.24]; Transketolase, thiamine diphosphate binding domain [PF00456.25]	PF13292	no	no	no	no	no	no	no	no
UP_ACC	feeding	Accumulibacter regalis	MAG_92494_Ga0131788_11_259	K09007	GTP cyclohydrolase IB [EC:3.5.4.16]	K09007	Type I GTP cyclohydrolase folE2 [PF02649.18]	PF02649	no	no	no	no	no	no	no	no
UP_ACC	feeding	Accumulibacter regalis	MAG_92494_Ga0131788_11_260	K02884	large subunit ribosomal protein L19	K02884	Ribosomal protein L19 [PF01245.24]	PF01245	no	no	no	no	no	no	no	no
UP_ACC	feeding	Accumulibacter regalis	MAG_92494_Ga0131788_11_261	K00554	tRNA (guanine37-N1)-methyltransferase [EC:2.1.1.228]	K00554	tRNA (Guanine-1)-methyltransferase [PF01746.25]	PF01746	no	no	no	no	no	no	no	no
UP_ACC	feeding	Accumulibacter regalis	MAG_92494_Ga0131788_11_268	K17103	CDP-diacylglycerol---serine O-phosphatidyltransferase [EC:2.7.8.8]	K17103	CDP-alcohol phosphatidyltransferase [PF01066.25]	PF01066	no	no	no	no	no	no	no	no
UP_ACC	feeding	Accumulibacter regalis	MAG_92494_Ga0131788_11_269	K00053	ketol-acid reductoisomerase [EC:1.1.1.86]	K00053	Acetohydroxy acid isomeroreductase, NADPH-binding domain [PF07991.16]; Acetohydroxy acid isomeroreductase, catalytic domain [PF01450.23]	PF07991	no	no	no	no	no	no	no	no
UP_ACC	feeding	Accumulibacter regalis	MAG_92494_Ga0131788_11_270	K01653	acetolactate synthase I/III small subunit [EC:2.2.1.6]	K01653	ACT domain [PF13710.10]; Small subunit of acetolactate synthase [PF10369.13]; ACT domain [PF01842.29]	PF13710	no	no	no	no	no	no	no	no
UP_ACC	feeding	Accumulibacter regalis	MAG_92494_Ga0131788_11_281	K01873	valyl-tRNA synthetase [EC:6.1.1.9]	K01873	tRNA synthetases class I (I, L, M and V) [PF00133.26]; Anticodon-binding domain of tRNA ligase [PF08264.17]; Leucyl-tRNA synthetase, editing domain [PF13603.10]; Valyl tRNA synthetase tRNA binding arm [PF10458.13]; tRNA synthetases class I (M) [PF09334.15]	PF00133	no	no	no	no	no	no	no	no
UP_ACC	feeding	Accumulibacter regalis	MAG_92494_Ga0131788_11_285	K03637	cyclic pyranopterin monophosphate synthase [EC:4.6.1.17]	K03637	MoaC family [PF01967.25]	PF01967	no	no	no	no	no	no	no	no
UP_ACC	feeding	Accumulibacter regalis	MAG_92494_Ga0131788_11_286	K03704	cold shock protein	K03704	'Cold-shock' DNA-binding domain [PF00313.26]	PF00313	no	no	no	no	no	no	no	no
UP_ACC	feeding	Accumulibacter regalis	MAG_92494_Ga0131788_11_287	K06891	ATP-dependent Clp protease adaptor protein ClpS	K06891	ATP-dependent Clp protease adaptor protein ClpS [PF02617.21]	PF02617	no	no	no	no	no	no	no	no
UP_ACC	feeding	Accumulibacter regalis	MAG_92494_Ga0131788_11_288	K03694	ATP-dependent Clp protease ATP-binding subunit ClpA	K03694	AAA domain (Cdc48 subfamily) [PF07724.18]; AAA lid domain [PF17871.5]; C-terminal, D2-small domain, of ClpB protein [PF10431.13]; AAA domain (dynein-related subfamily) [PF07728.18]; ATPase family associated with various cellular activities (AAA) [PF00004.33]; Torsin [PF06309.15]; Hydrolytic ATP binding site of dynein motor region [PF12774.11]; Bacterial TniB protein [PF05621.15]; AAA ATPase domai…	PF07724	no	no	no	no	no	no	no	no
UP_ACC	feeding	Accumulibacter regalis	MAG_92494_Ga0131788_11_294	K16135	LysR family transcriptional regulator, transcriptional activator for dmlA	K16135	Bacterial regulatory helix-turn-helix protein, lysR family [PF00126.31]	PF00126	no	no	no	no	no	no	no	no
UP_ACC	feeding	Accumulibacter regalis	MAG_92494_Ga0131788_11_302	K07305	peptide-methionine (R)-S-oxide reductase [EC:1.8.4.12]	K07305	SelR domain [PF01641.22]	PF01641	no	no	no	no	no	no	no	no
UP_ACC	feeding	Accumulibacter regalis	MAG_92494_Ga0131788_11_303	K07304	peptide-methionine (S)-S-oxide reductase [EC:1.8.4.11]	K07304	Peptide methionine sulfoxide reductase [PF01625.25]	PF01625	no	no	no	no	no	no	no	no
UP_ACC	feeding	Accumulibacter regalis	MAG_92494_Ga0131788_11_304	K06969	23S rRNA (cytosine1962-C5)-methyltransferase [EC:2.1.1.191]	K06969	S-adenosylmethionine-dependent methyltransferase [PF10672.13]; PUA-like domain [PF17785.5]; Conserved hypothetical protein 95 [PF03602.19]; tRNA (Uracil-5-)-methyltransferase [PF05958.15]; Methyltransferase small domain [PF05175.18]; RNA cap guanine-N2 methyltransferase [PF09445.14]	PF10672	no	no	no	no	no	no	no	no
UP_ACC	feeding	Accumulibacter regalis	MAG_92494_Ga0131788_11_306	K07152	protein SCO1	K07152	SCO1/SenC [PF02630.18]	PF02630	no	no	no	no	no	no	no	no
UP_ACC	feeding	Accumulibacter regalis	MAG_92494_Ga0131788_11_309	K07220	uncharacterized protein	K07220	Protein of unknown function DUF47 [PF01865.20]	PF01865	no	no	no	no	no	no	no	no
UP_ACC	feeding	Accumulibacter regalis	MAG_92494_Ga0131788_11_310	K03306	inorganic phosphate transporter, PiT family	K03306	Phosphate transporter family [PF01384.24]	PF01384	no	pitA	Polyphosphate	P transporter	Low-affinity inorganic phosphate transporter 1		COG0306
UP_ACC	feeding	Accumulibacter regalis	MAG_92494_Ga0131788_11_313	K03711	Fur family transcriptional regulator, ferric uptake regulator	K03711	Ferric uptake regulator family [PF01475.23]	PF01475	no	no	no	no	no	no	no	no
UP_ACC	feeding	Accumulibacter regalis	MAG_92494_Ga0131788_11_316	K11527	two-component system, sensor histidine kinase and response regulator [EC:2.7.13.3]	K11527	Response regulator receiver domain [PF00072.28]; Histidine kinase-, DNA gyrase B-, and HSP90-like ATPase [PF02518.30]; His Kinase A (phospho-acceptor) domain [PF00512.29]; PAS fold [PF08447.16]; PAS domain [PF14598.10]	PF00072	no	no	no	no	no	no	no	no
UP_ACC	feeding	Accumulibacter regalis	MAG_92494_Ga0131788_11_321	K07574	RNA-binding protein	K07574	CRS1 / YhbY (CRM) domain [PF01985.25]	PF01985	no	no	no	no	no	no	no	no
UP_ACC	feeding	Accumulibacter regalis	MAG_92494_Ga0131788_11_322	K02427	23S rRNA (uridine2552-2'-O)-methyltransferase [EC:2.1.1.166]	K02427	FtsJ-like methyltransferase [PF01728.23]; 16S rRNA methyltransferase RsmB/F [PF01189.21]	PF01728	no	no	no	no	no	no	no	no
UP_ACC	feeding	Accumulibacter regalis	MAG_92494_Ga0131788_11_323	K03798	cell division protease FtsH [EC:3.4.24.-]	K03798	Peptidase family M41 [PF01434.22]; ATPase family associated with various cellular activities (AAA) [PF00004.33]; AAA+ lid domain [PF17862.5]; TIP49 P-loop domain [PF06068.17]; Holliday junction DNA helicase RuvB P-loop domain [PF05496.16]; Bacterial dnaA protein [PF00308.22]; AAA domain (dynein-related subfamily) [PF07728.18]; FtsH Extracellular [PF06480.19]; Sigma-54 interaction domain [PF14532.…	PF01434	no	no	no	no	no	no	no	no
UP_ACC	feeding	Accumulibacter regalis	MAG_92494_Ga0131788_11_325	K03431	phosphoglucosamine mutase [EC:5.4.2.10]	K03431	Phosphoglucomutase/phosphomannomutase, alpha/beta/alpha domain I [PF02878.20]; Phosphoglucomutase/phosphomannomutase, alpha/beta/alpha domain III [PF02880.20]; Phosphoglucomutase/phosphomannomutase, alpha/beta/alpha domain II [PF02879.20]	PF02878	no	no	no	no	no	no	no	no
UP_ACC	feeding	Accumulibacter regalis	MAG_92494_Ga0131788_11_329	K07182	CBS domain-containing protein	K07182	Putative nucleotidyltransferase substrate binding domain [PF10335.13]; Putative nucleotidyltransferase DUF294 [PF03445.17]; CBS domain [PF00571.32]	PF10335	no	no	no	no	no	no	no	no
UP_ACC	feeding	Accumulibacter regalis	MAG_92494_Ga0131788_11_330	K01895	acetyl-CoA synthetase [EC:6.2.1.1]	K01895	AMP-binding enzyme [PF00501.32]; Acetyl-coenzyme A synthetase N-terminus [PF16177.9]; AMP-binding enzyme C-terminal domain [PF13193.10]	PF00501	no	acs	Volatile fatty acid	high affinity	Acetyl-coenzyme A synthetase	6.2.1.1	COG0365
UP_ACC	feeding	Accumulibacter regalis	MAG_92494_Ga0131788_11_334	no	no	K07007	HI0933-like protein [PF03486.18]; FAD binding domain [PF00890.28]; FAD binding domain [PF01494.23]	PF03486	no	no	no	no	no	no	no	no
UP_ACC	feeding	Accumulibacter regalis	MAG_92494_Ga0131788_11_337	K02837	peptide chain release factor 3	K02837	Class II release factor RF3, C-terminal domain [PF16658.9]; Elongation factor Tu GTP binding domain [PF00009.31]	PF16658	no	no	no	no	no	no	no	no
UP_ACC	feeding	Accumulibacter regalis	MAG_92494_Ga0131788_11_339	K07814	cyclic di-GMP phosphodiesterase [EC:3.1.4.-]	K07814	HD domain [PF13487.10]; Response regulator receiver domain [PF00072.28]	PF13487	no	no	no	no	no	no	no	no
UP_ACC	feeding	Accumulibacter regalis	MAG_92494_Ga0131788_11_344	K00343	NADH-quinone oxidoreductase subunit N [EC:7.1.1.2]	K00343	Proton-conducting membrane transporter [PF00361.24]	PF00361	no	no	no	no	no	no	no	no
UP_ACC	feeding	Accumulibacter regalis	MAG_92494_Ga0131788_11_352	K00335	NADH-quinone oxidoreductase subunit F [EC:7.1.1.2]	K00335	Respiratory-chain NADH dehydrogenase 51 Kd subunit [PF01512.21]; NADH-ubiquinone oxidoreductase-F iron-sulfur binding region [PF10589.13]; SLBB domain [PF10531.13]	PF01512	no	no	no	no	no	no	no	no
UP_ACC	feeding	Accumulibacter regalis	MAG_92494_Ga0131788_11_353	K00334	NADH-quinone oxidoreductase subunit E [EC:7.1.1.2]	K00334	Thioredoxin-like [2Fe-2S] ferredoxin [PF01257.23]	PF01257	no	no	no	no	no	no	no	no
UP_ACC	feeding	Accumulibacter regalis	MAG_92494_Ga0131788_11_354	K00333	NADH-quinone oxidoreductase subunit D [EC:7.1.1.2]	K00333	Respiratory-chain NADH dehydrogenase, 49 Kd subunit [PF00346.23]	PF00346	no	no	no	no	no	no	no	no
UP_ACC	feeding	Accumulibacter regalis	MAG_92494_Ga0131788_11_355	K00332	NADH-quinone oxidoreductase subunit C [EC:7.1.1.2]	K00332	Respiratory-chain NADH dehydrogenase, 30 Kd subunit [PF00329.23]	PF00329	no	no	no	no	no	no	no	no
UP_ACC	feeding	Accumulibacter regalis	MAG_92494_Ga0131788_11_357	K00330	NADH-quinone oxidoreductase subunit A [EC:7.1.1.2]	K00330	NADH-ubiquinone/plastoquinone oxidoreductase, chain 3 [PF00507.23]	PF00507	no	no	no	no	no	no	no	no
UP_ACC	feeding	Accumulibacter regalis	MAG_92494_Ga0131788_11_360	no	no	K07043	YgjP-like, metallopeptidase domain [PF01863.21]; SprT-like family [PF10263.13]	PF01863	no	no	no	no	no	no	no	no
UP_ACC	feeding	Accumulibacter regalis	MAG_92494_Ga0131788_11_367	K09749	uncharacterized protein	K09749	Flagellar Assembly Protein A N-terminal region [PF20250.2]	PF20250	no	no	no	no	no	no	no	no
UP_ACC	feeding	Accumulibacter regalis	MAG_92494_Ga0131788_11_388	K07733	prophage regulatory protein	K07733	Prophage CP4-57 regulatory protein (AlpA) [PF05930.16]	PF05930	no	no	no	no	no	no	no	no
UP_ACC	feeding	Accumulibacter regalis	MAG_92494_Ga0131788_11_402	K21993	formate transporter	K21993	Formate/nitrite transporter [PF01226.21]	PF01226	no	no	no	no	no	no	no	no
UP_ACC	feeding	Accumulibacter regalis	MAG_92494_Ga0131788_11_404	K00563	23S rRNA (guanine745-N1)-methyltransferase [EC:2.1.1.187]	K00563	RlmA, N-terminal [PF21302.1]; ubiE/COQ5 methyltransferase family [PF01209.22]; Methyltransferase domain [PF13649.10]; Methyltransferase domain [PF13847.10]; Methyltransferase domain [PF08241.16]	PF21302	no	no	no	no	no	no	no	no
UP_ACC	feeding	Accumulibacter regalis	MAG_92494_Ga0131788_11_405	K24157	thioredoxin-dependent peroxiredoxin [EC:1.11.1.24]	K24157	no	no	no	no	no	no	no	no	no	no
UP_ACC	feeding	Accumulibacter regalis	MAG_92494_Ga0131788_11_415	K01866	tyrosyl-tRNA synthetase [EC:6.1.1.1]	K01866	tRNA synthetases class I (W and Y) [PF00579.29]	PF00579	no	no	no	no	no	no	no	no
UP_ACC	feeding	Accumulibacter regalis	MAG_92494_Ga0131788_11_429	K23753	AMP-polyphosphate phosphotransferase [EC:2.7.4.33]	K23753	Polyphosphate kinase 2 (PPK2) [PF03976.18]	PF03976	no	pap	Polyphosphate	P polyP n-1	Polyphosphate AMP phosphotransferase	2.7.4.33	COG2326
UP_ACC	feeding	Accumulibacter regalis	MAG_92494_Ga0131788_11_438	K03699	magnesium and cobalt exporter, CNNM family	K03699	Cyclin M transmembrane N-terminal domain [PF01595.24]; Transporter associated domain [PF03471.21]	PF01595	no	no	no	no	no	no	no	no
UP_ACC	feeding	Accumulibacter regalis	MAG_92494_Ga0131788_11_443	K02501	imidazole glycerol-phosphate synthase subunit HisH [EC:4.3.2.10]	K02501	Glutamine amidotransferase class-I [PF00117.32]	PF00117	no	no	no	no	no	no	no	no
UP_ACC	feeding	Accumulibacter regalis	MAG_92494_Ga0131788_11_445	K02500	imidazole glycerol-phosphate synthase subunit HisF [EC:4.3.2.10]	K02500	Histidine biosynthesis protein [PF00977.25]	PF00977	no	no	no	no	no	no	no	no
UP_ACC	feeding	Accumulibacter regalis	MAG_92494_Ga0131788_11_446	K01496	phosphoribosyl-AMP cyclohydrolase [EC:3.5.4.19]	K01496	Phosphoribosyl-AMP cyclohydrolase [PF01502.22]	PF01502	no	no	no	no	no	no	no	no
UP_ACC	feeding	Accumulibacter regalis	MAG_92494_Ga0131788_11_447	K01523	phosphoribosyl-ATP pyrophosphohydrolase [EC:3.6.1.31]	K01523	Phosphoribosyl-ATP pyrophosphohydrolase [PF01503.21]	PF01503	no	no	no	no	no	no	no	no
UP_ACC	feeding	Accumulibacter regalis	MAG_92494_Ga0131788_11_448	K02503	histidine triad (HIT) family protein [EC:3.9.1.-]	K02503	Scavenger mRNA decapping enzyme C-term binding [PF11969.12]; HIT domain [PF01230.27]	PF11969	no	no	no	no	no	no	no	no
UP_ACC	feeding	Accumulibacter regalis	MAG_92494_Ga0131788_11_455	K16165	fumarylpyruvate hydrolase [EC:3.7.1.20]	K16165	Fumarylacetoacetate (FAA) hydrolase family [PF01557.22]	PF01557	no	no	no	no	no	no	no	no
UP_ACC	feeding	Accumulibacter regalis	MAG_92494_Ga0131788_11_458	K07239	heavy-metal exporter, HME family	K07239	AcrB/AcrD/AcrF family [PF00873.23]	PF00873	no	no	no	no	no	no	no	no
UP_ACC	feeding	Accumulibacter regalis	MAG_92494_Ga0131788_11_462	no	no	K01426	Carbon-nitrogen hydrolase [PF00795.26]	PF00795	no	no	no	no	no	no	no	no
UP_ACC	feeding	Accumulibacter regalis	MAG_92494_Ga0131788_11_463	no	no	K01208	Alpha amylase, catalytic domain [PF00128.28]	PF00128	no	no	no	no	no	no	no	no
UP_ACC	feeding	Accumulibacter regalis	MAG_92494_Ga0131788_11_475	K03797	carboxyl-terminal processing protease [EC:3.4.21.102]	K03797	Tail specific protease N-terminal domain [PF17804.5]; Peptidase family S41 [PF03572.22]; C-terminal domain of tail specific protease (DUF3340) [PF11818.12]; PDZ domain [PF00595.28]	PF17804	no	no	no	no	no	no	no	no
UP_ACC	feeding	Accumulibacter regalis	MAG_92494_Ga0131788_11_480	K03746	DNA-binding protein H-NS	K03746	H-NS histone family [PF00816.25]	PF00816	no	no	no	no	no	no	no	no
UP_ACC	feeding	Accumulibacter regalis	MAG_92494_Ga0131788_11_493	K09822	uncharacterized protein	K09822	Probable inorganic carbon transporter subunit DabA [PF10070.13]	PF10070	no	no	no	no	no	no	no	no
UP_ACC	feeding	Accumulibacter regalis	MAG_92494_Ga0131788_11_505	K24310	UDP-N-acetyl-alpha-D-quinovosamine dehydrogenase [EC:1.1.1.426]	K24310	NAD dependent epimerase/dehydratase family [PF01370.25]; 3-beta hydroxysteroid dehydrogenase/isomerase family [PF01073.23]; GDP-mannose 4,6 dehydratase [PF16363.9]; Male sterility protein [PF07993.16]; RmlD substrate binding domain [PF04321.21]; NAD(P)H-binding [PF13460.10]	PF01370	no	no	no	no	no	no	no	no
UP_ACC	feeding	Accumulibacter regalis	MAG_92494_Ga0131788_11_506	K16870	N-acetylglucosaminyl-diphospho-decaprenol L-rhamnosyltransferase [EC:2.4.1.289]	K16870	Glycosyltransferase like family 2 [PF13641.10]; N-terminal domain of galactosyltransferase [PF02709.18]; Glycosyl transferase family 21 [PF13506.10]; Glycosyltransferase like family 2 [PF10111.13]	PF13641	no	no	no	no	no	no	no	no
UP_ACC	feeding	Accumulibacter regalis	MAG_92494_Ga0131788_11_508	K07487	transposase	K07487	Transposase DDE domain [PF13751.10]; Transposase DDE domain [PF01609.25]; Transposase domain (DUF772) [PF05598.15]	PF13751	no	no	no	no	no	no	no	no
UP_ACC	feeding	Accumulibacter regalis	MAG_92494_Ga0131788_11_508	K07487	transposase	K07481	Transposase DDE domain [PF13751.10]; Transposase DDE domain [PF01609.25]; Transposase domain (DUF772) [PF05598.15]	PF13751	no	no	no	no	no	no	no	no
UP_ACC	feeding	Accumulibacter regalis	MAG_92494_Ga0131788_11_510	no	no	K24326	NAD synthase [PF02540.21]; Queuosine biosynthesis protein QueC [PF06508.17]; tRNA methyl transferase HUP domain [PF03054.20]	PF02540	no	no	no	no	no	no	no	no
UP_ACC	feeding	Accumulibacter regalis	MAG_92494_Ga0131788_11_512	K24326	aminotransferase	K24326	Queuosine biosynthesis protein QueC [PF06508.17]; NAD synthase [PF02540.21]	PF06508	no	no	no	no	no	no	no	no
UP_ACC	feeding	Accumulibacter regalis	MAG_92494_Ga0131788_11_513	no	no	K02500	Histidine biosynthesis protein [PF00977.25]	PF00977	no	no	no	no	no	no	no	no
UP_ACC	feeding	Accumulibacter regalis	MAG_92494_Ga0131788_11_514	K02501	imidazole glycerol-phosphate synthase subunit HisH [EC:4.3.2.10]	K02501	Glutamine amidotransferase class-I [PF00117.32]; Peptidase C26 [PF07722.17]; SNO glutamine amidotransferase family [PF01174.23]; CobB/CobQ-like glutamine amidotransferase domain [PF07685.18]	PF00117	no	no	no	no	no	no	no	no
UP_ACC	feeding	Accumulibacter regalis	MAG_92494_Ga0131788_11_517	no	no	K09691	ABC transporter [PF00005.31]	PF00005	no	rfbB	ABC transporters	lipopolysaccharide O-antigen	homopolymeric O-antigen transport system ATP-binding protein [EC:7.5.2.14]	7.5.2.14	COG1134
UP_ACC	feeding	Accumulibacter regalis	MAG_92494_Ga0131788_11_518	K23150	N5-(cytidine 5'-diphosphoramidyl)-L-glutamine hydrolase [EC:3.5.1.129]	K23150	Peptidase C26 [PF07722.17]; Glutamine amidotransferase class-I [PF00117.32]	PF07722	no	no	no	no	no	no	no	no
UP_ACC	feeding	Accumulibacter regalis	MAG_92494_Ga0131788_11_519	K22424	glutamine kinase [EC:2.7.3.13]	K22424	Pyruvate phosphate dikinase, AMP/ATP-binding domain [PF01326.23]; PEP-utilising enzyme, mobile domain [PF00391.27]	PF01326	no	no	no	no	no	no	no	no
UP_ACC	feeding	Accumulibacter regalis	MAG_92494_Ga0131788_11_521	K01009	L-glutamine-phosphate cytidylyltransferase [EC:2.7.7.103]	K01009	Nucleotidyl transferase [PF00483.27]; MobA-like NTP transferase domain [PF12804.11]	PF00483	no	no	no	no	no	no	no	no
UP_ACC	feeding	Accumulibacter regalis	MAG_92494_Ga0131788_11_524	no	no	K03428	Mycolic acid cyclopropane synthetase [PF02353.24]; Methyltransferase domain [PF13847.10]; Methyltransferase domain [PF13489.10]; Methyltransferase small domain [PF05175.18]; Methyltransferase domain [PF13649.10]; Methyltransferase domain [PF08241.16]; Ribosomal protein L11 methyltransferase (PrmA) [PF06325.17]; Methyltransferase domain [PF08242.16]	PF02353	no	no	no	no	no	no	no	no
UP_ACC	feeding	Accumulibacter regalis	MAG_92494_Ga0131788_11_525	no	no	K09691	ABC transporter [PF00005.31]; Wzt C-terminal domain [PF14524.10]	PF00005	no	rfbB	ABC transporters	lipopolysaccharide O-antigen	homopolymeric O-antigen transport system ATP-binding protein [EC:7.5.2.14]	7.5.2.14	COG1134
UP_ACC	feeding	Accumulibacter regalis	MAG_92494_Ga0131788_11_526	no	no	K09690	ABC-2 type transporter [PF01061.28]	PF01061	no	rfbA	ABC transporters	lipopolysaccharide O-antigen	homopolymeric O-antigen transport system permease protein		COG1682
UP_ACC	feeding	Accumulibacter regalis	MAG_92494_Ga0131788_11_527	no	no	K13017	DegT/DnrJ/EryC1/StrS aminotransferase family [PF01041.21]	PF01041	no	wbpE	Extracellular matrix	B-band lipopolysaccharide	UDP-2-acetamido-2-deoxy-ribo-hexulurote aminotransferase	2.6.1.98	COG0399
UP_ACC	feeding	Accumulibacter regalis	MAG_92494_Ga0131788_11_528	K13017	UDP-2-acetamido-2-deoxy-ribo-hexuluronate aminotransferase [EC:2.6.1.98]	K13017	DegT/DnrJ/EryC1/StrS aminotransferase family [PF01041.21]; Cys/Met metabolism PLP-dependent enzyme [PF01053.24]; Aminotransferase class-V [PF00266.23]; Beta-eliminating lyase [PF01212.25]; Aminotransferase class I and II [PF00155.25]; Orn/Lys/Arg decarboxylase, major domain [PF01276.24]; L-seryl-tRNA selenium transferase [PF03841.17]	PF01041	no	wbpE	Extracellular matrix	B-band lipopolysaccharide	UDP-2-acetamido-2-deoxy-ribo-hexulurote aminotransferase	2.6.1.98	COG0399
UP_ACC	feeding	Accumulibacter regalis	MAG_92494_Ga0131788_11_529	K00111	glycerol-3-phosphate dehydrogenase [EC:1.1.5.3]	K00111	FAD dependent oxidoreductase [PF01266.28]; FAD binding domain [PF01494.23]	PF01266	no	no	no	no	no	no	no	no
UP_ACC	feeding	Accumulibacter regalis	MAG_92494_Ga0131788_11_530	K13018	UDP-2-acetamido-3-amino-2,3-dideoxy-glucuronate N-acetyltransferase [EC:2.3.1.201]	K13018	Dynactin subunit 5 [PF21711.1]; Bacterial transferase hexapeptide (six repeats) [PF00132.28]	PF21711	no	wbpD	Extracellular matrix	B-band lipopolysaccharide	UDP-2-acetamido-3-amino-23-dideoxy-glucurote N-acetyltransferase	2.3.1.201	COG0110
UP_ACC	feeding	Accumulibacter regalis	MAG_92494_Ga0131788_11_531	K13020	UDP-N-acetyl-2-amino-2-deoxyglucuronate dehydrogenase [EC:1.1.1.335]	K13020	Oxidoreductase family, C-terminal alpha/beta domain [PF02894.21]; Oxidoreductase family, NAD-binding Rossmann fold [PF01408.26]	PF02894	no	wlbA	Extracellular matrix	B-band lipopolysaccharide	UDP-N-acetyl-2-amino-2-deoxyglucurote dehydrogenase	1.1.1.35	COG0673
UP_ACC	feeding	Accumulibacter regalis	MAG_92494_Ga0131788_11_534	no	no	K07290	AsmA family [PF05170.18]	PF05170	no	no	no	no	no	no	no	no
UP_ACC	feeding	Accumulibacter regalis	MAG_92494_Ga0131788_11_536	K09978	uncharacterized protein	K09978	Protein of unknown function (DUF1318) [PF07027.16]	PF07027	no	no	no	no	no	no	no	no
UP_ACC	feeding	Accumulibacter regalis	MAG_92494_Ga0131788_11_544	K00344	NADPH:quinone reductase [EC:1.6.5.5]	K00344	Zinc-binding dehydrogenase [PF00107.30]; Zinc-binding dehydrogenase [PF13602.10]; Alcohol dehydrogenase GroES-like domain [PF08240.16]	PF00107	no	no	no	no	no	no	no	no
UP_ACC	feeding	Accumulibacter regalis	MAG_92494_Ga0131788_11_550	K19746	D-arginine dehydrogenase [EC:1.4.99.6]	K19746	FAD dependent oxidoreductase [PF01266.28]; FAD binding domain [PF01494.23]	PF01266	no	no	no	no	no	no	no	no
UP_ACC	feeding	Accumulibacter regalis	MAG_92494_Ga0131788_11_553	K03111	single-strand DNA-binding protein	K03111	Single-strand binding protein family [PF00436.29]	PF00436	no	no	no	no	no	no	no	no
UP_ACC	feeding	Accumulibacter regalis	MAG_92494_Ga0131788_11_560	K07043	UTP pyrophosphatase [EC:3.6.1.-]	K07043	YgjP-like, metallopeptidase domain [PF01863.21]; WLM domain [PF08325.14]	PF01863	no	no	no	no	no	no	no	no
UP_ACC	feeding	Accumulibacter regalis	MAG_92494_Ga0131788_11_563	no	no	K01739	Cys/Met metabolism PLP-dependent enzyme [PF01053.24]; Aminotransferase class-V [PF00266.23]	PF01053	no	no	no	no	no	no	no	no
UP_ACC	feeding	Accumulibacter regalis	MAG_92494_Ga0131788_11_603	K01154	type I restriction enzyme, S subunit [EC:3.1.21.3]	K01154	Type I restriction modification DNA specificity domain [PF01420.23]	PF01420	no	no	no	no	no	no	no	no
UP_ACC	feeding	Accumulibacter regalis	MAG_92494_Ga0131788_11_604	no	no	K06926	AAA domain, putative AbiEii toxin, Type IV TA system [PF13304.10]; AAA ATPase domain [PF13175.10]; AAA domain [PF13514.10]; AAA domain [PF13476.10]; RecF/RecN/SMC N terminal domain [PF02463.23]	PF13304	no	no	no	no	no	no	no	no
UP_ACC	feeding	Accumulibacter regalis	MAG_92494_Ga0131788_11_615	K00799	glutathione S-transferase [EC:2.5.1.18]	K00799	Glutathione S-transferase, N-terminal domain [PF13409.10]; Glutathione S-transferase, N-terminal domain [PF02798.24]; Glutathione S-transferase, N-terminal domain [PF13417.10]; Glutathione S-transferase, C-terminal domain [PF00043.29]; Glutathione S-transferase, C-terminal domain [PF14497.10]	PF13409	no	no	no	no	no	no	no	no
UP_ACC	feeding	Accumulibacter regalis	MAG_92494_Ga0131788_11_622	K15012	two-component system, response regulator RegA	K15012	Response regulator receiver domain [PF00072.28]; Bacterial regulatory protein, Fis family [PF02954.23]	PF00072	no	no	no	no	no	no	no	no
UP_ACC	feeding	Accumulibacter regalis	MAG_92494_Ga0131788_11_623	K15011	two-component system, sensor histidine kinase RegB [EC:2.7.13.3]	K15011	Histidine kinase-, DNA gyrase B-, and HSP90-like ATPase [PF02518.30]	PF02518	no	no	no	no	no	no	no	no
UP_ACC	feeding	Accumulibacter regalis	MAG_92494_Ga0131788_11_627	K07267	porin	K07267	Carbohydrate-selective porin, OprB family [PF04966.16]	PF04966	no	no	no	no	no	no	no	no
UP_ACC	feeding	Accumulibacter regalis	MAG_92494_Ga0131788_11_628	K06202	iron-sulfur cluster assembly protein CyaY	K06202	Frataxin-like domain [PF01491.20]	PF01491	no	no	no	no	no	no	no	no
UP_ACC	feeding	Accumulibacter regalis	MAG_92494_Ga0131788_11_633	no	no	K07050	tRNA synthetases class II (A) [PF01411.23]; Threonyl and Alanyl tRNA synthetase second additional domain [PF07973.18]	PF01411	no	no	no	no	no	no	no	no
UP_ACC	feeding	Accumulibacter regalis	MAG_92494_Ga0131788_11_640	K11690	C4-dicarboxylate transporter, DctM subunit	K11690	Tripartite ATP-independent periplasmic transporter, DctM component [PF06808.16]	PF06808	no	dctM	Extracellular matrix	nonulosonic acid pathways (NeuAc)	C4-dicarboxylate transporter sialic acid TRAP transporter permease protein SiaT		COG3090 COG1593
UP_ACC	feeding	Accumulibacter regalis	MAG_92494_Ga0131788_11_641	K21395	TRAP-type transport system periplasmic protein	K21395	Bacterial extracellular solute-binding protein, family 7 [PF03480.17]	PF03480	no	siaP	Extracellular matrix	nonulosonic acid pathways (NeuAc)	Neu5Ac-binding protein		COG1638
UP_ACC	feeding	Accumulibacter regalis	MAG_92494_Ga0131788_11_650	K02535	UDP-3-O-[3-hydroxymyristoyl] N-acetylglucosamine deacetylase [EC:3.5.1.108]	K02535	UDP-3-O-acyl N-acetylglycosamine deacetylase [PF03331.17]	PF03331	no	no	no	no	no	no	no	no
UP_ACC	feeding	Accumulibacter regalis	MAG_92494_Ga0131788_11_677	K03498	trk/ktr system potassium uptake protein	K03498	Cation transport protein [PF02386.20]	PF02386	no	no	no	no	no	no	no	no
UP_ACC	feeding	Accumulibacter regalis	MAG_92494_Ga0131788_11_680	K06048	glutamate---cysteine ligase / carboxylate-amine ligase [EC:6.3.2.2 6.3.-.-]	K06048	Glutamate-cysteine ligase family 2(GCS2) [PF04107.17]	PF04107	no	no	no	no	no	no	no	no
UP_ACC	feeding	Accumulibacter regalis	MAG_92494_Ga0131788_11_681	K01754	threonine dehydratase [EC:4.3.1.19]	K01754	Pyridoxal-phosphate dependent enzyme [PF00291.29]; C-terminal regulatory domain of Threonine dehydratase [PF00585.22]	PF00291	no	no	no	no	no	no	no	no
UP_ACC	feeding	Accumulibacter regalis	MAG_92494_Ga0131788_11_689	K18164	NADH dehydrogenase [ubiquinone] 1 alpha subcomplex assembly factor 7	K18164	Putative S-adenosyl-L-methionine-dependent methyltransferase [PF02636.21]	PF02636	no	no	no	no	no	no	no	no
UP_ACC	feeding	Accumulibacter regalis	MAG_92494_Ga0131788_11_692	K14058	tRNA 2-thiocytidine biosynthesis protein TtcA	K14058	PP-loop family [PF01171.24]	PF01171	no	no	no	no	no	no	no	no
UP_ACC	feeding	Accumulibacter regalis	MAG_92494_Ga0131788_11_701	K11065	thioredoxin-dependent peroxiredoxin [EC:1.11.1.24]	K11065	no	no	no	no	no	no	no	no	no	no
UP_ACC	feeding	Accumulibacter regalis	MAG_92494_Ga0131788_11_713	K03113	translation initiation factor 1	K03113	Translation initiation factor SUI1 [PF01253.26]	PF01253	no	no	no	no	no	no	no	no
UP_ACC	feeding	Accumulibacter regalis	MAG_92494_Ga0131788_11_720	K00681	gamma-glutamyltranspeptidase / glutathione hydrolase [EC:2.3.2.2 3.4.19.13]	K00681	Gamma-glutamyltranspeptidase [PF01019.25]	PF01019	no	no	no	no	no	no	no	no
UP_ACC	feeding	Accumulibacter regalis	MAG_92494_Ga0131788_11_739	K01961	acetyl-CoA carboxylase, biotin carboxylase subunit [EC:6.4.1.2 6.3.4.14]	K01961	Carbamoyl-phosphate synthase L chain, ATP binding domain [PF02786.21]; Biotin carboxylase, N-terminal domain [PF00289.26]; Biotin carboxylase C-terminal domain [PF02785.23]; ATP-grasp domain [PF02655.18]; RimK-like ATP-grasp domain [PF08443.15]; D-ala D-ala ligase C-terminus [PF07478.17]; ATP-grasp domain [PF02222.26]; Phosphoribosylglycinamide synthetase, ATP-grasp (A) domain [PF01071.23]; ATP-g…	PF02786	no	accC	de novo fatty acids synthesis		acetyl-CoA carboxylase, biotin carboxylase subunit [EC:6.4.1.2 6.3.4.14]	6.4.1.2 6.3.4.14	COG0439
UP_ACC	feeding	Accumulibacter regalis	MAG_92494_Ga0131788_11_742	no	no	K00852	pfkB family carbohydrate kinase [PF00294.28]	PF00294	no	no	no	no	no	no	no	no
UP_ACC	feeding	Accumulibacter regalis	MAG_92494_Ga0131788_11_755	K01653	acetolactate synthase I/III small subunit [EC:2.2.1.6]	K01653	ACT domain [PF13710.10]	PF13710	no	no	no	no	no	no	no	no
UP_ACC	feeding	Accumulibacter regalis	MAG_92494_Ga0131788_11_761	K01698	porphobilinogen synthase [EC:4.2.1.24]	K01698	Delta-aminolevulinic acid dehydratase [PF00490.25]	PF00490	no	no	no	no	no	no	no	no
UP_ACC	feeding	Accumulibacter regalis	MAG_92494_Ga0131788_11_768	K24868	heme d1 biosynthesis protein	K24868	Radical SAM superfamily [PF04055.25]; 4Fe-4S single cluster domain [PF13353.10]	PF04055	no	no	no	no	no	no	no	no
UP_ACC	feeding	Accumulibacter regalis	MAG_92494_Ga0131788_11_769	K24867	dihydro-heme d1 dehydrogenase	K24867	Cytochrome D1 heme domain [PF02239.20]; YNCE-like beta-propeller [PF21783.1]; Cytochrome C oxidase, cbb3-type, subunit III [PF13442.10]; Lactonase, 7-bladed beta-propeller [PF10282.13]; Methylamine dehydrogenase heavy chain (MADH) [PF06433.15]	PF02239	no	no	no	no	no	no	no	no
UP_ACC	feeding	Accumulibacter regalis	MAG_92494_Ga0131788_11_792	K12686	outer membrane lipase/esterase	K12686	GDSL-like Lipase/Acylhydrolase [PF00657.26]	PF00657	no	no	no	no	no	no	no	no
UP_ACC	feeding	Accumulibacter regalis	MAG_92494_Ga0131788_11_803	K01802	peptidylprolyl isomerase [EC:5.2.1.8]	K01802	FKBP-type peptidyl-prolyl cis-trans isomerase [PF00254.32]	PF00254	no	no	no	no	no	no	no	no
UP_ACC	feeding	Accumulibacter regalis	MAG_92494_Ga0131788_11_807	K02030	polar amino acid transport system substrate-binding protein	K02030	Bacterial extracellular solute-binding proteins, family 3 [PF00497.24]; Histidine kinase-, DNA gyrase B-, and HSP90-like ATPase [PF02518.30]; PAS fold [PF00989.29]; PAS fold [PF08448.14]; PAS domain [PF13426.11]; PAS domain [PF14598.10]; PAS fold [PF08447.16]; PAS domain [PF13188.11]; His Kinase A (phospho-acceptor) domain [PF00512.29]; PAS fold [PF12860.11]	PF00497	no	no	no	no	no	no	no	no
UP_ACC	feeding	Accumulibacter regalis	MAG_92494_Ga0131788_11_813	K02014	iron complex outermembrane recepter protein	K02014	TonB dependent receptor [PF00593.28]	PF00593	no	no	no	no	no	no	no	no
UP_ACC	feeding	Accumulibacter regalis	MAG_92494_Ga0131788_11_817	K03324	phosphate:Na+ symporter	K03324	Na+/Pi-cotransporter [PF02690.19]	PF02690	no	no	no	no	no	no	no	no
UP_ACC	feeding	Accumulibacter regalis	MAG_92494_Ga0131788_11_819	K03699	magnesium and cobalt exporter, CNNM family	K03699	Cyclin M transmembrane N-terminal domain [PF01595.24]; Transporter associated domain [PF03471.21]	PF01595	no	no	no	no	no	no	no	no
UP_ACC	feeding	Accumulibacter regalis	MAG_92494_Ga0131788_11_820	K03699	magnesium and cobalt exporter, CNNM family	K03699	Cyclin M transmembrane N-terminal domain [PF01595.24]; Transporter associated domain [PF03471.21]	PF01595	no	no	no	no	no	no	no	no
UP_ACC	feeding	Accumulibacter regalis	MAG_92494_Ga0131788_11_840	K24119	NADH-dependent peroxiredoxin subunit C [EC:1.11.1.26]	K24119	AhpC/TSA family [PF00578.25]; SCO1/SenC [PF02630.18]	PF00578	no	no	no	no	no	no	no	no
UP_ACC	feeding	Accumulibacter regalis	MAG_92494_Ga0131788_11_844	K00598	trans-aconitate 2-methyltransferase [EC:2.1.1.144]	K00598	Methyltransferase domain [PF13489.10]; Methyltransferase domain [PF13847.10]; Methyltransferase domain [PF08242.16]; Methyltransferase domain [PF13649.10]; Methyltransferase domain [PF08241.16]; Methyltransferase small domain [PF05175.18]; ubiE/COQ5 methyltransferase family [PF01209.22]; Protein-L-isoaspartate(D-aspartate) O-methyltransferase (PCMT) [PF01135.23]; Tellurite resistance protein TehB…	PF13489	no	no	no	no	no	no	no	no
UP_ACC	feeding	Accumulibacter regalis	MAG_92494_Ga0131788_11_857	K03169	DNA topoisomerase III [EC:5.6.2.1]	K03169	DNA topoisomerase [PF01131.24]; C-terminal repeat of topoisomerase [PF13342.10]; Toprim domain [PF01751.26]	PF01131	no	no	no	no	no	no	no	no
UP_ACC	feeding	Accumulibacter regalis	MAG_92494_Ga0131788_11_858	K03747	Smg protein	K03747	Protein of unknown function (DUF494) [PF04361.17]	PF04361	no	no	no	no	no	no	no	no
UP_ACC	feeding	Accumulibacter regalis	MAG_92494_Ga0131788_11_869	no	no	K13599	Response regulator receiver domain [PF00072.28]	PF00072	no	no	no	no	no	no	no	no
UP_ACC	feeding	Accumulibacter regalis	MAG_92494_Ga0131788_11_871	K03498	trk/ktr system potassium uptake protein	K03498	Cation transport protein [PF02386.20]	PF02386	no	no	no	no	no	no	no	no
UP_ACC	feeding	Accumulibacter regalis	MAG_92494_Ga0131788_11_872	K01599	uroporphyrinogen decarboxylase [EC:4.1.1.37]	K01599	Uroporphyrinogen decarboxylase (URO-D) [PF01208.21]	PF01208	no	no	no	no	no	no	no	no
UP_ACC	feeding	Accumulibacter regalis	MAG_92494_Ga0131788_11_882	no	no	K06893	no	no	no	no	no	no	no	no	no	no
UP_ACC	feeding	Accumulibacter regalis	MAG_92494_Ga0131788_11_885	K10680	N-ethylmaleimide reductase [EC:1.-.-.-]	K10680	NADH:flavin oxidoreductase / NADH oxidase family [PF00724.24]	PF00724	no	no	no	no	no	no	no	no
UP_ACC	feeding	Accumulibacter regalis	MAG_92494_Ga0131788_11_886	K06188	aquaporin Z	K06188	Major intrinsic protein [PF00230.24]	PF00230	no	no	no	no	no	no	no	no
UP_ACC	feeding	Accumulibacter regalis	MAG_92494_Ga0131788_11_887	K03296	hydrophobic/amphiphilic exporter-1 (mainly G- bacteria), HAE1 family	K18138	AcrB/AcrD/AcrF family [PF00873.23]	PF00873	no	no	no	no	no	no	no	no
UP_ACC	feeding	Accumulibacter regalis	MAG_92494_Ga0131788_11_887	K03296	hydrophobic/amphiphilic exporter-1 (mainly G- bacteria), HAE1 family	K18138	AcrB/AcrD/AcrF family [PF00873.23]	PF00873	no	no	no	no	no	no	no	no
UP_ACC	feeding	Accumulibacter regalis	MAG_92494_Ga0131788_11_894	K07010	putative glutamine amidotransferase	K01658	Peptidase C26 [PF07722.17]; Glutamine amidotransferase class-I [PF00117.32]	PF07722	no	trpG	Quorum sensing	anthranilate	anthranilate synthase component II	4.1.3.27
UP_ACC	feeding	Accumulibacter regalis	MAG_92494_Ga0131788_11_902	no	no	K23775	MarR family [PF01047.26]; Winged helix DNA-binding domain [PF13463.10]; MarR family [PF12802.11]	PF01047	no	no	no	no	no	no	no	no
UP_ACC	feeding	Accumulibacter regalis	MAG_92494_Ga0131788_11_913	K00196	anaerobic carbon-monoxide dehydrogenase iron sulfur subunit	K00196	4Fe-4S dicluster domain [PF13247.10]; 4Fe-4S dicluster domain [PF14697.10]; 4Fe-4S dicluster domain [PF13187.10]; 4Fe-4S dicluster domain [PF13237.10]; 4Fe-4S dicluster domain [PF12838.11]; 4Fe-4S binding domain [PF12837.11]	PF13247	no	no	no	no	no	no	no	no
UP_ACC	feeding	Accumulibacter regalis	MAG_92494_Ga0131788_11_914	K03738	aldehyde:ferredoxin oxidoreductase [EC:1.2.7.5]	K03738	Aldehyde ferredoxin oxidoreductase, domains 2 & 3 [PF01314.22]; Aldehyde ferredoxin oxidoreductase, N-terminal domain [PF02730.19]	PF01314	no	no	no	no	no	no	no	no
UP_ACC	feeding	Accumulibacter regalis	MAG_92494_Ga0131788_11_925	K00411	ubiquinol-cytochrome c reductase iron-sulfur subunit [EC:7.1.1.8]	K00411	Rieske [2Fe-2S] domain [PF00355.30]; Ubiquitinol-cytochrome C reductase Fe-S subunit TAT signal [PF10399.13]	PF00355	no	no	no	no	no	no	no	no
UP_ACC	feeding	Accumulibacter regalis	MAG_92494_Ga0131788_11_926	K00412	ubiquinol-cytochrome c reductase cytochrome b subunit	K00412	Cytochrome b/b6/petB [PF00033.23]; Cytochrome b(N-terminal)/b6/petB [PF13631.10]; Cytochrome b(C-terminal)/b6/petD [PF00032.21]	PF00033	no	no	no	no	no	no	no	no
UP_ACC	feeding	Accumulibacter regalis	MAG_92494_Ga0131788_11_929	K03600	stringent starvation protein B	K03600	Stringent starvation protein B [PF04386.17]	PF04386	no	no	no	no	no	no	no	no
UP_ACC	feeding	Accumulibacter regalis	MAG_92494_Ga0131788_11_943	K14987	two-component system, LuxR family, response regulator FixJ	K14987	Response regulator receiver domain [PF00072.28]; Bacterial regulatory proteins, luxR family [PF00196.23]; Flagellar regulatory protein FleQ [PF06490.15]; Sigma-70, region 4 [PF08281.16]; Sigma-70, region 4 [PF04545.20]; ECF sigma factor [PF07638.15]	PF00072	no	no	no	no	no	no	no	no
UP_ACC	feeding	Accumulibacter regalis	MAG_92494_Ga0131788_11_963	K08972	putative membrane protein	K08972	Mycobacterial 4 TMS phage holin, superfamily IV [PF04020.17]	PF04020	no	no	no	no	no	no	no	no
UP_ACC	feeding	Accumulibacter regalis	MAG_92494_Ga0131788_11_964	K01251	adenosylhomocysteinase [EC:3.13.2.1]	K01251	S-adenosyl-L-homocysteine hydrolase, NAD binding domain [PF00670.25]; S-adenosyl-L-homocysteine hydrolase [PF05221.21]; D-isomer specific 2-hydroxyacid dehydrogenase, NAD binding domain [PF02826.23]	PF00670	no	no	no	no	no	no	no	no
UP_ACC	feeding	Accumulibacter regalis	MAG_92494_Ga0131788_11_967	K01451	hippurate hydrolase [EC:3.5.1.32]	K01451	Peptidase family M20/M25/M40 [PF01546.32]; Peptidase dimerisation domain [PF07687.18]	PF01546	no	no	no	no	no	no	no	no
UP_ACC	feeding	Accumulibacter regalis	MAG_92494_Ga0131788_11_968	K07774	two-component system, OmpR family, response regulator TctD	K02483	Response regulator receiver domain [PF00072.28]; Transcriptional regulatory protein, C terminal [PF00486.32]	PF00072	no	no	no	no	no	no	no	no
UP_ACC	feeding	Accumulibacter regalis	MAG_92494_Ga0131788_11_968	K07774	two-component system, OmpR family, response regulator TctD	K02483	Response regulator receiver domain [PF00072.28]; Transcriptional regulatory protein, C terminal [PF00486.32]	PF00072	no	no	no	no	no	no	no	no
UP_ACC	feeding	Accumulibacter regalis	MAG_92494_Ga0131788_11_970	K21703	LysR family transcriptional regulator, low CO2-responsive transcriptional regulator	K21703	LysR substrate binding domain [PF03466.24]; Bacterial regulatory helix-turn-helix protein, lysR family [PF00126.31]	PF03466	no	no	no	no	no	no	no	no
UP_ACC	feeding	Accumulibacter regalis	MAG_92494_Ga0131788_11_971	K01086	fructose-1,6-bisphosphatase I / sedoheptulose-1,7-bisphosphatase [EC:3.1.3.11 3.1.3.37]	K01086	Fructose-1-6-bisphosphatase, N-terminal domain [PF00316.24]; Fructose-1-6-bisphosphatase, C-terminal domain [PF18913.4]	PF00316	no	no	no	no	no	no	no	no
UP_ACC	feeding	Accumulibacter regalis	MAG_92494_Ga0131788_11_971	K01086	fructose-1,6-bisphosphatase I / sedoheptulose-1,7-bisphosphatase [EC:3.1.3.11 3.1.3.37]	K01086	Fructose-1-6-bisphosphatase, N-terminal domain [PF00316.24]; Fructose-1-6-bisphosphatase, C-terminal domain [PF18913.4]	PF00316	no	no	no	no	no	no	no	no
UP_ACC	feeding	Accumulibacter regalis	MAG_92494_Ga0131788_11_973	K00615	transketolase [EC:2.2.1.1]	K00615	Transketolase, thiamine diphosphate binding domain [PF00456.25]; Transketolase, pyrimidine binding domain [PF02779.28]; Transketolase, C-terminal domain [PF02780.24]; 1-deoxy-D-xylulose-5-phosphate synthase [PF13292.10]; Dehydrogenase E1 component [PF00676.24]	PF00456	no	tkt	Pentose Phosphate		Transketolase	2.2.1.1	COG0021
UP_ACC	feeding	Accumulibacter regalis	MAG_92494_Ga0131788_11_974	K03089	RNA polymerase sigma-32 factor	K03089	no	no	no	no	no	no	no	no	no	no
UP_ACC	feeding	Accumulibacter regalis	MAG_92494_Ga0131788_11_981	K01167	ribonuclease T1 [EC:4.6.1.24]	K01167	ribonuclease [PF00545.24]	PF00545	no	no	no	no	no	no	no	no
UP_ACC	feeding	Accumulibacter regalis	MAG_92494_Ga0131788_11_988	K00027	malate dehydrogenase (oxaloacetate-decarboxylating) [EC:1.1.1.38]	K00029	Phosphate acetyl/butaryl transferase [PF01515.23]; Malic enzyme, NAD binding domain [PF03949.19]; Malic enzyme, N-terminal domain [PF00390.23]	PF01515	no	maeB	Pyruvate		DP-dependent fused malic enzyme oxidoreductase phosphotransacetylase	1.1.1.40 2.3.1.8	COG0280 COG0281
UP_ACC	feeding	Accumulibacter regalis	MAG_92494_Ga0131788_11_992	K03699	magnesium and cobalt exporter, CNNM family	K03699	Cyclin M transmembrane N-terminal domain [PF01595.24]; Transporter associated domain [PF03471.21]	PF01595	no	no	no	no	no	no	no	no
UP_ACC	feeding	Accumulibacter regalis	MAG_92494_Ga0131788_11_1000	K03641	TolB protein	K03641	TolB amino-terminal domain [PF04052.17]; Dipeptidyl peptidase IV (DPP IV) N-terminal region [PF00930.25]; Domain of unknown function (DUF5050) [PF16472.9]; Lipoprotein LpqB beta-propeller domain [PF10647.13]; Oligogalacturonate lyase [PF14583.10]; YNCE-like beta-propeller [PF21783.1]; WD40-like Beta Propeller Repeat [PF07676.16]; Eukaryotic translation initiation factor eIF2A [PF08662.15]; Lacton…	PF04052	no	no	no	no	no	no	no	no
UP_ACC	feeding	Accumulibacter regalis	MAG_92494_Ga0131788_11_1002	K03559	biopolymer transport protein ExbD	K03560	Biopolymer transport protein ExbD/TolR [PF02472.20]	PF02472	no	no	no	no	no	no	no	no
UP_ACC	feeding	Accumulibacter regalis	MAG_92494_Ga0131788_11_1003	K03562	biopolymer transport protein TolQ	K03562	MotA/TolQ/ExbB proton channel family [PF01618.20]	PF01618	no	no	no	no	no	no	no	no
UP_ACC	feeding	Accumulibacter regalis	MAG_92494_Ga0131788_11_1003	K03562	biopolymer transport protein TolQ	K03562	MotA/TolQ/ExbB proton channel family [PF01618.20]	PF01618	no	no	no	no	no	no	no	no
UP_ACC	feeding	Accumulibacter regalis	MAG_92494_Ga0131788_11_1004	K07107	acyl-CoA thioester hydrolase [EC:3.1.2.-]	K07107	Thioesterase-like superfamily [PF13279.10]	PF13279	no	no	no	no	no	no	no	no
UP_ACC	feeding	Accumulibacter regalis	MAG_92494_Ga0131788_11_1012	K00018	glycerate dehydrogenase [EC:1.1.1.29]	K00018	D-isomer specific 2-hydroxyacid dehydrogenase, NAD binding domain [PF02826.23]; D-isomer specific 2-hydroxyacid dehydrogenase, catalytic domain [PF00389.34]	PF02826	no	no	no	no	no	no	no	no
UP_ACC	feeding	Accumulibacter regalis	MAG_92494_Ga0131788_11_1017	K03719	Lrp/AsnC family transcriptional regulator, leucine-responsive regulatory protein	K03719	Lrp/AsnC ligand binding domain [PF01037.25]; Winged helix-turn-helix DNA-binding [PF13412.10]; MarR family [PF01047.26]	PF01037	no	no	no	no	no	no	no	no
UP_ACC	feeding	Accumulibacter regalis	MAG_92494_Ga0131788_11_1019	K06006	periplasmic protein CpxP/Spy	K06006	LTXXQ motif family protein [PF07813.16]	PF07813	no	no	no	no	no	no	no	no
UP_ACC	feeding	Accumulibacter regalis	MAG_92494_Ga0131788_11_1041	K02078	acyl carrier protein	K02078	no	no	no	no	no	no	no	no	no	no
UP_ACC	feeding	Accumulibacter regalis	MAG_92494_Ga0131788_11_1059	K06938	uncharacterized protein	K06938	Protein of unknown function (DUF1289) [PF06945.17]	PF06945	no	no	no	no	no	no	no	no
UP_ACC	feeding	Accumulibacter regalis	MAG_92494_Ga0131788_11_1060	K06938	uncharacterized protein	K06938	Protein of unknown function (DUF1289) [PF06945.17]	PF06945	no	no	no	no	no	no	no	no
UP_ACC	feeding	Accumulibacter regalis	MAG_92494_Ga0131788_11_1063	no	no	K03413	Response regulator receiver domain [PF00072.28]	PF00072	no	no	no	no	no	no	no	no
UP_ACC	feeding	Accumulibacter regalis	MAG_92494_Ga0131788_11_1064	K14652	3,4-dihydroxy 2-butanone 4-phosphate synthase / GTP cyclohydrolase II [EC:4.1.99.12 3.5.4.25]	K14652	3,4-dihydroxy-2-butanone 4-phosphate synthase [PF00926.23]; GTP cyclohydrolase II [PF00925.24]	PF00926	no	no	no	no	no	no	no	no
UP_ACC	feeding	Accumulibacter regalis	MAG_92494_Ga0131788_11_1073	K06861	lipopolysaccharide export system ATP-binding protein [EC:7.5.2.5]	K06861	ABC transporter [PF00005.31]	PF00005	no	lptB	ABC transporters	lipopolysaccharide	lipopolysaccharide export system ATP-binding protein [EC:7.5.2.5]	7.5.2.5	COG1137
UP_ACC	feeding	Accumulibacter regalis	MAG_92494_Ga0131788_11_1074	K03092	RNA polymerase sigma-54 factor	K03092	Sigma-54, DNA binding domain [PF04552.17]; Sigma-54 factor, core binding domain [PF04963.17]; Sigma-54 factor, Activator interacting domain (AID) [PF00309.24]	PF04552	no	no	no	no	no	no	no	no
UP_ACC	feeding	Accumulibacter regalis	MAG_92494_Ga0131788_11_1075	K05808	ribosome hibernation promoting factor	K05808	Sigma 54 modulation protein / S30EA ribosomal protein [PF02482.23]	PF02482	no	no	no	no	no	no	no	no
UP_ACC	feeding	Accumulibacter regalis	MAG_92494_Ga0131788_11_1084	K03086	RNA polymerase primary sigma factor	K03086	Sigma-70, non-essential region [PF04546.17]; Sigma-70 factor, region 1.1 [PF03979.18]; Sigma-70 region 3 [PF04539.20]; Sigma-70 factor, region 1.2 [PF00140.24]; Sigma-70, region 4 [PF04545.20]; Sigma-70 region 2 [PF04542.18]	PF04546	no	no	no	no	no	no	no	no
UP_ACC	feeding	Accumulibacter regalis	MAG_92494_Ga0131788_11_1087	K02970	small subunit ribosomal protein S21	K02970	Ribosomal protein S21 [PF01165.24]	PF01165	no	no	no	no	no	no	no	no
UP_ACC	feeding	Accumulibacter regalis	MAG_92494_Ga0131788_11_1088	K03699	magnesium and cobalt exporter, CNNM family	K03699	Cyclin M transmembrane N-terminal domain [PF01595.24]; Transporter associated domain [PF03471.21]	PF01595	no	no	no	no	no	no	no	no
UP_ACC	feeding	Accumulibacter regalis	MAG_92494_Ga0131788_11_1089	K03699	magnesium and cobalt exporter, CNNM family	K03699	Cyclin M transmembrane N-terminal domain [PF01595.24]; Transporter associated domain [PF03471.21]	PF01595	no	no	no	no	no	no	no	no
UP_ACC	feeding	Accumulibacter regalis	MAG_92494_Ga0131788_11_1090	K03699	magnesium and cobalt exporter, CNNM family	K03699	Cyclin M transmembrane N-terminal domain [PF01595.24]; Transporter associated domain [PF03471.21]	PF01595	no	no	no	no	no	no	no	no
UP_ACC	feeding	Accumulibacter regalis	MAG_92494_Ga0131788_11_1094	K00990	[protein-PII] uridylyltransferase [EC:2.7.7.59]	K00990	GlnD PII-uridylyltransferase [PF08335.15]; HD domain [PF01966.26]; Putative nucleotidyltransferase DUF294 [PF03445.17]	PF08335	no	no	no	no	no	no	no	no
UP_ACC	feeding	Accumulibacter regalis	MAG_92494_Ga0131788_11_1100	K03547	DNA repair protein SbcD/Mre11	K03547	no	no	no	no	no	no	no	no	no	no
UP_ACC	feeding	Accumulibacter regalis	MAG_92494_Ga0131788_11_1115	no	no	K19616	Diguanylate cyclase, GGDEF domain [PF00990.25]; PAS fold [PF08448.14]; PAS fold [PF00989.29]; GAF domain [PF13185.10]; PAS domain [PF13426.11]; Cache domain [PF02743.22]; PAS domain [PF13596.10]; PAS domain [PF14598.10]; PAS fold [PF08447.16]	PF00990	no	no	no	no	no	no	no	no
UP_ACC	feeding	Accumulibacter regalis	MAG_92494_Ga0131788_11_1118	K16074	zinc transporter	K16074	CorA-like Mg2+ transporter protein [PF01544.22]	PF01544	no	no	no	no	no	no	no	no
UP_ACC	feeding	Accumulibacter regalis	MAG_92494_Ga0131788_11_1138	K18122	4-hydroxybutyrate CoA-transferase [EC:2.8.3.-]	K18122	Acetyl-CoA hydrolase/transferase C-terminal domain [PF13336.10]; Acetyl-CoA hydrolase/transferase N-terminal domain [PF02550.19]	PF13336	no	no	no	no	no	no	no	no
UP_ACC	feeding	Accumulibacter regalis	MAG_92494_Ga0131788_11_1139	K12282	MSHA biogenesis protein MshL	K02453	Bacterial type II and III secretion system protein [PF00263.25]	PF00263	no	no	no	no	no	no	no	no
UP_ACC	feeding	Accumulibacter regalis	MAG_92494_Ga0131788_11_1141	no	no	K07712	Sigma-54 interaction domain [PF14532.10]; Response regulator receiver domain [PF00072.28]; Bacterial regulatory protein, Fis family [PF02954.23]; AAA domain (dynein-related subfamily) [PF07728.18]	PF14532	no	no	no	no	no	no	no	no
UP_ACC	feeding	Accumulibacter regalis	MAG_92494_Ga0131788_11_1148	K01990	ABC-2 type transport system ATP-binding protein	K01990	ABC transporter [PF00005.31]; AAA ATPase domain [PF13175.10]; AAA domain, putative AbiEii toxin, Type IV TA system [PF13304.10]; RecF/RecN/SMC N terminal domain [PF02463.23]	PF00005	no	no	no	no	no	no	no	no
UP_ACC	feeding	Accumulibacter regalis	MAG_92494_Ga0131788_11_1153	K01647	citrate synthase [EC:2.3.3.1]	K01647	Citrate synthase, C-terminal domain [PF00285.25]	PF00285	no	gltA	TCA		Citrate synthase	2.3.3.1	COG0372
UP_ACC	feeding	Accumulibacter regalis	MAG_92494_Ga0131788_11_1154	no	no	K07001	Patatin-like phospholipase [PF01734.26]	PF01734	no	no	no	no	no	no	no	no
UP_ACC	feeding	Accumulibacter regalis	MAG_92494_Ga0131788_11_1171	no	no	K01537	Cation transporting ATPase, C-terminus [PF00689.25]; haloacid dehalogenase-like hydrolase [PF00702.30]; haloacid dehalogenase-like hydrolase [PF12710.11]	PF00689	no	no	no	no	no	no	no	no
UP_ACC	feeding	Accumulibacter regalis	MAG_92494_Ga0131788_11_1174	K15633	2,3-bisphosphoglycerate-independent phosphoglycerate mutase [EC:5.4.2.12]	K15633	BPG-independent PGAM N-terminus (iPGM_N) [PF06415.17]; Metalloenzyme superfamily [PF01676.22]	PF06415	no	gpmI	Embden-Meyerhof	Glycolysis/Gluconeogenesis	2 3-bisphosphoglycerate-independent phosphoglycerate mutase	5.4.2.12	COG0696
UP_ACC	feeding	Accumulibacter regalis	MAG_92494_Ga0131788_11_1178	K01246	DNA-3-methyladenine glycosylase I [EC:3.2.2.20]	K01246	Methyladenine glycosylase [PF03352.17]	PF03352	no	no	no	no	no	no	no	no
UP_ACC	feeding	Accumulibacter regalis	MAG_92494_Ga0131788_11_1197	K00928	aspartate kinase [EC:2.7.2.4]	K00928	Amino acid kinase family [PF00696.32]; ACT domain [PF13840.10]	PF00696	no	no	no	no	no	no	no	no
UP_ACC	feeding	Accumulibacter regalis	MAG_92494_Ga0131788_11_1200	K00858	NAD+ kinase [EC:2.7.1.23]	K00858	ATP-NAD kinase C-terminal domain [PF20143.3]; ATP-NAD kinase N-terminal domain [PF01513.25]	PF20143	no	nadK	Polyphosphate	P polyP n+1		2.7.1.23
UP_ACC	feeding	Accumulibacter regalis	MAG_92494_Ga0131788_11_1204	K03687	molecular chaperone GrpE	K03687	GrpE [PF01025.23]	PF01025	no	no	no	no	no	no	no	no
UP_ACC	feeding	Accumulibacter regalis	MAG_92494_Ga0131788_11_1205	K04043	molecular chaperone DnaK	K04043	Hsp70 protein [PF00012.24]; MreB/Mbl protein [PF06723.17]	PF00012	no	no	no	no	no	no	no	no
UP_ACC	feeding	Accumulibacter regalis	MAG_92494_Ga0131788_11_1206	K03686	molecular chaperone DnaJ	K03686	DnaJ C terminal domain [PF01556.22]; DnaJ central domain [PF00684.23]; DnaJ domain [PF00226.35]	PF01556	no	no	no	no	no	no	no	no
UP_ACC	feeding	Accumulibacter regalis	MAG_92494_Ga0131788_11_1207	K01999	branched-chain amino acid transport system substrate-binding protein	K01999	Periplasmic binding protein [PF13458.10]	PF13458	no	livK	ABC transporters	branched-chain amino acid	branched-chain amino acid transport system substrate-binding protein		COG0683
UP_ACC	feeding	Accumulibacter regalis	MAG_92494_Ga0131788_11_1211	no	no	K01802	Cyclophilin type peptidyl-prolyl cis-trans isomerase/CLD [PF00160.25]	PF00160	no	no	no	no	no	no	no	no
UP_ACC	feeding	Accumulibacter regalis	MAG_92494_Ga0131788_11_1212	no	no	K03768	Cyclophilin type peptidyl-prolyl cis-trans isomerase/CLD [PF00160.25]	PF00160	no	no	no	no	no	no	no	no
UP_ACC	feeding	Accumulibacter regalis	MAG_92494_Ga0131788_11_1218	K01733	threonine synthase [EC:4.2.3.1]	K01733	Threonine synthase N terminus [PF14821.10]	PF14821	no	no	no	no	no	no	no	no
UP_ACC	feeding	Accumulibacter regalis	MAG_92494_Ga0131788_11_1222	K09928	uncharacterized protein	K09928	Uncharacterized protein conserved in bacteria (DUF2062) [PF09835.13]	PF09835	no	no	no	no	no	no	no	no
UP_ACC	feeding	Accumulibacter regalis	MAG_92494_Ga0131788_11_1223	K00252	glutaryl-CoA dehydrogenase [EC:1.3.8.6]	K00252	Acyl-CoA dehydrogenase, N-terminal domain [PF02771.20]; Acyl-CoA dehydrogenase, middle domain [PF02770.23]; Acyl-CoA dehydrogenase, C-terminal domain [PF00441.28]	PF02771	no	no	no	no	no	no	no	no
UP_ACC	feeding	Accumulibacter regalis	MAG_92494_Ga0131788_11_1224	K01041	glutaryl-CoA transferase [EC:2.8.3.-]	K01041	CoA-transferase family III [PF02515.21]	PF02515	no	no	no	no	no	no	no	no
UP_ACC	feeding	Accumulibacter regalis	MAG_92494_Ga0131788_11_1226	no	no	K02485	Response regulator receiver domain [PF00072.28]	PF00072	no	no	no	no	no	no	no	no
UP_ACC	feeding	Accumulibacter regalis	MAG_92494_Ga0131788_11_1227	K08481	circadian clock protein KaiB	K08481	KaiB domain [PF07689.16]	PF07689	no	no	no	no	no	no	no	no
UP_ACC	feeding	Accumulibacter regalis	MAG_92494_Ga0131788_11_1229	K08481	circadian clock protein KaiB	K08481	KaiB domain [PF07689.16]	PF07689	no	no	no	no	no	no	no	no
UP_ACC	feeding	Accumulibacter regalis	MAG_92494_Ga0131788_11_1230	K08482	circadian clock protein KaiC	K08482	KaiC [PF06745.17]	PF06745	no	no	no	no	no	no	no	no
UP_ACC	feeding	Accumulibacter regalis	MAG_92494_Ga0131788_11_1231	K02482	two-component system, NtrC family, sensor kinase [EC:2.7.13.3]	K02482	Histidine kinase-, DNA gyrase B-, and HSP90-like ATPase [PF02518.30]; PAS fold [PF00989.29]; PAS fold [PF08448.14]; PAS domain [PF13426.11]; UPF0242 C-terminal PAS-like domain [PF18095.5]; GHKL domain [PF14501.10]; PAS domain [PF13188.11]	PF02518	no	no	no	no	no	no	no	no
UP_ACC	feeding	Accumulibacter regalis	MAG_92494_Ga0131788_11_1239	K14261	alanine-synthesizing transaminase [EC:2.6.1.-]	K14261	Aminotransferase class I and II [PF00155.25]; Cys/Met metabolism PLP-dependent enzyme [PF01053.24]; Aminotransferase class-V [PF00266.23]	PF00155	no	no	no	no	no	no	no	no
UP_ACC	feeding	Accumulibacter regalis	MAG_92494_Ga0131788_11_1241	K19416	modulator of FtsH protease	K19416	Inhibitor of apoptosis-promoting Bax1 [PF01027.24]	PF01027	no	no	no	no	no	no	no	no
UP_ACC	feeding	Accumulibacter regalis	MAG_92494_Ga0131788_11_1248	no	no	K02364	AMP-binding enzyme [PF00501.32]	PF00501	no	no	no	no	no	no	no	no
UP_ACC	feeding	Accumulibacter regalis	MAG_92494_Ga0131788_11_1253	K07261	penicillin-insensitive murein DD-endopeptidase [EC:3.4.24.-]	K07261	Penicillin-insensitive murein endopeptidase [PF03411.17]	PF03411	no	no	no	no	no	no	no	no
UP_ACC	feeding	Accumulibacter regalis	MAG_92494_Ga0131788_11_1255	K07220	uncharacterized protein	K07220	Protein of unknown function DUF47 [PF01865.20]	PF01865	no	no	no	no	no	no	no	no
UP_ACC	feeding	Accumulibacter regalis	MAG_92494_Ga0131788_11_1256	K03306	inorganic phosphate transporter, PiT family	K03306	Phosphate transporter family [PF01384.24]	PF01384	no	pitA	Polyphosphate	P transporter	Low-affinity inorganic phosphate transporter 1		COG0306
UP_ACC	feeding	Accumulibacter regalis	MAG_92494_Ga0131788_11_1257	K07220	uncharacterized protein	K07220	Protein of unknown function DUF47 [PF01865.20]	PF01865	no	no	no	no	no	no	no	no
UP_ACC	feeding	Accumulibacter regalis	MAG_92494_Ga0131788_11_1259	K03839	flavodoxin I	K03839	Flavodoxin [PF00258.29]; Flavodoxin domain [PF12724.11]; Flavodoxin domain [PF12641.11]	PF00258	no	no	no	no	no	no	no	no
UP_ACC	feeding	Accumulibacter regalis	MAG_92494_Ga0131788_11_1278	K01915	glutamine synthetase [EC:6.3.1.2]	K01915	Glutamine synthetase, catalytic domain [PF00120.28]; Glutamine synthetase, beta-Grasp domain [PF03951.23]	PF00120	no	no	no	no	no	no	no	no
UP_ACC	feeding	Accumulibacter regalis	MAG_92494_Ga0131788_11_1281	K07712	two-component system, NtrC family, nitrogen regulation response regulator GlnG	K07712	Sigma-54 interaction domain [PF14532.10]; Response regulator receiver domain [PF00072.28]; AAA domain (dynein-related subfamily) [PF07728.18]; Bacterial regulatory protein, Fis family [PF02954.23]	PF14532	no	no	no	no	no	no	no	no
UP_ACC	feeding	Accumulibacter regalis	MAG_92494_Ga0131788_11_1285	K25135	cyclic di-GMP phosphodiesterase [EC:3.1.4.-]	K25135	HD domain [PF13487.10]; Domain of unknown function (DUF3391) [PF11871.12]; HD domain [PF01966.26]	PF13487	no	no	no	no	no	no	no	no
UP_ACC	feeding	Accumulibacter regalis	MAG_92494_Ga0131788_11_1286	K00789	S-adenosylmethionine synthetase [EC:2.5.1.6]	K00789	S-adenosylmethionine synthetase, C-terminal domain [PF02773.20]; S-adenosylmethionine synthetase, central domain [PF02772.20]; S-adenosylmethionine synthetase, N-terminal domain [PF00438.24]	PF02773	no	no	no	no	no	no	no	no
UP_ACC	feeding	Accumulibacter regalis	MAG_92494_Ga0131788_11_1294	K02662	type IV pilus assembly protein PilM	K02662	Type IV pilus assembly protein PilM; [PF11104.12]; Cell division protein FtsA [PF14450.10]	PF11104	no	pilM	Pilus system	Pilus assembly proteins	type IV pilus assembly protein PilM
UP_ACC	feeding	Accumulibacter regalis	MAG_92494_Ga0131788_11_1295	K02663	type IV pilus assembly protein PilN	K02663	Fimbrial assembly protein (PilN) [PF05137.17]	PF05137	no	pilN	Pilus system	Pilus assembly proteins	type IV pilus assembly protein PilN
UP_ACC	feeding	Accumulibacter regalis	MAG_92494_Ga0131788_11_1305	no	no	K00265	Glutamine amidotransferases class-II [PF00310.25]; Glutamate synthase central domain [PF04898.18]; Conserved region in glutamate synthase [PF01645.21]	PF00310	no	no	no	no	no	no	no	no
UP_ACC	feeding	Accumulibacter regalis	MAG_92494_Ga0131788_11_1306	no	no	K00265	GXGXG motif [PF01493.23]	PF01493	no	no	no	no	no	no	no	no
UP_ACC	feeding	Accumulibacter regalis	MAG_92494_Ga0131788_11_1348	K11527	two-component system, sensor histidine kinase and response regulator [EC:2.7.13.3]	K11527	Histidine kinase-, DNA gyrase B-, and HSP90-like ATPase [PF02518.30]; Response regulator receiver domain [PF00072.28]; PAS fold [PF00989.29]; PAS fold [PF08448.14]; His Kinase A (phospho-acceptor) domain [PF00512.29]; PAS fold [PF08447.16]; PAS domain [PF13426.11]; PAS domain [PF13596.10]; PAS domain [PF14598.10]; PAS domain [PF13188.11]	PF02518	no	no	no	no	no	no	no	no
UP_ACC	feeding	Accumulibacter regalis	MAG_92494_Ga0131788_11_1356	K07666	two-component system, OmpR family, response regulator QseB	K02483	Response regulator receiver domain [PF00072.28]; Transcriptional regulatory protein, C terminal [PF00486.32]	PF00072	no	no	no	no	no	no	no	no
UP_ACC	feeding	Accumulibacter regalis	MAG_92494_Ga0131788_11_1356	K07666	two-component system, OmpR family, response regulator QseB	K02483	Response regulator receiver domain [PF00072.28]; Transcriptional regulatory protein, C terminal [PF00486.32]	PF00072	no	no	no	no	no	no	no	no
UP_ACC	feeding	Accumulibacter regalis	MAG_92494_Ga0131788_11_1363	K02204	homoserine kinase type II [EC:2.7.1.39]	K02204	Phosphotransferase enzyme family [PF01636.27]	PF01636	no	no	no	no	no	no	no	no
UP_ACC	feeding	Accumulibacter regalis	MAG_92494_Ga0131788_11_1367	K00799	glutathione S-transferase [EC:2.5.1.18]	K00799	Glutathione S-transferase, C-terminal domain [PF14834.10]; Glutathione S-transferase, N-terminal domain [PF13417.10]; Glutathione S-transferase, N-terminal domain [PF13409.10]; Glutathione S-transferase, N-terminal domain [PF02798.24]; Glutathione S-transferase, C-terminal domain [PF13410.10]	PF14834	no	no	no	no	no	no	no	no
UP_ACC	feeding	Accumulibacter regalis	MAG_92494_Ga0131788_11_1382	K01710	dTDP-glucose 4,6-dehydratase [EC:4.2.1.46]	K01710	GDP-mannose 4,6 dehydratase [PF16363.9]; NAD dependent epimerase/dehydratase family [PF01370.25]; RmlD substrate binding domain [PF04321.21]; 3-beta hydroxysteroid dehydrogenase/isomerase family [PF01073.23]; Polysaccharide biosynthesis protein [PF02719.19]; Male sterility protein [PF07993.16]	PF16363	no	no	no	no	no	no	no	no
UP_ACC	feeding	Accumulibacter regalis	MAG_92494_Ga0131788_11_1395	K01658	anthranilate synthase component II [EC:4.1.3.27]	K01658	Glutamine amidotransferase class-I [PF00117.32]; Peptidase C26 [PF07722.17]	PF00117	no	trpG	Quorum sensing	anthranilate	anthranilate synthase component II	4.1.3.27
UP_ACC	feeding	Accumulibacter regalis	MAG_92494_Ga0131788_11_1395	K01658	anthranilate synthase component II [EC:4.1.3.27]	K01658	Glutamine amidotransferase class-I [PF00117.32]; Peptidase C26 [PF07722.17]	PF00117	no	trpG	Quorum sensing	anthranilate	anthranilate synthase component II	4.1.3.27
UP_ACC	feeding	Accumulibacter regalis	MAG_92494_Ga0131788_11_1397	K01338	ATP-dependent Lon protease [EC:3.4.21.53]	K01338	Lon protease (S16) C-terminal proteolytic domain [PF05362.17]; ATP-dependent protease La (LON) substrate-binding domain [PF02190.20]; ATPase family associated with various cellular activities (AAA) [PF00004.33]; Subunit ChlI of Mg-chelatase [PF13541.10]; AAA domain (dynein-related subfamily) [PF07728.18]; AAA domain (Cdc48 subfamily) [PF07724.18]	PF05362	no	no	no	no	no	no	no	no
UP_ACC	feeding	Accumulibacter regalis	MAG_92494_Ga0131788_11_1404	K03070	preprotein translocase subunit SecA [EC:7.4.2.8]	K03070	SecA DEAD-like domain [PF07517.18]; SecA P-loop domain [PF21090.1]; SecA Wing and Scaffold domain [PF07516.17]; SecA preprotein cross-linking domain [PF01043.24]; SEC-C motif [PF02810.19]	PF07517	no	secA	Quorum sensing	translocase	preprotein translocase subunit SecA	7.4.2.8
UP_ACC	feeding	Accumulibacter regalis	MAG_92494_Ga0131788_11_1410	K21029	molybdopterin-synthase adenylyltransferase [EC:2.7.7.80]	K21029	ThiF family [PF00899.25]	PF00899	no	no	no	no	no	no	no	no
UP_ACC	feeding	Accumulibacter regalis	MAG_92494_Ga0131788_11_1412	K03797	carboxyl-terminal processing protease [EC:3.4.21.102]	K03797	Peptidase family S41 [PF03572.22]; PDZ domain [PF13180.10]; PDZ domain [PF17820.5]	PF03572	no	no	no	no	no	no	no	no
UP_ACC	feeding	Accumulibacter regalis	MAG_92494_Ga0131788_11_1413	K22719	murein hydrolase activator	K22719	Peptidase family M23 [PF01551.26]	PF01551	no	no	no	no	no	no	no	no
UP_ACC	feeding	Accumulibacter regalis	MAG_92494_Ga0131788_11_1420	K10680	N-ethylmaleimide reductase [EC:1.-.-.-]	K10680	NADH:flavin oxidoreductase / NADH oxidase family [PF00724.24]	PF00724	no	no	no	no	no	no	no	no
UP_ACC	feeding	Accumulibacter regalis	MAG_92494_Ga0131788_11_1424	K12988	alpha-1,3-rhamnosyltransferase [EC:2.4.1.-]	K12988	Glycosyl transferase family 2 [PF00535.30]; Glycosyltransferase like family 2 [PF13641.10]; Glycosyltransferase like family 2 [PF10111.13]; Glycosyl transferase family group 2 [PF13632.10]	PF00535	no	no	no	no	no	no	no	no
UP_ACC	feeding	Accumulibacter regalis	MAG_92494_Ga0131788_11_1425	no	no	K00638	Dynactin subunit 5 [PF21711.1]	PF21711	no	no	no	no	no	no	no	no
UP_ACC	feeding	Accumulibacter regalis	MAG_92494_Ga0131788_11_1441	K07566	L-threonylcarbamoyladenylate synthase [EC:2.7.7.87]	K07566	Telomere recombination [PF01300.22]	PF01300	no	no	no	no	no	no	no	no
UP_ACC	feeding	Accumulibacter regalis	MAG_92494_Ga0131788_11_1448	K02600	transcription termination/antitermination protein NusA	K02600	NusA N-terminal domain [PF08529.15]; NusA-like KH domain [PF13184.10]	PF08529	no	no	no	no	no	no	no	no
UP_ACC	feeding	Accumulibacter regalis	MAG_92494_Ga0131788_11_1449	K02519	translation initiation factor IF-2	K02519	Translation-initiation factor 2 [PF11987.12]; Elongation factor Tu GTP binding domain [PF00009.31]; ADP-ribosylation factor family [PF00025.25]; Bacterial translation initiation factor IF-2 associated region [PF08364.15]; Translation initiation factor IF-2, N-terminal region [PF04760.19]; Ras family [PF00071.26]; Ethanolamine utilisation - propanediol utilisation [PF10662.13]	PF11987	no	no	no	no	no	no	no	no
UP_ACC	feeding	Accumulibacter regalis	MAG_92494_Ga0131788_11_1452	no	no	K06857	ABC transporter [PF00005.31]; RecF/RecN/SMC N terminal domain [PF02463.23]	PF00005	no	no	no	no	no	no	no	no
UP_ACC	feeding	Accumulibacter regalis	MAG_92494_Ga0131788_11_1454	K05772	tungstate transport system substrate-binding protein	K05772	no	no	no	no	no	no	no	no	no	no
UP_ACC	feeding	Accumulibacter regalis	MAG_92494_Ga0131788_11_1481	K03321	sulfate permease, SulP family	K03321	Sulfate permease family [PF00916.24]; STAS domain [PF01740.25]	PF00916	no	no	no	no	no	no	no	no
UP_ACC	feeding	Accumulibacter regalis	MAG_92494_Ga0131788_11_1486	no	no	K01895	AMP-binding enzyme [PF00501.32]; AMP-binding enzyme C-terminal domain [PF13193.10]	PF00501	no	acs	Volatile fatty acid	high affinity	Acetyl-coenzyme A synthetase	6.2.1.1	COG0365
UP_ACC	feeding	Accumulibacter regalis	MAG_92494_Ga0131788_11_1494	no	no	K00799	MAPEG family [PF01124.22]	PF01124	no	no	no	no	no	no	no	no
UP_ACC	feeding	Accumulibacter regalis	MAG_92494_Ga0131788_11_1504	K22010	two-component system, response regulator PdtaR	K22010	Response regulator receiver domain [PF00072.28]; PAS fold [PF08448.14]; GAF domain [PF13185.10]; PAS fold [PF00989.29]; GAF domain [PF01590.30]; Histidine kinase [PF07730.17]; Histidine kinase-, DNA gyrase B-, and HSP90-like ATPase [PF02518.30]; PAS domain [PF13426.11]	PF00072	no	no	no	no	no	no	no	no
UP_ACC	feeding	Accumulibacter regalis	MAG_92494_Ga0131788_11_1508	K02030	polar amino acid transport system substrate-binding protein	K02030	Bacterial extracellular solute-binding proteins, family 3 [PF00497.24]	PF00497	no	no	no	no	no	no	no	no
UP_ACC	feeding	Accumulibacter regalis	MAG_92494_Ga0131788_11_1509	K02029	polar amino acid transport system permease protein	K02029	Binding-protein-dependent transport system inner membrane component [PF00528.26]	PF00528	no	no	no	no	no	no	no	no
UP_ACC	feeding	Accumulibacter regalis	MAG_92494_Ga0131788_11_1518	K01990	ABC-2 type transport system ATP-binding protein	K01990	ABC transporter [PF00005.31]; AAA ATPase domain [PF13175.10]	PF00005	no	no	no	no	no	no	no	no
UP_ACC	feeding	Accumulibacter regalis	MAG_92494_Ga0131788_11_1524	no	no	K06959	HHH domain [PF17674.5]; S1 RNA binding domain [PF00575.27]; Helix-hairpin-helix motif [PF12836.11]	PF17674	no	no	no	no	no	no	no	no
UP_ACC	feeding	Accumulibacter regalis	MAG_92494_Ga0131788_11_1533	K03413	two-component system, chemotaxis family, chemotaxis protein CheY	K03413	Response regulator receiver domain [PF00072.28]	PF00072	no	no	no	no	no	no	no	no
UP_ACC	feeding	Accumulibacter regalis	MAG_92494_Ga0131788_11_1565	K03321	sulfate permease, SulP family	K03321	Sulfate permease family [PF00916.24]	PF00916	no	no	no	no	no	no	no	no
UP_ACC	feeding	Accumulibacter regalis	MAG_92494_Ga0131788_11_1582	K22292	N-acetyl-D-muramate 6-phosphate phosphatase [EC:3.1.3.105]	K22292	Haloacid dehalogenase-like hydrolase [PF13419.10]; haloacid dehalogenase-like hydrolase [PF00702.30]; haloacid dehalogenase-like hydrolase [PF12710.11]; HAD-hyrolase-like [PF13242.10]	PF13419	no	no	no	no	no	no	no	no
UP_ACC	feeding	Accumulibacter regalis	MAG_92494_Ga0131788_11_1582	K22292	N-acetyl-D-muramate 6-phosphate phosphatase [EC:3.1.3.105]	K22292	Haloacid dehalogenase-like hydrolase [PF13419.10]; haloacid dehalogenase-like hydrolase [PF00702.30]; haloacid dehalogenase-like hydrolase [PF12710.11]; HAD-hyrolase-like [PF13242.10]	PF13419	no	no	no	no	no	no	no	no
UP_ACC	feeding	Accumulibacter regalis	MAG_92494_Ga0131788_11_1586	K00275	pyridoxamine 5'-phosphate oxidase [EC:1.4.3.5]	K00275	Pyridoxine 5'-phosphate oxidase C-terminal dimerisation region [PF10590.13]; Pyridoxamine 5'-phosphate oxidase [PF01243.24]; Pyridoxamine 5'-phosphate oxidase [PF12766.11]	PF10590	no	no	no	no	no	no	no	no
UP_ACC	feeding	Accumulibacter regalis	MAG_92494_Ga0131788_11_1588	K10001	glutamate/aspartate transport system substrate-binding protein	K10001	Bacterial extracellular solute-binding proteins, family 3 [PF00497.24]; NMT1/THI5 like [PF09084.15]	PF00497	no	gltI	ABC transporters	glutamate/aspartate	glutamate/aspartate transport system substrate-binding protein		COG0834
UP_ACC	feeding	Accumulibacter regalis	MAG_92494_Ga0131788_11_1588	K10001	glutamate/aspartate transport system substrate-binding protein	K10001	Bacterial extracellular solute-binding proteins, family 3 [PF00497.24]; NMT1/THI5 like [PF09084.15]	PF00497	no	gltI	ABC transporters	glutamate/aspartate	glutamate/aspartate transport system substrate-binding protein		COG0834
UP_ACC	feeding	Accumulibacter regalis	MAG_92494_Ga0131788_11_1589	K05597	glutamin-(asparagin-)ase [EC:3.5.1.38]	K05597	Asparaginase, N-terminal [PF00710.24]; Glutaminase/Asparaginase C-terminal domain [PF17763.5]	PF00710	no	no	no	no	no	no	no	no
UP_ACC	feeding	Accumulibacter regalis	MAG_92494_Ga0131788_11_1589	K05597	glutamin-(asparagin-)ase [EC:3.5.1.38]	K01424	Asparaginase, N-terminal [PF00710.24]; Glutaminase/Asparaginase C-terminal domain [PF17763.5]	PF00710	no	no	no	no	no	no	no	no
UP_ACC	feeding	Accumulibacter regalis	MAG_92494_Ga0131788_11_1590	K15371	glutamate dehydrogenase [EC:1.4.1.2]	K15371	Bacterial NAD-glutamate dehydrogenase, catalytic domain [PF05088.16]; Glutamate dehydrogenase, C-terminal [PF21074.1]; Glutamate dehydrogenase, ACT1 domain [PF21075.1]; Glutamate dehydrogenase, ACT2 domain [PF21076.1]; Glutamate dehydrogenase, helical motif 3 [PF21078.1]; Glutamate dehydrogenase, helical motif 1 [PF21073.1]; Glutamate dehydrogenase, ACT3 domain [PF21077.1]; Glutamate dehydrogenas…	PF05088	no	no	no	no	no	no	no	no
UP_ACC	feeding	Accumulibacter regalis	MAG_92494_Ga0131788_11_1600	K01507	inorganic pyrophosphatase [EC:3.6.1.1]	K01507	Inorganic pyrophosphatase [PF00719.23]	PF00719	no	no	no	no	no	no	no	no
UP_ACC	feeding	Accumulibacter regalis	MAG_92494_Ga0131788_11_1609	K20534	polyisoprenyl-phosphate glycosyltransferase [EC:2.4.-.-]	K20534	Glycosyl transferase family 2 [PF00535.30]; Glycosyltransferase like family 2 [PF13641.10]	PF00535	no	no	no	no	no	no	no	no
UP_ACC	feeding	Accumulibacter regalis	MAG_92494_Ga0131788_11_1610	K03154	sulfur carrier protein	K03154	ThiS family [PF02597.24]	PF02597	no	no	no	no	no	no	no	no
UP_ACC	feeding	Accumulibacter regalis	MAG_92494_Ga0131788_11_1611	K03149	thiazole synthase [EC:2.8.1.10]	K03149	Thiazole biosynthesis protein ThiG [PF05690.18]	PF05690	no	no	no	no	no	no	no	no
UP_ACC	feeding	Accumulibacter regalis	MAG_92494_Ga0131788_11_1615	K02495	oxygen-independent coproporphyrinogen III oxidase [EC:1.3.98.3]	K02495	Radical SAM superfamily [PF04055.25]; HemN C-terminal domain [PF06969.20]	PF04055	no	no	no	no	no	no	no	no
UP_ACC	feeding	Accumulibacter regalis	MAG_92494_Ga0131788_11_1626	K01139	GTP diphosphokinase / guanosine-3',5'-bis(diphosphate) 3'-diphosphatase [EC:2.7.6.5 3.1.7.2]	K01139	HD domain [PF13328.10]; Region found in RelA / SpoT proteins [PF04607.21]; RelA/SpoT, AH and RIS domains [PF19296.3]; TGS domain [PF02824.25]; ACT domain [PF13291.10]	PF13328	no	no	no	no	no	no	no	no
UP_ACC	feeding	Accumulibacter regalis	MAG_92494_Ga0131788_11_1659	K02482	two-component system, NtrC family, sensor kinase [EC:2.7.13.3]	K02482	Histidine kinase-, DNA gyrase B-, and HSP90-like ATPase [PF02518.30]; Hemerythrin HHE cation binding domain [PF01814.27]	PF02518	no	no	no	no	no	no	no	no
UP_ACC	feeding	Accumulibacter regalis	MAG_92494_Ga0131788_11_1660	K02482	two-component system, NtrC family, sensor kinase [EC:2.7.13.3]	K02482	Histidine kinase-, DNA gyrase B-, and HSP90-like ATPase [PF02518.30]; PAS fold [PF00989.29]; GHKL domain [PF14501.10]	PF02518	no	no	no	no	no	no	no	no
UP_ACC	feeding	Accumulibacter regalis	MAG_92494_Ga0131788_11_1663	K02482	two-component system, NtrC family, sensor kinase [EC:2.7.13.3]	K02482	Histidine kinase-, DNA gyrase B-, and HSP90-like ATPase [PF02518.30]; GHKL domain [PF14501.10]	PF02518	no	no	no	no	no	no	no	no
UP_ACC	feeding	Accumulibacter regalis	MAG_92494_Ga0131788_11_1666	K25135	cyclic di-GMP phosphodiesterase [EC:3.1.4.-]	K25135	Domain of unknown function (DUF3391) [PF11871.12]; HD domain [PF01966.26]	PF11871	no	no	no	no	no	no	no	no
UP_ACC	feeding	Accumulibacter regalis	MAG_92494_Ga0131788_11_1700	K02887	large subunit ribosomal protein L20	K02887	Ribosomal protein L20 [PF00453.22]	PF00453	no	no	no	no	no	no	no	no
UP_ACC	feeding	Accumulibacter regalis	MAG_92494_Ga0131788_11_1701	K01889	phenylalanyl-tRNA synthetase alpha chain [EC:6.1.1.20]	K01889	tRNA synthetases class II core domain (F) [PF01409.24]; Aminoacyl tRNA synthetase class II, N-terminal domain [PF02912.22]	PF01409	no	no	no	no	no	no	no	no
UP_ACC	feeding	Accumulibacter regalis	MAG_92494_Ga0131788_11_1708	K01696	tryptophan synthase beta chain [EC:4.2.1.20]	K01696	Pyridoxal-phosphate dependent enzyme [PF00291.29]	PF00291	no	no	no	no	no	no	no	no
UP_ACC	feeding	Accumulibacter regalis	MAG_92494_Ga0131788_11_1714	K00764	amidophosphoribosyltransferase [EC:2.4.2.14]	K00764	Glutamine amidotransferase domain [PF13522.10]; Glutamine amidotransferase domain [PF13537.10]; Phosphoribosyl transferase domain [PF00156.31]	PF13522	no	no	no	no	no	no	no	no
UP_ACC	feeding	Accumulibacter regalis	MAG_92494_Ga0131788_11_1717	K07216	hemerythrin	K07216	Hemerythrin HHE cation binding domain [PF01814.27]	PF01814	no	no	no	no	no	no	no	no
UP_ACC	feeding	Accumulibacter regalis	MAG_92494_Ga0131788_11_1722	K04752	nitrogen regulatory protein P-II 2	K04752	Nitrogen regulatory protein P-II [PF00543.26]	PF00543	no	no	no	no	no	no	no	no
UP_ACC	feeding	Accumulibacter regalis	MAG_92494_Ga0131788_11_1722	K04752	nitrogen regulatory protein P-II 2	K04752	Nitrogen regulatory protein P-II [PF00543.26]	PF00543	no	no	no	no	no	no	no	no
UP_ACC	feeding	Accumulibacter regalis	MAG_92494_Ga0131788_11_1727	K06001	tryptophan synthase beta chain [EC:4.2.1.20]	K01696	Pyridoxal-phosphate dependent enzyme [PF00291.29]	PF00291	no	no	no	no	no	no	no	no
UP_ACC	feeding	Accumulibacter regalis	MAG_92494_Ga0131788_11_1735	K02899	large subunit ribosomal protein L27	K02899	Ribosomal L27 protein [PF01016.23]	PF01016	no	no	no	no	no	no	no	no
UP_ACC	feeding	Accumulibacter regalis	MAG_92494_Ga0131788_11_1737	K02523	octaprenyl-diphosphate synthase [EC:2.5.1.90]	K02523	Polyprenyl synthetase [PF00348.21]	PF00348	no	no	no	no	no	no	no	no
UP_ACC	feeding	Accumulibacter regalis	MAG_92494_Ga0131788_11_1743	K00027	malate dehydrogenase (oxaloacetate-decarboxylating) [EC:1.1.1.38]	K00029	Phosphate acetyl/butaryl transferase [PF01515.23]; Malic enzyme, NAD binding domain [PF03949.19]; Malic enzyme, N-terminal domain [PF00390.23]	PF01515	no	maeB	Pyruvate		DP-dependent fused malic enzyme oxidoreductase phosphotransacetylase	1.1.1.40 2.3.1.8	COG0280 COG0281
UP_ACC	feeding	Accumulibacter regalis	MAG_92494_Ga0131788_11_1751	K07390	monothiol glutaredoxin	K07390	Glutaredoxin [PF00462.28]	PF00462	no	no	no	no	no	no	no	no
UP_ACC	feeding	Accumulibacter regalis	MAG_92494_Ga0131788_11_1752	K01607	4-carboxymuconolactone decarboxylase [EC:4.1.1.44]	K01607	Carboxymuconolactone decarboxylase family [PF02627.24]	PF02627	no	no	no	no	no	no	no	no
UP_ACC	feeding	Accumulibacter regalis	MAG_92494_Ga0131788_11_1758	K01749	hydroxymethylbilane synthase [EC:2.5.1.61]	K01749	Porphobilinogen deaminase, dipyromethane cofactor binding domain [PF01379.24]; Porphobilinogen deaminase, C-terminal domain [PF03900.19]	PF01379	no	no	no	no	no	no	no	no
UP_ACC	feeding	Accumulibacter regalis	MAG_92494_Ga0131788_11_1760	K02496	uroporphyrin-III C-methyltransferase [EC:2.1.1.107]	K02496	HemX, putative uroporphyrinogen-III C-methyltransferase [PF04375.18]	PF04375	no	no	no	no	no	no	no	no
UP_ACC	feeding	Accumulibacter regalis	MAG_92494_Ga0131788_11_1761	K02498	HemY protein	K02498	HemY protein N-terminus [PF07219.17]	PF07219	no	no	no	no	no	no	no	no
UP_ACC	feeding	Accumulibacter regalis	MAG_92494_Ga0131788_11_1765	K03557	Fis family transcriptional regulator, factor for inversion stimulation protein	K03557	Bacterial regulatory protein, Fis family [PF02954.23]	PF02954	no	no	no	no	no	no	no	no
UP_ACC	feeding	Accumulibacter regalis	MAG_92494_Ga0131788_11_1767	K03608	cell division topological specificity factor	K03608	Septum formation topological specificity factor MinE [PF03776.18]	PF03776	no	no	no	no	no	no	no	no
UP_ACC	feeding	Accumulibacter regalis	MAG_92494_Ga0131788_11_1768	K03609	septum site-determining protein MinD	K03609	NUBPL iron-transfer P-loop NTPase [PF10609.13]; AAA domain [PF13614.10]; Cellulose biosynthesis protein BcsQ [PF06564.16]; CobQ/CobB/MinD/ParA nucleotide binding domain [PF01656.27]; ATPase MipZ [PF09140.15]; VirC1 protein [PF07015.15]; Anion-transporting ATPase [PF02374.19]; 4Fe-4S iron sulfur cluster binding proteins, NifH/frxC family [PF00142.22]	PF10609	no	no	no	no	no	no	no	no
UP_ACC	feeding	Accumulibacter regalis	MAG_92494_Ga0131788_11_1769	K03610	septum site-determining protein MinC	K03610	Septum formation inhibitor MinC, C-terminal domain [PF03775.20]; Septum formation inhibitor MinC, N-terminal domain [PF05209.17]	PF03775	no	no	no	no	no	no	no	no
UP_ACC	feeding	Accumulibacter regalis	MAG_92494_Ga0131788_11_1777	K04744	LPS-assembly protein	K04744	LPS transport system D [PF04453.18]; LptD protein [PF19838.3]	PF04453	no	no	no	no	no	no	no	no
UP_ACC	feeding	Accumulibacter regalis	MAG_92494_Ga0131788_11_1778	K03771	peptidyl-prolyl cis-trans isomerase SurA [EC:5.2.1.8]	K03771	SurA N-terminal domain [PF09312.15]; PPIC-type PPIASE domain [PF13616.10]; PPIC-type PPIASE domain [PF00639.25]; SurA-like N-terminal domain [PF13624.10]; PPIC-type PPIASE domain [PF13145.10]	PF09312	no	no	no	no	no	no	no	no
UP_ACC	feeding	Accumulibacter regalis	MAG_92494_Ga0131788_11_1782	no	no	K01420	Crp-like helix-turn-helix domain [PF13545.10]	PF13545	no	no	no	no	no	no	no	no
UP_ACC	feeding	Accumulibacter regalis	MAG_92494_Ga0131788_11_1785	K01414	oligopeptidase A [EC:3.4.24.70]	K01414	Peptidase family M3 [PF01432.24]; Neurolysin/Thimet oligopeptidase, N-terminal domain [PF19310.3]	PF01432	no	no	no	no	no	no	no	no
UP_ACC	feeding	Accumulibacter regalis	MAG_92494_Ga0131788_11_1790	K00615	transketolase [EC:2.2.1.1]	K00615	Transketolase, thiamine diphosphate binding domain [PF00456.25]; Transketolase, pyrimidine binding domain [PF02779.28]; Transketolase, C-terminal domain [PF02780.24]; Dehydrogenase E1 component [PF00676.24]	PF00456	no	tkt	Pentose Phosphate		Transketolase	2.2.1.1	COG0021
UP_ACC	feeding	Accumulibacter regalis	MAG_92494_Ga0131788_11_1799	K01535	H+-transporting ATPase [EC:7.1.2.1]	K01535	E1-E2 ATPase [PF00122.24]; haloacid dehalogenase-like hydrolase [PF00702.30]; Cation transporter/ATPase, N-terminus [PF00690.30]	PF00122	no	no	no	no	no	no	no	no
UP_ACC	feeding	Accumulibacter regalis	MAG_92494_Ga0131788_11_1800	no	no	K00937	Polyphosphate kinase 2 (PPK2) [PF03976.18]	PF03976	no	ppk	Polyphosphate	P polyP n+1	Polyphosphate kinase	2.7.4.1
UP_ACC	feeding	Accumulibacter regalis	MAG_92494_Ga0131788_11_1806	K03769	peptidyl-prolyl cis-trans isomerase C [EC:5.2.1.8]	K03769	PPIC-type PPIASE domain [PF13616.10]; PPIC-type PPIASE domain [PF00639.25]; PPIC-type PPIASE domain [PF13145.10]	PF13616	no	no	no	no	no	no	no	no
UP_ACC	feeding	Accumulibacter regalis	MAG_92494_Ga0131788_11_1809	K09007	GTP cyclohydrolase IB [EC:3.5.4.16]	K09007	Type I GTP cyclohydrolase folE2 [PF02649.18]	PF02649	no	no	no	no	no	no	no	no
UP_ACC	feeding	Accumulibacter regalis	MAG_92494_Ga0131788_11_1810	K06954	uncharacterized protein	K06954	Flavin containing amine oxidoreductase [PF01593.28]; NAD(P)-binding Rossmann-like domain [PF13450.10]	PF01593	no	no	no	no	no	no	no	no
UP_ACC	feeding	Accumulibacter regalis	MAG_92494_Ga0131788_11_1811	K09701	uncharacterized protein	K09701	Protein of unknown function (DUF1365) [PF07103.15]	PF07103	no	no	no	no	no	no	no	no
UP_ACC	feeding	Accumulibacter regalis	MAG_92494_Ga0131788_11_1838	no	no	K00799	Glutathione S-transferase, N-terminal domain [PF02798.24]; Glutathione S-transferase, C-terminal domain [PF14497.10]	PF02798	no	no	no	no	no	no	no	no
UP_ACC	feeding	Accumulibacter regalis	MAG_92494_Ga0131788_11_1854	K14379	tartrate-resistant acid phosphatase type 5 [EC:3.1.3.2]	K14379	Calcineurin-like phosphoesterase [PF00149.32]	PF00149	no	no	no	no	no	no	no	no
UP_ACC	feeding	Accumulibacter regalis	MAG_92494_Ga0131788_11_1855	no	no	K19005	Sulfatase [PF00884.27]	PF00884	no	no	no	no	no	no	no	no
UP_ACC	feeding	Accumulibacter regalis	MAG_92494_Ga0131788_11_1857	K11936	poly-beta-1,6-N-acetyl-D-glucosamine synthase [EC:2.4.1.-]	K11936	Glycosyltransferase like family 2 [PF13641.10]; Glycosyl hydrolases family 18 [PF00704.32]; Glycosyl transferase family group 2 [PF13632.10]; Polysaccharide deacetylase [PF01522.25]; Chitin synthase [PF03142.19]; Glycosyl transferase family 2 [PF00535.30]; Glycosyl transferase family 21 [PF13506.10]; Cellulose synthase [PF03552.18]	PF13641	no	icaA	Extracellular matrix	PG	poly-beta-1 6-N-acetyl-D-glucosamine synthase	2.4.1.-	COG1215
UP_ACC	feeding	Accumulibacter regalis	MAG_92494_Ga0131788_11_1857	K11936	poly-beta-1,6-N-acetyl-D-glucosamine synthase [EC:2.4.1.-]	K11936	Glycosyltransferase like family 2 [PF13641.10]; Glycosyl hydrolases family 18 [PF00704.32]; Glycosyl transferase family group 2 [PF13632.10]; Polysaccharide deacetylase [PF01522.25]; Chitin synthase [PF03142.19]; Glycosyl transferase family 2 [PF00535.30]; Glycosyl transferase family 21 [PF13506.10]; Cellulose synthase [PF03552.18]	PF13641	no	icaA	Extracellular matrix	PG	poly-beta-1 6-N-acetyl-D-glucosamine synthase	2.4.1.-	COG1215
UP_ACC	feeding	Accumulibacter regalis	MAG_92494_Ga0131788_11_1864	no	no	K03686	DnaJ C terminal domain [PF01556.22]; DnaJ domain [PF00226.35]	PF01556	no	no	no	no	no	no	no	no
UP_ACC	feeding	Accumulibacter regalis	MAG_92494_Ga0131788_11_1868	K20534	polyisoprenyl-phosphate glycosyltransferase [EC:2.4.-.-]	K20534	Glycosyl transferase family 2 [PF00535.30]; Glycosyltransferase like family 2 [PF13641.10]	PF00535	no	no	no	no	no	no	no	no
UP_ACC	feeding	Accumulibacter regalis	MAG_92494_Ga0131788_11_1871	no	no	K20444	Glycosyl transferase family 2 [PF00535.30]; Glycosyltransferase like family 2 [PF13641.10]; Glycosyltransferase like family 2 [PF10111.13]	PF00535	no	no	no	no	no	no	no	no
UP_ACC	feeding	Accumulibacter regalis	MAG_92494_Ga0131788_11_1872	K02572	ferredoxin-type protein NapF	K02572	4Fe-4S dicluster domain [PF13187.10]; 4Fe-4S dicluster domain [PF12838.11]; 4Fe-4S dicluster domain [PF14697.10]; 4Fe-4S dicluster domain [PF13746.10]; 4Fe-4S dicluster domain [PF13237.10]; 4Fe-4S dicluster domain [PF13247.10]; 4Fe-4S binding domain [PF12837.11]; 4Fe-4S dicluster domain [PF13183.10]	PF13187	no	no	no	no	no	no	no	no
UP_ACC	feeding	Accumulibacter regalis	MAG_92494_Ga0131788_11_1873	no	no	K02078	AMP-binding enzyme [PF00501.32]; Acyltransferase [PF01553.25]	PF00501	no	no	no	no	no	no	no	no
UP_ACC	feeding	Accumulibacter regalis	MAG_92494_Ga0131788_11_1874	K02568	nitrate reductase (cytochrome), electron transfer subunit	K02568	Nitrate reductase cytochrome c-type subunit (NapB) [PF03892.18]	PF03892	no	napB	Denitrification	Nitrate to nitrite	nitrate reductase (cytochrome) electron transfer subunit		COG3043
UP_ACC	feeding	Accumulibacter regalis	MAG_92494_Ga0131788_11_1875	K02574	ferredoxin-type protein NapH	K02574	4Fe-4S dicluster domain [PF14697.10]; 4Fe-4S dicluster domain [PF13187.10]; 4Fe-4S dicluster domain [PF12838.11]; 4Fe-4S dicluster domain [PF13237.10]	PF14697	no	no	no	no	no	no	no	no
UP_ACC	feeding	Accumulibacter regalis	MAG_92494_Ga0131788_11_1876	K02573	ferredoxin-type protein NapG	K02573	4Fe-4S dicluster domain [PF12838.11]; 4Fe-4S dicluster domain [PF13187.10]; 4Fe-4S dicluster domain [PF13247.10]; 4Fe-4S dicluster domain [PF13237.10]; 4Fe-4S dicluster domain [PF14697.10]	PF12838	no	no	no	no	no	no	no	no
UP_ACC	feeding	Accumulibacter regalis	MAG_92494_Ga0131788_11_1877	K02567	nitrate reductase (cytochrome) [EC:1.9.6.1]	K02567	Molybdopterin oxidoreductase [PF00384.26]; Molydopterin dinucleotide binding domain [PF01568.25]; Molybdopterin oxidoreductase Fe4S4 domain [PF04879.20]	PF00384	no	napA	Denitrification	Nitrate to nitrite	nitrate reductase (cytochrome)	1.9.6.1	COG0243
UP_ACC	feeding	Accumulibacter regalis	MAG_92494_Ga0131788_11_1878	K02570	periplasmic nitrate reductase NapD	K02570	NapD protein [PF03927.17]	PF03927	no	no	no	no	no	no	no	no
UP_ACC	feeding	Accumulibacter regalis	MAG_92494_Ga0131788_11_1881	K16092	vitamin B12 transporter	K16092	TonB dependent receptor [PF00593.28]; TonB-dependent Receptor Plug Domain [PF07715.19]; Outer membrane protein beta-barrel family [PF14905.10]	PF00593	no	no	no	no	no	no	no	no
UP_ACC	feeding	Accumulibacter regalis	MAG_92494_Ga0131788_11_1881	K16092	vitamin B12 transporter	K16092	TonB dependent receptor [PF00593.28]; TonB-dependent Receptor Plug Domain [PF07715.19]; Outer membrane protein beta-barrel family [PF14905.10]	PF00593	no	no	no	no	no	no	no	no
UP_ACC	feeding	Accumulibacter regalis	MAG_92494_Ga0131788_11_1885	K07216	hemerythrin	K07216	Hemerythrin HHE cation binding domain [PF01814.27]	PF01814	no	no	no	no	no	no	no	no
UP_ACC	feeding	Accumulibacter regalis	MAG_92494_Ga0131788_11_1886	K06158	ATP-binding cassette, subfamily F, member 3	K06158	ABC transporter [PF00005.31]; ABC transporter [PF12848.11]	PF00005	no	no	no	no	no	no	no	no
UP_ACC	feeding	Accumulibacter regalis	MAG_92494_Ga0131788_11_1889	K20971	two-component system, sensor histidine kinase LadS	K20971	Diguanylate cyclase, GGDEF domain [PF00990.25]; 7TMR-DISM extracellular 2 [PF07696.15]; 7TM diverse intracellular signalling [PF07695.15]	PF00990	no	ladS	Quorum sensing	Gac/Rsm pathway	two-component system
UP_ACC	feeding	Accumulibacter regalis	MAG_92494_Ga0131788_11_1891	K06158	ATP-binding cassette, subfamily F, member 3	K06158	ABC transporter [PF00005.31]; ABC transporter [PF12848.11]	PF00005	no	no	no	no	no	no	no	no
UP_ACC	feeding	Accumulibacter regalis	MAG_92494_Ga0131788_11_1892	K11250	leucine efflux protein	K11250	LysE type translocator [PF01810.22]	PF01810	no	no	no	no	no	no	no	no
UP_ACC	feeding	Accumulibacter regalis	MAG_92494_Ga0131788_11_1894	K01759	lactoylglutathione lyase [EC:4.4.1.5]	K01759	Glyoxalase/Bleomycin resistance protein/Dioxygenase superfamily [PF00903.29]; Glyoxalase-like domain [PF12681.11]; Glyoxalase-like domain [PF18029.5]; Glyoxalase-like domain [PF13468.10]; Glyoxalase/Bleomycin resistance protein/Dioxygenase superfamily [PF13669.10]; Glyoxalase superfamily protein [PF19581.3]	PF00903	no	no	no	no	no	no	no	no
UP_ACC	feeding	Accumulibacter regalis	MAG_92494_Ga0131788_11_1896	no	no	K07043	YgjP-like, metallopeptidase domain [PF01863.21]	PF01863	no	no	no	no	no	no	no	no
UP_ACC	feeding	Accumulibacter regalis	MAG_92494_Ga0131788_11_1910	K09908	uncharacterized protein	K09908	Protein of unknown function (DUF1043) [PF06295.16]	PF06295	no	no	no	no	no	no	no	no
UP_ACC	feeding	Accumulibacter regalis	MAG_92494_Ga0131788_11_1911	K00263	leucine dehydrogenase [EC:1.4.1.9]	K00263	Glu/Leu/Phe/Val dehydrogenase, dimerisation domain [PF02812.22]; Glutamate/Leucine/Phenylalanine/Valine dehydrogenase [PF00208.25]	PF02812	no	no	no	no	no	no	no	no
UP_ACC	feeding	Accumulibacter regalis	MAG_92494_Ga0131788_11_1912	K04090	indolepyruvate ferredoxin oxidoreductase [EC:1.2.7.8]	K04090	Family of unknown function (DUF6537) [PF20169.2]; Pyruvate ferredoxin/flavodoxin oxidoreductase [PF01558.22]; Thiamine pyrophosphate enzyme, C-terminal TPP binding domain [PF02775.25]	PF20169	no	no	no	no	no	no	no	no
UP_ACC	feeding	Accumulibacter regalis	MAG_92494_Ga0131788_11_1921	K05595	multiple antibiotic resistance protein	K05595	MarC family integral membrane protein [PF01914.21]	PF01914	no	no	no	no	no	no	no	no
UP_ACC	feeding	Accumulibacter regalis	MAG_92494_Ga0131788_11_1928	K07001	NTE family protein	K07001	Patatin-like phospholipase [PF01734.26]; Omp85 superfamily domain [PF01103.27]	PF01734	no	no	no	no	no	no	no	no
UP_ACC	feeding	Accumulibacter regalis	MAG_92494_Ga0131788_11_1933	K01674	carbonic anhydrase [EC:4.2.1.1]	K01674	Eukaryotic-type carbonic anhydrase [PF00194.25]; Surface-adhesin protein E [PF16747.9]	PF00194	no	no	no	no	no	no	no	no
UP_ACC	feeding	Accumulibacter regalis	MAG_92494_Ga0131788_11_1937	K01897	long-chain acyl-CoA synthetase [EC:6.2.1.3]	K01897	AMP-binding enzyme [PF00501.32]	PF00501	no	fadD	B oxidation		Long chain fatty acid-CoA ligase	6.2.1.3	COG0318 COG1022
UP_ACC	feeding	Accumulibacter regalis	MAG_92494_Ga0131788_11_1938	K01995	branched-chain amino acid transport system ATP-binding protein	K01995	ABC transporter [PF00005.31]	PF00005	no	livG	ABC transporters	branched-chain amino acid	branched-chain amino acid transport system ATP-binding protein		COG0411
UP_ACC	feeding	Accumulibacter regalis	MAG_92494_Ga0131788_11_1941	no	no	K01999	Periplasmic binding protein [PF13458.10]	PF13458	no	livK	ABC transporters	branched-chain amino acid	branched-chain amino acid transport system substrate-binding protein		COG0683
UP_ACC	feeding	Accumulibacter regalis	MAG_92494_Ga0131788_11_1942	K01996	branched-chain amino acid transport system ATP-binding protein	K01996	ABC transporter [PF00005.31]	PF00005	no	livF	ABC transporters	branched-chain amino acid	branched-chain amino acid transport system ATP-binding protein		COG0410
UP_ACC	feeding	Accumulibacter regalis	MAG_92494_Ga0131788_11_1949	K02601	transcription termination/antitermination protein NusG	K02601	Transcription termination factor nusG [PF02357.23]; KOW motif [PF00467.33]	PF02357	no	no	no	no	no	no	no	no
UP_ACC	feeding	Accumulibacter regalis	MAG_92494_Ga0131788_11_1951	K02863	large subunit ribosomal protein L1	K02863	Ribosomal protein L1p/L10e family [PF00687.25]	PF00687	no	no	no	no	no	no	no	no
UP_ACC	feeding	Accumulibacter regalis	MAG_92494_Ga0131788_11_1955	K03046	DNA-directed RNA polymerase subunit beta' [EC:2.7.7.6]	K03046	RNA polymerase Rpb1, domain 5 [PF04998.21]; RNA polymerase Rpb1, domain 1 [PF04997.16]; RNA polymerase Rpb1, domain 2 [PF00623.24]; RNA polymerase Rpb1, domain 3 [PF04983.22]; RNA polymerase Rpb1, domain 4 [PF05000.21]	PF04998	no	no	no	no	no	no	no	no
UP_ACC	feeding	Accumulibacter regalis	MAG_92494_Ga0131788_11_1957	K02992	small subunit ribosomal protein S7	K02992	Ribosomal protein S7p/S5e [PF00177.25]	PF00177	no	no	no	no	no	no	no	no
UP_ACC	feeding	Accumulibacter regalis	MAG_92494_Ga0131788_11_1959	K02946	small subunit ribosomal protein S10	K02946	Ribosomal protein S10p/S20e [PF00338.26]	PF00338	no	no	no	no	no	no	no	no
UP_ACC	feeding	Accumulibacter regalis	MAG_92494_Ga0131788_11_1960	K02906	large subunit ribosomal protein L3	K02906	Ribosomal protein L3 [PF00297.26]	PF00297	no	no	no	no	no	no	no	no
UP_ACC	feeding	Accumulibacter regalis	MAG_92494_Ga0131788_11_1967	K02878	large subunit ribosomal protein L16	K02878	Ribosomal protein L16p/L10e [PF00252.22]	PF00252	no	no	no	no	no	no	no	no
UP_ACC	feeding	Accumulibacter regalis	MAG_92494_Ga0131788_11_1968	K02904	large subunit ribosomal protein L29	K02904	Ribosomal L29 protein [PF00831.27]	PF00831	no	no	no	no	no	no	no	no
UP_ACC	feeding	Accumulibacter regalis	MAG_92494_Ga0131788_11_1969	K02961	small subunit ribosomal protein S17	K02961	Ribosomal protein S17 [PF00366.24]	PF00366	no	no	no	no	no	no	no	no
UP_ACC	feeding	Accumulibacter regalis	MAG_92494_Ga0131788_11_1970	K02874	large subunit ribosomal protein L14	K02874	Ribosomal protein L14p/L23e [PF00238.23]	PF00238	no	no	no	no	no	no	no	no
UP_ACC	feeding	Accumulibacter regalis	MAG_92494_Ga0131788_11_1971	K02895	large subunit ribosomal protein L24	K02895	Ribosomal proteins 50S L24/mitochondrial 39S L24 [PF17136.8]	PF17136	no	no	no	no	no	no	no	no
UP_ACC	feeding	Accumulibacter regalis	MAG_92494_Ga0131788_11_1974	K02994	small subunit ribosomal protein S8	K02994	Ribosomal protein S8 [PF00410.23]	PF00410	no	no	no	no	no	no	no	no
UP_ACC	feeding	Accumulibacter regalis	MAG_92494_Ga0131788_11_1983	K02952	small subunit ribosomal protein S13	K02952	Ribosomal protein S13/S18 [PF00416.26]	PF00416	no	no	no	no	no	no	no	no
UP_ACC	feeding	Accumulibacter regalis	MAG_92494_Ga0131788_11_1984	K02948	small subunit ribosomal protein S11	K02948	Ribosomal protein S11 [PF00411.23]	PF00411	no	no	no	no	no	no	no	no
UP_ACC	feeding	Accumulibacter regalis	MAG_92494_Ga0131788_11_1989	K23777	TetR/AcrR family transcriptional regulator, regulator of cefoperazone and chloramphenicol sensitivity	K23777	Tetracyclin repressor-like, C-terminal domain [PF17939.5]; Bacterial regulatory proteins, tetR family [PF00440.27]	PF17939	no	no	no	no	no	no	no	no
UP_ACC	feeding	Accumulibacter regalis	MAG_92494_Ga0131788_11_1990	K06445	acyl-CoA dehydrogenase [EC:1.3.99.-]	K06445	Acyl-CoA dehydrogenase, C-terminal, bacterial type [PF09317.15]; Acyl-CoA dehydrogenase, N-terminal domain [PF02771.20]	PF09317	no	no	no	no	no	no	no	no
UP_ACC	feeding	Accumulibacter regalis	MAG_92494_Ga0131788_11_1992	K01782	3-hydroxyacyl-CoA dehydrogenase / enoyl-CoA hydratase / 3-hydroxybutyryl-CoA epimerase [EC:1.1.1.35 4.2.1.17 5.1.2.3]	K01782	3-hydroxyacyl-CoA dehydrogenase, NAD binding domain [PF02737.22]; Enoyl-CoA hydratase/isomerase [PF00378.24]; 3-hydroxyacyl-CoA dehydrogenase, C-terminal domain [PF00725.26]; Enoyl-CoA hydratase/isomerase [PF16113.9]	PF02737	no	no	no	no	no	no	no	no
UP_ACC	feeding	Accumulibacter regalis	MAG_92494_Ga0131788_11_1995	K00632	acetyl-CoA acyltransferase [EC:2.3.1.16]	K00632	Thiolase, N-terminal domain [PF00108.27]; Thiolase, C-terminal domain [PF02803.22]; PRMT5 arginine-N-methyltransferase [PF05185.20]	PF00108	no	fadA	B oxidation		Acetyl-CoA acyltransferase	2.3.1.16	COG0183
UP_ACC	feeding	Accumulibacter regalis	MAG_92494_Ga0131788_11_1999	K09022	2-iminobutanoate/2-iminopropanoate deaminase [EC:3.5.99.10]	K09022	Endoribonuclease L-PSP [PF01042.25]; YjgF/chorismate_mutase-like, putative endoribonuclease [PF14588.10]	PF01042	no	no	no	no	no	no	no	no
UP_ACC	feeding	Accumulibacter regalis	MAG_92494_Ga0131788_11_2003	K02074	zinc/manganese transport system ATP-binding protein	K02074	ABC transporter [PF00005.31]	PF00005	no	no	no	no	no	no	no	no
UP_ACC	feeding	Accumulibacter regalis	MAG_92494_Ga0131788_11_2008	K07093	uncharacterized protein	K07093	Alkaline phosphatase PhoX [PF05787.17]	PF05787	no	no	no	no	no	no	no	no
UP_ACC	feeding	Accumulibacter regalis	MAG_92494_Ga0131788_11_2010	K00259	alanine dehydrogenase [EC:1.4.1.1]	K00259	Alanine dehydrogenase/PNT, C-terminal domain [PF01262.25]; Alanine dehydrogenase/PNT, N-terminal domain [PF05222.19]	PF01262	no	no	no	no	no	no	no	no
UP_ACC	feeding	Accumulibacter regalis	MAG_92494_Ga0131788_11_2010	K00259	alanine dehydrogenase [EC:1.4.1.1]	K00259	Alanine dehydrogenase/PNT, C-terminal domain [PF01262.25]; Alanine dehydrogenase/PNT, N-terminal domain [PF05222.19]	PF01262	no	no	no	no	no	no	no	no
UP_ACC	feeding	Accumulibacter regalis	MAG_92494_Ga0131788_11_2014	K13643	Rrf2 family transcriptional regulator, iron-sulfur cluster assembly transcription factor	K13643	Iron-dependent Transcriptional regulator [PF02082.24]	PF02082	no	no	no	no	no	no	no	no
UP_ACC	feeding	Accumulibacter regalis	MAG_92494_Ga0131788_11_2017	no	no	K04488	NifU-like N terminal domain [PF01592.20]	PF01592	no	no	no	no	no	no	no	no
UP_ACC	feeding	Accumulibacter regalis	MAG_92494_Ga0131788_11_2018	K13628	iron-sulfur cluster assembly protein	K13628	Iron-sulphur cluster biosynthesis [PF01521.24]	PF01521	no	no	no	no	no	no	no	no
UP_ACC	feeding	Accumulibacter regalis	MAG_92494_Ga0131788_11_2019	K04082	molecular chaperone HscB	K04082	HSCB C-terminal oligomerisation domain [PF07743.17]; DnaJ domain [PF00226.35]	PF07743	no	no	no	no	no	no	no	no
UP_ACC	feeding	Accumulibacter regalis	MAG_92494_Ga0131788_11_2021	K04755	ferredoxin, 2Fe-2S	K04755	no	no	no	no	no	no	no	no	no	no
UP_ACC	feeding	Accumulibacter regalis	MAG_92494_Ga0131788_11_2029	K09781	uncharacterized protein	K09781	Protein of unknown function (DUF808) [PF05661.16]	PF05661	no	no	no	no	no	no	no	no
UP_ACC	feeding	Accumulibacter regalis	MAG_92494_Ga0131788_11_2038	K01434	penicillin G amidase [EC:3.5.1.11]	K01434	Penicillin amidase [PF01804.22]	PF01804	no	no	no	no	no	no	no	no
UP_ACC	feeding	Accumulibacter regalis	MAG_92494_Ga0131788_11_2045	no	no	K00681	Gamma-glutamyltranspeptidase [PF01019.25]	PF01019	no	no	no	no	no	no	no	no
UP_ACC	feeding	Accumulibacter regalis	MAG_92494_Ga0131788_11_2048	K04771	serine protease Do [EC:3.4.21.107]	K04771	Trypsin-like peptidase domain [PF13365.10]; PDZ domain [PF13180.10]; PDZ domain [PF17820.5]	PF13365	no	no	no	no	no	no	no	no
UP_ACC	feeding	Accumulibacter regalis	MAG_92494_Ga0131788_11_2050	K07666	two-component system, OmpR family, response regulator QseB	K02483	Response regulator receiver domain [PF00072.28]; Transcriptional regulatory protein, C terminal [PF00486.32]	PF00072	no	no	no	no	no	no	no	no
UP_ACC	feeding	Accumulibacter regalis	MAG_92494_Ga0131788_11_2050	K07666	two-component system, OmpR family, response regulator QseB	K02483	Response regulator receiver domain [PF00072.28]; Transcriptional regulatory protein, C terminal [PF00486.32]	PF00072	no	no	no	no	no	no	no	no
UP_ACC	feeding	Accumulibacter regalis	MAG_92494_Ga0131788_11_2052	no	no	K02461	Predicted periplasmic protein (DUF2092) [PF09865.13]	PF09865	no	no	no	no	no	no	no	no
UP_ACC	feeding	Accumulibacter regalis	MAG_92494_Ga0131788_11_2053	no	no	K11102	Sodium:dicarboxylate symporter family [PF00375.22]	PF00375	no	no	no	no	no	no	no	no
UP_ACC	feeding	Accumulibacter regalis	MAG_92494_Ga0131788_11_2058	K26138	nitrite reductase [NAD(P)H] small subunit [EC:1.7.1.4]	K26138	Rieske-like [2Fe-2S] domain [PF13806.10]; Rieske [2Fe-2S] domain [PF00355.30]	PF13806	no	nasE	Assimilatory nitrate reduction	nitrite to ammonia	nitrite reductase [NAD(P)H] small subunit [EC:1.7.1.4]		COG2146
UP_ACC	feeding	Accumulibacter regalis	MAG_92494_Ga0131788_11_2059	K26139	nitrite reductase [NAD(P)H] large subunit [EC:1.7.1.4]	K26139	Pyridine nucleotide-disulphide oxidoreductase [PF07992.18]; Nitrite and sulphite reductase 4Fe-4S domain [PF01077.26]; Rubredoxin NAD+ reductase C-terminal domain [PF18267.5]; Pyridine nucleotide-disulphide oxidoreductase [PF00070.31]; Nitrite/Sulfite reductase ferredoxin-like half domain [PF03460.21]; BFD-like [2Fe-2S] binding domain [PF04324.19]; Pyridine nucleotide-disulphide oxidoreductase [P…	PF07992	no	nasD	Assimilatory nitrate reduction	nitrite to ammonia	nitrite reductase [NAD(P)H] large subunit [EC:1.7.1.4]		COG1251
UP_ACC	feeding	Accumulibacter regalis	MAG_92494_Ga0131788_11_2067	K12686	outer membrane lipase/esterase	K12686	GDSL-like Lipase/Acylhydrolase [PF00657.26]	PF00657	no	no	no	no	no	no	no	no
UP_ACC	feeding	Accumulibacter regalis	MAG_92494_Ga0131788_11_2070	no	no	K21029	ThiF family [PF00899.25]	PF00899	no	no	no	no	no	no	no	no
UP_ACC	feeding	Accumulibacter regalis	MAG_92494_Ga0131788_11_2078	K08682	acyl carrier protein phosphodiesterase [EC:3.1.4.14]	K08682	Acyl carrier protein phosphodiesterase [PF04336.16]	PF04336	no	no	no	no	no	no	no	no
UP_ACC	feeding	Accumulibacter regalis	MAG_92494_Ga0131788_11_2079	K06207	GTP-binding protein	K06207	TypA/BipA C-terminal domain [PF21018.1]; Elongation factor Tu GTP binding domain [PF00009.31]; Elongation factor G C-terminus [PF00679.28]; Elongation factor Tu domain 2 [PF03144.29]	PF21018	no	no	no	no	no	no	no	no
UP_ACC	feeding	Accumulibacter regalis	MAG_92494_Ga0131788_11_2080	K06886	hemoglobin	K06886	Bacterial-like globin [PF01152.25]	PF01152	no	no	no	no	no	no	no	no
UP_ACC	feeding	Accumulibacter regalis	MAG_92494_Ga0131788_11_2083	K07182	CBS domain-containing protein	K07182	Putative nucleotidyltransferase substrate binding domain [PF10335.13]; Putative nucleotidyltransferase DUF294 [PF03445.17]; CBS domain [PF00571.32]	PF10335	no	no	no	no	no	no	no	no
UP_ACC	feeding	Accumulibacter regalis	MAG_92494_Ga0131788_11_2084	K09928	uncharacterized protein	K09928	Uncharacterized protein conserved in bacteria (DUF2062) [PF09835.13]	PF09835	no	no	no	no	no	no	no	no
UP_ACC	feeding	Accumulibacter regalis	MAG_92494_Ga0131788_11_2085	K14055	universal stress protein E	K14055	Universal stress protein family [PF00582.30]	PF00582	no	no	no	no	no	no	no	no
UP_ACC	feeding	Accumulibacter regalis	MAG_92494_Ga0131788_11_2086	no	no	K01537	E1-E2 ATPase [PF00122.24]; Cation transporting ATPase, C-terminus [PF00689.25]; Cation transport ATPase (P-type) [PF13246.10]; haloacid dehalogenase-like hydrolase [PF00702.30]; Cation transporter/ATPase, N-terminus [PF00690.30]; haloacid dehalogenase-like hydrolase [PF12710.11]	PF00122	no	no	no	no	no	no	no	no
UP_ACC	feeding	Accumulibacter regalis	MAG_92494_Ga0131788_11_2094	K05564	multicomponent K+:H+ antiporter subunit G	K05564	Na+/H+ antiporter subunit [PF03334.18]	PF03334	no	no	no	no	no	no	no	no
UP_ACC	feeding	Accumulibacter regalis	MAG_92494_Ga0131788_11_2095	K05563	multicomponent K+:H+ antiporter subunit F	K05563	Multiple resistance and pH regulation protein F (MrpF / PhaF) [PF04066.17]	PF04066	no	no	no	no	no	no	no	no
UP_ACC	feeding	Accumulibacter regalis	MAG_92494_Ga0131788_11_2095	K05563	multicomponent K+:H+ antiporter subunit F	K05563	Multiple resistance and pH regulation protein F (MrpF / PhaF) [PF04066.17]	PF04066	no	no	no	no	no	no	no	no
UP_ACC	feeding	Accumulibacter regalis	MAG_92494_Ga0131788_11_2096	K05562	multicomponent K+:H+ antiporter subunit E	K05562	Na+/H+ ion antiporter subunit [PF01899.20]	PF01899	no	no	no	no	no	no	no	no
UP_ACC	feeding	Accumulibacter regalis	MAG_92494_Ga0131788_11_2096	K05562	multicomponent K+:H+ antiporter subunit E	K05562	Na+/H+ ion antiporter subunit [PF01899.20]	PF01899	no	no	no	no	no	no	no	no
UP_ACC	feeding	Accumulibacter regalis	MAG_92494_Ga0131788_11_2097	K05561	multicomponent K+:H+ antiporter subunit D	K05561	Proton-conducting membrane transporter [PF00361.24]	PF00361	no	no	no	no	no	no	no	no
UP_ACC	feeding	Accumulibacter regalis	MAG_92494_Ga0131788_11_2099	K05559	multicomponent K+:H+ antiporter subunit A	K05559	Proton-conducting membrane transporter [PF00361.24]; Domain related to MnhB subunit of Na+/H+ antiporter [PF04039.17]; MBH, subunit E [PF20501.2]; MBH, subunit D [PF13244.10]; NADH-Ubiquinone oxidoreductase (complex I), chain 5 N-terminus [PF00662.24]	PF00361	no	no	no	no	no	no	no	no
UP_ACC	feeding	Accumulibacter regalis	MAG_92494_Ga0131788_11_2099	K05559	multicomponent K+:H+ antiporter subunit A	K05559	Proton-conducting membrane transporter [PF00361.24]; Domain related to MnhB subunit of Na+/H+ antiporter [PF04039.17]; MBH, subunit E [PF20501.2]; MBH, subunit D [PF13244.10]; NADH-Ubiquinone oxidoreductase (complex I), chain 5 N-terminus [PF00662.24]	PF00361	no	no	no	no	no	no	no	no
UP_ACC	feeding	Accumulibacter regalis	MAG_92494_Ga0131788_11_2104	K08276	ecotin	K08276	Ecotin [PF03974.17]	PF03974	no	no	no	no	no	no	no	no
UP_ACC	feeding	Accumulibacter regalis	MAG_92494_Ga0131788_11_2114	K07220	uncharacterized protein	K07220	Protein of unknown function DUF47 [PF01865.20]	PF01865	no	no	no	no	no	no	no	no
UP_ACC	feeding	Accumulibacter regalis	MAG_92494_Ga0131788_11_2115	K03306	inorganic phosphate transporter, PiT family	K03306	Phosphate transporter family [PF01384.24]	PF01384	no	pitA	Polyphosphate	P transporter	Low-affinity inorganic phosphate transporter 1		COG0306
UP_ACC	feeding	Accumulibacter regalis	MAG_92494_Ga0131788_11_2123	no	no	K03413	Response regulator receiver domain [PF00072.28]	PF00072	no	no	no	no	no	no	no	no
UP_ACC	feeding	Accumulibacter regalis	MAG_92494_Ga0131788_11_2129	K06180	23S rRNA pseudouridine1911/1915/1917 synthase [EC:5.4.99.23]	K06180	RNA pseudouridylate synthase [PF00849.26]; S4 domain [PF01479.29]	PF00849	no	no	no	no	no	no	no	no
UP_ACC	feeding	Accumulibacter regalis	MAG_92494_Ga0131788_11_2130	K05810	purine-nucleoside/S-methyl-5'-thioadenosine phosphorylase / adenosine deaminase [EC:2.4.2.1 2.4.2.28 3.5.4.4]	K05810	Multi-copper polyphenol oxidoreductase laccase [PF02578.19]	PF02578	no	no	no	no	no	no	no	no
UP_ACC	feeding	Accumulibacter regalis	MAG_92494_Ga0131788_11_2133	K00023	acetoacetyl-CoA reductase [EC:1.1.1.36]	K00023	Enoyl-(Acyl carrier protein) reductase [PF13561.10]; short chain dehydrogenase [PF00106.29]; KR domain [PF08659.14]; NAD dependent epimerase/dehydratase family [PF01370.25]	PF13561	no	phaB	PHA	Biosynthesis	Acetyl-CoA reductase	1.1.1.36	COG1028
UP_ACC	feeding	Accumulibacter regalis	MAG_92494_Ga0131788_11_2133	K00023	acetoacetyl-CoA reductase [EC:1.1.1.36]	K00023	Enoyl-(Acyl carrier protein) reductase [PF13561.10]; short chain dehydrogenase [PF00106.29]; KR domain [PF08659.14]; NAD dependent epimerase/dehydratase family [PF01370.25]	PF13561	no	phaB	PHA	Biosynthesis	Acetyl-CoA reductase	1.1.1.36	COG1028
UP_ACC	feeding	Accumulibacter regalis	MAG_92494_Ga0131788_11_2140	no	no	K01686	Amidohydrolase [PF04909.18]	PF04909	no	no	no	no	no	no	no	no
UP_ACC	feeding	Accumulibacter regalis	MAG_92494_Ga0131788_11_2147	K21084	diguanylate cyclase [EC:2.7.7.65]	K02030	EAL domain [PF00563.24]; Diguanylate cyclase, GGDEF domain [PF00990.25]; Bacterial extracellular solute-binding proteins, family 3 [PF00497.24]; GAF domain [PF13185.10]; PAS fold [PF00989.29]; PAS fold [PF08448.14]; PAS domain [PF13426.11]	PF00563	no	no	no	no	no	no	no	no
UP_ACC	feeding	Accumulibacter regalis	MAG_92494_Ga0131788_11_2149	K18446	triphosphatase [EC:3.6.1.25]	K18446	CHAD domain [PF05235.18]; CYTH domain [PF01928.25]	PF05235	no	no	no	no	no	no	no	no
UP_ACC	feeding	Accumulibacter regalis	MAG_92494_Ga0131788_11_2163	K01679	fumarate hydratase, class II [EC:4.2.1.2]	K01679	Lyase [PF00206.24]; Fumarase C C-terminus [PF10415.13]	PF00206	no	fumC	TCA		fumarate hydratase, class II [EC:4.2.1.2]	4.2.1.2	COG0114
UP_ACC	feeding	Accumulibacter regalis	MAG_92494_Ga0131788_11_2164	K05972	acetylxylan esterase [EC:3.1.1.72]	K05972	Esterase PHB depolymerase [PF10503.13]; Prolyl oligopeptidase family [PF00326.25]; Phospholipase/Carboxylesterase [PF02230.20]; BD-FAE [PF20434.2]	PF10503	no	no	no	no	no	no	no	no
UP_ACC	feeding	Accumulibacter regalis	MAG_92494_Ga0131788_11_2165	K01692	enoyl-CoA hydratase [EC:4.2.1.17]	K01692	Enoyl-CoA hydratase/isomerase [PF00378.24]; Enoyl-CoA hydratase/isomerase [PF16113.9]	PF00378	no	no	no	no	no	no	no	no
UP_ACC	feeding	Accumulibacter regalis	MAG_92494_Ga0131788_11_2171	K21395	TRAP-type transport system periplasmic protein	K21395	Bacterial extracellular solute-binding protein, family 7 [PF03480.17]	PF03480	no	siaP	Extracellular matrix	nonulosonic acid pathways (NeuAc)	Neu5Ac-binding protein		COG1638
UP_ACC	feeding	Accumulibacter regalis	MAG_92494_Ga0131788_11_2173	K11690	C4-dicarboxylate transporter, DctM subunit	K11690	Tripartite ATP-independent periplasmic transporter, DctM component [PF06808.16]	PF06808	no	dctM	Extracellular matrix	nonulosonic acid pathways (NeuAc)	C4-dicarboxylate transporter sialic acid TRAP transporter permease protein SiaT		COG3090 COG1593
UP_ACC	feeding	Accumulibacter regalis	MAG_92494_Ga0131788_11_2174	K00375	GntR family transcriptional regulator / MocR family aminotransferase	K00375	Aminotransferase class I and II [PF00155.25]; Bacterial regulatory proteins, gntR family [PF00392.25]	PF00155	no	no	no	no	no	no	no	no
UP_ACC	feeding	Accumulibacter regalis	MAG_92494_Ga0131788_11_2175	K08683	3-hydroxyacyl-CoA dehydrogenase / 3-hydroxy-2-methylbutyryl-CoA dehydrogenase [EC:1.1.1.35 1.1.1.178]	K08683	Enoyl-(Acyl carrier protein) reductase [PF13561.10]; short chain dehydrogenase [PF00106.29]; KR domain [PF08659.14]	PF13561	no	no	no	no	no	no	no	no
UP_ACC	feeding	Accumulibacter regalis	MAG_92494_Ga0131788_11_2179	K22881	poly[(R)-3-hydroxyalkanoate] polymerase subunit PhaE	K22881	Poly(R)-hydroxyalkanoic acid synthase subunit (PHA_synth_III_E) [PF09712.14]	PF09712	no	phaE	PHA	Biosynthesis	Poly(3-hydroxyalkanoate) polymerase subunit PhaE	2.3.1.304
UP_ACC	feeding	Accumulibacter regalis	MAG_92494_Ga0131788_11_2183	K21430	aldose sugar dehydrogenase [EC:1.1.5.-]	K21430	Glucose / Sorbosone dehydrogenase [PF07995.15]	PF07995	no	no	no	no	no	no	no	no
UP_ACC	feeding	Accumulibacter regalis	MAG_92494_Ga0131788_11_2187	K01999	branched-chain amino acid transport system substrate-binding protein	K01999	Periplasmic binding protein [PF13458.10]	PF13458	no	livK	ABC transporters	branched-chain amino acid	branched-chain amino acid transport system substrate-binding protein		COG0683
UP_ACC	feeding	Accumulibacter regalis	MAG_92494_Ga0131788_11_2188	K01996	branched-chain amino acid transport system ATP-binding protein	K01996	ABC transporter [PF00005.31]	PF00005	no	livF	ABC transporters	branched-chain amino acid	branched-chain amino acid transport system ATP-binding protein		COG0410
UP_ACC	feeding	Accumulibacter regalis	MAG_92494_Ga0131788_11_2189	K01995	branched-chain amino acid transport system ATP-binding protein	K01995	ABC transporter [PF00005.31]; Branched-chain amino acid ATP-binding cassette transporter [PF12399.12]	PF00005	no	livG	ABC transporters	branched-chain amino acid	branched-chain amino acid transport system ATP-binding protein		COG0411
UP_ACC	feeding	Accumulibacter regalis	MAG_92494_Ga0131788_11_2192	K01803	triosephosphate isomerase (TIM) [EC:5.3.1.1]	K01803	Triosephosphate isomerase [PF00121.22]	PF00121	no	no	no	no	no	no	no	no
UP_ACC	feeding	Accumulibacter regalis	MAG_92494_Ga0131788_11_2193	K07216	hemerythrin	K07216	Diguanylate cyclase, GGDEF domain [PF00990.25]; Hemerythrin HHE cation binding domain [PF01814.27]	PF00990	no	no	no	no	no	no	no	no
UP_ACC	feeding	Accumulibacter regalis	MAG_92494_Ga0131788_11_2195	K02379	FdhD protein	K02379	FdhD/NarQ family [PF02634.19]	PF02634	no	no	no	no	no	no	no	no
UP_ACC	feeding	Accumulibacter regalis	MAG_92494_Ga0131788_11_2196	K00123	formate dehydrogenase major subunit [EC:1.17.1.9]	K00123	Molybdopterin oxidoreductase [PF00384.26]; Molydopterin dinucleotide binding domain [PF01568.25]; 2Fe-2S iron-sulfur cluster binding domain [PF13510.10]; Molybdopterin oxidoreductase Fe4S4 domain [PF04879.20]; 4Fe-4S dicluster domain [PF14697.10]; 4Fe-4S dicluster domain [PF13187.10]; 4Fe-4S dicluster domain [PF12838.11]; 4Fe-4S dicluster domain [PF13237.10]; 4Fe-4S dicluster domain [PF13183.10]	PF00384	no	no	no	no	no	no	no	no
UP_ACC	feeding	Accumulibacter regalis	MAG_92494_Ga0131788_11_2197	K22515	formate dehydrogenase beta subunit [EC:1.17.1.9]	K22515	Respiratory-chain NADH dehydrogenase 51 Kd subunit [PF01512.21]; Thioredoxin-like [2Fe-2S] ferredoxin [PF01257.23]; NADH-ubiquinone oxidoreductase-F iron-sulfur binding region [PF10589.13]	PF01512	no	no	no	no	no	no	no	no
UP_ACC	feeding	Accumulibacter regalis	MAG_92494_Ga0131788_11_2207	K04757	serine/threonine-protein kinase RsbW [EC:2.7.11.1]	K04757	Histidine kinase-like ATPase domain [PF13581.10]	PF13581	no	no	no	no	no	no	no	no
UP_ACC	feeding	Accumulibacter regalis	MAG_92494_Ga0131788_11_2208	no	no	K04749	no	no	no	no	no	no	no	no	no	no
UP_ACC	feeding	Accumulibacter regalis	MAG_92494_Ga0131788_11_2210	K04749	anti-sigma B factor antagonist	K04749	STAS domain [PF01740.25]; STAS domain [PF13466.10]	PF01740	no	no	no	no	no	no	no	no
UP_ACC	feeding	Accumulibacter regalis	MAG_92494_Ga0131788_11_2212	K19055	Ala-tRNA(Pro) deacylase [EC:3.1.1.-]	K19055	Aminoacyl-tRNA editing domain [PF04073.19]	PF04073	no	no	no	no	no	no	no	no
UP_ACC	feeding	Accumulibacter regalis	MAG_92494_Ga0131788_11_2214	K02030	polar amino acid transport system substrate-binding protein	K02030	Bacterial extracellular solute-binding proteins, family 3 [PF00497.24]; Ligated ion channel L-glutamate- and glycine-binding site [PF10613.13]	PF00497	no	no	no	no	no	no	no	no
UP_ACC	feeding	Accumulibacter regalis	MAG_92494_Ga0131788_11_2218	no	no	K05520	no	no	no	no	no	no	no	no	no	no
UP_ACC	feeding	Accumulibacter regalis	MAG_92494_Ga0131788_11_2220	K01607	4-carboxymuconolactone decarboxylase [EC:4.1.1.44]	K01607	Carboxymuconolactone decarboxylase family [PF02627.24]	PF02627	no	no	no	no	no	no	no	no
UP_ACC	feeding	Accumulibacter regalis	MAG_92494_Ga0131788_11_2222	K03333	cholesterol oxidase [EC:1.1.3.6]	K03333	GMC oxidoreductase [PF00732.23]; GMC oxidoreductase [PF05199.17]	PF00732	no	no	no	no	no	no	no	no
UP_ACC	feeding	Accumulibacter regalis	MAG_92494_Ga0131788_11_2233	K10563	formamidopyrimidine-DNA glycosylase [EC:3.2.2.23 4.2.99.18]	K10563	Formamidopyrimidine-DNA glycosylase N-terminal domain [PF01149.28]; Formamidopyrimidine-DNA glycosylase H2TH domain [PF06831.18]; Zinc finger found in FPG and IleRS [PF06827.18]	PF01149	no	no	no	no	no	no	no	no
UP_ACC	feeding	Accumulibacter regalis	MAG_92494_Ga0131788_11_2243	K00507	stearoyl-CoA desaturase (Delta-9 desaturase) [EC:1.14.19.1]	K00507	Fatty acid desaturase [PF00487.28]; Transposase [PF01610.21]	PF00487	no	no	no	no	no	no	no	no
UP_ACC	feeding	Accumulibacter regalis	MAG_92494_Ga0131788_11_2244	K07661	two-component system, OmpR family, response regulator RstA	K02483	Response regulator receiver domain [PF00072.28]; Transcriptional regulatory protein, C terminal [PF00486.32]	PF00072	no	no	no	no	no	no	no	no
UP_ACC	feeding	Accumulibacter regalis	MAG_92494_Ga0131788_11_2255	K14061	universal stress protein F	K14061	Universal stress protein family [PF00582.30]	PF00582	no	no	no	no	no	no	no	no
UP_ACC	feeding	Accumulibacter regalis	MAG_92494_Ga0131788_11_2257	K06518	holin-like protein	K06518	LrgA family [PF03788.18]	PF03788	no	no	no	no	no	no	no	no
UP_ACC	feeding	Accumulibacter regalis	MAG_92494_Ga0131788_11_2262	K04087	modulator of FtsH protease HflC	K04087	SPFH domain / Band 7 family [PF01145.29]	PF01145	no	no	no	no	no	no	no	no
UP_ACC	feeding	Accumulibacter regalis	MAG_92494_Ga0131788_11_2263	K09937	uncharacterized protein	K09937	Uncharacterized protein conserved in bacteria (DUF2065) [PF09838.13]	PF09838	no	no	no	no	no	no	no	no
UP_ACC	feeding	Accumulibacter regalis	MAG_92494_Ga0131788_11_2268	K02469	DNA gyrase subunit A [EC:5.6.2.2]	K02469	DNA gyrase/topoisomerase IV, subunit A [PF00521.24]; DNA gyrase C-terminal domain, beta-propeller [PF03989.17]	PF00521	no	no	no	no	no	no	no	no
UP_ACC	feeding	Accumulibacter regalis	MAG_92494_Ga0131788_11_2272	K00800	3-phosphoshikimate 1-carboxyvinyltransferase [EC:2.5.1.19]	K00800	EPSP synthase (3-phosphoshikimate 1-carboxyvinyltransferase) [PF00275.24]; Cytidylate kinase [PF02224.22]	PF00275	no	no	no	no	no	no	no	no
UP_ACC	feeding	Accumulibacter regalis	MAG_92494_Ga0131788_11_2272	K00800	3-phosphoshikimate 1-carboxyvinyltransferase [EC:2.5.1.19]	K00800	EPSP synthase (3-phosphoshikimate 1-carboxyvinyltransferase) [PF00275.24]; Cytidylate kinase [PF02224.22]	PF00275	no	no	no	no	no	no	no	no
UP_ACC	feeding	Accumulibacter regalis	MAG_92494_Ga0131788_11_2273	K02945	small subunit ribosomal protein S1	K02945	S1 RNA binding domain [PF00575.27]; Spt6, S1/OB domain [PF21710.1]	PF00575	no	no	no	no	no	no	no	no
UP_ACC	feeding	Accumulibacter regalis	MAG_92494_Ga0131788_11_2276	K19804	lipopolysaccharide assembly protein B	K19804	Rubredoxin metal binding domain [PF18073.5]	PF18073	no	no	no	no	no	no	no	no
UP_ACC	feeding	Accumulibacter regalis	MAG_92494_Ga0131788_11_2277	K21344	D-glycero-beta-D-manno-heptose-7-phosphate kinase [EC:2.7.1.167]	K21344	pfkB family carbohydrate kinase [PF00294.28]	PF00294	no	no	no	no	no	no	no	no
UP_ACC	feeding	Accumulibacter regalis	MAG_92494_Ga0131788_11_2278	K03274	ADP-L-glycero-D-manno-heptose 6-epimerase [EC:5.1.3.20]	K03274	NAD dependent epimerase/dehydratase family [PF01370.25]; GDP-mannose 4,6 dehydratase [PF16363.9]; 3-beta hydroxysteroid dehydrogenase/isomerase family [PF01073.23]; RmlD substrate binding domain [PF04321.21]; Polysaccharide biosynthesis protein [PF02719.19]; Male sterility protein [PF07993.16]	PF01370	no	no	no	no	no	no	no	no
UP_ACC	feeding	Accumulibacter regalis	MAG_92494_Ga0131788_11_2289	K00990	[protein-PII] uridylyltransferase [EC:2.7.7.59]	K00990	GlnD PII-uridylyltransferase [PF08335.15]; HD domain [PF01966.26]; Putative nucleotidyltransferase DUF294 [PF03445.17]	PF08335	no	no	no	no	no	no	no	no
UP_ACC	feeding	Accumulibacter regalis	MAG_92494_Ga0131788_11_2293	K09903	uridylate kinase [EC:2.7.4.22]	K09903	Amino acid kinase family [PF00696.32]	PF00696	no	no	no	no	no	no	no	no
UP_ACC	feeding	Accumulibacter regalis	MAG_92494_Ga0131788_11_2294	K02838	ribosome recycling factor	K02838	Ribosome recycling factor [PF01765.23]	PF01765	no	no	no	no	no	no	no	no
UP_ACC	feeding	Accumulibacter regalis	MAG_92494_Ga0131788_11_2298	K11749	regulator of sigma E protease [EC:3.4.24.-]	K11749	Peptidase family M50 [PF02163.26]; PDZ domain [PF13180.10]; PDZ domain [PF17820.5]	PF02163	no	no	no	no	no	no	no	no
UP_ACC	feeding	Accumulibacter regalis	MAG_92494_Ga0131788_11_2299	K07277	outer membrane protein insertion porin family	K07277	Omp85 superfamily domain [PF01103.27]; Surface antigen variable number repeat [PF07244.19]	PF01103	no	no	no	no	no	no	no	no
UP_ACC	feeding	Accumulibacter regalis	MAG_92494_Ga0131788_11_2312	K02655	type IV pilus assembly protein PilE	K02655	Type IV minor pilin ComP, DNA uptake sequence receptor [PF16732.9]	PF16732	no	pilE	Pilus system	Pilus assembly proteins	type IV pilus assembly protein PilE
UP_ACC	feeding	Accumulibacter regalis	MAG_92494_Ga0131788_11_2317	K01870	isoleucyl-tRNA synthetase [EC:6.1.1.5]	K01870	tRNA synthetases class I (I, L, M and V) [PF00133.26]; Anticodon-binding domain of tRNA ligase [PF08264.17]; tRNA synthetases class I (M) [PF09334.15]; Leucyl-tRNA synthetase, editing domain [PF13603.10]; tRNA synthetases class I (K) [PF01921.22]	PF00133	no	no	no	no	no	no	no	no
UP_ACC	feeding	Accumulibacter regalis	MAG_92494_Ga0131788_11_2318	K11753	riboflavin kinase / FMN adenylyltransferase [EC:2.7.1.26 2.7.7.2]	K11753	FAD synthetase [PF06574.16]; Riboflavin kinase [PF01687.21]	PF06574	no	no	no	no	no	no	no	no
UP_ACC	feeding	Accumulibacter regalis	MAG_92494_Ga0131788_11_2324	K00406	cytochrome c oxidase cbb3-type subunit III	K00406	N-terminal domain of cytochrome oxidase-cbb3, FixP [PF14715.10]; Cytochrome C oxidase, cbb3-type, subunit III [PF13442.10]; Cytochrome c [PF00034.25]	PF14715	no	no	no	no	no	no	no	no
UP_ACC	feeding	Accumulibacter regalis	MAG_92494_Ga0131788_11_2329	K18453	ADP-ribose/FAD diphosphatase [EC:3.6.1.13 3.6.1.18]	K18453	Nudix N-terminal [PF14803.10]; NUDIX domain [PF00293.32]	PF14803	no	no	no	no	no	no	no	no
UP_ACC	feeding	Accumulibacter regalis	MAG_92494_Ga0131788_11_2333	K00799	glutathione S-transferase [EC:2.5.1.18]	K00799	Glutathione S-transferase, N-terminal domain [PF13417.10]; Glutathione S-transferase, N-terminal domain [PF13409.10]; Glutathione S-transferase, C-terminal domain [PF13410.10]; Glutathione S-transferase, N-terminal domain [PF02798.24]; Glutathione S-transferase, C-terminal domain [PF00043.29]	PF13417	no	no	no	no	no	no	no	no
UP_ACC	feeding	Accumulibacter regalis	MAG_92494_Ga0131788_11_2338	K03072	preprotein translocase subunit SecD	K03072	Protein export membrane protein [PF02355.20]; SecD export protein N-terminal TM region [PF13721.10]; Protein translocase subunit SecDF, P1 domain, N-terminal [PF21760.1]; MMPL family [PF03176.19]	PF02355	no	no	no	no	no	no	no	no
UP_ACC	feeding	Accumulibacter regalis	MAG_92494_Ga0131788_11_2339	K03210	preprotein translocase subunit YajC	K03210	Preprotein translocase subunit [PF02699.19]	PF02699	no	yajC	Quorum sensing	translocase	preprotein translocase subunit YajC
UP_ACC	feeding	Accumulibacter regalis	MAG_92494_Ga0131788_11_2340	K00773	queuine tRNA-ribosyltransferase [EC:2.4.2.29]	K00773	Queuine tRNA-ribosyltransferase [PF01702.22]	PF01702	no	no	no	no	no	no	no	no
UP_ACC	feeding	Accumulibacter regalis	MAG_92494_Ga0131788_11_2347	K08691	malyl-CoA/(S)-citramalyl-CoA lyase [EC:4.1.3.24 4.1.3.25]	K01644	HpcH/HpaI aldolase/citrate lyase family [PF03328.18]	PF03328	no	no	no	no	no	no	no	no
UP_ACC	feeding	Accumulibacter regalis	MAG_92494_Ga0131788_11_2356	K00344	NADPH:quinone reductase [EC:1.6.5.5]	K00344	Zinc-binding dehydrogenase [PF00107.30]; Zinc-binding dehydrogenase [PF13602.10]; Alcohol dehydrogenase GroES-like domain [PF08240.16]	PF00107	no	no	no	no	no	no	no	no
UP_ACC	feeding	Accumulibacter regalis	MAG_92494_Ga0131788_11_2358	K00528	ferredoxin/flavodoxin---NADP+ reductase [EC:1.18.1.2 1.19.1.1]	K00528	Oxidoreductase FAD-binding domain [PF00970.28]; Oxidoreductase NAD-binding domain [PF00175.25]	PF00970	no	no	no	no	no	no	no	no
UP_ACC	feeding	Accumulibacter regalis	MAG_92494_Ga0131788_11_2385	K07246	tartrate dehydrogenase/decarboxylase / D-malate dehydrogenase [EC:1.1.1.93 4.1.1.73 1.1.1.83]	K07246	Isocitrate/isopropylmalate dehydrogenase [PF00180.24]	PF00180	no	no	no	no	no	no	no	no
UP_ACC	feeding	Accumulibacter regalis	MAG_92494_Ga0131788_11_2386	K05596	LysR family transcriptional regulator, chromosome initiation inhibitor	K05596	Bacterial regulatory helix-turn-helix protein, lysR family [PF00126.31]	PF00126	no	no	no	no	no	no	no	no
UP_ACC	feeding	Accumulibacter regalis	MAG_92494_Ga0131788_11_2387	K06895	L-lysine exporter family protein LysE/ArgO	K06895	no	no	no	no	no	no	no	no	no	no
UP_ACC	feeding	Accumulibacter regalis	MAG_92494_Ga0131788_11_2389	K15864	nitrite reductase (NO-forming) / hydroxylamine reductase [EC:1.7.2.1 1.7.99.1]	K15864	Cytochrome D1 heme domain [PF02239.20]; Cytochrome C oxidase, cbb3-type, subunit III [PF13442.10]; YNCE-like beta-propeller [PF21783.1]	PF02239	no	nirS	Denitrification	Nitrite to nitric oxide	nitrite reductase (NO-forming) / hydroxylamine reductase	1.7.2.1	COG2010
UP_ACC	feeding	Accumulibacter regalis	MAG_92494_Ga0131788_11_2394	no	no	K10111	ABC transporter [PF00005.31]; MalK OB fold domain [PF17912.5]; TOBE domain [PF08402.14]	PF00005	no	no	no	no	no	no	no	no
UP_ACC	feeding	Accumulibacter regalis	MAG_92494_Ga0131788_11_2397	K01661	naphthoate synthase [EC:4.1.3.36]	K01661	Enoyl-CoA hydratase/isomerase [PF00378.24]; Enoyl-CoA hydratase/isomerase [PF16113.9]	PF00378	no	no	no	no	no	no	no	no
UP_ACC	feeding	Accumulibacter regalis	MAG_92494_Ga0131788_11_2400	no	no	K07658	Response regulator receiver domain [PF00072.28]	PF00072	no	phoP	Polyphosphate	P regulator	two-component system, OmpR family, alkaline phosphatase synthesis response regulator PhoP		COG0745
UP_ACC	feeding	Accumulibacter regalis	MAG_92494_Ga0131788_11_2402	K07182	CBS domain-containing protein	K07182	Putative nucleotidyltransferase substrate binding domain [PF10335.13]; Putative nucleotidyltransferase DUF294 [PF03445.17]	PF10335	no	no	no	no	no	no	no	no
UP_ACC	feeding	Accumulibacter regalis	MAG_92494_Ga0131788_11_2403	K07107	acyl-CoA thioester hydrolase [EC:3.1.2.-]	K01075	Thioesterase-like superfamily [PF13279.10]	PF13279	no	no	no	no	no	no	no	no
UP_ACC	feeding	Accumulibacter regalis	MAG_92494_Ga0131788_11_2408	K00635	diacylglycerol O-acyltransferase / wax synthase [EC:2.3.1.20 2.3.1.75]	K00635	Wax ester synthase/diacylglycerol acyltransferase catalytic domain [PF03007.20]; WS/DGAT C-terminal domain [PF06974.17]	PF03007	no	no	no	no	no	no	no	no
UP_ACC	feeding	Accumulibacter regalis	MAG_92494_Ga0131788_11_2414	no	no	K07505	AAA domain [PF13481.10]; KaiC [PF06745.17]; DnaB-like helicase C terminal domain [PF03796.19]	PF13481	no	no	no	no	no	no	no	no
UP_ACC	feeding	Accumulibacter regalis	MAG_92494_Ga0131788_11_2416	K07733	prophage regulatory protein	K07733	Prophage CP4-57 regulatory protein (AlpA) [PF05930.16]	PF05930	no	no	no	no	no	no	no	no
UP_ACC	feeding	Accumulibacter regalis	MAG_92494_Ga0131788_11_2423	K25223	MFS transporter, APGE family, 1-arseno-3-phosphoglycerate exporter	K25223	Major Facilitator Superfamily [PF07690.20]	PF07690	no	no	no	no	no	no	no	no
UP_ACC	feeding	Accumulibacter regalis	MAG_92494_Ga0131788_11_2432	K25182	drug efflux transport system ATP-binding protein	K25182	ABC transporter [PF00005.31]; AAA domain, putative AbiEii toxin, Type IV TA system [PF13304.10]; AAA ATPase domain [PF13175.10]	PF00005	no	no	no	no	no	no	no	no
UP_ACC	feeding	Accumulibacter regalis	MAG_92494_Ga0131788_11_2432	K25182	drug efflux transport system ATP-binding protein	K01990	ABC transporter [PF00005.31]; AAA domain, putative AbiEii toxin, Type IV TA system [PF13304.10]; AAA ATPase domain [PF13175.10]	PF00005	no	no	no	no	no	no	no	no
UP_ACC	feeding	Accumulibacter regalis	MAG_92494_Ga0131788_11_2434	no	no	K01537	E1-E2 ATPase [PF00122.24]; Cation transporting ATPase, C-terminus [PF00689.25]; haloacid dehalogenase-like hydrolase [PF00702.30]; Cation transport ATPase (P-type) [PF13246.10]; Cation transporter/ATPase, N-terminus [PF00690.30]; haloacid dehalogenase-like hydrolase [PF12710.11]	PF00122	no	no	no	no	no	no	no	no
UP_ACC	feeding	Accumulibacter regalis	MAG_92494_Ga0131788_11_2436	K07089	uncharacterized protein	K07089	Predicted permease [PF03773.17]	PF03773	no	no	no	no	no	no	no	no
UP_ACC	feeding	Accumulibacter regalis	MAG_92494_Ga0131788_11_2440	K01476	arginase [EC:3.5.3.1]	K01476	Arginase family [PF00491.25]	PF00491	no	no	no	no	no	no	no	no
UP_ACC	feeding	Accumulibacter regalis	MAG_92494_Ga0131788_11_2448	K19416	modulator of FtsH protease	K19416	Inhibitor of apoptosis-promoting Bax1 [PF01027.24]	PF01027	no	no	no	no	no	no	no	no
UP_ACC	feeding	Accumulibacter regalis	MAG_92494_Ga0131788_11_2449	K03639	GTP 3',8-cyclase [EC:4.1.99.22]	K03639	Molybdenum Cofactor Synthesis C [PF06463.17]; Radical SAM superfamily [PF04055.25]; 4Fe-4S single cluster domain [PF13353.10]	PF06463	no	no	no	no	no	no	no	no
UP_ACC	feeding	Accumulibacter regalis	MAG_92494_Ga0131788_11_2461	K00154	coniferyl-aldehyde dehydrogenase [EC:1.2.1.68]	K00154	Aldehyde dehydrogenase family [PF00171.26]; Acyl-CoA reductase (LuxC) [PF05893.18]	PF00171	no	no	no	no	no	no	no	no
UP_ACC	feeding	Accumulibacter regalis	MAG_92494_Ga0131788_11_2471	K01338	ATP-dependent Lon protease [EC:3.4.21.53]	K01338	Lon protease (S16) C-terminal proteolytic domain [PF05362.17]; ATP-dependent protease La (LON) substrate-binding domain [PF02190.20]; ATPase family associated with various cellular activities (AAA) [PF00004.33]; AAA domain (dynein-related subfamily) [PF07728.18]; Subunit ChlI of Mg-chelatase [PF13541.10]; AAA domain (Cdc48 subfamily) [PF07724.18]; ATPase family associated with various cellular ac…	PF05362	no	no	no	no	no	no	no	no
UP_ACC	feeding	Accumulibacter regalis	MAG_92494_Ga0131788_11_2473	K04077	chaperonin GroEL [EC:5.6.1.7]	K04077	TCP-1/cpn60 chaperonin family [PF00118.28]	PF00118	no	no	no	no	no	no	no	no
UP_ACC	feeding	Accumulibacter regalis	MAG_92494_Ga0131788_11_2474	K04078	chaperonin GroES	K04078	Chaperonin 10 Kd subunit [PF00166.25]	PF00166	no	no	no	no	no	no	no	no
UP_ACC	feeding	Accumulibacter regalis	MAG_92494_Ga0131788_11_2479	K10012	undecaprenyl-phosphate 4-deoxy-4-formamido-L-arabinose transferase [EC:2.4.2.53]	K10012	Glycosyl transferase family 2 [PF00535.30]; Glycosyltransferase like family 2 [PF13641.10]	PF00535	no	no	no	no	no	no	no	no
UP_ACC	feeding	Accumulibacter regalis	MAG_92494_Ga0131788_11_2483	K01752	L-serine dehydratase [EC:4.3.1.17]	K01752	Serine dehydratase alpha chain [PF03313.19]; Serine dehydratase beta chain [PF03315.19]	PF03313	no	no	no	no	no	no	no	no
UP_ACC	feeding	Accumulibacter regalis	MAG_92494_Ga0131788_11_2484	no	no	K07178	no	no	no	no	no	no	no	no	no	no
UP_ACC	feeding	Accumulibacter regalis	MAG_92494_Ga0131788_11_2485	no	no	K07178	RIO1 family [PF01163.26]	PF01163	no	no	no	no	no	no	no	no
UP_ACC	feeding	Accumulibacter regalis	MAG_92494_Ga0131788_11_2489	K22705	hopanoid C-2 methylase [EC:2.1.1.-]	K22705	Radical SAM superfamily [PF04055.25]	PF04055	no	no	no	no	no	no	no	no
UP_ACC	feeding	Accumulibacter regalis	MAG_92494_Ga0131788_11_2494	K21470	L,D-transpeptidase YcbB	K21470	Scaffold domain [PF20142.3]; L,D-transpeptidase catalytic domain [PF03734.18]; Putative peptidoglycan binding domain [PF01471.22]	PF20142	no	no	no	no	no	no	no	no
UP_ACC	feeding	Accumulibacter regalis	MAG_92494_Ga0131788_11_2503	K09019	3-hydroxypropanoate dehydrogenase [EC:1.1.1.-]	K09019	Nitroreductase family [PF00881.28]	PF00881	no	no	no	no	no	no	no	no
UP_ACC	feeding	Accumulibacter regalis	MAG_92494_Ga0131788_11_2511	K18138	multidrug efflux pump	K18138	AcrB/AcrD/AcrF family [PF00873.23]	PF00873	no	no	no	no	no	no	no	no
UP_ACC	feeding	Accumulibacter regalis	MAG_92494_Ga0131788_11_2513	K16138	TetR/AcrR family transcriptional regulator, repressor for uid operon	K16138	Bacterial regulatory proteins, tetR family [PF00440.27]; BetI-type transcriptional repressor, C-terminal [PF13977.10]	PF00440	no	no	no	no	no	no	no	no
UP_ACC	feeding	Accumulibacter regalis	MAG_92494_Ga0131788_11_2523	no	no	K01739	Cys/Met metabolism PLP-dependent enzyme [PF01053.24]	PF01053	no	no	no	no	no	no	no	no
UP_ACC	feeding	Accumulibacter regalis	MAG_92494_Ga0131788_11_2526	K03321	sulfate permease, SulP family	K03321	Sulfate permease family [PF00916.24]; Cyclic nucleotide-binding domain [PF00027.33]; STAS domain [PF01740.25]	PF00916	no	no	no	no	no	no	no	no
UP_ACC	feeding	Accumulibacter regalis	MAG_92494_Ga0131788_11_2527	K13771	Rrf2 family transcriptional regulator, nitric oxide-sensitive transcriptional repressor	K13771	Iron-dependent Transcriptional regulator [PF02082.24]	PF02082	no	no	no	no	no	no	no	no
UP_ACC	feeding	Accumulibacter regalis	MAG_92494_Ga0131788_11_2536	no	no	K07566	Uncharacterized protein domain (DUF2202) [PF09968.13]	PF09968	no	no	no	no	no	no	no	no
UP_ACC	feeding	Accumulibacter regalis	MAG_92494_Ga0131788_12_2	K01897	long-chain acyl-CoA synthetase [EC:6.2.1.3]	K01897	AMP-binding enzyme [PF00501.32]; AMP-binding enzyme C-terminal domain [PF13193.10]	PF00501	no	fadD	B oxidation		Long chain fatty acid-CoA ligase	6.2.1.3	COG0318 COG1022
UP_ACC	feeding	Accumulibacter regalis	MAG_92494_Ga0131788_12_3	K07497	putative transposase	K07497	Integrase core domain [PF13683.10]; Integrase core domain [PF13333.10]; Integrase core domain [PF00665.30]	PF13683	no	no	no	no	no	no	no	no
UP_ACC	feeding	Accumulibacter regalis	MAG_92494_Ga0131788_12_5	K07001	NTE family protein	K07001	Patatin-like phospholipase [PF01734.26]	PF01734	no	no	no	no	no	no	no	no
UP_ACC	feeding	Accumulibacter regalis	MAG_92494_Ga0131788_12_22	K23518	O-acetyl-ADP-ribose deacetylase [EC:3.1.1.106]	K23518	Macro domain [PF01661.25]	PF01661	no	no	no	no	no	no	no	no
UP_ACC	feeding	Accumulibacter regalis	MAG_92494_Ga0131788_12_28	K09861	uncharacterized protein	K09861	Peroxide stress protein YaaA [PF03883.18]	PF03883	no	no	no	no	no	no	no	no
UP_ACC	feeding	Accumulibacter regalis	MAG_92494_Ga0131788_12_35	K09941	uncharacterized protein	K09941	Protein of unknown function (DUF1415) [PF07209.16]	PF07209	no	no	no	no	no	no	no	no
UP_ACC	feeding	Accumulibacter regalis	MAG_92494_Ga0131788_12_50	no	no	K07100	no	no	no	no	no	no	no	no	no	no
UP_ACC	feeding	Accumulibacter regalis	MAG_92494_Ga0131788_12_68	K03719	Lrp/AsnC family transcriptional regulator, leucine-responsive regulatory protein	K03719	Lrp/AsnC ligand binding domain [PF01037.25]; Winged helix-turn-helix DNA-binding [PF13412.10]	PF01037	no	no	no	no	no	no	no	no
UP_ACC	feeding	Accumulibacter regalis	MAG_92494_Ga0131788_12_70	no	no	K04103	Thiamine pyrophosphate enzyme, C-terminal TPP binding domain [PF02775.25]	PF02775	no	no	no	no	no	no	no	no
UP_ACC	feeding	Accumulibacter regalis	MAG_92494_Ga0131788_12_72	K21703	LysR family transcriptional regulator, low CO2-responsive transcriptional regulator	K21900	LysR substrate binding domain [PF03466.24]; Bacterial regulatory helix-turn-helix protein, lysR family [PF00126.31]	PF03466	no	no	no	no	no	no	no	no
UP_ACC	feeding	Accumulibacter regalis	MAG_92494_Ga0131788_12_72	K21703	LysR family transcriptional regulator, low CO2-responsive transcriptional regulator	K21703	LysR substrate binding domain [PF03466.24]; Bacterial regulatory helix-turn-helix protein, lysR family [PF00126.31]	PF03466	no	no	no	no	no	no	no	no
UP_ACC	feeding	Accumulibacter regalis	MAG_92494_Ga0131788_12_78	K00528	ferredoxin/flavodoxin---NADP+ reductase [EC:1.18.1.2 1.19.1.1]	K00528	Oxidoreductase FAD-binding domain [PF00970.28]; Oxidoreductase NAD-binding domain [PF00175.25]	PF00970	no	no	no	no	no	no	no	no
UP_ACC	feeding	Accumulibacter regalis	MAG_92494_Ga0131788_12_81	K13815	two-component system, response regulator RpfG	K13815	HD domain [PF13487.10]; Response regulator receiver domain [PF00072.28]	PF13487	no	rpfG	c-di-GMP sigling pathway	c-di-GMP sigling pathway	two-component system response regulator RpfG
UP_ACC	feeding	Accumulibacter regalis	MAG_92494_Ga0131788_12_81	K13815	two-component system, response regulator RpfG	K07814	HD domain [PF13487.10]; Response regulator receiver domain [PF00072.28]	PF13487	no	no	no	no	no	no	no	no
UP_ACC	feeding	Accumulibacter regalis	MAG_92494_Ga0131788_12_91	K02341	DNA polymerase III subunit delta' [EC:2.7.7.7]	K02341	DNA polymerase III, delta subunit [PF13177.10]; DNA polymerase III, delta subunit, C terminal [PF09115.14]	PF13177	no	no	no	no	no	no	no	no
UP_ACC	feeding	Accumulibacter regalis	MAG_92494_Ga0131788_12_92	K02676	type IV pilus assembly protein PilZ	K02676	no	no	no	pilZ	Pilus system	Pilus assembly proteins	type IV pilus assembly protein PilZ
UP_ACC	feeding	Accumulibacter regalis	MAG_92494_Ga0131788_12_100	K02069	UDP-glucose/iron transport system permease protein	K02069	Uncharacterised protein family (UPF0014) [PF03649.17]	PF03649	no	no	no	no	no	no	no	no
UP_ACC	feeding	Accumulibacter regalis	MAG_92494_Ga0131788_12_101	no	no	K02068	ABC transporter [PF00005.31]	PF00005	no	no	no	no	no	no	no	no
UP_ACC	feeding	Accumulibacter regalis	MAG_92494_Ga0131788_12_102	K22468	polyphosphate kinase [EC:2.7.4.34]	K22468	Polyphosphate kinase 2 (PPK2) [PF03976.18]	PF03976	no	ppk2	Polyphosphate	P polyP n-1	Polyphosphate:NDP phosphotransferase 2	2.7.4.1	COG2326
UP_ACC	feeding	Accumulibacter regalis	MAG_92494_Ga0131788_12_103	K01999	branched-chain amino acid transport system substrate-binding protein	K01999	Periplasmic binding protein [PF13458.10]; Receptor family ligand binding region [PF01094.32]; Periplasmic binding protein domain [PF13433.10]	PF13458	no	livK	ABC transporters	branched-chain amino acid	branched-chain amino acid transport system substrate-binding protein		COG0683
UP_ACC	feeding	Accumulibacter regalis	MAG_92494_Ga0131788_12_108	K01507	inorganic pyrophosphatase [EC:3.6.1.1]	K01507	Inorganic pyrophosphatase [PF00719.23]	PF00719	no	no	no	no	no	no	no	no
UP_ACC	feeding	Accumulibacter regalis	MAG_92494_Ga0131788_12_109	no	no	K01916	NAD synthase [PF02540.21]; Carbon-nitrogen hydrolase [PF00795.26]	PF02540	no	no	no	no	no	no	no	no
UP_ACC	feeding	Accumulibacter regalis	MAG_92494_Ga0131788_12_113	K10914	CRP/FNR family transcriptional regulator, cyclic AMP receptor protein	K10914	Cyclic nucleotide-binding domain [PF00027.33]; Crp-like helix-turn-helix domain [PF13545.10]; Bacterial regulatory proteins, crp family [PF00325.24]	PF00027	no	crp	Quorum sensing	cAMP/Vfr sigling pathway	CRP/FNR family transcriptional regulator cyclic AMP receptor protein
UP_ACC	feeding	Accumulibacter regalis	MAG_92494_Ga0131788_12_117	K07240	chromate transporter	K07240	Chromate transporter [PF02417.19]	PF02417	no	no	no	no	no	no	no	no
UP_ACC	feeding	Accumulibacter regalis	MAG_92494_Ga0131788_12_128	no	no	K15735	FCD domain [PF07729.16]; Bacterial regulatory proteins, gntR family [PF00392.25]	PF07729	no	no	no	no	no	no	no	no
UP_ACC	feeding	Accumulibacter regalis	MAG_92494_Ga0131788_12_129	K01999	branched-chain amino acid transport system substrate-binding protein	K01999	Periplasmic binding protein [PF13458.10]; Receptor family ligand binding region [PF01094.32]; Periplasmic binding protein domain [PF13433.10]	PF13458	no	livK	ABC transporters	branched-chain amino acid	branched-chain amino acid transport system substrate-binding protein		COG0683
UP_ACC	feeding	Accumulibacter regalis	MAG_92494_Ga0131788_12_130	K13821	RHH-type transcriptional regulator, proline utilization regulon repressor / proline dehydrogenase / delta 1-pyrroline-5-carboxylate dehydrogenase [EC:1.5.5.2 1.2.1.88]	K13821	Aldehyde dehydrogenase family [PF00171.26]; Proline dehydrogenase [PF01619.22]; DNA-binding domain of Proline dehydrogenase [PF14850.10]; Acyl-CoA reductase (LuxC) [PF05893.18]; Proline utilization A proline dehydrogenase N-terminal domain [PF18327.5]	PF00171	no	no	no	no	no	no	no	no
UP_ACC	feeding	Accumulibacter regalis	MAG_92494_Ga0131788_12_134	K01996	branched-chain amino acid transport system ATP-binding protein	K01996	ABC transporter [PF00005.31]	PF00005	no	livF	ABC transporters	branched-chain amino acid	branched-chain amino acid transport system ATP-binding protein		COG0410
UP_ACC	feeding	Accumulibacter regalis	MAG_92494_Ga0131788_12_137	K21495	antitoxin FitA	K21495	no	no	no	no	no	no	no	no	no	no
UP_ACC	feeding	Accumulibacter regalis	MAG_92494_Ga0131788_12_138	K07062	toxin FitB [EC:3.1.-.-]	K07062	PIN domain [PF01850.25]	PF01850	no	no	no	no	no	no	no	no
UP_ACC	feeding	Accumulibacter regalis	MAG_92494_Ga0131788_12_148	K02030	polar amino acid transport system substrate-binding protein	K02030	Bacterial extracellular solute-binding proteins, family 3 [PF00497.24]	PF00497	no	no	no	no	no	no	no	no
UP_ACC	feeding	Accumulibacter regalis	MAG_92494_Ga0131788_12_149	no	no	K13069	Diguanylate cyclase, GGDEF domain [PF00990.25]	PF00990	no	no	no	no	no	no	no	no
UP_ACC	feeding	Accumulibacter regalis	MAG_92494_Ga0131788_12_150	K13688	cyclic beta-1,2-glucan synthetase [EC:2.4.1.-]	K13688	Glycosyl hydrolase 36 superfamily, catalytic domain [PF17167.8]; Glycosyltransferase family 36 [PF06165.15]; Putative glucoamylase [PF10091.13]; Protein of unknown function (DUF3131) [PF11329.12]; Glycosyl transferase family group 2 [PF13632.10]	PF17167	no	no	no	no	no	no	no	no
UP_ACC	feeding	Accumulibacter regalis	MAG_92494_Ga0131788_12_177	K07107	acyl-CoA thioester hydrolase [EC:3.1.2.-]	K07107	Thioesterase-like superfamily [PF13279.10]; Acyl-ACP thioesterase N-terminal domain [PF01643.21]	PF13279	no	no	no	no	no	no	no	no
UP_ACC	feeding	Accumulibacter regalis	MAG_92494_Ga0131788_12_181	K03522	electron transfer flavoprotein alpha subunit	K03522	Electron transfer flavoprotein FAD-binding domain [PF00766.23]; Electron transfer flavoprotein domain [PF01012.25]	PF00766	no	no	no	no	no	no	no	no
UP_ACC	feeding	Accumulibacter regalis	MAG_92494_Ga0131788_12_182	K03521	electron transfer flavoprotein beta subunit	K03521	CybS, succinate dehydrogenase cytochrome B small subunit [PF05328.16]	PF05328	no	no	no	no	no	no	no	no
UP_ACC	feeding	Accumulibacter regalis	MAG_92494_Ga0131788_12_205	K07445	putative DNA methylase	K07445	Protein of unknown function (DUF1156) [PF06634.16]	PF06634	no	no	no	no	no	no	no	no
UP_ACC	feeding	Accumulibacter regalis	MAG_92494_Ga0131788_12_207	K06922	uncharacterized protein	K06922	Protein of unknown function (DUF499) [PF04465.16]	PF04465	no	no	no	no	no	no	no	no
UP_ACC	feeding	Accumulibacter regalis	MAG_92494_Ga0131788_12_212	K07474	phage terminase small subunit	K07474	Terminase small subunit [PF03592.20]	PF03592	no	no	no	no	no	no	no	no
UP_ACC	feeding	Accumulibacter regalis	MAG_92494_Ga0131788_12_218	K23256	NADPH-dependent curcumin reductase [EC:1.3.1.-]	K23256	N-terminal domain of oxidoreductase [PF16884.9]; Zinc-binding dehydrogenase [PF00107.30]; Zinc-binding dehydrogenase [PF13602.10]	PF16884	no	no	no	no	no	no	no	no
UP_ACC	feeding	Accumulibacter regalis	MAG_92494_Ga0131788_12_219	K07304	peptide-methionine (S)-S-oxide reductase [EC:1.8.4.11]	K07304	Peptide methionine sulfoxide reductase [PF01625.25]	PF01625	no	no	no	no	no	no	no	no
UP_ACC	feeding	Accumulibacter regalis	MAG_92494_Ga0131788_12_220	K07305	peptide-methionine (R)-S-oxide reductase [EC:1.8.4.12]	K07305	SelR domain [PF01641.22]	PF01641	no	no	no	no	no	no	no	no
UP_ACC	feeding	Accumulibacter regalis	MAG_92494_Ga0131788_12_221	K02482	two-component system, NtrC family, sensor kinase [EC:2.7.13.3]	K02482	Histidine kinase-, DNA gyrase B-, and HSP90-like ATPase [PF02518.30]; PAS fold [PF08448.14]; PAS fold [PF00989.29]; PAS domain [PF13426.11]; PAS domain [PF13596.10]; GHKL domain [PF14501.10]	PF02518	no	no	no	no	no	no	no	no
UP_ACC	feeding	Accumulibacter regalis	MAG_92494_Ga0131788_12_223	K16922	putative peptide zinc metalloprotease protein	K16922	Barrel-sandwich domain of CusB or HlyD membrane-fusion [PF16576.9]; Peptidase family M50 [PF02163.26]	PF16576	no	no	no	no	no	no	no	no
UP_ACC	feeding	Accumulibacter regalis	MAG_92494_Ga0131788_12_231	K08683	3-hydroxyacyl-CoA dehydrogenase / 3-hydroxy-2-methylbutyryl-CoA dehydrogenase [EC:1.1.1.35 1.1.1.178]	K08683	Enoyl-(Acyl carrier protein) reductase [PF13561.10]; short chain dehydrogenase [PF00106.29]; KR domain [PF08659.14]	PF13561	no	no	no	no	no	no	no	no
UP_ACC	feeding	Accumulibacter regalis	MAG_92494_Ga0131788_12_232	no	no	K09773	Kinase/pyrophosphorylase [PF03618.18]	PF03618	no	no	no	no	no	no	no	no
UP_ACC	feeding	Accumulibacter regalis	MAG_92494_Ga0131788_12_234	K15864	nitrite reductase (NO-forming) / hydroxylamine reductase [EC:1.7.2.1 1.7.99.1]	K15864	Cytochrome D1 heme domain [PF02239.20]; Cytochrome C oxidase, cbb3-type, subunit III [PF13442.10]	PF02239	no	nirS	Denitrification	Nitrite to nitric oxide	nitrite reductase (NO-forming) / hydroxylamine reductase	1.7.2.1	COG2010
UP_ACC	feeding	Accumulibacter regalis	MAG_92494_Ga0131788_12_235	K02303	uroporphyrin-III C-methyltransferase [EC:2.1.1.107]	K02302	Tetrapyrrole (Corrin/Porphyrin) Methylases [PF00590.24]	PF00590	no	no	no	no	no	no	no	no
UP_ACC	feeding	Accumulibacter regalis	MAG_92494_Ga0131788_12_236	K02548	1,4-dihydroxy-2-naphthoate polyprenyltransferase [EC:2.5.1.74]	K02548	UbiA prenyltransferase family [PF01040.22]	PF01040	no	no	no	no	no	no	no	no
UP_ACC	feeding	Accumulibacter regalis	MAG_92494_Ga0131788_12_249	K17879	peroxisomal coenzyme A diphosphatase NUDT7 [EC:3.6.1.-]	K17879	NUDIX domain [PF00293.32]	PF00293	no	no	no	no	no	no	no	no
UP_ACC	feeding	Accumulibacter regalis	MAG_92494_Ga0131788_12_257	K01420	CRP/FNR family transcriptional regulator, anaerobic regulatory protein	K01420	Crp-like helix-turn-helix domain [PF13545.10]; Cyclic nucleotide-binding domain [PF00027.33]; Bacterial regulatory proteins, crp family [PF00325.24]	PF13545	no	no	no	no	no	no	no	no
UP_ACC	feeding	Accumulibacter regalis	MAG_92494_Ga0131788_12_258	K02495	oxygen-independent coproporphyrinogen III oxidase [EC:1.3.98.3]	K02495	HemN C-terminal domain [PF06969.20]	PF06969	no	no	no	no	no	no	no	no
UP_ACC	feeding	Accumulibacter regalis	MAG_92494_Ga0131788_12_261	no	no	K07213	Heavy-metal-associated domain [PF00403.30]	PF00403	no	no	no	no	no	no	no	no
UP_ACC	feeding	Accumulibacter regalis	MAG_92494_Ga0131788_12_262	K01008	selenide, water dikinase [EC:2.7.9.3]	K01008	AIR synthase related protein, N-terminal domain [PF00586.28]; AIR synthase related protein, C-terminal domain [PF02769.26]	PF00586	no	no	no	no	no	no	no	no
UP_ACC	feeding	Accumulibacter regalis	MAG_92494_Ga0131788_12_268	no	no	K07216	Hemerythrin HHE cation binding domain [PF01814.27]	PF01814	no	no	no	no	no	no	no	no
UP_ACC	feeding	Accumulibacter regalis	MAG_92494_Ga0131788_12_270	K14160	protein ImuA	K14160	Cell division inhibitor SulA [PF03846.18]; recA bacterial DNA recombination protein [PF00154.25]	PF03846	no	no	no	no	no	no	no	no
UP_ACC	feeding	Accumulibacter regalis	MAG_92494_Ga0131788_12_273	K07175	PhoH-like ATPase	K07175	PhoH-like protein [PF02562.20]; PIN domain [PF13638.10]	PF02562	no	no	no	no	no	no	no	no
UP_ACC	feeding	Accumulibacter regalis	MAG_92494_Ga0131788_12_279	no	no	K07216	no	no	no	no	no	no	no	no	no	no
UP_ACC	feeding	Accumulibacter regalis	MAG_92494_Ga0131788_12_296	K02656	type IV pilus assembly protein PilF	K02656	Tetratricopeptide repeat [PF13429.10]; Anaphase-promoting complex, cyclosome, subunit 3 [PF12895.11]; Tetratricopeptide repeat [PF13371.10]; TPR repeat [PF13414.10]	PF13429	no	pilF	Pilus system	Pilus assembly proteins	type IV pilus assembly protein PilF
UP_ACC	feeding	Accumulibacter regalis	MAG_92494_Ga0131788_12_297	K06941	23S rRNA (adenine2503-C2)-methyltransferase [EC:2.1.1.192]	K06941	Ribosomal RNA large subunit methyltransferase N-terminal domain [PF21016.1]; Radical SAM superfamily [PF04055.25]	PF21016	no	no	no	no	no	no	no	no
UP_ACC	feeding	Accumulibacter regalis	MAG_92494_Ga0131788_12_299	K11688	C4-dicarboxylate-binding protein DctP	K11688	Bacterial extracellular solute-binding protein, family 7 [PF03480.17]	PF03480	no	no	no	no	no	no	no	no
UP_ACC	feeding	Accumulibacter regalis	MAG_92494_Ga0131788_12_299	K11688	C4-dicarboxylate-binding protein DctP	K11688	Bacterial extracellular solute-binding protein, family 7 [PF03480.17]	PF03480	no	no	no	no	no	no	no	no
UP_ACC	feeding	Accumulibacter regalis	MAG_92494_Ga0131788_12_300	K11690	C4-dicarboxylate transporter, DctM subunit	K11690	Tripartite ATP-independent periplasmic transporter, DctM component [PF06808.16]	PF06808	no	dctM	Extracellular matrix	nonulosonic acid pathways (NeuAc)	C4-dicarboxylate transporter sialic acid TRAP transporter permease protein SiaT		COG3090 COG1593
UP_ACC	feeding	Accumulibacter regalis	MAG_92494_Ga0131788_12_301	K11689	C4-dicarboxylate transporter, DctQ subunit	K11689	Tripartite ATP-independent periplasmic transporters, DctQ component [PF04290.16]	PF04290	no	dctQ	Extracellular matrix	nonulosonic acid pathways (NeuAc)	C4-dicarboxylate transporter		COG3090 COG1593
UP_ACC	feeding	Accumulibacter regalis	MAG_92494_Ga0131788_12_301	K11689	C4-dicarboxylate transporter, DctQ subunit	K11689	Tripartite ATP-independent periplasmic transporters, DctQ component [PF04290.16]	PF04290	no	dctQ	Extracellular matrix	nonulosonic acid pathways (NeuAc)	C4-dicarboxylate transporter		COG3090 COG1593
UP_ACC	feeding	Accumulibacter regalis	MAG_92494_Ga0131788_12_302	K11688	C4-dicarboxylate-binding protein DctP	K11688	Bacterial extracellular solute-binding protein, family 7 [PF03480.17]	PF03480	no	no	no	no	no	no	no	no
UP_ACC	feeding	Accumulibacter regalis	MAG_92494_Ga0131788_12_302	K11688	C4-dicarboxylate-binding protein DctP	K11688	Bacterial extracellular solute-binding protein, family 7 [PF03480.17]	PF03480	no	no	no	no	no	no	no	no
UP_ACC	feeding	Accumulibacter regalis	MAG_92494_Ga0131788_12_308	K11690	C4-dicarboxylate transporter, DctM subunit	K11690	Tripartite ATP-independent periplasmic transporter, DctM component [PF06808.16]	PF06808	no	dctM	Extracellular matrix	nonulosonic acid pathways (NeuAc)	C4-dicarboxylate transporter sialic acid TRAP transporter permease protein SiaT		COG3090 COG1593
UP_ACC	feeding	Accumulibacter regalis	MAG_92494_Ga0131788_12_309	K11689	C4-dicarboxylate transporter, DctQ subunit	K11689	Tripartite ATP-independent periplasmic transporters, DctQ component [PF04290.16]	PF04290	no	dctQ	Extracellular matrix	nonulosonic acid pathways (NeuAc)	C4-dicarboxylate transporter		COG3090 COG1593
UP_ACC	feeding	Accumulibacter regalis	MAG_92494_Ga0131788_12_310	K11688	C4-dicarboxylate-binding protein DctP	K11688	Bacterial extracellular solute-binding protein, family 7 [PF03480.17]	PF03480	no	no	no	no	no	no	no	no
UP_ACC	feeding	Accumulibacter regalis	MAG_92494_Ga0131788_12_310	K11688	C4-dicarboxylate-binding protein DctP	K11688	Bacterial extracellular solute-binding protein, family 7 [PF03480.17]	PF03480	no	no	no	no	no	no	no	no
UP_ACC	feeding	Accumulibacter regalis	MAG_92494_Ga0131788_12_314	K18911	L-histidine Nalpha-methyltransferase [EC:2.1.1.44]	K18911	Histidine-specific methyltransferase, SAM-dependent [PF10017.13]	PF10017	no	no	no	no	no	no	no	no
UP_ACC	feeding	Accumulibacter regalis	MAG_92494_Ga0131788_12_319	no	no	K01897	AMP-binding enzyme [PF00501.32]; AMP-binding enzyme C-terminal domain [PF13193.10]	PF00501	no	fadD	B oxidation		Long chain fatty acid-CoA ligase	6.2.1.3	COG0318 COG1022
UP_ACC	feeding	Accumulibacter regalis	MAG_92494_Ga0131788_12_321	K03620	Ni/Fe-hydrogenase 1 B-type cytochrome subunit	K03620	Prokaryotic cytochrome b561 [PF01292.24]	PF01292	no	no	no	no	no	no	no	no
UP_ACC	feeding	Accumulibacter regalis	MAG_92494_Ga0131788_12_324	no	no	K03306	Phosphate transporter family [PF01384.24]	PF01384	no	pitA	Polyphosphate	P transporter	Low-affinity inorganic phosphate transporter 1		COG0306
UP_ACC	feeding	Accumulibacter regalis	MAG_92494_Ga0131788_12_325	K07220	uncharacterized protein	K07220	Protein of unknown function DUF47 [PF01865.20]	PF01865	no	no	no	no	no	no	no	no
UP_ACC	feeding	Accumulibacter regalis	MAG_92494_Ga0131788_12_326	K18446	triphosphatase [EC:3.6.1.25]	K18446	CHAD domain [PF05235.18]	PF05235	no	no	no	no	no	no	no	no
UP_ACC	feeding	Accumulibacter regalis	MAG_92494_Ga0131788_12_327	K07220	uncharacterized protein	K07220	Protein of unknown function DUF47 [PF01865.20]	PF01865	no	no	no	no	no	no	no	no
UP_ACC	feeding	Accumulibacter regalis	MAG_92494_Ga0131788_12_329	no	no	K10125	Histidine kinase-, DNA gyrase B-, and HSP90-like ATPase [PF02518.30]; CHASE domain [PF03924.17]; PAS fold [PF08448.14]; PAS fold [PF00989.29]; PAS domain [PF13596.10]	PF02518	no	no	no	no	no	no	no	no
UP_ACC	feeding	Accumulibacter regalis	MAG_92494_Ga0131788_12_331	K11073	putrescine transport system substrate-binding protein	K11073	Bacterial extracellular solute-binding protein [PF13416.10]; Bacterial extracellular solute-binding protein [PF13343.10]; Hypothetical lipoprotein (MG045 family) [PF02030.19]; Bacterial extracellular solute-binding protein [PF13531.10]	PF13416	no	potF	ABC transporters	putrescine	putrescine transport system substrate-binding protein		COG0687
UP_ACC	feeding	Accumulibacter regalis	MAG_92494_Ga0131788_12_332	K11076	putrescine transport system ATP-binding protein [EC:7.6.2.16]	K11076	ABC transporter [PF00005.31]; TOBE domain [PF08402.14]	PF00005	no	potG	ABC transporters	putrescine	putrescine transport system ATP-binding protein [EC:7.6.2.16]		COG3842
UP_ACC	feeding	Accumulibacter regalis	MAG_92494_Ga0131788_12_333	K11075	putrescine transport system permease protein	K11075	Binding-protein-dependent transport system inner membrane component [PF00528.26]	PF00528	no	potH	ABC transporters	putrescine	putrescine transport system permease protein		COG1176
UP_ACC	feeding	Accumulibacter regalis	MAG_92494_Ga0131788_12_333	K11075	putrescine transport system permease protein	K11071	Binding-protein-dependent transport system inner membrane component [PF00528.26]	PF00528	no	potB	ABC transporters	spermidine/putrescine	spermidine/putrescine transport system permease protein		COG1176
UP_ACC	feeding	Accumulibacter regalis	MAG_92494_Ga0131788_12_334	K11074	putrescine transport system permease protein	K11074	Binding-protein-dependent transport system inner membrane component [PF00528.26]	PF00528	no	potI	ABC transporters	putrescine	putrescine transport system permease protein		COG1177
UP_ACC	feeding	Accumulibacter regalis	MAG_92494_Ga0131788_12_334	K11074	putrescine transport system permease protein	K11070	Binding-protein-dependent transport system inner membrane component [PF00528.26]	PF00528	no	potC	ABC transporters	spermidine/putrescine	spermidine/putrescine transport system permease protein		COG1177
UP_ACC	feeding	Accumulibacter regalis	MAG_92494_Ga0131788_12_336	K07034	uncharacterized protein	K07034	GPR1/FUN34/yaaH family [PF01184.23]	PF01184	no	no	no	no	no	no	no	no
UP_ACC	feeding	Accumulibacter regalis	MAG_92494_Ga0131788_12_338	K13993	HSP20 family protein	K13993	Hsp20/alpha crystallin family [PF00011.25]	PF00011	no	no	no	no	no	no	no	no
UP_ACC	feeding	Accumulibacter regalis	MAG_92494_Ga0131788_12_339	K13993	HSP20 family protein	K13993	Hsp20/alpha crystallin family [PF00011.25]	PF00011	no	no	no	no	no	no	no	no
UP_ACC	feeding	Accumulibacter regalis	MAG_92494_Ga0131788_12_341	K07114	Ca-activated chloride channel homolog	K07114	Uncharacterized protein YfbK, C-terminal [PF12034.12]; von Willebrand factor [PF12450.12]; von Willebrand factor type A domain [PF13768.10]; von Willebrand factor type A domain [PF00092.32]; von Willebrand factor type A domain [PF13519.10]	PF12034	no	no	no	no	no	no	no	no
UP_ACC	feeding	Accumulibacter regalis	MAG_92494_Ga0131788_12_344	K07171	mRNA interferase MazF [EC:3.1.-.-]	K07171	PemK-like, MazF-like toxin of type II toxin-antitoxin system [PF02452.21]	PF02452	no	no	no	no	no	no	no	no
UP_ACC	feeding	Accumulibacter regalis	MAG_92494_Ga0131788_12_345	K19156	antitoxin PrlF	K19156	prlF antitoxin for toxin YhaV_toxin [PF15937.9]; Antidote-toxin recognition MazE, bacterial antitoxin [PF04014.22]	PF15937	no	no	no	no	no	no	no	no
UP_ACC	feeding	Accumulibacter regalis	MAG_92494_Ga0131788_12_349	K02356	elongation factor P	K02356	Elongation factor P, C-terminal [PF09285.15]; Elongation factor P (EF-P) KOW-like domain [PF08207.16]; Elongation factor P (EF-P) OB domain [PF01132.24]	PF09285	no	no	no	no	no	no	no	no
UP_ACC	feeding	Accumulibacter regalis	MAG_92494_Ga0131788_12_355	K03685	ribonuclease III [EC:3.1.26.3]	K03685	Ribonuclease-III-like [PF14622.10]; Ribonuclease III domain [PF00636.30]; Double-stranded RNA binding motif [PF00035.30]	PF14622	no	no	no	no	no	no	no	no
UP_ACC	feeding	Accumulibacter regalis	MAG_92494_Ga0131788_12_358	K03596	GTP-binding protein LepA	K03596	GTP-binding protein LepA C-terminus [PF06421.16]; Elongation factor Tu GTP binding domain [PF00009.31]; Elongation factor G C-terminus [PF00679.28]; Elongation factor Tu domain 2 [PF03144.29]; Elongation Factor G, domain III [PF14492.10]; Ras family [PF00071.26]	PF06421	no	no	no	no	no	no	no	no
UP_ACC	feeding	Accumulibacter regalis	MAG_92494_Ga0131788_12_360	K04771	serine protease Do [EC:3.4.21.107]	K04771	Trypsin-like peptidase domain [PF13365.10]; PDZ domain [PF13180.10]; PDZ domain [PF17820.5]; Family of unknown function (DUF6288) [PF19805.3]	PF13365	no	no	no	no	no	no	no	no
UP_ACC	feeding	Accumulibacter regalis	MAG_92494_Ga0131788_12_364	K19168	toxin CptA	K19168	Membrane-bound toxin component of toxin-antitoxin system [PF07254.16]	PF07254	no	no	no	no	no	no	no	no
UP_ACC	feeding	Accumulibacter regalis	MAG_92494_Ga0131788_12_365	K09458	3-oxoacyl-[acyl-carrier-protein] synthase II [EC:2.3.1.179]	K09458	Beta-ketoacyl synthase, N-terminal domain [PF00109.30]; Beta-ketoacyl synthase, C-terminal domain [PF02801.26]	PF00109	no	no	no	no	no	no	no	no
UP_ACC	feeding	Accumulibacter regalis	MAG_92494_Ga0131788_12_366	K02078	acyl carrier protein	K02078	Phosphopantetheine attachment site [PF00550.29]; Acyl-carrier [PF14573.10]	PF00550	no	no	no	no	no	no	no	no
UP_ACC	feeding	Accumulibacter regalis	MAG_92494_Ga0131788_12_381	K18138	multidrug efflux pump	K18138	AcrB/AcrD/AcrF family [PF00873.23]; MMPL family [PF03176.19]	PF00873	no	no	no	no	no	no	no	no
UP_ACC	feeding	Accumulibacter regalis	MAG_92494_Ga0131788_12_383	K22468	polyphosphate kinase [EC:2.7.4.34]	K22468	Polyphosphate kinase 2 (PPK2) [PF03976.18]	PF03976	no	ppk2	Polyphosphate	P polyP n-1	Polyphosphate:NDP phosphotransferase 2	2.7.4.1	COG2326
UP_ACC	feeding	Accumulibacter regalis	MAG_92494_Ga0131788_12_386	no	no	K03319	Sodium:sulfate symporter transmembrane region [PF00939.23]	PF00939	no	no	no	no	no	no	no	no
UP_ACC	feeding	Accumulibacter regalis	MAG_92494_Ga0131788_12_387	K10001	glutamate/aspartate transport system substrate-binding protein	K10001	Bacterial extracellular solute-binding proteins, family 3 [PF00497.24]; NMT1/THI5 like [PF09084.15]	PF00497	no	gltI	ABC transporters	glutamate/aspartate	glutamate/aspartate transport system substrate-binding protein		COG0834
UP_ACC	feeding	Accumulibacter regalis	MAG_92494_Ga0131788_12_387	K10001	glutamate/aspartate transport system substrate-binding protein	K10001	Bacterial extracellular solute-binding proteins, family 3 [PF00497.24]; NMT1/THI5 like [PF09084.15]	PF00497	no	gltI	ABC transporters	glutamate/aspartate	glutamate/aspartate transport system substrate-binding protein		COG0834
UP_ACC	feeding	Accumulibacter regalis	MAG_92494_Ga0131788_12_400	no	no	K16135	Bacterial regulatory helix-turn-helix protein, lysR family [PF00126.31]	PF00126	no	no	no	no	no	no	no	no
UP_ACC	feeding	Accumulibacter regalis	MAG_92494_Ga0131788_12_404	K07289	AsmA protein	K07289	AsmA-like C-terminal region [PF13502.10]; AsmA family [PF05170.18]	PF13502	no	no	no	no	no	no	no	no
UP_ACC	feeding	Accumulibacter regalis	MAG_92494_Ga0131788_12_411	K19342	copper chaperone NosL	K19342	NosL [PF05573.16]	PF05573	no	no	no	no	no	no	no	no
UP_ACC	feeding	Accumulibacter regalis	MAG_92494_Ga0131788_12_412	no	no	K01990	ABC transporter [PF00005.31]; RecF/RecN/SMC N terminal domain [PF02463.23]; AAA ATPase domain [PF13175.10]; Ethanolamine utilisation - propanediol utilisation [PF10662.13]	PF00005	no	no	no	no	no	no	no	no
UP_ACC	feeding	Accumulibacter regalis	MAG_92494_Ga0131788_12_413	K02574	ferredoxin-type protein NapH	K02574	4Fe-4S dicluster domain [PF14697.10]; 4Fe-4S dicluster domain [PF13237.10]; 4Fe-4S dicluster domain [PF13187.10]; 4Fe-4S dicluster domain [PF12838.11]	PF14697	no	no	no	no	no	no	no	no
UP_ACC	feeding	Accumulibacter regalis	MAG_92494_Ga0131788_12_414	K02573	ferredoxin-type protein NapG	K02573	4Fe-4S dicluster domain [PF12838.11]; 4Fe-4S dicluster domain [PF13187.10]; 4Fe-4S dicluster domain [PF14697.10]; 4Fe-4S dicluster domain [PF13237.10]; 4Fe-4S dicluster domain [PF13247.10]	PF12838	no	no	no	no	no	no	no	no
UP_ACC	feeding	Accumulibacter regalis	MAG_92494_Ga0131788_12_415	K07218	nitrous oxidase accessory protein	K07218	Periplasmic copper-binding protein (NosD) [PF05048.17]	PF05048	no	no	no	no	no	no	no	no
UP_ACC	feeding	Accumulibacter regalis	MAG_92494_Ga0131788_12_419	K00376	nitrous-oxide reductase [EC:1.7.2.4]	K00376	Nitrous oxide reductase propeller repeat [PF18764.5]; Cupredoxin-like domain [PF13473.10]; Cytochrome C oxidase subunit II, periplasmic domain [PF00116.24]	PF18764	no	nosZ	Denitrification	Nitrous oxide to nitrogen	nitrous-oxide reductase	1.7.2.4	COG4263
UP_ACC	feeding	Accumulibacter regalis	MAG_92494_Ga0131788_12_421	K07152	protein SCO1	K07152	SCO1/SenC [PF02630.18]	PF02630	no	no	no	no	no	no	no	no
UP_ACC	feeding	Accumulibacter regalis	MAG_92494_Ga0131788_12_442	K02617	phenylacetic acid degradation protein	K02617	Dynactin subunit 5 [PF21711.1]	PF21711	no	no	no	no	no	no	no	no
UP_ACC	feeding	Accumulibacter regalis	MAG_92494_Ga0131788_12_443	K07823	3-oxoadipyl-CoA thiolase [EC:2.3.1.174]	K07823	Thiolase, N-terminal domain [PF00108.27]; Thiolase, C-terminal domain [PF02803.22]; Beta-ketoacyl synthase, N-terminal domain [PF00109.30]	PF00108	no	no	no	no	no	no	no	no
UP_ACC	feeding	Accumulibacter regalis	MAG_92494_Ga0131788_12_447	K12538	outer membrane protein, type I secretion system	K12538	Outer membrane efflux protein [PF02321.22]	PF02321	no	no	no	no	no	no	no	no
UP_ACC	feeding	Accumulibacter regalis	MAG_92494_Ga0131788_12_447	K12538	outer membrane protein, type I secretion system	K12538	Outer membrane efflux protein [PF02321.22]	PF02321	no	no	no	no	no	no	no	no
UP_ACC	feeding	Accumulibacter regalis	MAG_92494_Ga0131788_12_448	K12537	membrane fusion protein, type I secretion system	K12537	Barrel-sandwich domain of CusB or HlyD membrane-fusion [PF16576.9]; HlyD family secretion protein [PF13437.10]; Biotin-lipoyl like [PF13533.10]	PF16576	no	no	no	no	no	no	no	no
UP_ACC	feeding	Accumulibacter regalis	MAG_92494_Ga0131788_12_449	K12536	ATP-binding cassette, subfamily C, type I secretion system permease/ATPase	K12536	ABC transporter [PF00005.31]; RecF/RecN/SMC N terminal domain [PF02463.23]; AAA ATPase domain [PF13175.10]	PF00005	no	no	no	no	no	no	no	no
UP_ACC	feeding	Accumulibacter regalis	MAG_92494_Ga0131788_12_451	K01114	phospholipase C [EC:3.1.4.3]	K01114	Phosphoesterase family [PF04185.18]	PF04185	no	plc	Quorum sensing	phospholipase	phospholipase C	3.1.4.3
UP_ACC	feeding	Accumulibacter regalis	MAG_92494_Ga0131788_12_455	K07814	cyclic di-GMP phosphodiesterase [EC:3.1.4.-]	K07814	HD domain [PF13487.10]; Response regulator receiver domain [PF00072.28]	PF13487	no	no	no	no	no	no	no	no
UP_ACC	feeding	Accumulibacter regalis	MAG_92494_Ga0131788_12_457	K11527	two-component system, sensor histidine kinase and response regulator [EC:2.7.13.3]	K11527	Histidine kinase-, DNA gyrase B-, and HSP90-like ATPase [PF02518.30]; Response regulator receiver domain [PF00072.28]; PAS fold [PF08448.14]; His Kinase A (phospho-acceptor) domain [PF00512.29]; PAS domain [PF13596.10]; PAS fold [PF00989.29]; Hpt domain [PF01627.27]; PAS domain [PF13426.11]; PAS fold [PF08447.16]	PF02518	no	no	no	no	no	no	no	no
UP_ACC	feeding	Accumulibacter regalis	MAG_92494_Ga0131788_12_457	K11527	two-component system, sensor histidine kinase and response regulator [EC:2.7.13.3]	K07679	Histidine kinase-, DNA gyrase B-, and HSP90-like ATPase [PF02518.30]; Response regulator receiver domain [PF00072.28]; PAS fold [PF08448.14]; His Kinase A (phospho-acceptor) domain [PF00512.29]; PAS domain [PF13596.10]; PAS fold [PF00989.29]; Hpt domain [PF01627.27]; PAS domain [PF13426.11]; PAS fold [PF08447.16]	PF02518	no	no	no	no	no	no	no	no
UP_ACC	feeding	Accumulibacter regalis	MAG_92494_Ga0131788_12_459	K02913	large subunit ribosomal protein L33	K02913	Ribosomal protein L33 [PF00471.24]	PF00471	no	no	no	no	no	no	no	no
UP_ACC	feeding	Accumulibacter regalis	MAG_92494_Ga0131788_12_462	K07107	acyl-CoA thioester hydrolase [EC:3.1.2.-]	K07107	Thioesterase-like superfamily [PF13279.10]	PF13279	no	no	no	no	no	no	no	no
UP_ACC	feeding	Accumulibacter regalis	MAG_92494_Ga0131788_12_463	K00799	glutathione S-transferase [EC:2.5.1.18]	K00799	Glutathione S-transferase, N-terminal domain [PF13417.10]; Glutathione S-transferase, N-terminal domain [PF02798.24]; Glutathione S-transferase, N-terminal domain [PF13409.10]; Glutathione S-transferase, C-terminal domain [PF00043.29]; Glutathione S-transferase, C-terminal domain [PF14497.10]; Glutathione S-transferase, C-terminal domain [PF13410.10]	PF13417	no	no	no	no	no	no	no	no
UP_ACC	feeding	Accumulibacter regalis	MAG_92494_Ga0131788_12_466	K02031	peptide/nickel transport system ATP-binding protein	K02031	ABC transporter [PF00005.31]; Oligopeptide/dipeptide transporter, C-terminal region [PF08352.16]	PF00005	no	ddpD	Quorum sensing	peptide/nickel transport system	peptide/nickel transport system ATP-binding protein
UP_ACC	feeding	Accumulibacter regalis	MAG_92494_Ga0131788_12_466	K02031	peptide/nickel transport system ATP-binding protein	K02031	ABC transporter [PF00005.31]; Oligopeptide/dipeptide transporter, C-terminal region [PF08352.16]	PF00005	no	ddpD	Quorum sensing	peptide/nickel transport system	peptide/nickel transport system ATP-binding protein
UP_ACC	feeding	Accumulibacter regalis	MAG_92494_Ga0131788_12_468	no	no	K02033	Binding-prot-dependent transport system membrane comp, N-term [PF19300.3]	PF19300	no	ABC.PE.P	Quorum sensing	peptide/nickel transport system	peptide/nickel transport system permease protein
UP_ACC	feeding	Accumulibacter regalis	MAG_92494_Ga0131788_12_469	no	no	K02035	Bacterial extracellular solute-binding proteins, family 5 Middle [PF00496.26]	PF00496	no	ABC.PE.S	Quorum sensing	peptide/nickel transport system	peptide/nickel transport system substrate-binding protein
UP_ACC	feeding	Accumulibacter regalis	MAG_92494_Ga0131788_12_480	K00658	2-oxoglutarate dehydrogenase E2 component (dihydrolipoamide succinyltransferase) [EC:2.3.1.61]	K00658	2-oxoacid dehydrogenases acyltransferase (catalytic domain) [PF00198.27]; Biotin-requiring enzyme [PF00364.26]; e3 binding domain [PF02817.21]	PF00198	no	sucB	TCA		2-oxoglutarate dehydrogenase E2 component (dihydrolipoamide succinyltransferase) [EC:2.3.1.61]	2.3.1.61	COG0508
UP_ACC	feeding	Accumulibacter regalis	MAG_92494_Ga0131788_12_481	K00164	2-oxoglutarate dehydrogenase E1 component [EC:1.2.4.2]	K00164	Dehydrogenase E1 component [PF00676.24]; 2-oxoglutarate dehydrogenase C-terminal [PF16870.9]; Transketolase, pyrimidine binding domain [PF02779.28]; 2-oxoglutarate dehydrogenase N-terminus [PF16078.9]	PF00676	no	sucA	TCA		2-oxoglutarate dehydrogenase E1 component	1.2.4.2	COG0567
UP_ACC	feeding	Accumulibacter regalis	MAG_92494_Ga0131788_12_482	K01647	citrate synthase [EC:2.3.3.1]	K01647	Citrate synthase, C-terminal domain [PF00285.25]	PF00285	no	gltA	TCA		Citrate synthase	2.3.3.1	COG0372
UP_ACC	feeding	Accumulibacter regalis	MAG_92494_Ga0131788_12_490	K01644	citrate lyase subunit beta / citryl-CoA lyase [EC:4.1.3.34]	K01644	HpcH/HpaI aldolase/citrate lyase family [PF03328.18]	PF03328	no	no	no	no	no	no	no	no
UP_ACC	feeding	Accumulibacter regalis	MAG_92494_Ga0131788_12_497	K00799	glutathione S-transferase [EC:2.5.1.18]	K00799	Glutathione S-transferase, N-terminal domain [PF02798.24]; Glutathione S-transferase, N-terminal domain [PF13417.10]; Glutathione S-transferase, N-terminal domain [PF13409.10]; Glutathione S-transferase, C-terminal domain [PF00043.29]; Glutathione S-transferase, C-terminal domain [PF13410.10]; Glutathione S-transferase, C-terminal domain [PF14497.10]	PF02798	no	no	no	no	no	no	no	no
UP_ACC	feeding	Accumulibacter regalis	MAG_92494_Ga0131788_12_504	K12953	cation-transporting P-type ATPase F [EC:7.2.2.-]	K01537	E1-E2 ATPase [PF00122.24]; Cation transporting ATPase, C-terminus [PF00689.25]; haloacid dehalogenase-like hydrolase [PF00702.30]; Cation transport ATPase (P-type) [PF13246.10]; Cation transporter/ATPase, N-terminus [PF00690.30]; haloacid dehalogenase-like hydrolase [PF12710.11]; haloacid dehalogenase-like hydrolase [PF08282.16]	PF00122	no	no	no	no	no	no	no	no
UP_ACC	feeding	Accumulibacter regalis	MAG_92494_Ga0131788_12_509	K18159	NADH dehydrogenase [ubiquinone] 1 alpha subcomplex assembly factor 1	K18159	Complex I intermediate-associated protein 30 (CIA30) [PF08547.16]	PF08547	no	no	no	no	no	no	no	no
UP_ACC	feeding	Accumulibacter regalis	MAG_92494_Ga0131788_12_515	K18208	renalase [EC:1.6.3.5]	K18208	Flavin containing amine oxidoreductase [PF01593.28]; NAD(P)-binding Rossmann-like domain [PF13450.10]; FAD binding domain [PF01494.23]; Flavin-binding monooxygenase-like [PF00743.23]; HI0933-like protein [PF03486.18]	PF01593	no	no	no	no	no	no	no	no
UP_ACC	feeding	Accumulibacter regalis	MAG_92494_Ga0131788_12_516	K06876	(6-4)DNA photolyase [EC:4.1.99.13]	K06876	Deoxyribodipyrimidine photo-lyase-related protein [PF04244.17]	PF04244	no	no	no	no	no	no	no	no
UP_ACC	feeding	Accumulibacter regalis	MAG_92494_Ga0131788_12_521	K12663	Delta3,5-Delta2,4-dienoyl-CoA isomerase [EC:5.3.3.21]	K12663	Enoyl-CoA hydratase/isomerase [PF00378.24]; Enoyl-CoA hydratase/isomerase [PF16113.9]	PF00378	no	no	no	no	no	no	no	no
UP_ACC	feeding	Accumulibacter regalis	MAG_92494_Ga0131788_12_526	K01270	dipeptidase D [EC:3.4.13.-]	K01270	Peptidase family M20/M25/M40 [PF01546.32]	PF01546	no	no	no	no	no	no	no	no
UP_ACC	feeding	Accumulibacter regalis	MAG_92494_Ga0131788_12_530	K01990	ABC-2 type transport system ATP-binding protein	K01990	ABC transporter [PF00005.31]; AAA domain, putative AbiEii toxin, Type IV TA system [PF13304.10]; AAA ATPase domain [PF13175.10]	PF00005	no	no	no	no	no	no	no	no
UP_ACC	feeding	Accumulibacter regalis	MAG_92494_Ga0131788_12_535	K03582	exodeoxyribonuclease V beta subunit [EC:3.1.11.5]	K03582	UvrD/REP helicase N-terminal domain [PF00580.25]; UvrD-like helicase C-terminal domain [PF13361.10]; AAA domain [PF13245.10]	PF00580	no	no	no	no	no	no	no	no
UP_ACC	feeding	Accumulibacter regalis	MAG_92494_Ga0131788_12_536	K03583	exodeoxyribonuclease V gamma subunit [EC:3.1.11.5]	K03583	Exodeoxyribonuclease V, gamma subunit [PF04257.18]; RecC C-terminal domain [PF17946.5]	PF04257	no	no	no	no	no	no	no	no
UP_ACC	feeding	Accumulibacter regalis	MAG_92494_Ga0131788_12_540	K19163	toxin CcdB	K19163	CcdB protein [PF01845.21]	PF01845	no	no	no	no	no	no	no	no
UP_ACC	feeding	Accumulibacter regalis	MAG_92494_Ga0131788_12_542	K19092	toxin ParE1/3/4	K19092	ParE toxin of type II toxin-antitoxin system, parDE [PF05016.19]	PF05016	no	no	no	no	no	no	no	no
UP_ACC	feeding	Accumulibacter regalis	MAG_92494_Ga0131788_12_545	K07012	CRISPR-associated endonuclease/helicase Cas3 [EC:3.1.-.- 5.6.2.4]	K07012	Cas3, HD domain [PF18019.5]	PF18019	no	no	no	no	no	no	no	no
UP_ACC	feeding	Accumulibacter regalis	MAG_92494_Ga0131788_12_546	K19123	CRISPR system Cascade subunit CasA	K19123	CRISPR-associated protein Cse1 (CRISPR_cse1) [PF09481.14]	PF09481	no	no	no	no	no	no	no	no
UP_ACC	feeding	Accumulibacter regalis	MAG_92494_Ga0131788_12_547	K19046	CRISPR system Cascade subunit CasB	K19046	CRISPR-associated protein Cse2 (CRISPR_cse2) [PF09485.14]	PF09485	no	no	no	no	no	no	no	no
UP_ACC	feeding	Accumulibacter regalis	MAG_92494_Ga0131788_12_548	K19124	CRISPR system Cascade subunit CasC	K19124	CT1975-like protein [PF09344.14]	PF09344	no	no	no	no	no	no	no	no
UP_ACC	feeding	Accumulibacter regalis	MAG_92494_Ga0131788_12_549	K19125	CRISPR system Cascade subunit CasD	K19125	CRISPR-associated protein (Cas_Cas5) [PF09704.14]	PF09704	no	no	no	no	no	no	no	no
UP_ACC	feeding	Accumulibacter regalis	MAG_92494_Ga0131788_12_550	K19126	CRISPR system Cascade subunit CasE	K19126	CRISPR associated protein [PF08798.15]	PF08798	no	no	no	no	no	no	no	no
UP_ACC	feeding	Accumulibacter regalis	MAG_92494_Ga0131788_12_557	no	no	K08282	SNF2-related domain [PF00176.27]; SNF2 Helicase protein [PF12419.12]; Helicase conserved C-terminal domain [PF00271.35]	PF00176	no	no	no	no	no	no	no	no
UP_ACC	feeding	Accumulibacter regalis	MAG_92494_Ga0131788_12_558	K03321	sulfate permease, SulP family	K03321	Sulfate permease family [PF00916.24]; STAS domain [PF01740.25]; MnmE helical domain [PF12631.11]	PF00916	no	no	no	no	no	no	no	no
UP_ACC	feeding	Accumulibacter regalis	MAG_92494_Ga0131788_12_559	no	no	K01724	TIR domain [PF13676.10]	PF13676	no	no	no	no	no	no	no	no
UP_ACC	feeding	Accumulibacter regalis	MAG_92494_Ga0131788_12_561	no	no	K00344	Zinc-binding dehydrogenase [PF13602.10]; Zinc-binding dehydrogenase [PF00107.30]; Alcohol dehydrogenase GroES-like domain [PF08240.16]	PF13602	no	no	no	no	no	no	no	no
UP_ACC	feeding	Accumulibacter regalis	MAG_92494_Ga0131788_12_575	no	no	K07001	Patatin-like phospholipase [PF01734.26]	PF01734	no	no	no	no	no	no	no	no
UP_ACC	feeding	Accumulibacter regalis	MAG_92494_Ga0131788_12_604	K02014	iron complex outermembrane recepter protein	K02014	TonB dependent receptor [PF00593.28]; TonB-dependent Receptor Plug Domain [PF07715.19]	PF00593	no	no	no	no	no	no	no	no
UP_ACC	feeding	Accumulibacter regalis	MAG_92494_Ga0131788_12_606	K07678	two-component system, NarL family, sensor histidine kinase BarA [EC:2.7.13.3]	K07679	Response regulator receiver domain [PF00072.28]; Histidine kinase-, DNA gyrase B-, and HSP90-like ATPase [PF02518.30]; His Kinase A (phospho-acceptor) domain [PF00512.29]; Periplasmic sensor domain [PF17152.8]; Hpt domain [PF01627.27]	PF00072	no	no	no	no	no	no	no	no
UP_ACC	feeding	Accumulibacter regalis	MAG_92494_Ga0131788_12_621	K12349	neutral ceramidase [EC:3.5.1.23]	K12349	Neutral/alkaline non-lysosomal ceramidase, N-terminal [PF04734.17]	PF04734	no	no	no	no	no	no	no	no
UP_ACC	feeding	Accumulibacter regalis	MAG_92494_Ga0131788_12_622	K07001	NTE family protein	K07001	Patatin-like phospholipase [PF01734.26]	PF01734	no	no	no	no	no	no	no	no
UP_ACC	feeding	Accumulibacter regalis	MAG_92494_Ga0131788_12_624	K07152	protein SCO1	K07152	SCO1/SenC [PF02630.18]; AhpC/TSA family [PF00578.25]; Redoxin [PF08534.14]	PF02630	no	no	no	no	no	no	no	no
UP_ACC	feeding	Accumulibacter regalis	MAG_92494_Ga0131788_12_625	K09978	uncharacterized protein	K09978	Protein of unknown function (DUF1318) [PF07027.16]	PF07027	no	no	no	no	no	no	no	no
UP_ACC	feeding	Accumulibacter regalis	MAG_92494_Ga0131788_12_633	K07152	protein SCO1	K07152	SCO1/SenC [PF02630.18]; AhpC/TSA family [PF00578.25]; Redoxin [PF08534.14]	PF02630	no	no	no	no	no	no	no	no
UP_ACC	feeding	Accumulibacter regalis	MAG_92494_Ga0131788_12_658	K13993	HSP20 family protein	K13993	Hsp20/alpha crystallin family [PF00011.25]	PF00011	no	no	no	no	no	no	no	no
UP_ACC	feeding	Accumulibacter regalis	MAG_92494_Ga0131788_12_659	K13993	HSP20 family protein	K13993	Hsp20/alpha crystallin family [PF00011.25]; HSP20-like domain found in ArsA [PF17886.5]	PF00011	no	no	no	no	no	no	no	no
UP_ACC	feeding	Accumulibacter regalis	MAG_92494_Ga0131788_13_3	K11021	insecticidal toxin complex protein TccC	K11021	Salmonella virulence plasmid 65kDa B protein [PF03534.17]; Insecticide toxin TcdB middle/N-terminal region [PF12256.12]; Insecticide toxin TcdB middle/C-terminal region [PF12255.12]; FG-GAP-like repeat [PF13517.10]	PF03534	no	no	no	no	no	no	no	no
UP_ACC	feeding	Accumulibacter regalis	MAG_92494_Ga0131788_13_8	K05595	multiple antibiotic resistance protein	K05595	MarC family integral membrane protein [PF01914.21]	PF01914	no	no	no	no	no	no	no	no
UP_ACC	feeding	Accumulibacter regalis	MAG_92494_Ga0131788_13_9	K07216	hemerythrin	K07216	Hemerythrin HHE cation binding domain [PF01814.27]	PF01814	no	no	no	no	no	no	no	no
UP_ACC	feeding	Accumulibacter regalis	MAG_92494_Ga0131788_13_12	no	no	K03791	Putative Ig domain [PF05345.16]; CARDB [PF07705.15]	PF05345	no	no	no	no	no	no	no	no
UP_ACC	feeding	Accumulibacter regalis	MAG_92494_Ga0131788_13_13	no	no	K03791	Bacterial Ig domain [PF17963.5]; Cadherin-like domain [PF17892.5]; Matrixin [PF00413.28]	PF17963	no	no	no	no	no	no	no	no
UP_ACC	feeding	Accumulibacter regalis	MAG_92494_Ga0131788_13_17	K00566	tRNA-uridine 2-sulfurtransferase [EC:2.8.1.13]	K00566	tRNA methyl transferase HUP domain [PF03054.20]; Aminomethyltransferase beta-barrel domain [PF20258.2]; tRNA methyl transferase PRC-barrel domain [PF20259.2]; NAD synthase [PF02540.21]; Thiamine biosynthesis protein (ThiI) [PF02568.18]	PF03054	no	no	no	no	no	no	no	no
UP_ACC	feeding	Accumulibacter regalis	MAG_92494_Ga0131788_13_19	K12152	phosphatase NudJ [EC:3.6.1.-]	K12152	NUDIX domain [PF00293.32]	PF00293	no	no	no	no	no	no	no	no
UP_ACC	feeding	Accumulibacter regalis	MAG_92494_Ga0131788_13_25	K15778	phosphomannomutase / phosphoglucomutase [EC:5.4.2.8 5.4.2.2]	K15778	Phosphoglucomutase/phosphomannomutase, alpha/beta/alpha domain I [PF02878.20]; Phosphoglucomutase/phosphomannomutase, alpha/beta/alpha domain II [PF02879.20]; Phosphoglucomutase/phosphomannomutase, alpha/beta/alpha domain III [PF02880.20]; Phosphoglucomutase/phosphomannomutase, C-terminal domain [PF00408.24]	PF02878	no	no	no	no	no	no	no	no
UP_ACC	feeding	Accumulibacter regalis	MAG_92494_Ga0131788_13_28	K01620	threonine aldolase [EC:4.1.2.48]	K01620	Beta-eliminating lyase [PF01212.25]; Aminotransferase class-V [PF00266.23]	PF01212	no	no	no	no	no	no	no	no
UP_ACC	feeding	Accumulibacter regalis	MAG_92494_Ga0131788_13_31	no	no	K02027	Bacterial extracellular solute-binding protein [PF13416.10]; Bacterial extracellular solute-binding protein [PF01547.29]	PF13416	no	no	no	no	no	no	no	no
UP_ACC	feeding	Accumulibacter regalis	MAG_92494_Ga0131788_13_38	K01491	methylenetetrahydrofolate dehydrogenase (NADP+) / methenyltetrahydrofolate cyclohydrolase [EC:1.5.1.5 3.5.4.9]	K01491	Tetrahydrofolate dehydrogenase/cyclohydrolase, NAD(P)-binding domain [PF02882.23]; Tetrahydrofolate dehydrogenase/cyclohydrolase, catalytic domain [PF00763.27]	PF02882	no	no	no	no	no	no	no	no
UP_ACC	feeding	Accumulibacter regalis	MAG_92494_Ga0131788_13_40	K01589	5-(carboxyamino)imidazole ribonucleotide synthase [EC:6.3.4.18]	K01589	ATP-grasp domain [PF02222.26]; Carbamoyl-phosphate synthase L chain, ATP binding domain [PF02786.21]; Phosphoribosylaminoimidazole carboxylase C-terminal domain [PF17769.5]; ATP-grasp domain [PF02655.18]	PF02222	no	no	no	no	no	no	no	no
UP_ACC	feeding	Accumulibacter regalis	MAG_92494_Ga0131788_13_41	K07566	L-threonylcarbamoyladenylate synthase [EC:2.7.7.87]	K07566	Telomere recombination [PF01300.22]; Threonylcarbamoyl-AMP synthase, C-terminal domain [PF03481.17]	PF01300	no	no	no	no	no	no	no	no
UP_ACC	feeding	Accumulibacter regalis	MAG_92494_Ga0131788_13_42	K09800	translocation and assembly module TamB	K09800	TamB, inner membrane protein subunit of TAM complex [PF04357.17]	PF04357	no	no	no	no	no	no	no	no
UP_ACC	feeding	Accumulibacter regalis	MAG_92494_Ga0131788_13_43	K07278	translocation and assembly module TamA	K07278	Omp85 superfamily domain [PF01103.27]	PF01103	no	no	no	no	no	no	no	no
UP_ACC	feeding	Accumulibacter regalis	MAG_92494_Ga0131788_13_53	K10001	glutamate/aspartate transport system substrate-binding protein	K10001	Bacterial extracellular solute-binding proteins, family 3 [PF00497.24]; NMT1/THI5 like [PF09084.15]; NMT1-like family [PF13379.10]; ABC transporter, phosphonate, periplasmic substrate-binding protein [PF12974.11]	PF00497	no	gltI	ABC transporters	glutamate/aspartate	glutamate/aspartate transport system substrate-binding protein		COG0834
UP_ACC	feeding	Accumulibacter regalis	MAG_92494_Ga0131788_13_53	K10001	glutamate/aspartate transport system substrate-binding protein	K02030	Bacterial extracellular solute-binding proteins, family 3 [PF00497.24]; NMT1/THI5 like [PF09084.15]; NMT1-like family [PF13379.10]; ABC transporter, phosphonate, periplasmic substrate-binding protein [PF12974.11]	PF00497	no	no	no	no	no	no	no	no
UP_ACC	feeding	Accumulibacter regalis	MAG_92494_Ga0131788_13_72	K06996	uncharacterized protein	K06996	Glyoxalase-like domain [PF18029.5]; Glyoxalase/Bleomycin resistance protein/Dioxygenase superfamily [PF00903.29]; Glyoxalase-like domain [PF12681.11]	PF18029	no	no	no	no	no	no	no	no
UP_ACC	feeding	Accumulibacter regalis	MAG_92494_Ga0131788_13_81	K02871	large subunit ribosomal protein L13	K02871	Ribosomal protein L13 [PF00572.22]	PF00572	no	no	no	no	no	no	no	no
UP_ACC	feeding	Accumulibacter regalis	MAG_92494_Ga0131788_13_82	K02996	small subunit ribosomal protein S9	K02996	Ribosomal protein S9/S16 [PF00380.23]	PF00380	no	no	no	no	no	no	no	no
UP_ACC	feeding	Accumulibacter regalis	MAG_92494_Ga0131788_13_83	K00145	N-acetyl-gamma-glutamyl-phosphate reductase [EC:1.2.1.38]	K00145	Semialdehyde dehydrogenase, NAD binding domain [PF01118.28]; Semialdehyde dehydrogenase, dimerisation domain [PF02774.22]	PF01118	no	no	no	no	no	no	no	no
UP_ACC	feeding	Accumulibacter regalis	MAG_92494_Ga0131788_13_85	no	no	K10716	TrkA-N domain [PF02254.22]	PF02254	no	no	no	no	no	no	no	no
UP_ACC	feeding	Accumulibacter regalis	MAG_92494_Ga0131788_13_87	K03296	hydrophobic/amphiphilic exporter-1 (mainly G- bacteria), HAE1 family	K18138	AcrB/AcrD/AcrF family [PF00873.23]; MMPL family [PF03176.19]	PF00873	no	no	no	no	no	no	no	no
UP_ACC	feeding	Accumulibacter regalis	MAG_92494_Ga0131788_13_87	K03296	hydrophobic/amphiphilic exporter-1 (mainly G- bacteria), HAE1 family	K18138	AcrB/AcrD/AcrF family [PF00873.23]; MMPL family [PF03176.19]	PF00873	no	no	no	no	no	no	no	no
UP_ACC	feeding	Accumulibacter regalis	MAG_92494_Ga0131788_13_97	no	no	K01607	Carboxymuconolactone decarboxylase family [PF02627.24]	PF02627	no	no	no	no	no	no	no	no
UP_ACC	feeding	Accumulibacter regalis	MAG_92494_Ga0131788_13_105	K02482	two-component system, NtrC family, sensor kinase [EC:2.7.13.3]	K02482	Histidine kinase-, DNA gyrase B-, and HSP90-like ATPase [PF02518.30]; PAS fold [PF00989.29]; PAS fold [PF08448.14]; PAS fold [PF08447.16]; GHKL domain [PF14501.10]; PAS domain [PF14598.10]	PF02518	no	no	no	no	no	no	no	no
UP_ACC	feeding	Accumulibacter regalis	MAG_92494_Ga0131788_13_107	K05520	deglycase [EC:3.5.1.124]	K05520	DJ-1/PfpI family [PF01965.28]; ThiJ/PfpI family-like [PF17124.9]; CobB/CobQ-like glutamine amidotransferase domain [PF13507.10]	PF01965	no	no	no	no	no	no	no	no
UP_ACC	feeding	Accumulibacter regalis	MAG_92494_Ga0131788_13_111	K22684	metacaspase-1 [EC:3.4.22.-]	K22684	Caspase domain [PF00656.26]	PF00656	no	no	no	no	no	no	no	no
UP_ACC	feeding	Accumulibacter regalis	MAG_92494_Ga0131788_13_113	K07001	NTE family protein	K07001	Patatin-like phospholipase [PF01734.26]; Lysophospholipase catalytic domain [PF01735.22]	PF01734	no	no	no	no	no	no	no	no
UP_ACC	feeding	Accumulibacter regalis	MAG_92494_Ga0131788_13_115	no	no	K02238	no	no	no	no	no	no	no	no	no	no
UP_ACC	feeding	Accumulibacter regalis	MAG_92494_Ga0131788_13_117	K02482	two-component system, NtrC family, sensor kinase [EC:2.7.13.3]	K02482	Histidine kinase-, DNA gyrase B-, and HSP90-like ATPase [PF02518.30]	PF02518	no	no	no	no	no	no	no	no
UP_ACC	feeding	Accumulibacter regalis	MAG_92494_Ga0131788_13_121	K02482	two-component system, NtrC family, sensor kinase [EC:2.7.13.3]	K02482	Histidine kinase-, DNA gyrase B-, and HSP90-like ATPase [PF02518.30]; GHKL domain [PF14501.10]; Hemerythrin HHE cation binding domain [PF01814.27]	PF02518	no	no	no	no	no	no	no	no
UP_ACC	feeding	Accumulibacter regalis	MAG_92494_Ga0131788_13_122	K02482	two-component system, NtrC family, sensor kinase [EC:2.7.13.3]	K02482	Histidine kinase-, DNA gyrase B-, and HSP90-like ATPase [PF02518.30]; PAS fold [PF00989.29]; PAS fold [PF08448.14]; PAS fold [PF08447.16]; PAS domain [PF13426.11]; PAS domain [PF14598.10]; GAF domain [PF13185.10]	PF02518	no	no	no	no	no	no	no	no
UP_ACC	feeding	Accumulibacter regalis	MAG_92494_Ga0131788_13_123	K02482	two-component system, NtrC family, sensor kinase [EC:2.7.13.3]	K02482	Histidine kinase-, DNA gyrase B-, and HSP90-like ATPase [PF02518.30]; PAS fold [PF00989.29]; PAS domain [PF13426.11]; PAS fold [PF08448.14]; PAS domain [PF13596.10]; PAS fold [PF12860.11]; PAS domain [PF13188.11]; PAS fold [PF08447.16]; GHKL domain [PF14501.10]	PF02518	no	no	no	no	no	no	no	no
UP_ACC	feeding	Accumulibacter regalis	MAG_92494_Ga0131788_13_190	K02196	heme exporter protein D	K02196	Heme exporter protein D (CcmD) [PF04995.18]	PF04995	no	no	no	no	no	no	no	no
UP_ACC	feeding	Accumulibacter regalis	MAG_92494_Ga0131788_13_191	K02197	cytochrome c-type biogenesis protein CcmE	K02197	CcmE [PF03100.19]	PF03100	no	no	no	no	no	no	no	no
UP_ACC	feeding	Accumulibacter regalis	MAG_92494_Ga0131788_13_193	K02199	cytochrome c biogenesis protein CcmG, thiol:disulfide interchange protein DsbE	K02199	Redoxin [PF08534.14]; AhpC/TSA family [PF00578.25]; Thioredoxin-like [PF13905.10]	PF08534	no	no	no	no	no	no	no	no
UP_ACC	feeding	Accumulibacter regalis	MAG_92494_Ga0131788_13_196	K02569	cytochrome c-type protein NapC	K02569	NapC/NirT cytochrome c family, N-terminal region [PF03264.18]	PF03264	no	no	no	no	no	no	no	no
UP_ACC	feeding	Accumulibacter regalis	MAG_92494_Ga0131788_13_205	K16922	putative peptide zinc metalloprotease protein	K16922	Barrel-sandwich domain of CusB or HlyD membrane-fusion [PF16576.9]; Peptidase family M50 [PF02163.26]	PF16576	no	no	no	no	no	no	no	no
UP_ACC	feeding	Accumulibacter regalis	MAG_92494_Ga0131788_13_208	K01720	2-methylcitrate dehydratase [EC:4.2.1.79]	K01720	MmgE/PrpD N-terminal domain [PF03972.18]; MmgE/PrpD C-terminal domain [PF19305.3]	PF03972	no	no	no	no	no	no	no	no
UP_ACC	feeding	Accumulibacter regalis	MAG_92494_Ga0131788_13_209	K01659	2-methylcitrate synthase [EC:2.3.3.5]	K01659	Citrate synthase, C-terminal domain [PF00285.25]	PF00285	no	prpC	TCA		2-methylcitrate synthase [EC:2.3.3.5]	2.3.3.5	COG0372
UP_ACC	feeding	Accumulibacter regalis	MAG_92494_Ga0131788_13_210	K03642	rare lipoprotein A	K03642	Lytic transglycolase [PF03330.22]	PF03330	no	no	no	no	no	no	no	no
UP_ACC	feeding	Accumulibacter regalis	MAG_92494_Ga0131788_13_218	K03642	rare lipoprotein A	K03642	Lytic transglycolase [PF03330.22]; SPOR domain [PF05036.17]	PF03330	no	no	no	no	no	no	no	no
UP_ACC	feeding	Accumulibacter regalis	MAG_92494_Ga0131788_13_225	K21449	trimeric autotransporter adhesin	K21449	Domain of unknown function (DUF4347) [PF14252.10]	PF14252	no	no	no	no	no	no	no	no
UP_ACC	feeding	Accumulibacter regalis	MAG_92494_Ga0131788_13_227	K03070	preprotein translocase subunit SecA [EC:7.4.2.8]	K03070	SecA DEAD-like domain [PF07517.18]; SecA P-loop domain [PF21090.1]; SecA preprotein cross-linking domain [PF01043.24]	PF07517	no	secA	Quorum sensing	translocase	preprotein translocase subunit SecA	7.4.2.8
UP_ACC	feeding	Accumulibacter regalis	MAG_92494_Ga0131788_13_227	K03070	preprotein translocase subunit SecA [EC:7.4.2.8]	K03070	SecA DEAD-like domain [PF07517.18]; SecA P-loop domain [PF21090.1]; SecA preprotein cross-linking domain [PF01043.24]	PF07517	no	secA	Quorum sensing	translocase	preprotein translocase subunit SecA	7.4.2.8
UP_ACC	feeding	Accumulibacter regalis	MAG_92494_Ga0131788_13_228	K02434	aspartyl-tRNA(Asn)/glutamyl-tRNA(Gln) amidotransferase subunit B [EC:6.3.5.6 6.3.5.7]	K02434	GatB/GatE catalytic domain [PF02934.19]; GatB domain [PF02637.22]	PF02934	no	no	no	no	no	no	no	no
UP_ACC	feeding	Accumulibacter regalis	MAG_92494_Ga0131788_13_241	K02793	mannose PTS system EIIA component [EC:2.7.1.191]	K02793	PTS system fructose IIA component [PF03610.20]	PF03610	no	no	no	no	no	no	no	no
UP_ACC	feeding	Accumulibacter regalis	MAG_92494_Ga0131788_13_246	no	no	K02621	DNA gyrase/topoisomerase IV, subunit A [PF00521.24]	PF00521	no	no	no	no	no	no	no	no
UP_ACC	feeding	Accumulibacter regalis	MAG_92494_Ga0131788_13_247	no	no	K02622	DNA gyrase B [PF00204.29]; DNA gyrase B subunit, carboxyl terminus [PF00986.25]; Toprim domain [PF01751.26]; Histidine kinase-, DNA gyrase B-, and HSP90-like ATPase [PF02518.30]	PF00204	no	no	no	no	no	no	no	no
UP_ACC	feeding	Accumulibacter regalis	MAG_92494_Ga0131788_13_249	K22131	2-dehydrotetronate isomerase [EC:5.3.1.35]	K01816	Xylose isomerase-like TIM barrel [PF01261.28]	PF01261	no	no	no	no	no	no	no	no
UP_ACC	feeding	Accumulibacter regalis	MAG_92494_Ga0131788_13_250	K22130	3-dehydro-4-phosphotetronate decarboxylase [EC:4.1.1.104]	K22130	Class II Aldolase and Adducin N-terminal domain [PF00596.25]	PF00596	no	no	no	no	no	no	no	no
UP_ACC	feeding	Accumulibacter regalis	MAG_92494_Ga0131788_13_252	K08319	L-threonate 2-dehydrogenase [EC:1.1.1.411]	K08319	NAD binding domain of 6-phosphogluconate dehydrogenase [PF03446.19]; NAD-binding of NADP-dependent 3-hydroxyisobutyrate dehydrogenase [PF14833.10]; 3-hydroxyacyl-CoA dehydrogenase, NAD binding domain [PF02737.22]; NAD-dependent glycerol-3-phosphate dehydrogenase N-terminus [PF01210.27]; Sugar-binding N-terminal domain [PF07005.15]	PF03446	no	no	no	no	no	no	no	no
UP_ACC	feeding	Accumulibacter regalis	MAG_92494_Ga0131788_13_253	K11690	C4-dicarboxylate transporter, DctM subunit	K11690	Tripartite ATP-independent periplasmic transporter, DctM component [PF06808.16]	PF06808	no	dctM	Extracellular matrix	nonulosonic acid pathways (NeuAc)	C4-dicarboxylate transporter sialic acid TRAP transporter permease protein SiaT		COG3090 COG1593
UP_ACC	feeding	Accumulibacter regalis	MAG_92494_Ga0131788_13_255	K21395	TRAP-type transport system periplasmic protein	K21395	Bacterial extracellular solute-binding protein, family 7 [PF03480.17]	PF03480	no	siaP	Extracellular matrix	nonulosonic acid pathways (NeuAc)	Neu5Ac-binding protein		COG1638
UP_ACC	feeding	Accumulibacter regalis	MAG_92494_Ga0131788_13_265	K00906	isocitrate dehydrogenase kinase/phosphatase [EC:2.7.11.5 3.1.3.-]	K00906	Isocitrate dehydrogenase kinase/phosphatase (AceK) kinase domain [PF06315.15]; Isocitrate dehydrogenase kinase/phosphatase (AceK), regulatory domain [PF20423.2]	PF06315	no	no	no	no	no	no	no	no
UP_ACC	feeding	Accumulibacter regalis	MAG_92494_Ga0131788_13_267	K07749	formyl-CoA transferase [EC:2.8.3.16]	K07749	CoA-transferase family III [PF02515.21]	PF02515	no	no	no	no	no	no	no	no
UP_ACC	feeding	Accumulibacter regalis	MAG_92494_Ga0131788_13_285	K07167	putative transcriptional regulator	K07167	ChrR Cupin-like domain [PF12973.11]; Domain of unknown function (DUF4437) [PF14499.10]; Cupin domain [PF07883.15]	PF12973	no	no	no	no	no	no	no	no
UP_ACC	feeding	Accumulibacter regalis	MAG_92494_Ga0131788_13_285	K07167	putative transcriptional regulator	K05913	ChrR Cupin-like domain [PF12973.11]; Domain of unknown function (DUF4437) [PF14499.10]; Cupin domain [PF07883.15]	PF12973	no	no	no	no	no	no	no	no
UP_ACC	feeding	Accumulibacter regalis	MAG_92494_Ga0131788_13_304	K06905	Bacteriophage probable baseplate hub protein	K06905	Phage tail baseplate hub (GPD) [PF05954.15]	PF05954	no	no	no	no	no	no	no	no
UP_ACC	feeding	Accumulibacter regalis	MAG_92494_Ga0131788_13_317	K13670	putative glycosyltransferase [EC:2.4.-.-]	K13670	Glycosyl transferase family 2 [PF00535.30]; Glycosyltransferase like family 2 [PF13641.10]	PF00535	no	no	no	no	no	no	no	no
UP_ACC	feeding	Accumulibacter regalis	MAG_92494_Ga0131788_13_320	no	no	K07045	Amidohydrolase [PF04909.18]	PF04909	no	no	no	no	no	no	no	no
UP_ACC	feeding	Accumulibacter regalis	MAG_92494_Ga0131788_13_323	no	no	K03328	Polysaccharide biosynthesis protein [PF13440.10]	PF13440	no	no	no	no	no	no	no	no
UP_ACC	feeding	Accumulibacter regalis	MAG_92494_Ga0131788_13_330	K00066	GDP-mannose 6-dehydrogenase [EC:1.1.1.132]	K00066	UDP-glucose/GDP-mannose dehydrogenase family, NAD binding domain [PF03721.18]; UDP-glucose/GDP-mannose dehydrogenase family, central domain [PF00984.23]; UDP-glucose/GDP-mannose dehydrogenase family, UDP binding domain [PF03720.19]	PF03721	no	algD	Extracellular matrix	algite	GDP-mannose 6-dehydrogenase
UP_ACC	feeding	Accumulibacter regalis	MAG_92494_Ga0131788_13_340	K02450	general secretion pathway protein A	K02450	AAA domain [PF13401.10]; ATPase domain predominantly from Archaea [PF01637.22]	PF13401	no	no	no	no	no	no	no	no
UP_ACC	feeding	Accumulibacter regalis	MAG_92494_Ga0131788_13_342	no	no	K00903	NUBPL iron-transfer P-loop NTPase [PF10609.13]; AAA domain [PF13614.10]; Cellulose biosynthesis protein BcsQ [PF06564.16]	PF10609	no	no	no	no	no	no	no	no
UP_ACC	feeding	Accumulibacter regalis	MAG_92494_Ga0131788_13_343	K25590	protein tyrosine kinase modulator	K25590	G-rich domain on putative tyrosine kinase [PF13807.10]	PF13807	no	no	no	no	no	no	no	no
UP_ACC	feeding	Accumulibacter regalis	MAG_92494_Ga0131788_13_344	K01991	polysaccharide biosynthesis/export protein	K01991	Polysaccharide biosynthesis/export protein [PF02563.20]; SLBB domain [PF10531.13]	PF02563	no	wza	Quorum sensing	polysaccharide biosynthesis/export protein	polysaccharide biosynthesis/export protein
UP_ACC	feeding	Accumulibacter regalis	MAG_92494_Ga0131788_13_354	K06921	uncharacterized protein	K06921	Novel STAND NTPase 2 [PF20702.1]; AAA-like domain [PF14516.10]; Novel STAND NTPase 1 [PF20703.1]; ATPase domain predominantly from Archaea [PF01637.22]; Bacterial TniB protein [PF05621.15]	PF20702	no	no	no	no	no	no	no	no
UP_ACC	feeding	Accumulibacter regalis	MAG_92494_Ga0131788_14_12	K03724	ATP-dependent helicase Lhr and Lhr-like helicase [EC:3.6.4.13 5.6.2.4]	K03724	DEAD/DEAH box helicase [PF00270.33]; Helicase conserved C-terminal domain [PF00271.35]	PF00270	no	no	no	no	no	no	no	no
UP_ACC	feeding	Accumulibacter regalis	MAG_92494_Ga0131788_14_57	K01999	branched-chain amino acid transport system substrate-binding protein	K01999	Periplasmic binding protein [PF13458.10]; Periplasmic binding protein domain [PF13433.10]	PF13458	no	livK	ABC transporters	branched-chain amino acid	branched-chain amino acid transport system substrate-binding protein		COG0683
UP_ACC	feeding	Accumulibacter regalis	MAG_92494_Ga0131788_14_66	K01937	CTP synthase [EC:6.3.4.2]	K01937	CTP synthase N-terminus [PF06418.18]; Glutamine amidotransferase class-I [PF00117.32]; Peptidase C26 [PF07722.17]	PF06418	no	no	no	no	no	no	no	no
UP_ACC	feeding	Accumulibacter regalis	MAG_92494_Ga0131788_14_68	no	no	K02051	NMT1/THI5 like [PF09084.15]; NMT1-like family [PF13379.10]; NMT1-like family [PF16868.9]	PF09084	no	no	no	no	no	no	no	no
UP_ACC	feeding	Accumulibacter regalis	MAG_92494_Ga0131788_14_70	K01897	long-chain acyl-CoA synthetase [EC:6.2.1.3]	K01897	AMP-binding enzyme [PF00501.32]; AMP-binding enzyme C-terminal domain [PF13193.10]	PF00501	no	fadD	B oxidation		Long chain fatty acid-CoA ligase	6.2.1.3	COG0318 COG1022
UP_ACC	feeding	Accumulibacter regalis	MAG_92494_Ga0131788_14_73	K03628	transcription termination factor Rho	K03628	ATP synthase alpha/beta family, nucleotide-binding domain [PF00006.29]; Rho termination factor, RNA-binding domain [PF07497.16]; Rho termination factor, N-terminal domain [PF07498.16]	PF00006	no	no	no	no	no	no	no	no
UP_ACC	feeding	Accumulibacter regalis	MAG_92494_Ga0131788_14_77	K06013	STE24 endopeptidase [EC:3.4.24.84]	K06013	CAAX prenyl protease N-terminal, five membrane helices [PF16491.9]; Peptidase family M48 [PF01435.22]	PF16491	no	no	no	no	no	no	no	no
UP_ACC	feeding	Accumulibacter regalis	MAG_92494_Ga0131788_14_78	K01724	4a-hydroxytetrahydrobiopterin dehydratase [EC:4.2.1.96]	K01724	Pterin 4 alpha carbinolamine dehydratase [PF01329.23]	PF01329	no	no	no	no	no	no	no	no
UP_ACC	feeding	Accumulibacter regalis	MAG_92494_Ga0131788_14_79	K06949	ribosome biogenesis GTPase / thiamine phosphate phosphatase [EC:3.6.1.- 3.1.3.100]	K06949	RsgA GTPase [PF03193.20]	PF03193	no	no	no	no	no	no	no	no
UP_ACC	feeding	Accumulibacter regalis	MAG_92494_Ga0131788_14_82	K00635	diacylglycerol O-acyltransferase / wax synthase [EC:2.3.1.20 2.3.1.75]	K00635	Wax ester synthase/diacylglycerol acyltransferase catalytic domain [PF03007.20]; WS/DGAT C-terminal domain [PF06974.17]; Condensation domain [PF00668.24]	PF03007	no	no	no	no	no	no	no	no
UP_ACC	feeding	Accumulibacter regalis	MAG_92494_Ga0131788_14_85	K07001	NTE family protein	K07001	Patatin-like phospholipase [PF01734.26]	PF01734	no	no	no	no	no	no	no	no
UP_ACC	feeding	Accumulibacter regalis	MAG_92494_Ga0131788_14_97	K03070	preprotein translocase subunit SecA [EC:7.4.2.8]	K03070	SecA DEAD-like domain [PF07517.18]; SecA P-loop domain [PF21090.1]; SecA preprotein cross-linking domain [PF01043.24]	PF07517	no	secA	Quorum sensing	translocase	preprotein translocase subunit SecA	7.4.2.8
UP_ACC	feeding	Accumulibacter regalis	MAG_92494_Ga0131788_14_97	K03070	preprotein translocase subunit SecA [EC:7.4.2.8]	K03070	SecA DEAD-like domain [PF07517.18]; SecA P-loop domain [PF21090.1]; SecA preprotein cross-linking domain [PF01043.24]	PF07517	no	secA	Quorum sensing	translocase	preprotein translocase subunit SecA	7.4.2.8
UP_ACC	feeding	Accumulibacter regalis	MAG_92494_Ga0131788_14_98	K16922	putative peptide zinc metalloprotease protein	K16922	Peptidase family M50 [PF02163.26]	PF02163	no	no	no	no	no	no	no	no
UP_ACC	feeding	Accumulibacter regalis	MAG_92494_Ga0131788_14_109	K16692	tyrosine-protein kinase Etk/Wzc [EC:2.7.10.3]	K16692	NUBPL iron-transfer P-loop NTPase [PF10609.13]; AAA domain [PF13614.10]; Chain length determinant protein [PF02706.19]; Cellulose biosynthesis protein BcsQ [PF06564.16]; G-rich domain on putative tyrosine kinase [PF13807.10]; ATPase MipZ [PF09140.15]; CobQ/CobB/MinD/ParA nucleotide binding domain [PF01656.27]	PF10609	no	no	no	no	no	no	no	no
UP_ACC	feeding	Accumulibacter regalis	MAG_92494_Ga0131788_14_110	K01991	polysaccharide biosynthesis/export protein	K01991	Polysaccharide biosynthesis/export protein [PF02563.20]; SLBB domain [PF10531.13]	PF02563	no	wza	Quorum sensing	polysaccharide biosynthesis/export protein	polysaccharide biosynthesis/export protein
UP_ACC	feeding	Accumulibacter regalis	MAG_92494_Ga0131788_14_111	no	no	K01104	Low molecular weight phosphotyrosine protein phosphatase [PF01451.25]	PF01451	no	no	no	no	no	no	no	no
UP_ACC	feeding	Accumulibacter regalis	MAG_92494_Ga0131788_14_112	K02851	UDP-GlcNAc:undecaprenyl-phosphate/decaprenyl-phosphate GlcNAc-1-phosphate transferase [EC:2.7.8.33 2.7.8.35]	K02851	Glycosyl transferase family 4 [PF00953.25]	PF00953	no	no	no	no	no	no	no	no
UP_ACC	feeding	Accumulibacter regalis	MAG_92494_Ga0131788_14_119	K00432	glutathione peroxidase [EC:1.11.1.9]	K00432	Glutathione peroxidase [PF00255.23]; Redoxin [PF08534.14]	PF00255	no	no	no	no	no	no	no	no
UP_ACC	feeding	Accumulibacter regalis	MAG_92494_Ga0131788_14_126	K07403	membrane-bound serine protease (ClpP class)	K07403	Clp protease [PF00574.27]; Serine dehydrogenase proteinase [PF01972.20]; NfeD-like C-terminal, partner-binding [PF01957.22]	PF00574	no	no	no	no	no	no	no	no
UP_ACC	feeding	Accumulibacter regalis	MAG_92494_Ga0131788_14_127	K17725	sulfur dioxygenase [EC:1.13.11.18]	K17725	Metallo-beta-lactamase superfamily [PF00753.31]; Rhodanese-like domain [PF00581.24]; Metallo-beta-lactamase superfamily [PF14597.10]	PF00753	no	no	no	no	no	no	no	no
UP_ACC	feeding	Accumulibacter regalis	MAG_92494_Ga0131788_14_128	K24158	thioredoxin-dependent peroxiredoxin [EC:1.11.1.24]	K24158	AhpC/TSA family [PF00578.25]; C-terminal domain of 1-Cys peroxiredoxin [PF10417.13]	PF00578	no	no	no	no	no	no	no	no
UP_ACC	feeding	Accumulibacter regalis	MAG_92494_Ga0131788_14_132	K01779	aspartate racemase [EC:5.1.1.13]	K01779	Asp/Glu/Hydantoin racemase [PF01177.26]	PF01177	no	no	no	no	no	no	no	no
UP_ACC	feeding	Accumulibacter regalis	MAG_92494_Ga0131788_14_133	K06956	uncharacterized protein	K06956	Sodium:dicarboxylate symporter family [PF00375.22]	PF00375	no	no	no	no	no	no	no	no
UP_ACC	feeding	Accumulibacter regalis	MAG_92494_Ga0131788_14_134	K21645	LysR family transcriptional regulator, hypochlorite-specific transcription factor HypT	K21645	LysR substrate binding domain [PF03466.24]; Bacterial regulatory helix-turn-helix protein, lysR family [PF00126.31]	PF03466	no	no	no	no	no	no	no	no
UP_ACC	feeding	Accumulibacter regalis	MAG_92494_Ga0131788_14_135	K01744	aspartate ammonia-lyase [EC:4.3.1.1]	K01744	Lyase [PF00206.24]; Fumarase C C-terminus [PF10415.13]	PF00206	no	no	no	no	no	no	no	no
UP_ACC	feeding	Accumulibacter regalis	MAG_92494_Ga0131788_14_140	K18928	L-lactate dehydrogenase complex protein LldE	K18928	Cysteine-rich domain [PF02754.20]	PF02754	no	no	no	no	no	no	no	no
UP_ACC	feeding	Accumulibacter regalis	MAG_92494_Ga0131788_15_18	no	no	K09935	NADAR domain [PF08719.15]	PF08719	no	no	no	no	no	no	no	no
UP_ACC	feeding	Accumulibacter regalis	MAG_92494_Ga0131788_15_25	K19092	toxin ParE1/3/4	K19092	ParE toxin of type II toxin-antitoxin system, parDE [PF05016.19]	PF05016	no	no	no	no	no	no	no	no
UP_ACC	feeding	Accumulibacter regalis	MAG_92494_Ga0131788_15_26	K07746	antitoxin ParD1/3/4	K07746	Bacterial antitoxin of ParD toxin-antitoxin type II system and RHH [PF03693.18]	PF03693	no	no	no	no	no	no	no	no
UP_ACC	feeding	Accumulibacter regalis	MAG_92494_Ga0131788_16_2	no	no	K03580	SNF2-related domain [PF00176.27]; Type III restriction enzyme, res subunit [PF04851.19]; DEAD/DEAH box helicase [PF00270.33]	PF00176	no	no	no	no	no	no	no	no
UP_ACC	feeding	Accumulibacter regalis	MAG_92494_Ga0131788_16_4	no	no	K03580	Helicase conserved C-terminal domain [PF00271.35]; Protein NO VEIN, C-terminal [PF13020.10]; C-terminal domain on Strawberry notch homologue [PF13871.10]	PF00271	no	no	no	no	no	no	no	no
UP_ACC	feeding	Accumulibacter regalis	MAG_92494_Ga0131788_16_10	K07445	putative DNA methylase	K07445	Protein of unknown function (DUF1156) [PF06634.16]	PF06634	no	no	no	no	no	no	no	no
UP_ACC	feeding	Accumulibacter regalis	MAG_92494_Ga0131788_16_11	K06922	uncharacterized protein	K06922	Protein of unknown function (DUF499) [PF04465.16]; Swt1-like HEPN [PF18731.5]	PF04465	no	no	no	no	no	no	no	no
UP_ACC	feeding	Accumulibacter regalis	MAG_92494_Ga0131788_11_977	no	no	K01829	no	no	no	no	no	no	no	no	no	no
UP_ACC	feeding	Accumulibacter regalis	MAG_92494_Ga0131788_13_292	no	no	K07121	no	no	no	no	no	no	no	no	no	no
UP_ACC	aerobic	Accumulibacter regalis	MAG_92494_Ga0131788_11_4	K07481	transposase, IS5 family	K07481	Transposase domain (DUF772) [PF05598.15]	PF05598	no	no	no	no	no	no	no	no
UP_ACC	aerobic	Accumulibacter regalis	MAG_92494_Ga0131788_11_16	K18431	CMP-N,N'-diacetyllegionaminic acid synthase [EC:2.7.7.82]	K18431	Cytidylyltransferase [PF02348.23]	PF02348	no	legF	Extracellular matrix	nonulosonic acid pathways (leg)	CTP:NN'-diacetyllegiomite cytidylyltransferase	2.7.7.82	COG1083
UP_ACC	aerobic	Accumulibacter regalis	MAG_92494_Ga0131788_11_18	K18429	GDP/UDP-N,N'-diacetylbacillosamine 2-epimerase (hydrolysing) [EC:3.2.1.184]	K18429	UDP-N-acetylglucosamine 2-epimerase [PF02350.23]	PF02350	no	legG	Extracellular matrix	nonulosonic acid pathways (leg)	UDP-N-N'-diacetylbacillosamine hydrolase	3.2.1.184	COG0381
UP_ACC	aerobic	Accumulibacter regalis	MAG_92494_Ga0131788_11_19	K18430	N,N'-diacetyllegionaminate synthase [EC:2.5.1.101]	K18430	NeuB family [PF03102.18]	PF03102	no	legI	Extracellular matrix	nonulosonic acid pathways (leg)	NN'-diacetyllegiomite synthase	2.5.1.101	COG2089
UP_ACC	aerobic	Accumulibacter regalis	MAG_92494_Ga0131788_11_21	no	no	K12452	DegT/DnrJ/EryC1/StrS aminotransferase family [PF01041.21]	PF01041	no	no	no	no	no	no	no	no
UP_ACC	aerobic	Accumulibacter regalis	MAG_92494_Ga0131788_11_22	no	no	K01710	GDP-mannose 4,6 dehydratase [PF16363.9]; NAD dependent epimerase/dehydratase family [PF01370.25]; 3-beta hydroxysteroid dehydrogenase/isomerase family [PF01073.23]; RmlD substrate binding domain [PF04321.21]; Polysaccharide biosynthesis protein [PF02719.19]; Male sterility protein [PF07993.16]; NAD(P)H-binding [PF13460.10]; NmrA-like family [PF05368.17]; short chain dehydrogenase [PF00106.29]; KR…	PF16363	no	no	no	no	no	no	no	no
UP_ACC	aerobic	Accumulibacter regalis	MAG_92494_Ga0131788_11_26	K01669	deoxyribodipyrimidine photo-lyase [EC:4.1.99.3]	K01669	FAD binding domain of DNA photolyase [PF03441.18]; DNA photolyase [PF00875.22]	PF03441	no	no	no	no	no	no	no	no
UP_ACC	aerobic	Accumulibacter regalis	MAG_92494_Ga0131788_11_43	no	no	K01996	ABC transporter [PF00005.31]	PF00005	no	livF	ABC transporters	branched-chain amino acid	branched-chain amino acid transport system ATP-binding protein		COG0410
UP_ACC	aerobic	Accumulibacter regalis	MAG_92494_Ga0131788_11_51	K01845	glutamate-1-semialdehyde 2,1-aminomutase [EC:5.4.3.8]	K01845	Aminotransferase class-III [PF00202.25]	PF00202	no	no	no	no	no	no	no	no
UP_ACC	aerobic	Accumulibacter regalis	MAG_92494_Ga0131788_11_51	K01845	glutamate-1-semialdehyde 2,1-aminomutase [EC:5.4.3.8]	K01845	Aminotransferase class-III [PF00202.25]	PF00202	no	no	no	no	no	no	no	no
UP_ACC	aerobic	Accumulibacter regalis	MAG_92494_Ga0131788_11_60	no	no	K01996	ABC transporter [PF00005.31]	PF00005	no	livF	ABC transporters	branched-chain amino acid	branched-chain amino acid transport system ATP-binding protein		COG0410
UP_ACC	aerobic	Accumulibacter regalis	MAG_92494_Ga0131788_11_64	no	no	K01999	Periplasmic binding protein [PF13458.10]	PF13458	no	livK	ABC transporters	branched-chain amino acid	branched-chain amino acid transport system substrate-binding protein		COG0683
UP_ACC	aerobic	Accumulibacter regalis	MAG_92494_Ga0131788_11_65	K01999	branched-chain amino acid transport system substrate-binding protein	K01999	Periplasmic binding protein [PF13458.10]; Periplasmic binding protein domain [PF13433.10]	PF13458	no	livK	ABC transporters	branched-chain amino acid	branched-chain amino acid transport system substrate-binding protein		COG0683
UP_ACC	aerobic	Accumulibacter regalis	MAG_92494_Ga0131788_11_70	no	no	K01759	no	no	no	no	no	no	no	no	no	no
UP_ACC	aerobic	Accumulibacter regalis	MAG_92494_Ga0131788_11_71	K22468	polyphosphate kinase [EC:2.7.4.34]	K22468	Polyphosphate kinase 2 (PPK2) [PF03976.18]	PF03976	no	ppk2	Polyphosphate	P polyP n-1	Polyphosphate:NDP phosphotransferase 2	2.7.4.1	COG2326
UP_ACC	aerobic	Accumulibacter regalis	MAG_92494_Ga0131788_11_73	K17989	L-serine/L-threonine ammonia-lyase [EC:4.3.1.17 4.3.1.19]	K17989	Pyridoxal-phosphate dependent enzyme [PF00291.29]	PF00291	no	no	no	no	no	no	no	no
UP_ACC	aerobic	Accumulibacter regalis	MAG_92494_Ga0131788_11_74	K01595	phosphoenolpyruvate carboxylase [EC:4.1.1.31]	K01595	Phosphoenolpyruvate carboxylase [PF00311.21]	PF00311	no	ppc	Pyruvate		Phosphoenolpyruvate carboxykinase	4.1.1.31	COG2352 COG1892
UP_ACC	aerobic	Accumulibacter regalis	MAG_92494_Ga0131788_11_79	K02030	polar amino acid transport system substrate-binding protein	K02030	Bacterial extracellular solute-binding proteins, family 3 [PF00497.24]; Ligated ion channel L-glutamate- and glycine-binding site [PF10613.13]	PF00497	no	no	no	no	no	no	no	no
UP_ACC	aerobic	Accumulibacter regalis	MAG_92494_Ga0131788_11_81	K02030	polar amino acid transport system substrate-binding protein	K02030	Bacterial extracellular solute-binding proteins, family 3 [PF00497.24]; PAS fold [PF08447.16]; PAS fold [PF00989.29]; PAS domain [PF14598.10]	PF00497	no	no	no	no	no	no	no	no
UP_ACC	aerobic	Accumulibacter regalis	MAG_92494_Ga0131788_11_82	no	no	K07213	Heavy-metal-associated domain [PF00403.30]	PF00403	no	no	no	no	no	no	no	no
UP_ACC	aerobic	Accumulibacter regalis	MAG_92494_Ga0131788_11_89	K02028	polar amino acid transport system ATP-binding protein [EC:7.4.2.1]	K02028	ABC transporter [PF00005.31]; RecF/RecN/SMC N terminal domain [PF02463.23]; AAA ATPase domain [PF13175.10]	PF00005	no	no	no	no	no	no	no	no
UP_ACC	aerobic	Accumulibacter regalis	MAG_92494_Ga0131788_11_90	K02029	polar amino acid transport system permease protein	K02029	Binding-protein-dependent transport system inner membrane component [PF00528.26]	PF00528	no	no	no	no	no	no	no	no
UP_ACC	aerobic	Accumulibacter regalis	MAG_92494_Ga0131788_11_103	K00611	ornithine carbamoyltransferase [EC:2.1.3.3]	K00611	Aspartate/ornithine carbamoyltransferase, Asp/Orn binding domain [PF00185.28]; Aspartate/ornithine carbamoyltransferase, carbamoyl-P binding domain [PF02729.25]	PF00185	no	no	no	no	no	no	no	no
UP_ACC	aerobic	Accumulibacter regalis	MAG_92494_Ga0131788_11_104	K00821	acetylornithine/N-succinyldiaminopimelate aminotransferase [EC:2.6.1.11 2.6.1.17]	K00821	Aminotransferase class-III [PF00202.25]	PF00202	no	no	no	no	no	no	no	no
UP_ACC	aerobic	Accumulibacter regalis	MAG_92494_Ga0131788_11_107	K03695	ATP-dependent Clp protease ATP-binding subunit ClpB	K03695	AAA domain (Cdc48 subfamily) [PF07724.18]; AAA lid domain [PF17871.5]; C-terminal, D2-small domain, of ClpB protein [PF10431.13]; AAA domain (dynein-related subfamily) [PF07728.18]; ATPase family associated with various cellular activities (AAA) [PF00004.33]; Clp amino terminal domain, pathogenicity island component [PF02861.24]; AAA domain [PF13401.10]; Type II/IV secretion system protein [PF004…	PF07724	no	no	no	no	no	no	no	no
UP_ACC	aerobic	Accumulibacter regalis	MAG_92494_Ga0131788_11_119	K02481	two-component system, NtrC family, response regulator	K02481	Sigma-54 interaction domain [PF14532.10]; Response regulator receiver domain [PF00072.28]; Bacterial regulatory protein, Fis family [PF02954.23]; Magnesium chelatase, subunit ChlI [PF01078.25]; AAA domain (dynein-related subfamily) [PF07728.18]; Helix-turn-helix domain [PF18024.5]	PF14532	no	no	no	no	no	no	no	no
UP_ACC	aerobic	Accumulibacter regalis	MAG_92494_Ga0131788_11_127	K15866	2-(1,2-epoxy-1,2-dihydrophenyl)acetyl-CoA isomerase [EC:5.3.3.18]	K15866	Enoyl-CoA hydratase/isomerase [PF00378.24]; Enoyl-CoA hydratase/isomerase [PF16113.9]	PF00378	no	no	no	no	no	no	no	no
UP_ACC	aerobic	Accumulibacter regalis	MAG_92494_Ga0131788_11_128	no	no	K01583	Orn/Lys/Arg decarboxylase, major domain [PF01276.24]; Orn/Lys/Arg decarboxylase, C-terminal domain [PF03711.19]	PF01276	no	no	no	no	no	no	no	no
UP_ACC	aerobic	Accumulibacter regalis	MAG_92494_Ga0131788_11_131	K07495	putative transposase	K07495	Transposase DDE domain [PF01609.25]	PF01609	no	no	no	no	no	no	no	no
UP_ACC	aerobic	Accumulibacter regalis	MAG_92494_Ga0131788_11_133	no	no	K01426	Carbon-nitrogen hydrolase [PF00795.26]	PF00795	no	no	no	no	no	no	no	no
UP_ACC	aerobic	Accumulibacter regalis	MAG_92494_Ga0131788_11_134	K00823	4-aminobutyrate aminotransferase [EC:2.6.1.19]	K00823	Aminotransferase class-III [PF00202.25]	PF00202	no	no	no	no	no	no	no	no
UP_ACC	aerobic	Accumulibacter regalis	MAG_92494_Ga0131788_11_136	K00375	GntR family transcriptional regulator / MocR family aminotransferase	K00375	Aminotransferase class I and II [PF00155.25]; Bacterial regulatory proteins, gntR family [PF00392.25]	PF00155	no	no	no	no	no	no	no	no
UP_ACC	aerobic	Accumulibacter regalis	MAG_92494_Ga0131788_11_137	K13993	HSP20 family protein	K13993	Hsp20/alpha crystallin family [PF00011.25]; HSP20-like domain found in ArsA [PF17886.5]	PF00011	no	no	no	no	no	no	no	no
UP_ACC	aerobic	Accumulibacter regalis	MAG_92494_Ga0131788_11_138	K13993	HSP20 family protein	K13993	Hsp20/alpha crystallin family [PF00011.25]	PF00011	no	no	no	no	no	no	no	no
UP_ACC	aerobic	Accumulibacter regalis	MAG_92494_Ga0131788_11_148	no	no	K07001	Patatin-like phospholipase [PF01734.26]	PF01734	no	no	no	no	no	no	no	no
UP_ACC	aerobic	Accumulibacter regalis	MAG_92494_Ga0131788_11_152	K11418	histone deacetylase 11 [EC:3.5.1.98]	K11418	Histone deacetylase domain [PF00850.23]	PF00850	no	no	no	no	no	no	no	no
UP_ACC	aerobic	Accumulibacter regalis	MAG_92494_Ga0131788_11_155	K03769	peptidyl-prolyl cis-trans isomerase C [EC:5.2.1.8]	K03769	PPIC-type PPIASE domain [PF13616.10]; PPIC-type PPIASE domain [PF13145.10]; PPIC-type PPIASE domain [PF00639.25]	PF13616	no	no	no	no	no	no	no	no
UP_ACC	aerobic	Accumulibacter regalis	MAG_92494_Ga0131788_11_161	K11527	two-component system, sensor histidine kinase and response regulator [EC:2.7.13.3]	K11527	Response regulator receiver domain [PF00072.28]; Histidine kinase-, DNA gyrase B-, and HSP90-like ATPase [PF02518.30]; His Kinase A (phospho-acceptor) domain [PF00512.29]; Hpt domain [PF01627.27]; HAMP domain [PF00672.29]	PF00072	no	no	no	no	no	no	no	no
UP_ACC	aerobic	Accumulibacter regalis	MAG_92494_Ga0131788_11_161	K11527	two-component system, sensor histidine kinase and response regulator [EC:2.7.13.3]	K20976	Response regulator receiver domain [PF00072.28]; Histidine kinase-, DNA gyrase B-, and HSP90-like ATPase [PF02518.30]; His Kinase A (phospho-acceptor) domain [PF00512.29]; Hpt domain [PF01627.27]; HAMP domain [PF00672.29]	PF00072	no	hptB	Quorum sensing	Quorum sensing	histidine phosphotransfer protein HptB
UP_ACC	aerobic	Accumulibacter regalis	MAG_92494_Ga0131788_11_162	K11527	two-component system, sensor histidine kinase and response regulator [EC:2.7.13.3]	K11527	Histidine kinase-, DNA gyrase B-, and HSP90-like ATPase [PF02518.30]; Response regulator receiver domain [PF00072.28]; His Kinase A (phospho-acceptor) domain [PF00512.29]; Hpt domain [PF01627.27]	PF02518	no	no	no	no	no	no	no	no
UP_ACC	aerobic	Accumulibacter regalis	MAG_92494_Ga0131788_11_162	K11527	two-component system, sensor histidine kinase and response regulator [EC:2.7.13.3]	K20976	Histidine kinase-, DNA gyrase B-, and HSP90-like ATPase [PF02518.30]; Response regulator receiver domain [PF00072.28]; His Kinase A (phospho-acceptor) domain [PF00512.29]; Hpt domain [PF01627.27]	PF02518	no	hptB	Quorum sensing	Quorum sensing	histidine phosphotransfer protein HptB
UP_ACC	aerobic	Accumulibacter regalis	MAG_92494_Ga0131788_11_165	K21019	diguanylate cyclase [EC:2.7.7.65]	K21022	Diguanylate cyclase, GGDEF domain [PF00990.25]	PF00990	no	roeA	c-di-GMP sigling pathway	c-di-GMP sigling pathway	diguanylate cyclase	2.7.7.65	COG2199
UP_ACC	aerobic	Accumulibacter regalis	MAG_92494_Ga0131788_11_167	no	no	K01539	E1-E2 ATPase [PF00122.24]; Cation transporting ATPase, C-terminus [PF00689.25]; Cation transport ATPase (P-type) [PF13246.10]; haloacid dehalogenase-like hydrolase [PF00702.30]; Cation transporter/ATPase, N-terminus [PF00690.30]; haloacid dehalogenase-like hydrolase [PF12710.11]	PF00122	no	no	no	no	no	no	no	no
UP_ACC	aerobic	Accumulibacter regalis	MAG_92494_Ga0131788_11_171	K18446	triphosphatase [EC:3.6.1.25]	K18446	CHAD domain [PF05235.18]; CYTH domain [PF01928.25]	PF05235	no	no	no	no	no	no	no	no
UP_ACC	aerobic	Accumulibacter regalis	MAG_92494_Ga0131788_11_181	K00937	polyphosphate kinase [EC:2.7.4.1]	K00937	Polyphosphate kinase C-terminal domain 1 [PF17941.5]; Polyphosphate kinase C-terminal domain 2 [PF13090.10]; Polyphosphate kinase middle domain [PF02503.21]; Polyphosphate kinase N-terminal domain [PF13089.10]	PF17941	no	ppk	Polyphosphate	P polyP n+1	Polyphosphate kinase	2.7.4.1
UP_ACC	aerobic	Accumulibacter regalis	MAG_92494_Ga0131788_11_186	K07014	uncharacterized protein	K07014	Sulfatase [PF00884.27]; Domain of unknown function (DUF3413) [PF11893.12]	PF00884	no	no	no	no	no	no	no	no
UP_ACC	aerobic	Accumulibacter regalis	MAG_92494_Ga0131788_11_187	K04565	superoxide dismutase, Cu-Zn family [EC:1.15.1.1]	K04565	Copper/zinc superoxide dismutase (SODC) [PF00080.24]	PF00080	no	no	no	no	no	no	no	no
UP_ACC	aerobic	Accumulibacter regalis	MAG_92494_Ga0131788_11_198	K06213	magnesium transporter	K06213	Divalent cation transporter [PF01769.20]; MgtE intracellular N domain [PF03448.21]	PF01769	no	no	no	no	no	no	no	no
UP_ACC	aerobic	Accumulibacter regalis	MAG_92494_Ga0131788_11_200	no	no	K00661	Dynactin subunit 5 [PF21711.1]	PF21711	no	no	no	no	no	no	no	no
UP_ACC	aerobic	Accumulibacter regalis	MAG_92494_Ga0131788_11_202	K02836	peptide chain release factor 2	K02836	PCRF domain [PF03462.22]; RF-1 domain [PF00472.24]	PF03462	no	no	no	no	no	no	no	no
UP_ACC	aerobic	Accumulibacter regalis	MAG_92494_Ga0131788_11_206	K01740	O-acetylhomoserine (thiol)-lyase [EC:2.5.1.49]	K01740	Cys/Met metabolism PLP-dependent enzyme [PF01053.24]; Aminotransferase class-V [PF00266.23]; DegT/DnrJ/EryC1/StrS aminotransferase family [PF01041.21]; Aminotransferase class I and II [PF00155.25]; Orn/Lys/Arg decarboxylase, major domain [PF01276.24]; L-seryl-tRNA selenium transferase [PF03841.17]; Glycine cleavage system P-protein [PF02347.20]	PF01053	no	no	no	no	no	no	no	no
UP_ACC	aerobic	Accumulibacter regalis	MAG_92494_Ga0131788_11_220	K02030	polar amino acid transport system substrate-binding protein	K02030	Bacterial extracellular solute-binding proteins, family 3 [PF00497.24]	PF00497	no	no	no	no	no	no	no	no
UP_ACC	aerobic	Accumulibacter regalis	MAG_92494_Ga0131788_11_230	K11209	GSH-dependent disulfide-bond oxidoreductase [EC:1.8.4.-]	K11209	Glutathione S-transferase, N-terminal domain [PF02798.24]; Glutathione S-transferase, N-terminal domain [PF13409.10]; Glutathione S-transferase, C-terminal domain [PF00043.29]; Glutathione S-transferase, N-terminal domain [PF13417.10]; Glutathione S-transferase, C-terminal domain [PF13410.10]; Glutathione S-transferase, C-terminal domain [PF16865.9]; Glutathione S-transferase, C-terminal domain […	PF02798	no	no	no	no	no	no	no	no
UP_ACC	aerobic	Accumulibacter regalis	MAG_92494_Ga0131788_11_230	K11209	GSH-dependent disulfide-bond oxidoreductase [EC:1.8.4.-]	K11209	Glutathione S-transferase, N-terminal domain [PF02798.24]; Glutathione S-transferase, N-terminal domain [PF13409.10]; Glutathione S-transferase, C-terminal domain [PF00043.29]; Glutathione S-transferase, N-terminal domain [PF13417.10]; Glutathione S-transferase, C-terminal domain [PF13410.10]; Glutathione S-transferase, C-terminal domain [PF16865.9]; Glutathione S-transferase, C-terminal domain […	PF02798	no	no	no	no	no	no	no	no
UP_ACC	aerobic	Accumulibacter regalis	MAG_92494_Ga0131788_11_241	no	no	K08968	GAF domain [PF13185.10]; GAF domain [PF01590.30]	PF13185	no	no	no	no	no	no	no	no
UP_ACC	aerobic	Accumulibacter regalis	MAG_92494_Ga0131788_11_244	K02453	general secretion pathway protein D	K02453	Bacterial type II and III secretion system protein [PF00263.25]; Cohesin domain [PF00963.22]	PF00263	no	no	no	no	no	no	no	no
UP_ACC	aerobic	Accumulibacter regalis	MAG_92494_Ga0131788_11_251	K02456	general secretion pathway protein G	K02456	Type II secretion system (T2SS), protein G [PF08334.15]	PF08334	no	no	no	no	no	no	no	no
UP_ACC	aerobic	Accumulibacter regalis	MAG_92494_Ga0131788_11_254	K01011	thiosulfate/3-mercaptopyruvate sulfurtransferase [EC:2.8.1.1 2.8.1.2]	K01011	Rhodanese-like domain [PF00581.24]	PF00581	no	no	no	no	no	no	no	no
UP_ACC	aerobic	Accumulibacter regalis	MAG_92494_Ga0131788_11_259	K09007	GTP cyclohydrolase IB [EC:3.5.4.16]	K09007	Type I GTP cyclohydrolase folE2 [PF02649.18]	PF02649	no	no	no	no	no	no	no	no
UP_ACC	aerobic	Accumulibacter regalis	MAG_92494_Ga0131788_11_268	K17103	CDP-diacylglycerol---serine O-phosphatidyltransferase [EC:2.7.8.8]	K17103	CDP-alcohol phosphatidyltransferase [PF01066.25]	PF01066	no	no	no	no	no	no	no	no
UP_ACC	aerobic	Accumulibacter regalis	MAG_92494_Ga0131788_11_270	K01653	acetolactate synthase I/III small subunit [EC:2.2.1.6]	K01653	ACT domain [PF13710.10]; Small subunit of acetolactate synthase [PF10369.13]; ACT domain [PF01842.29]	PF13710	no	no	no	no	no	no	no	no
UP_ACC	aerobic	Accumulibacter regalis	MAG_92494_Ga0131788_11_281	K01873	valyl-tRNA synthetase [EC:6.1.1.9]	K01873	tRNA synthetases class I (I, L, M and V) [PF00133.26]; Anticodon-binding domain of tRNA ligase [PF08264.17]; Leucyl-tRNA synthetase, editing domain [PF13603.10]; Valyl tRNA synthetase tRNA binding arm [PF10458.13]; tRNA synthetases class I (M) [PF09334.15]	PF00133	no	no	no	no	no	no	no	no
UP_ACC	aerobic	Accumulibacter regalis	MAG_92494_Ga0131788_11_285	K03637	cyclic pyranopterin monophosphate synthase [EC:4.6.1.17]	K03637	MoaC family [PF01967.25]	PF01967	no	no	no	no	no	no	no	no
UP_ACC	aerobic	Accumulibacter regalis	MAG_92494_Ga0131788_11_286	K03704	cold shock protein	K03704	'Cold-shock' DNA-binding domain [PF00313.26]	PF00313	no	no	no	no	no	no	no	no
UP_ACC	aerobic	Accumulibacter regalis	MAG_92494_Ga0131788_11_288	K03694	ATP-dependent Clp protease ATP-binding subunit ClpA	K03694	AAA domain (Cdc48 subfamily) [PF07724.18]; AAA lid domain [PF17871.5]; C-terminal, D2-small domain, of ClpB protein [PF10431.13]; AAA domain (dynein-related subfamily) [PF07728.18]; ATPase family associated with various cellular activities (AAA) [PF00004.33]; Torsin [PF06309.15]; Hydrolytic ATP binding site of dynein motor region [PF12774.11]; Bacterial TniB protein [PF05621.15]; AAA ATPase domai…	PF07724	no	no	no	no	no	no	no	no
UP_ACC	aerobic	Accumulibacter regalis	MAG_92494_Ga0131788_11_294	K16135	LysR family transcriptional regulator, transcriptional activator for dmlA	K16135	Bacterial regulatory helix-turn-helix protein, lysR family [PF00126.31]	PF00126	no	no	no	no	no	no	no	no
UP_ACC	aerobic	Accumulibacter regalis	MAG_92494_Ga0131788_11_295	K01638	malate synthase [EC:2.3.3.9]	K01638	Malate synthase, TIM barrel domain [PF01274.26]; Malate synthase, C-terminal [PF20659.1]; Malate synthase, N-terminal domain [PF20656.1]	PF01274	no	aceB	Glyoxylate shunt		Malate synthase	2.3.3.9	COG2225
UP_ACC	aerobic	Accumulibacter regalis	MAG_92494_Ga0131788_11_302	K07305	peptide-methionine (R)-S-oxide reductase [EC:1.8.4.12]	K07305	SelR domain [PF01641.22]	PF01641	no	no	no	no	no	no	no	no
UP_ACC	aerobic	Accumulibacter regalis	MAG_92494_Ga0131788_11_303	K07304	peptide-methionine (S)-S-oxide reductase [EC:1.8.4.11]	K07304	Peptide methionine sulfoxide reductase [PF01625.25]	PF01625	no	no	no	no	no	no	no	no
UP_ACC	aerobic	Accumulibacter regalis	MAG_92494_Ga0131788_11_304	K06969	23S rRNA (cytosine1962-C5)-methyltransferase [EC:2.1.1.191]	K06969	S-adenosylmethionine-dependent methyltransferase [PF10672.13]; PUA-like domain [PF17785.5]; Conserved hypothetical protein 95 [PF03602.19]; tRNA (Uracil-5-)-methyltransferase [PF05958.15]; Methyltransferase small domain [PF05175.18]; RNA cap guanine-N2 methyltransferase [PF09445.14]	PF10672	no	no	no	no	no	no	no	no
UP_ACC	aerobic	Accumulibacter regalis	MAG_92494_Ga0131788_11_306	K07152	protein SCO1	K07152	SCO1/SenC [PF02630.18]	PF02630	no	no	no	no	no	no	no	no
UP_ACC	aerobic	Accumulibacter regalis	MAG_92494_Ga0131788_11_309	K07220	uncharacterized protein	K07220	Protein of unknown function DUF47 [PF01865.20]	PF01865	no	no	no	no	no	no	no	no
UP_ACC	aerobic	Accumulibacter regalis	MAG_92494_Ga0131788_11_310	K03306	inorganic phosphate transporter, PiT family	K03306	Phosphate transporter family [PF01384.24]	PF01384	no	pitA	Polyphosphate	P transporter	Low-affinity inorganic phosphate transporter 1		COG0306
UP_ACC	aerobic	Accumulibacter regalis	MAG_92494_Ga0131788_11_313	K03711	Fur family transcriptional regulator, ferric uptake regulator	K03711	Ferric uptake regulator family [PF01475.23]	PF01475	no	no	no	no	no	no	no	no
UP_ACC	aerobic	Accumulibacter regalis	MAG_92494_Ga0131788_11_316	K11527	two-component system, sensor histidine kinase and response regulator [EC:2.7.13.3]	K11527	Response regulator receiver domain [PF00072.28]; Histidine kinase-, DNA gyrase B-, and HSP90-like ATPase [PF02518.30]; His Kinase A (phospho-acceptor) domain [PF00512.29]; PAS fold [PF08447.16]; PAS domain [PF14598.10]	PF00072	no	no	no	no	no	no	no	no
UP_ACC	aerobic	Accumulibacter regalis	MAG_92494_Ga0131788_11_317	K01956	carbamoyl-phosphate synthase small subunit [EC:6.3.5.5]	K01956	Carbamoyl-phosphate synthase small chain, CPSase domain [PF00988.26]; Glutamine amidotransferase class-I [PF00117.32]	PF00988	no	no	no	no	no	no	no	no
UP_ACC	aerobic	Accumulibacter regalis	MAG_92494_Ga0131788_11_318	K01955	carbamoyl-phosphate synthase large subunit [EC:6.3.5.5]	K01955	Carbamoyl-phosphate synthase L chain, ATP binding domain [PF02786.21]; Carbamoyl-phosphate synthetase large chain, oligomerisation domain [PF02787.23]; MGS-like domain [PF02142.26]; ATP-grasp domain [PF02222.26]; ATP-grasp domain [PF02655.18]; D-ala D-ala ligase C-terminus [PF07478.17]; RimK-like ATP-grasp domain [PF08443.15]; ATP-grasp in the biosynthetic pathway with Ter operon [PF15632.10]; Ph…	PF02786	no	no	no	no	no	no	no	no
UP_ACC	aerobic	Accumulibacter regalis	MAG_92494_Ga0131788_11_321	K07574	RNA-binding protein	K07574	CRS1 / YhbY (CRM) domain [PF01985.25]	PF01985	no	no	no	no	no	no	no	no
UP_ACC	aerobic	Accumulibacter regalis	MAG_92494_Ga0131788_11_322	K02427	23S rRNA (uridine2552-2'-O)-methyltransferase [EC:2.1.1.166]	K02427	FtsJ-like methyltransferase [PF01728.23]; 16S rRNA methyltransferase RsmB/F [PF01189.21]	PF01728	no	no	no	no	no	no	no	no
UP_ACC	aerobic	Accumulibacter regalis	MAG_92494_Ga0131788_11_323	K03798	cell division protease FtsH [EC:3.4.24.-]	K03798	Peptidase family M41 [PF01434.22]; ATPase family associated with various cellular activities (AAA) [PF00004.33]; AAA+ lid domain [PF17862.5]; TIP49 P-loop domain [PF06068.17]; Holliday junction DNA helicase RuvB P-loop domain [PF05496.16]; Bacterial dnaA protein [PF00308.22]; AAA domain (dynein-related subfamily) [PF07728.18]; FtsH Extracellular [PF06480.19]; Sigma-54 interaction domain [PF14532.…	PF01434	no	no	no	no	no	no	no	no
UP_ACC	aerobic	Accumulibacter regalis	MAG_92494_Ga0131788_11_325	K03431	phosphoglucosamine mutase [EC:5.4.2.10]	K03431	Phosphoglucomutase/phosphomannomutase, alpha/beta/alpha domain I [PF02878.20]; Phosphoglucomutase/phosphomannomutase, alpha/beta/alpha domain III [PF02880.20]; Phosphoglucomutase/phosphomannomutase, alpha/beta/alpha domain II [PF02879.20]	PF02878	no	no	no	no	no	no	no	no
UP_ACC	aerobic	Accumulibacter regalis	MAG_92494_Ga0131788_11_329	K07182	CBS domain-containing protein	K07182	Putative nucleotidyltransferase substrate binding domain [PF10335.13]; Putative nucleotidyltransferase DUF294 [PF03445.17]; CBS domain [PF00571.32]	PF10335	no	no	no	no	no	no	no	no
UP_ACC	aerobic	Accumulibacter regalis	MAG_92494_Ga0131788_11_334	no	no	K07007	HI0933-like protein [PF03486.18]; FAD binding domain [PF00890.28]; FAD binding domain [PF01494.23]	PF03486	no	no	no	no	no	no	no	no
UP_ACC	aerobic	Accumulibacter regalis	MAG_92494_Ga0131788_11_337	K02837	peptide chain release factor 3	K02837	Class II release factor RF3, C-terminal domain [PF16658.9]; Elongation factor Tu GTP binding domain [PF00009.31]	PF16658	no	no	no	no	no	no	no	no
UP_ACC	aerobic	Accumulibacter regalis	MAG_92494_Ga0131788_11_339	K07814	cyclic di-GMP phosphodiesterase [EC:3.1.4.-]	K07814	HD domain [PF13487.10]; Response regulator receiver domain [PF00072.28]	PF13487	no	no	no	no	no	no	no	no
UP_ACC	aerobic	Accumulibacter regalis	MAG_92494_Ga0131788_11_352	K00335	NADH-quinone oxidoreductase subunit F [EC:7.1.1.2]	K00335	Respiratory-chain NADH dehydrogenase 51 Kd subunit [PF01512.21]; NADH-ubiquinone oxidoreductase-F iron-sulfur binding region [PF10589.13]; SLBB domain [PF10531.13]	PF01512	no	no	no	no	no	no	no	no
UP_ACC	aerobic	Accumulibacter regalis	MAG_92494_Ga0131788_11_354	K00333	NADH-quinone oxidoreductase subunit D [EC:7.1.1.2]	K00333	Respiratory-chain NADH dehydrogenase, 49 Kd subunit [PF00346.23]	PF00346	no	no	no	no	no	no	no	no
UP_ACC	aerobic	Accumulibacter regalis	MAG_92494_Ga0131788_11_355	K00332	NADH-quinone oxidoreductase subunit C [EC:7.1.1.2]	K00332	Respiratory-chain NADH dehydrogenase, 30 Kd subunit [PF00329.23]	PF00329	no	no	no	no	no	no	no	no
UP_ACC	aerobic	Accumulibacter regalis	MAG_92494_Ga0131788_11_360	no	no	K07043	YgjP-like, metallopeptidase domain [PF01863.21]; SprT-like family [PF10263.13]	PF01863	no	no	no	no	no	no	no	no
UP_ACC	aerobic	Accumulibacter regalis	MAG_92494_Ga0131788_11_379	K09457	7-cyano-7-deazaguanine reductase [EC:1.7.1.13]	K09457	QueF-like protein [PF14489.10]	PF14489	no	no	no	no	no	no	no	no
UP_ACC	aerobic	Accumulibacter regalis	MAG_92494_Ga0131788_11_388	K07733	prophage regulatory protein	K07733	Prophage CP4-57 regulatory protein (AlpA) [PF05930.16]	PF05930	no	no	no	no	no	no	no	no
UP_ACC	aerobic	Accumulibacter regalis	MAG_92494_Ga0131788_11_401	K01725	cyanate lyase [EC:4.2.1.104]	K01725	Cyanate lyase C-terminal domain [PF02560.18]; Cyanate hydratase, N-terminal [PF21291.1]	PF02560	no	no	no	no	no	no	no	no
UP_ACC	aerobic	Accumulibacter regalis	MAG_92494_Ga0131788_11_404	K00563	23S rRNA (guanine745-N1)-methyltransferase [EC:2.1.1.187]	K00563	RlmA, N-terminal [PF21302.1]; ubiE/COQ5 methyltransferase family [PF01209.22]; Methyltransferase domain [PF13649.10]; Methyltransferase domain [PF13847.10]; Methyltransferase domain [PF08241.16]	PF21302	no	no	no	no	no	no	no	no
UP_ACC	aerobic	Accumulibacter regalis	MAG_92494_Ga0131788_11_405	K24157	thioredoxin-dependent peroxiredoxin [EC:1.11.1.24]	K24157	no	no	no	no	no	no	no	no	no	no
UP_ACC	aerobic	Accumulibacter regalis	MAG_92494_Ga0131788_11_415	K01866	tyrosyl-tRNA synthetase [EC:6.1.1.1]	K01866	tRNA synthetases class I (W and Y) [PF00579.29]	PF00579	no	no	no	no	no	no	no	no
UP_ACC	aerobic	Accumulibacter regalis	MAG_92494_Ga0131788_11_423	K09812	cell division transport system ATP-binding protein	K09812	ABC transporter [PF00005.31]; AAA ATPase domain [PF13175.10]; AAA domain, putative AbiEii toxin, Type IV TA system [PF13304.10]	PF00005	no	no	no	no	no	no	no	no
UP_ACC	aerobic	Accumulibacter regalis	MAG_92494_Ga0131788_11_429	K23753	AMP-polyphosphate phosphotransferase [EC:2.7.4.33]	K23753	Polyphosphate kinase 2 (PPK2) [PF03976.18]	PF03976	no	pap	Polyphosphate	P polyP n-1	Polyphosphate AMP phosphotransferase	2.7.4.33	COG2326
UP_ACC	aerobic	Accumulibacter regalis	MAG_92494_Ga0131788_11_438	K03699	magnesium and cobalt exporter, CNNM family	K03699	Cyclin M transmembrane N-terminal domain [PF01595.24]; Transporter associated domain [PF03471.21]	PF01595	no	no	no	no	no	no	no	no
UP_ACC	aerobic	Accumulibacter regalis	MAG_92494_Ga0131788_11_443	K02501	imidazole glycerol-phosphate synthase subunit HisH [EC:4.3.2.10]	K02501	Glutamine amidotransferase class-I [PF00117.32]	PF00117	no	no	no	no	no	no	no	no
UP_ACC	aerobic	Accumulibacter regalis	MAG_92494_Ga0131788_11_445	K02500	imidazole glycerol-phosphate synthase subunit HisF [EC:4.3.2.10]	K02500	Histidine biosynthesis protein [PF00977.25]	PF00977	no	no	no	no	no	no	no	no
UP_ACC	aerobic	Accumulibacter regalis	MAG_92494_Ga0131788_11_446	K01496	phosphoribosyl-AMP cyclohydrolase [EC:3.5.4.19]	K01496	Phosphoribosyl-AMP cyclohydrolase [PF01502.22]	PF01502	no	no	no	no	no	no	no	no
UP_ACC	aerobic	Accumulibacter regalis	MAG_92494_Ga0131788_11_447	K01523	phosphoribosyl-ATP pyrophosphohydrolase [EC:3.6.1.31]	K01523	Phosphoribosyl-ATP pyrophosphohydrolase [PF01503.21]	PF01503	no	no	no	no	no	no	no	no
UP_ACC	aerobic	Accumulibacter regalis	MAG_92494_Ga0131788_11_448	K02503	histidine triad (HIT) family protein [EC:3.9.1.-]	K02503	Scavenger mRNA decapping enzyme C-term binding [PF11969.12]; HIT domain [PF01230.27]	PF11969	no	no	no	no	no	no	no	no
UP_ACC	aerobic	Accumulibacter regalis	MAG_92494_Ga0131788_11_462	no	no	K01426	Carbon-nitrogen hydrolase [PF00795.26]	PF00795	no	no	no	no	no	no	no	no
UP_ACC	aerobic	Accumulibacter regalis	MAG_92494_Ga0131788_11_463	no	no	K01208	Alpha amylase, catalytic domain [PF00128.28]	PF00128	no	no	no	no	no	no	no	no
UP_ACC	aerobic	Accumulibacter regalis	MAG_92494_Ga0131788_11_475	K03797	carboxyl-terminal processing protease [EC:3.4.21.102]	K03797	Tail specific protease N-terminal domain [PF17804.5]; Peptidase family S41 [PF03572.22]; C-terminal domain of tail specific protease (DUF3340) [PF11818.12]; PDZ domain [PF00595.28]	PF17804	no	no	no	no	no	no	no	no
UP_ACC	aerobic	Accumulibacter regalis	MAG_92494_Ga0131788_11_480	K03746	DNA-binding protein H-NS	K03746	H-NS histone family [PF00816.25]	PF00816	no	no	no	no	no	no	no	no
UP_ACC	aerobic	Accumulibacter regalis	MAG_92494_Ga0131788_11_481	K01784	UDP-glucose 4-epimerase [EC:5.1.3.2]	K01784	GDP-mannose 4,6 dehydratase [PF16363.9]; NAD dependent epimerase/dehydratase family [PF01370.25]; 3-beta hydroxysteroid dehydrogenase/isomerase family [PF01073.23]; RmlD substrate binding domain [PF04321.21]; Polysaccharide biosynthesis protein [PF02719.19]; Male sterility protein [PF07993.16]; NAD(P)H-binding [PF13460.10]; KR domain [PF08659.14]; NmrA-like family [PF05368.17]	PF16363	no	galE	Extracellular matrix	Leloir pathway	UDP-glucose 4-epimerase	5.1.3.2	COG1087
UP_ACC	aerobic	Accumulibacter regalis	MAG_92494_Ga0131788_11_482	K01525	bis(5'-nucleosyl)-tetraphosphatase (symmetrical) [EC:3.6.1.41]	K01525	Calcineurin-like phosphoesterase [PF00149.32]; Calcineurin-like phosphoesterase superfamily domain [PF12850.11]	PF00149	no	no	no	no	no	no	no	no
UP_ACC	aerobic	Accumulibacter regalis	MAG_92494_Ga0131788_11_493	K09822	uncharacterized protein	K09822	Probable inorganic carbon transporter subunit DabA [PF10070.13]	PF10070	no	no	no	no	no	no	no	no
UP_ACC	aerobic	Accumulibacter regalis	MAG_92494_Ga0131788_11_504	K24300	UDP-N-acetylglucosamine 4,6-dehydratase [EC:4.2.1.135]	K24300	Polysaccharide biosynthesis protein [PF02719.19]; GDP-mannose 4,6 dehydratase [PF16363.9]; NAD dependent epimerase/dehydratase family [PF01370.25]; RmlD substrate binding domain [PF04321.21]; 3-beta hydroxysteroid dehydrogenase/isomerase family [PF01073.23]; CoA binding domain [PF02629.23]	PF02719	no	no	no	no	no	no	no	no
UP_ACC	aerobic	Accumulibacter regalis	MAG_92494_Ga0131788_11_505	K24310	UDP-N-acetyl-alpha-D-quinovosamine dehydrogenase [EC:1.1.1.426]	K24310	NAD dependent epimerase/dehydratase family [PF01370.25]; 3-beta hydroxysteroid dehydrogenase/isomerase family [PF01073.23]; GDP-mannose 4,6 dehydratase [PF16363.9]; Male sterility protein [PF07993.16]; RmlD substrate binding domain [PF04321.21]; NAD(P)H-binding [PF13460.10]	PF01370	no	no	no	no	no	no	no	no
UP_ACC	aerobic	Accumulibacter regalis	MAG_92494_Ga0131788_11_506	K16870	N-acetylglucosaminyl-diphospho-decaprenol L-rhamnosyltransferase [EC:2.4.1.289]	K16870	Glycosyltransferase like family 2 [PF13641.10]; N-terminal domain of galactosyltransferase [PF02709.18]; Glycosyl transferase family 21 [PF13506.10]; Glycosyltransferase like family 2 [PF10111.13]	PF13641	no	no	no	no	no	no	no	no
UP_ACC	aerobic	Accumulibacter regalis	MAG_92494_Ga0131788_11_508	K07487	transposase	K07487	Transposase DDE domain [PF13751.10]; Transposase DDE domain [PF01609.25]; Transposase domain (DUF772) [PF05598.15]	PF13751	no	no	no	no	no	no	no	no
UP_ACC	aerobic	Accumulibacter regalis	MAG_92494_Ga0131788_11_508	K07487	transposase	K07481	Transposase DDE domain [PF13751.10]; Transposase DDE domain [PF01609.25]; Transposase domain (DUF772) [PF05598.15]	PF13751	no	no	no	no	no	no	no	no
UP_ACC	aerobic	Accumulibacter regalis	MAG_92494_Ga0131788_11_510	no	no	K24326	NAD synthase [PF02540.21]; Queuosine biosynthesis protein QueC [PF06508.17]; tRNA methyl transferase HUP domain [PF03054.20]	PF02540	no	no	no	no	no	no	no	no
UP_ACC	aerobic	Accumulibacter regalis	MAG_92494_Ga0131788_11_512	K24326	aminotransferase	K24326	Queuosine biosynthesis protein QueC [PF06508.17]; NAD synthase [PF02540.21]	PF06508	no	no	no	no	no	no	no	no
UP_ACC	aerobic	Accumulibacter regalis	MAG_92494_Ga0131788_11_513	no	no	K02500	Histidine biosynthesis protein [PF00977.25]	PF00977	no	no	no	no	no	no	no	no
UP_ACC	aerobic	Accumulibacter regalis	MAG_92494_Ga0131788_11_514	K02501	imidazole glycerol-phosphate synthase subunit HisH [EC:4.3.2.10]	K02501	Glutamine amidotransferase class-I [PF00117.32]; Peptidase C26 [PF07722.17]; SNO glutamine amidotransferase family [PF01174.23]; CobB/CobQ-like glutamine amidotransferase domain [PF07685.18]	PF00117	no	no	no	no	no	no	no	no
UP_ACC	aerobic	Accumulibacter regalis	MAG_92494_Ga0131788_11_517	no	no	K09691	ABC transporter [PF00005.31]	PF00005	no	rfbB	ABC transporters	lipopolysaccharide O-antigen	homopolymeric O-antigen transport system ATP-binding protein [EC:7.5.2.14]	7.5.2.14	COG1134
UP_ACC	aerobic	Accumulibacter regalis	MAG_92494_Ga0131788_11_518	K23150	N5-(cytidine 5'-diphosphoramidyl)-L-glutamine hydrolase [EC:3.5.1.129]	K23150	Peptidase C26 [PF07722.17]; Glutamine amidotransferase class-I [PF00117.32]	PF07722	no	no	no	no	no	no	no	no
UP_ACC	aerobic	Accumulibacter regalis	MAG_92494_Ga0131788_11_519	K22424	glutamine kinase [EC:2.7.3.13]	K22424	Pyruvate phosphate dikinase, AMP/ATP-binding domain [PF01326.23]; PEP-utilising enzyme, mobile domain [PF00391.27]	PF01326	no	no	no	no	no	no	no	no
UP_ACC	aerobic	Accumulibacter regalis	MAG_92494_Ga0131788_11_521	K01009	L-glutamine-phosphate cytidylyltransferase [EC:2.7.7.103]	K01009	Nucleotidyl transferase [PF00483.27]; MobA-like NTP transferase domain [PF12804.11]	PF00483	no	no	no	no	no	no	no	no
UP_ACC	aerobic	Accumulibacter regalis	MAG_92494_Ga0131788_11_524	no	no	K03428	Mycolic acid cyclopropane synthetase [PF02353.24]; Methyltransferase domain [PF13847.10]; Methyltransferase domain [PF13489.10]; Methyltransferase small domain [PF05175.18]; Methyltransferase domain [PF13649.10]; Methyltransferase domain [PF08241.16]; Ribosomal protein L11 methyltransferase (PrmA) [PF06325.17]; Methyltransferase domain [PF08242.16]	PF02353	no	no	no	no	no	no	no	no
UP_ACC	aerobic	Accumulibacter regalis	MAG_92494_Ga0131788_11_525	no	no	K09691	ABC transporter [PF00005.31]; Wzt C-terminal domain [PF14524.10]	PF00005	no	rfbB	ABC transporters	lipopolysaccharide O-antigen	homopolymeric O-antigen transport system ATP-binding protein [EC:7.5.2.14]	7.5.2.14	COG1134
UP_ACC	aerobic	Accumulibacter regalis	MAG_92494_Ga0131788_11_526	no	no	K09690	ABC-2 type transporter [PF01061.28]	PF01061	no	rfbA	ABC transporters	lipopolysaccharide O-antigen	homopolymeric O-antigen transport system permease protein		COG1682
UP_ACC	aerobic	Accumulibacter regalis	MAG_92494_Ga0131788_11_527	no	no	K13017	DegT/DnrJ/EryC1/StrS aminotransferase family [PF01041.21]	PF01041	no	wbpE	Extracellular matrix	B-band lipopolysaccharide	UDP-2-acetamido-2-deoxy-ribo-hexulurote aminotransferase	2.6.1.98	COG0399
UP_ACC	aerobic	Accumulibacter regalis	MAG_92494_Ga0131788_11_528	K13017	UDP-2-acetamido-2-deoxy-ribo-hexuluronate aminotransferase [EC:2.6.1.98]	K13017	DegT/DnrJ/EryC1/StrS aminotransferase family [PF01041.21]; Cys/Met metabolism PLP-dependent enzyme [PF01053.24]; Aminotransferase class-V [PF00266.23]; Beta-eliminating lyase [PF01212.25]; Aminotransferase class I and II [PF00155.25]; Orn/Lys/Arg decarboxylase, major domain [PF01276.24]; L-seryl-tRNA selenium transferase [PF03841.17]	PF01041	no	wbpE	Extracellular matrix	B-band lipopolysaccharide	UDP-2-acetamido-2-deoxy-ribo-hexulurote aminotransferase	2.6.1.98	COG0399
UP_ACC	aerobic	Accumulibacter regalis	MAG_92494_Ga0131788_11_529	K00111	glycerol-3-phosphate dehydrogenase [EC:1.1.5.3]	K00111	FAD dependent oxidoreductase [PF01266.28]; FAD binding domain [PF01494.23]	PF01266	no	no	no	no	no	no	no	no
UP_ACC	aerobic	Accumulibacter regalis	MAG_92494_Ga0131788_11_534	no	no	K07290	AsmA family [PF05170.18]	PF05170	no	no	no	no	no	no	no	no
UP_ACC	aerobic	Accumulibacter regalis	MAG_92494_Ga0131788_11_536	K09978	uncharacterized protein	K09978	Protein of unknown function (DUF1318) [PF07027.16]	PF07027	no	no	no	no	no	no	no	no
UP_ACC	aerobic	Accumulibacter regalis	MAG_92494_Ga0131788_11_550	K19746	D-arginine dehydrogenase [EC:1.4.99.6]	K19746	FAD dependent oxidoreductase [PF01266.28]; FAD binding domain [PF01494.23]	PF01266	no	no	no	no	no	no	no	no
UP_ACC	aerobic	Accumulibacter regalis	MAG_92494_Ga0131788_11_552	K19745	acrylyl-CoA reductase (NADPH) [EC:1.3.1.-]	K19745	Alcohol dehydrogenase GroES-like domain [PF08240.16]; Zinc-binding dehydrogenase [PF00107.30]	PF08240	no	no	no	no	no	no	no	no
UP_ACC	aerobic	Accumulibacter regalis	MAG_92494_Ga0131788_11_553	K03111	single-strand DNA-binding protein	K03111	Single-strand binding protein family [PF00436.29]	PF00436	no	no	no	no	no	no	no	no
UP_ACC	aerobic	Accumulibacter regalis	MAG_92494_Ga0131788_11_560	K07043	UTP pyrophosphatase [EC:3.6.1.-]	K07043	YgjP-like, metallopeptidase domain [PF01863.21]; WLM domain [PF08325.14]	PF01863	no	no	no	no	no	no	no	no
UP_ACC	aerobic	Accumulibacter regalis	MAG_92494_Ga0131788_11_563	no	no	K01739	Cys/Met metabolism PLP-dependent enzyme [PF01053.24]; Aminotransferase class-V [PF00266.23]	PF01053	no	no	no	no	no	no	no	no
UP_ACC	aerobic	Accumulibacter regalis	MAG_92494_Ga0131788_11_603	K01154	type I restriction enzyme, S subunit [EC:3.1.21.3]	K01154	Type I restriction modification DNA specificity domain [PF01420.23]	PF01420	no	no	no	no	no	no	no	no
UP_ACC	aerobic	Accumulibacter regalis	MAG_92494_Ga0131788_11_604	no	no	K06926	AAA domain, putative AbiEii toxin, Type IV TA system [PF13304.10]; AAA ATPase domain [PF13175.10]; AAA domain [PF13514.10]; AAA domain [PF13476.10]; RecF/RecN/SMC N terminal domain [PF02463.23]	PF13304	no	no	no	no	no	no	no	no
UP_ACC	aerobic	Accumulibacter regalis	MAG_92494_Ga0131788_11_615	K00799	glutathione S-transferase [EC:2.5.1.18]	K00799	Glutathione S-transferase, N-terminal domain [PF13409.10]; Glutathione S-transferase, N-terminal domain [PF02798.24]; Glutathione S-transferase, N-terminal domain [PF13417.10]; Glutathione S-transferase, C-terminal domain [PF00043.29]; Glutathione S-transferase, C-terminal domain [PF14497.10]	PF13409	no	no	no	no	no	no	no	no
UP_ACC	aerobic	Accumulibacter regalis	MAG_92494_Ga0131788_11_616	K22441	diamine N-acetyltransferase [EC:2.3.1.57]	K22441	Acetyltransferase (GNAT) family [PF00583.29]; Acetyltransferase (GNAT) domain [PF13673.11]; Acetyltransferase (GNAT) domain [PF13508.11]; FR47-like protein [PF08445.14]	PF00583	no	no	no	no	no	no	no	no
UP_ACC	aerobic	Accumulibacter regalis	MAG_92494_Ga0131788_11_622	K15012	two-component system, response regulator RegA	K15012	Response regulator receiver domain [PF00072.28]; Bacterial regulatory protein, Fis family [PF02954.23]	PF00072	no	no	no	no	no	no	no	no
UP_ACC	aerobic	Accumulibacter regalis	MAG_92494_Ga0131788_11_623	K15011	two-component system, sensor histidine kinase RegB [EC:2.7.13.3]	K15011	Histidine kinase-, DNA gyrase B-, and HSP90-like ATPase [PF02518.30]	PF02518	no	no	no	no	no	no	no	no
UP_ACC	aerobic	Accumulibacter regalis	MAG_92494_Ga0131788_11_627	K07267	porin	K07267	Carbohydrate-selective porin, OprB family [PF04966.16]	PF04966	no	no	no	no	no	no	no	no
UP_ACC	aerobic	Accumulibacter regalis	MAG_92494_Ga0131788_11_628	K06202	iron-sulfur cluster assembly protein CyaY	K06202	Frataxin-like domain [PF01491.20]	PF01491	no	no	no	no	no	no	no	no
UP_ACC	aerobic	Accumulibacter regalis	MAG_92494_Ga0131788_11_633	no	no	K07050	tRNA synthetases class II (A) [PF01411.23]; Threonyl and Alanyl tRNA synthetase second additional domain [PF07973.18]	PF01411	no	no	no	no	no	no	no	no
UP_ACC	aerobic	Accumulibacter regalis	MAG_92494_Ga0131788_11_640	K11690	C4-dicarboxylate transporter, DctM subunit	K11690	Tripartite ATP-independent periplasmic transporter, DctM component [PF06808.16]	PF06808	no	dctM	Extracellular matrix	nonulosonic acid pathways (NeuAc)	C4-dicarboxylate transporter sialic acid TRAP transporter permease protein SiaT		COG3090 COG1593
UP_ACC	aerobic	Accumulibacter regalis	MAG_92494_Ga0131788_11_641	K21395	TRAP-type transport system periplasmic protein	K21395	Bacterial extracellular solute-binding protein, family 7 [PF03480.17]	PF03480	no	siaP	Extracellular matrix	nonulosonic acid pathways (NeuAc)	Neu5Ac-binding protein		COG1638
UP_ACC	aerobic	Accumulibacter regalis	MAG_92494_Ga0131788_11_646	K00560	thymidylate synthase [EC:2.1.1.45]	K00560	Thymidylate synthase [PF00303.23]	PF00303	no	no	no	no	no	no	no	no
UP_ACC	aerobic	Accumulibacter regalis	MAG_92494_Ga0131788_11_647	K00287	dihydrofolate reductase [EC:1.5.1.3]	K00287	Dihydrofolate reductase [PF00186.23]	PF00186	no	no	no	no	no	no	no	no
UP_ACC	aerobic	Accumulibacter regalis	MAG_92494_Ga0131788_11_650	K02535	UDP-3-O-[3-hydroxymyristoyl] N-acetylglucosamine deacetylase [EC:3.5.1.108]	K02535	UDP-3-O-acyl N-acetylglycosamine deacetylase [PF03331.17]	PF03331	no	no	no	no	no	no	no	no
UP_ACC	aerobic	Accumulibacter regalis	MAG_92494_Ga0131788_11_651	K03531	cell division protein FtsZ	K03531	FtsZ family, C-terminal domain [PF12327.12]; Tubulin/FtsZ family, GTPase domain [PF00091.29]	PF12327	no	no	no	no	no	no	no	no
UP_ACC	aerobic	Accumulibacter regalis	MAG_92494_Ga0131788_11_677	K03498	trk/ktr system potassium uptake protein	K03498	Cation transport protein [PF02386.20]	PF02386	no	no	no	no	no	no	no	no
UP_ACC	aerobic	Accumulibacter regalis	MAG_92494_Ga0131788_11_680	K06048	glutamate---cysteine ligase / carboxylate-amine ligase [EC:6.3.2.2 6.3.-.-]	K06048	Glutamate-cysteine ligase family 2(GCS2) [PF04107.17]	PF04107	no	no	no	no	no	no	no	no
UP_ACC	aerobic	Accumulibacter regalis	MAG_92494_Ga0131788_11_681	K01754	threonine dehydratase [EC:4.3.1.19]	K01754	Pyridoxal-phosphate dependent enzyme [PF00291.29]; C-terminal regulatory domain of Threonine dehydratase [PF00585.22]	PF00291	no	no	no	no	no	no	no	no
UP_ACC	aerobic	Accumulibacter regalis	MAG_92494_Ga0131788_11_689	K18164	NADH dehydrogenase [ubiquinone] 1 alpha subcomplex assembly factor 7	K18164	Putative S-adenosyl-L-methionine-dependent methyltransferase [PF02636.21]	PF02636	no	no	no	no	no	no	no	no
UP_ACC	aerobic	Accumulibacter regalis	MAG_92494_Ga0131788_11_692	K14058	tRNA 2-thiocytidine biosynthesis protein TtcA	K14058	PP-loop family [PF01171.24]	PF01171	no	no	no	no	no	no	no	no
UP_ACC	aerobic	Accumulibacter regalis	MAG_92494_Ga0131788_11_695	K01012	biotin synthase [EC:2.8.1.6]	K01012	Biotin and Thiamin Synthesis associated domain [PF06968.17]	PF06968	no	no	no	no	no	no	no	no
UP_ACC	aerobic	Accumulibacter regalis	MAG_92494_Ga0131788_11_697	no	no	K01147	no	no	no	no	no	no	no	no	no	no
UP_ACC	aerobic	Accumulibacter regalis	MAG_92494_Ga0131788_11_701	K11065	thioredoxin-dependent peroxiredoxin [EC:1.11.1.24]	K11065	no	no	no	no	no	no	no	no	no	no
UP_ACC	aerobic	Accumulibacter regalis	MAG_92494_Ga0131788_11_713	K03113	translation initiation factor 1	K03113	Translation initiation factor SUI1 [PF01253.26]	PF01253	no	no	no	no	no	no	no	no
UP_ACC	aerobic	Accumulibacter regalis	MAG_92494_Ga0131788_11_716	K19745	acrylyl-CoA reductase (NADPH) [EC:1.3.1.-]	K19745	Alcohol dehydrogenase GroES-like domain [PF08240.16]; Zinc-binding dehydrogenase [PF00107.30]	PF08240	no	no	no	no	no	no	no	no
UP_ACC	aerobic	Accumulibacter regalis	MAG_92494_Ga0131788_11_738	K02160	acetyl-CoA carboxylase biotin carboxyl carrier protein	K02160	Biotin-requiring enzyme [PF00364.26]	PF00364	no	accB	de novo fatty acids synthesis		acetyl-CoA carboxylase biotin carboxyl carrier protein		COG0511
UP_ACC	aerobic	Accumulibacter regalis	MAG_92494_Ga0131788_11_739	K01961	acetyl-CoA carboxylase, biotin carboxylase subunit [EC:6.4.1.2 6.3.4.14]	K01961	Carbamoyl-phosphate synthase L chain, ATP binding domain [PF02786.21]; Biotin carboxylase, N-terminal domain [PF00289.26]; Biotin carboxylase C-terminal domain [PF02785.23]; ATP-grasp domain [PF02655.18]; RimK-like ATP-grasp domain [PF08443.15]; D-ala D-ala ligase C-terminus [PF07478.17]; ATP-grasp domain [PF02222.26]; Phosphoribosylglycinamide synthetase, ATP-grasp (A) domain [PF01071.23]; ATP-g…	PF02786	no	accC	de novo fatty acids synthesis		acetyl-CoA carboxylase, biotin carboxylase subunit [EC:6.4.1.2 6.3.4.14]	6.4.1.2 6.3.4.14	COG0439
UP_ACC	aerobic	Accumulibacter regalis	MAG_92494_Ga0131788_11_742	no	no	K00852	pfkB family carbohydrate kinase [PF00294.28]	PF00294	no	no	no	no	no	no	no	no
UP_ACC	aerobic	Accumulibacter regalis	MAG_92494_Ga0131788_11_755	K01653	acetolactate synthase I/III small subunit [EC:2.2.1.6]	K01653	ACT domain [PF13710.10]	PF13710	no	no	no	no	no	no	no	no
UP_ACC	aerobic	Accumulibacter regalis	MAG_92494_Ga0131788_11_761	K01698	porphobilinogen synthase [EC:4.2.1.24]	K01698	Delta-aminolevulinic acid dehydratase [PF00490.25]	PF00490	no	no	no	no	no	no	no	no
UP_ACC	aerobic	Accumulibacter regalis	MAG_92494_Ga0131788_11_768	K24868	heme d1 biosynthesis protein	K24868	Radical SAM superfamily [PF04055.25]; 4Fe-4S single cluster domain [PF13353.10]	PF04055	no	no	no	no	no	no	no	no
UP_ACC	aerobic	Accumulibacter regalis	MAG_92494_Ga0131788_11_778	no	no	K01147	RNB domain [PF00773.23]	PF00773	no	no	no	no	no	no	no	no
UP_ACC	aerobic	Accumulibacter regalis	MAG_92494_Ga0131788_11_792	K12686	outer membrane lipase/esterase	K12686	GDSL-like Lipase/Acylhydrolase [PF00657.26]	PF00657	no	no	no	no	no	no	no	no
UP_ACC	aerobic	Accumulibacter regalis	MAG_92494_Ga0131788_11_803	K01802	peptidylprolyl isomerase [EC:5.2.1.8]	K01802	FKBP-type peptidyl-prolyl cis-trans isomerase [PF00254.32]	PF00254	no	no	no	no	no	no	no	no
UP_ACC	aerobic	Accumulibacter regalis	MAG_92494_Ga0131788_11_807	K02030	polar amino acid transport system substrate-binding protein	K02030	Bacterial extracellular solute-binding proteins, family 3 [PF00497.24]; Histidine kinase-, DNA gyrase B-, and HSP90-like ATPase [PF02518.30]; PAS fold [PF00989.29]; PAS fold [PF08448.14]; PAS domain [PF13426.11]; PAS domain [PF14598.10]; PAS fold [PF08447.16]; PAS domain [PF13188.11]; His Kinase A (phospho-acceptor) domain [PF00512.29]; PAS fold [PF12860.11]	PF00497	no	no	no	no	no	no	no	no
UP_ACC	aerobic	Accumulibacter regalis	MAG_92494_Ga0131788_11_813	K02014	iron complex outermembrane recepter protein	K02014	TonB dependent receptor [PF00593.28]	PF00593	no	no	no	no	no	no	no	no
UP_ACC	aerobic	Accumulibacter regalis	MAG_92494_Ga0131788_11_817	K03324	phosphate:Na+ symporter	K03324	Na+/Pi-cotransporter [PF02690.19]	PF02690	no	no	no	no	no	no	no	no
UP_ACC	aerobic	Accumulibacter regalis	MAG_92494_Ga0131788_11_819	K03699	magnesium and cobalt exporter, CNNM family	K03699	Cyclin M transmembrane N-terminal domain [PF01595.24]; Transporter associated domain [PF03471.21]	PF01595	no	no	no	no	no	no	no	no
UP_ACC	aerobic	Accumulibacter regalis	MAG_92494_Ga0131788_11_820	K03699	magnesium and cobalt exporter, CNNM family	K03699	Cyclin M transmembrane N-terminal domain [PF01595.24]; Transporter associated domain [PF03471.21]	PF01595	no	no	no	no	no	no	no	no
UP_ACC	aerobic	Accumulibacter regalis	MAG_92494_Ga0131788_11_824	K03183	demethylmenaquinone methyltransferase / 2-methoxy-6-polyprenyl-1,4-benzoquinol methylase [EC:2.1.1.163 2.1.1.201]	K03183	ubiE/COQ5 methyltransferase family [PF01209.22]; Methyltransferase domain [PF13847.10]; Methyltransferase domain [PF08241.16]; Methyltransferase domain [PF13649.10]; Methyltransferase domain [PF13489.10]; Methyltransferase domain [PF08242.16]; Protein-L-isoaspartate(D-aspartate) O-methyltransferase (PCMT) [PF01135.23]; Mycolic acid cyclopropane synthetase [PF02353.24]	PF01209	no	no	no	no	no	no	no	no
UP_ACC	aerobic	Accumulibacter regalis	MAG_92494_Ga0131788_11_834	K02108	F-type H+-transporting ATPase subunit a	K02108	ATP synthase A chain [PF00119.24]	PF00119	no	no	no	no	no	no	no	no
UP_ACC	aerobic	Accumulibacter regalis	MAG_92494_Ga0131788_11_839	K03495	tRNA uridine 5-carboxymethylaminomethyl modification enzyme	K03495	Glucose inhibited division protein A [PF01134.26]; tRNA modifying enzyme MnmG/GidA C-terminal helical bundle [PF13932.10]; tRNA modifying enzyme MnmG/GidA C-terminal helical domain [PF21680.1]; FAD dependent oxidoreductase [PF12831.11]; FAD binding domain [PF00890.28]	PF01134	no	no	no	no	no	no	no	no
UP_ACC	aerobic	Accumulibacter regalis	MAG_92494_Ga0131788_11_840	K24119	NADH-dependent peroxiredoxin subunit C [EC:1.11.1.26]	K24119	AhpC/TSA family [PF00578.25]; SCO1/SenC [PF02630.18]	PF00578	no	no	no	no	no	no	no	no
UP_ACC	aerobic	Accumulibacter regalis	MAG_92494_Ga0131788_11_843	K07090	uncharacterized protein	K07090	Sulfite exporter TauE/SafE [PF01925.23]	PF01925	no	no	no	no	no	no	no	no
UP_ACC	aerobic	Accumulibacter regalis	MAG_92494_Ga0131788_11_844	K00598	trans-aconitate 2-methyltransferase [EC:2.1.1.144]	K00598	Methyltransferase domain [PF13489.10]; Methyltransferase domain [PF13847.10]; Methyltransferase domain [PF08242.16]; Methyltransferase domain [PF13649.10]; Methyltransferase domain [PF08241.16]; Methyltransferase small domain [PF05175.18]; ubiE/COQ5 methyltransferase family [PF01209.22]; Protein-L-isoaspartate(D-aspartate) O-methyltransferase (PCMT) [PF01135.23]; Tellurite resistance protein TehB…	PF13489	no	no	no	no	no	no	no	no
UP_ACC	aerobic	Accumulibacter regalis	MAG_92494_Ga0131788_11_858	K03747	Smg protein	K03747	Protein of unknown function (DUF494) [PF04361.17]	PF04361	no	no	no	no	no	no	no	no
UP_ACC	aerobic	Accumulibacter regalis	MAG_92494_Ga0131788_11_869	no	no	K13599	Response regulator receiver domain [PF00072.28]	PF00072	no	no	no	no	no	no	no	no
UP_ACC	aerobic	Accumulibacter regalis	MAG_92494_Ga0131788_11_870	K03499	trk/ktr system potassium uptake protein	K03499	TrkA-N domain [PF02254.22]	PF02254	no	no	no	no	no	no	no	no
UP_ACC	aerobic	Accumulibacter regalis	MAG_92494_Ga0131788_11_871	K03498	trk/ktr system potassium uptake protein	K03498	Cation transport protein [PF02386.20]	PF02386	no	no	no	no	no	no	no	no
UP_ACC	aerobic	Accumulibacter regalis	MAG_92494_Ga0131788_11_872	K01599	uroporphyrinogen decarboxylase [EC:4.1.1.37]	K01599	Uroporphyrinogen decarboxylase (URO-D) [PF01208.21]	PF01208	no	no	no	no	no	no	no	no
UP_ACC	aerobic	Accumulibacter regalis	MAG_92494_Ga0131788_11_882	no	no	K06893	no	no	no	no	no	no	no	no	no	no
UP_ACC	aerobic	Accumulibacter regalis	MAG_92494_Ga0131788_11_885	K10680	N-ethylmaleimide reductase [EC:1.-.-.-]	K10680	NADH:flavin oxidoreductase / NADH oxidase family [PF00724.24]	PF00724	no	no	no	no	no	no	no	no
UP_ACC	aerobic	Accumulibacter regalis	MAG_92494_Ga0131788_11_886	K06188	aquaporin Z	K06188	Major intrinsic protein [PF00230.24]	PF00230	no	no	no	no	no	no	no	no
UP_ACC	aerobic	Accumulibacter regalis	MAG_92494_Ga0131788_11_887	K03296	hydrophobic/amphiphilic exporter-1 (mainly G- bacteria), HAE1 family	K18138	AcrB/AcrD/AcrF family [PF00873.23]	PF00873	no	no	no	no	no	no	no	no
UP_ACC	aerobic	Accumulibacter regalis	MAG_92494_Ga0131788_11_887	K03296	hydrophobic/amphiphilic exporter-1 (mainly G- bacteria), HAE1 family	K18138	AcrB/AcrD/AcrF family [PF00873.23]	PF00873	no	no	no	no	no	no	no	no
UP_ACC	aerobic	Accumulibacter regalis	MAG_92494_Ga0131788_11_902	no	no	K23775	MarR family [PF01047.26]; Winged helix DNA-binding domain [PF13463.10]; MarR family [PF12802.11]	PF01047	no	no	no	no	no	no	no	no
UP_ACC	aerobic	Accumulibacter regalis	MAG_92494_Ga0131788_11_913	K00196	anaerobic carbon-monoxide dehydrogenase iron sulfur subunit	K00196	4Fe-4S dicluster domain [PF13247.10]; 4Fe-4S dicluster domain [PF14697.10]; 4Fe-4S dicluster domain [PF13187.10]; 4Fe-4S dicluster domain [PF13237.10]; 4Fe-4S dicluster domain [PF12838.11]; 4Fe-4S binding domain [PF12837.11]	PF13247	no	no	no	no	no	no	no	no
UP_ACC	aerobic	Accumulibacter regalis	MAG_92494_Ga0131788_11_914	K03738	aldehyde:ferredoxin oxidoreductase [EC:1.2.7.5]	K03738	Aldehyde ferredoxin oxidoreductase, domains 2 & 3 [PF01314.22]; Aldehyde ferredoxin oxidoreductase, N-terminal domain [PF02730.19]	PF01314	no	no	no	no	no	no	no	no
UP_ACC	aerobic	Accumulibacter regalis	MAG_92494_Ga0131788_11_925	K00411	ubiquinol-cytochrome c reductase iron-sulfur subunit [EC:7.1.1.8]	K00411	Rieske [2Fe-2S] domain [PF00355.30]; Ubiquitinol-cytochrome C reductase Fe-S subunit TAT signal [PF10399.13]	PF00355	no	no	no	no	no	no	no	no
UP_ACC	aerobic	Accumulibacter regalis	MAG_92494_Ga0131788_11_926	K00412	ubiquinol-cytochrome c reductase cytochrome b subunit	K00412	Cytochrome b/b6/petB [PF00033.23]; Cytochrome b(N-terminal)/b6/petB [PF13631.10]; Cytochrome b(C-terminal)/b6/petD [PF00032.21]	PF00033	no	no	no	no	no	no	no	no
UP_ACC	aerobic	Accumulibacter regalis	MAG_92494_Ga0131788_11_943	K14987	two-component system, LuxR family, response regulator FixJ	K14987	Response regulator receiver domain [PF00072.28]; Bacterial regulatory proteins, luxR family [PF00196.23]; Flagellar regulatory protein FleQ [PF06490.15]; Sigma-70, region 4 [PF08281.16]; Sigma-70, region 4 [PF04545.20]; ECF sigma factor [PF07638.15]	PF00072	no	no	no	no	no	no	no	no
UP_ACC	aerobic	Accumulibacter regalis	MAG_92494_Ga0131788_11_961	K07343	DNA transformation protein and related proteins	K07343	TfoX N-terminal domain [PF04993.17]	PF04993	no	no	no	no	no	no	no	no
UP_ACC	aerobic	Accumulibacter regalis	MAG_92494_Ga0131788_11_962	K00297	methylenetetrahydrofolate reductase (NADH) [EC:1.5.1.54]	K00297	Methylenetetrahydrofolate reductase [PF02219.21]	PF02219	no	no	no	no	no	no	no	no
UP_ACC	aerobic	Accumulibacter regalis	MAG_92494_Ga0131788_11_963	K08972	putative membrane protein	K08972	Mycobacterial 4 TMS phage holin, superfamily IV [PF04020.17]	PF04020	no	no	no	no	no	no	no	no
UP_ACC	aerobic	Accumulibacter regalis	MAG_92494_Ga0131788_11_964	K01251	adenosylhomocysteinase [EC:3.13.2.1]	K01251	S-adenosyl-L-homocysteine hydrolase, NAD binding domain [PF00670.25]; S-adenosyl-L-homocysteine hydrolase [PF05221.21]; D-isomer specific 2-hydroxyacid dehydrogenase, NAD binding domain [PF02826.23]	PF00670	no	no	no	no	no	no	no	no
UP_ACC	aerobic	Accumulibacter regalis	MAG_92494_Ga0131788_11_967	K01451	hippurate hydrolase [EC:3.5.1.32]	K01451	Peptidase family M20/M25/M40 [PF01546.32]; Peptidase dimerisation domain [PF07687.18]	PF01546	no	no	no	no	no	no	no	no
UP_ACC	aerobic	Accumulibacter regalis	MAG_92494_Ga0131788_11_968	K07774	two-component system, OmpR family, response regulator TctD	K02483	Response regulator receiver domain [PF00072.28]; Transcriptional regulatory protein, C terminal [PF00486.32]	PF00072	no	no	no	no	no	no	no	no
UP_ACC	aerobic	Accumulibacter regalis	MAG_92494_Ga0131788_11_968	K07774	two-component system, OmpR family, response regulator TctD	K02483	Response regulator receiver domain [PF00072.28]; Transcriptional regulatory protein, C terminal [PF00486.32]	PF00072	no	no	no	no	no	no	no	no
UP_ACC	aerobic	Accumulibacter regalis	MAG_92494_Ga0131788_11_971	K01086	fructose-1,6-bisphosphatase I / sedoheptulose-1,7-bisphosphatase [EC:3.1.3.11 3.1.3.37]	K01086	Fructose-1-6-bisphosphatase, N-terminal domain [PF00316.24]; Fructose-1-6-bisphosphatase, C-terminal domain [PF18913.4]	PF00316	no	no	no	no	no	no	no	no
UP_ACC	aerobic	Accumulibacter regalis	MAG_92494_Ga0131788_11_971	K01086	fructose-1,6-bisphosphatase I / sedoheptulose-1,7-bisphosphatase [EC:3.1.3.11 3.1.3.37]	K01086	Fructose-1-6-bisphosphatase, N-terminal domain [PF00316.24]; Fructose-1-6-bisphosphatase, C-terminal domain [PF18913.4]	PF00316	no	no	no	no	no	no	no	no
UP_ACC	aerobic	Accumulibacter regalis	MAG_92494_Ga0131788_11_973	K00615	transketolase [EC:2.2.1.1]	K00615	Transketolase, thiamine diphosphate binding domain [PF00456.25]; Transketolase, pyrimidine binding domain [PF02779.28]; Transketolase, C-terminal domain [PF02780.24]; 1-deoxy-D-xylulose-5-phosphate synthase [PF13292.10]; Dehydrogenase E1 component [PF00676.24]	PF00456	no	tkt	Pentose Phosphate		Transketolase	2.2.1.1	COG0021
UP_ACC	aerobic	Accumulibacter regalis	MAG_92494_Ga0131788_11_974	K03089	RNA polymerase sigma-32 factor	K03089	no	no	no	no	no	no	no	no	no	no
UP_ACC	aerobic	Accumulibacter regalis	MAG_92494_Ga0131788_11_981	K01167	ribonuclease T1 [EC:4.6.1.24]	K01167	ribonuclease [PF00545.24]	PF00545	no	no	no	no	no	no	no	no
UP_ACC	aerobic	Accumulibacter regalis	MAG_92494_Ga0131788_11_986	K02653	type IV pilus assembly protein PilC	K02653	Type II secretion system (T2SS), protein F [PF00482.27]	PF00482	no	pilC	Pilus system	Pilus assembly proteins	type IV pilus assembly protein PilC
UP_ACC	aerobic	Accumulibacter regalis	MAG_92494_Ga0131788_11_988	K00027	malate dehydrogenase (oxaloacetate-decarboxylating) [EC:1.1.1.38]	K00029	Phosphate acetyl/butaryl transferase [PF01515.23]; Malic enzyme, NAD binding domain [PF03949.19]; Malic enzyme, N-terminal domain [PF00390.23]	PF01515	no	maeB	Pyruvate		DP-dependent fused malic enzyme oxidoreductase phosphotransacetylase	1.1.1.40 2.3.1.8	COG0280 COG0281
UP_ACC	aerobic	Accumulibacter regalis	MAG_92494_Ga0131788_11_992	K03699	magnesium and cobalt exporter, CNNM family	K03699	Cyclin M transmembrane N-terminal domain [PF01595.24]; Transporter associated domain [PF03471.21]	PF01595	no	no	no	no	no	no	no	no
UP_ACC	aerobic	Accumulibacter regalis	MAG_92494_Ga0131788_11_1000	K03641	TolB protein	K03641	TolB amino-terminal domain [PF04052.17]; Dipeptidyl peptidase IV (DPP IV) N-terminal region [PF00930.25]; Domain of unknown function (DUF5050) [PF16472.9]; Lipoprotein LpqB beta-propeller domain [PF10647.13]; Oligogalacturonate lyase [PF14583.10]; YNCE-like beta-propeller [PF21783.1]; WD40-like Beta Propeller Repeat [PF07676.16]; Eukaryotic translation initiation factor eIF2A [PF08662.15]; Lacton…	PF04052	no	no	no	no	no	no	no	no
UP_ACC	aerobic	Accumulibacter regalis	MAG_92494_Ga0131788_11_1002	K03559	biopolymer transport protein ExbD	K03560	Biopolymer transport protein ExbD/TolR [PF02472.20]	PF02472	no	no	no	no	no	no	no	no
UP_ACC	aerobic	Accumulibacter regalis	MAG_92494_Ga0131788_11_1003	K03562	biopolymer transport protein TolQ	K03562	MotA/TolQ/ExbB proton channel family [PF01618.20]	PF01618	no	no	no	no	no	no	no	no
UP_ACC	aerobic	Accumulibacter regalis	MAG_92494_Ga0131788_11_1003	K03562	biopolymer transport protein TolQ	K03562	MotA/TolQ/ExbB proton channel family [PF01618.20]	PF01618	no	no	no	no	no	no	no	no
UP_ACC	aerobic	Accumulibacter regalis	MAG_92494_Ga0131788_11_1012	K00018	glycerate dehydrogenase [EC:1.1.1.29]	K00018	D-isomer specific 2-hydroxyacid dehydrogenase, NAD binding domain [PF02826.23]; D-isomer specific 2-hydroxyacid dehydrogenase, catalytic domain [PF00389.34]	PF02826	no	no	no	no	no	no	no	no
UP_ACC	aerobic	Accumulibacter regalis	MAG_92494_Ga0131788_11_1053	K00248	butyryl-CoA dehydrogenase [EC:1.3.8.1]	K00248	Acyl-CoA dehydrogenase, C-terminal domain [PF00441.28]; Acyl-CoA dehydrogenase, N-terminal domain [PF02771.20]; Acyl-CoA dehydrogenase, middle domain [PF02770.23]; Acyl-CoA dehydrogenase, C-terminal domain [PF08028.15]	PF00441	no	no	no	no	no	no	no	no
UP_ACC	aerobic	Accumulibacter regalis	MAG_92494_Ga0131788_11_1053	K00248	butyryl-CoA dehydrogenase [EC:1.3.8.1]	K00248	Acyl-CoA dehydrogenase, C-terminal domain [PF00441.28]; Acyl-CoA dehydrogenase, N-terminal domain [PF02771.20]; Acyl-CoA dehydrogenase, middle domain [PF02770.23]; Acyl-CoA dehydrogenase, C-terminal domain [PF08028.15]	PF00441	no	no	no	no	no	no	no	no
UP_ACC	aerobic	Accumulibacter regalis	MAG_92494_Ga0131788_11_1063	no	no	K03413	Response regulator receiver domain [PF00072.28]	PF00072	no	no	no	no	no	no	no	no
UP_ACC	aerobic	Accumulibacter regalis	MAG_92494_Ga0131788_11_1073	K06861	lipopolysaccharide export system ATP-binding protein [EC:7.5.2.5]	K06861	ABC transporter [PF00005.31]	PF00005	no	lptB	ABC transporters	lipopolysaccharide	lipopolysaccharide export system ATP-binding protein [EC:7.5.2.5]	7.5.2.5	COG1137
UP_ACC	aerobic	Accumulibacter regalis	MAG_92494_Ga0131788_11_1074	K03092	RNA polymerase sigma-54 factor	K03092	Sigma-54, DNA binding domain [PF04552.17]; Sigma-54 factor, core binding domain [PF04963.17]; Sigma-54 factor, Activator interacting domain (AID) [PF00309.24]	PF04552	no	no	no	no	no	no	no	no
UP_ACC	aerobic	Accumulibacter regalis	MAG_92494_Ga0131788_11_1075	K05808	ribosome hibernation promoting factor	K05808	Sigma 54 modulation protein / S30EA ribosomal protein [PF02482.23]	PF02482	no	no	no	no	no	no	no	no
UP_ACC	aerobic	Accumulibacter regalis	MAG_92494_Ga0131788_11_1087	K02970	small subunit ribosomal protein S21	K02970	Ribosomal protein S21 [PF01165.24]	PF01165	no	no	no	no	no	no	no	no
UP_ACC	aerobic	Accumulibacter regalis	MAG_92494_Ga0131788_11_1088	K03699	magnesium and cobalt exporter, CNNM family	K03699	Cyclin M transmembrane N-terminal domain [PF01595.24]; Transporter associated domain [PF03471.21]	PF01595	no	no	no	no	no	no	no	no
UP_ACC	aerobic	Accumulibacter regalis	MAG_92494_Ga0131788_11_1089	K03699	magnesium and cobalt exporter, CNNM family	K03699	Cyclin M transmembrane N-terminal domain [PF01595.24]; Transporter associated domain [PF03471.21]	PF01595	no	no	no	no	no	no	no	no
UP_ACC	aerobic	Accumulibacter regalis	MAG_92494_Ga0131788_11_1090	K03699	magnesium and cobalt exporter, CNNM family	K03699	Cyclin M transmembrane N-terminal domain [PF01595.24]; Transporter associated domain [PF03471.21]	PF01595	no	no	no	no	no	no	no	no
UP_ACC	aerobic	Accumulibacter regalis	MAG_92494_Ga0131788_11_1094	K00990	[protein-PII] uridylyltransferase [EC:2.7.7.59]	K00990	GlnD PII-uridylyltransferase [PF08335.15]; HD domain [PF01966.26]; Putative nucleotidyltransferase DUF294 [PF03445.17]	PF08335	no	no	no	no	no	no	no	no
UP_ACC	aerobic	Accumulibacter regalis	MAG_92494_Ga0131788_11_1100	K03547	DNA repair protein SbcD/Mre11	K03547	no	no	no	no	no	no	no	no	no	no
UP_ACC	aerobic	Accumulibacter regalis	MAG_92494_Ga0131788_11_1115	no	no	K19616	Diguanylate cyclase, GGDEF domain [PF00990.25]; PAS fold [PF08448.14]; PAS fold [PF00989.29]; GAF domain [PF13185.10]; PAS domain [PF13426.11]; Cache domain [PF02743.22]; PAS domain [PF13596.10]; PAS domain [PF14598.10]; PAS fold [PF08447.16]	PF00990	no	no	no	no	no	no	no	no
UP_ACC	aerobic	Accumulibacter regalis	MAG_92494_Ga0131788_11_1118	K16074	zinc transporter	K16074	CorA-like Mg2+ transporter protein [PF01544.22]	PF01544	no	no	no	no	no	no	no	no
UP_ACC	aerobic	Accumulibacter regalis	MAG_92494_Ga0131788_11_1136	no	no	K02653	Type II secretion system (T2SS), protein F [PF00482.27]	PF00482	no	pilC	Pilus system	Pilus assembly proteins	type IV pilus assembly protein PilC
UP_ACC	aerobic	Accumulibacter regalis	MAG_92494_Ga0131788_11_1138	K18122	4-hydroxybutyrate CoA-transferase [EC:2.8.3.-]	K18122	Acetyl-CoA hydrolase/transferase C-terminal domain [PF13336.10]; Acetyl-CoA hydrolase/transferase N-terminal domain [PF02550.19]	PF13336	no	no	no	no	no	no	no	no
UP_ACC	aerobic	Accumulibacter regalis	MAG_92494_Ga0131788_11_1139	K12282	MSHA biogenesis protein MshL	K02453	Bacterial type II and III secretion system protein [PF00263.25]	PF00263	no	no	no	no	no	no	no	no
UP_ACC	aerobic	Accumulibacter regalis	MAG_92494_Ga0131788_11_1145	K04754	phospholipid-binding lipoprotein MlaA	K04754	MlaA lipoprotein [PF04333.17]	PF04333	no	no	no	no	no	no	no	no
UP_ACC	aerobic	Accumulibacter regalis	MAG_92494_Ga0131788_11_1148	K01990	ABC-2 type transport system ATP-binding protein	K01990	ABC transporter [PF00005.31]; AAA ATPase domain [PF13175.10]; AAA domain, putative AbiEii toxin, Type IV TA system [PF13304.10]; RecF/RecN/SMC N terminal domain [PF02463.23]	PF00005	no	no	no	no	no	no	no	no
UP_ACC	aerobic	Accumulibacter regalis	MAG_92494_Ga0131788_11_1154	no	no	K07001	Patatin-like phospholipase [PF01734.26]	PF01734	no	no	no	no	no	no	no	no
UP_ACC	aerobic	Accumulibacter regalis	MAG_92494_Ga0131788_11_1171	no	no	K01537	Cation transporting ATPase, C-terminus [PF00689.25]; haloacid dehalogenase-like hydrolase [PF00702.30]; haloacid dehalogenase-like hydrolase [PF12710.11]	PF00689	no	no	no	no	no	no	no	no
UP_ACC	aerobic	Accumulibacter regalis	MAG_92494_Ga0131788_11_1178	K01246	DNA-3-methyladenine glycosylase I [EC:3.2.2.20]	K01246	Methyladenine glycosylase [PF03352.17]	PF03352	no	no	no	no	no	no	no	no
UP_ACC	aerobic	Accumulibacter regalis	MAG_92494_Ga0131788_11_1197	K00928	aspartate kinase [EC:2.7.2.4]	K00928	Amino acid kinase family [PF00696.32]; ACT domain [PF13840.10]	PF00696	no	no	no	no	no	no	no	no
UP_ACC	aerobic	Accumulibacter regalis	MAG_92494_Ga0131788_11_1200	K00858	NAD+ kinase [EC:2.7.1.23]	K00858	ATP-NAD kinase C-terminal domain [PF20143.3]; ATP-NAD kinase N-terminal domain [PF01513.25]	PF20143	no	nadK	Polyphosphate	P polyP n+1		2.7.1.23
UP_ACC	aerobic	Accumulibacter regalis	MAG_92494_Ga0131788_11_1204	K03687	molecular chaperone GrpE	K03687	GrpE [PF01025.23]	PF01025	no	no	no	no	no	no	no	no
UP_ACC	aerobic	Accumulibacter regalis	MAG_92494_Ga0131788_11_1205	K04043	molecular chaperone DnaK	K04043	Hsp70 protein [PF00012.24]; MreB/Mbl protein [PF06723.17]	PF00012	no	no	no	no	no	no	no	no
UP_ACC	aerobic	Accumulibacter regalis	MAG_92494_Ga0131788_11_1206	K03686	molecular chaperone DnaJ	K03686	DnaJ C terminal domain [PF01556.22]; DnaJ central domain [PF00684.23]; DnaJ domain [PF00226.35]	PF01556	no	no	no	no	no	no	no	no
UP_ACC	aerobic	Accumulibacter regalis	MAG_92494_Ga0131788_11_1207	K01999	branched-chain amino acid transport system substrate-binding protein	K01999	Periplasmic binding protein [PF13458.10]	PF13458	no	livK	ABC transporters	branched-chain amino acid	branched-chain amino acid transport system substrate-binding protein		COG0683
UP_ACC	aerobic	Accumulibacter regalis	MAG_92494_Ga0131788_11_1211	no	no	K01802	Cyclophilin type peptidyl-prolyl cis-trans isomerase/CLD [PF00160.25]	PF00160	no	no	no	no	no	no	no	no
UP_ACC	aerobic	Accumulibacter regalis	MAG_92494_Ga0131788_11_1212	no	no	K03768	Cyclophilin type peptidyl-prolyl cis-trans isomerase/CLD [PF00160.25]	PF00160	no	no	no	no	no	no	no	no
UP_ACC	aerobic	Accumulibacter regalis	MAG_92494_Ga0131788_11_1218	K01733	threonine synthase [EC:4.2.3.1]	K01733	Threonine synthase N terminus [PF14821.10]	PF14821	no	no	no	no	no	no	no	no
UP_ACC	aerobic	Accumulibacter regalis	MAG_92494_Ga0131788_11_1222	K09928	uncharacterized protein	K09928	Uncharacterized protein conserved in bacteria (DUF2062) [PF09835.13]	PF09835	no	no	no	no	no	no	no	no
UP_ACC	aerobic	Accumulibacter regalis	MAG_92494_Ga0131788_11_1223	K00252	glutaryl-CoA dehydrogenase [EC:1.3.8.6]	K00252	Acyl-CoA dehydrogenase, N-terminal domain [PF02771.20]; Acyl-CoA dehydrogenase, middle domain [PF02770.23]; Acyl-CoA dehydrogenase, C-terminal domain [PF00441.28]	PF02771	no	no	no	no	no	no	no	no
UP_ACC	aerobic	Accumulibacter regalis	MAG_92494_Ga0131788_11_1224	K01041	glutaryl-CoA transferase [EC:2.8.3.-]	K01041	CoA-transferase family III [PF02515.21]	PF02515	no	no	no	no	no	no	no	no
UP_ACC	aerobic	Accumulibacter regalis	MAG_92494_Ga0131788_11_1226	no	no	K02485	Response regulator receiver domain [PF00072.28]	PF00072	no	no	no	no	no	no	no	no
UP_ACC	aerobic	Accumulibacter regalis	MAG_92494_Ga0131788_11_1227	K08481	circadian clock protein KaiB	K08481	KaiB domain [PF07689.16]	PF07689	no	no	no	no	no	no	no	no
UP_ACC	aerobic	Accumulibacter regalis	MAG_92494_Ga0131788_11_1229	K08481	circadian clock protein KaiB	K08481	KaiB domain [PF07689.16]	PF07689	no	no	no	no	no	no	no	no
UP_ACC	aerobic	Accumulibacter regalis	MAG_92494_Ga0131788_11_1230	K08482	circadian clock protein KaiC	K08482	KaiC [PF06745.17]	PF06745	no	no	no	no	no	no	no	no
UP_ACC	aerobic	Accumulibacter regalis	MAG_92494_Ga0131788_11_1231	K02482	two-component system, NtrC family, sensor kinase [EC:2.7.13.3]	K02482	Histidine kinase-, DNA gyrase B-, and HSP90-like ATPase [PF02518.30]; PAS fold [PF00989.29]; PAS fold [PF08448.14]; PAS domain [PF13426.11]; UPF0242 C-terminal PAS-like domain [PF18095.5]; GHKL domain [PF14501.10]; PAS domain [PF13188.11]	PF02518	no	no	no	no	no	no	no	no
UP_ACC	aerobic	Accumulibacter regalis	MAG_92494_Ga0131788_11_1239	K14261	alanine-synthesizing transaminase [EC:2.6.1.-]	K14261	Aminotransferase class I and II [PF00155.25]; Cys/Met metabolism PLP-dependent enzyme [PF01053.24]; Aminotransferase class-V [PF00266.23]	PF00155	no	no	no	no	no	no	no	no
UP_ACC	aerobic	Accumulibacter regalis	MAG_92494_Ga0131788_11_1241	K19416	modulator of FtsH protease	K19416	Inhibitor of apoptosis-promoting Bax1 [PF01027.24]	PF01027	no	no	no	no	no	no	no	no
UP_ACC	aerobic	Accumulibacter regalis	MAG_92494_Ga0131788_11_1248	no	no	K02364	AMP-binding enzyme [PF00501.32]	PF00501	no	no	no	no	no	no	no	no
UP_ACC	aerobic	Accumulibacter regalis	MAG_92494_Ga0131788_11_1253	K07261	penicillin-insensitive murein DD-endopeptidase [EC:3.4.24.-]	K07261	Penicillin-insensitive murein endopeptidase [PF03411.17]	PF03411	no	no	no	no	no	no	no	no
UP_ACC	aerobic	Accumulibacter regalis	MAG_92494_Ga0131788_11_1255	K07220	uncharacterized protein	K07220	Protein of unknown function DUF47 [PF01865.20]	PF01865	no	no	no	no	no	no	no	no
UP_ACC	aerobic	Accumulibacter regalis	MAG_92494_Ga0131788_11_1256	K03306	inorganic phosphate transporter, PiT family	K03306	Phosphate transporter family [PF01384.24]	PF01384	no	pitA	Polyphosphate	P transporter	Low-affinity inorganic phosphate transporter 1		COG0306
UP_ACC	aerobic	Accumulibacter regalis	MAG_92494_Ga0131788_11_1257	K07220	uncharacterized protein	K07220	Protein of unknown function DUF47 [PF01865.20]	PF01865	no	no	no	no	no	no	no	no
UP_ACC	aerobic	Accumulibacter regalis	MAG_92494_Ga0131788_11_1259	K03839	flavodoxin I	K03839	Flavodoxin [PF00258.29]; Flavodoxin domain [PF12724.11]; Flavodoxin domain [PF12641.11]	PF00258	no	no	no	no	no	no	no	no
UP_ACC	aerobic	Accumulibacter regalis	MAG_92494_Ga0131788_11_1262	no	no	K13924	no	no	no	no	no	no	no	no	no	no
UP_ACC	aerobic	Accumulibacter regalis	MAG_92494_Ga0131788_11_1285	K25135	cyclic di-GMP phosphodiesterase [EC:3.1.4.-]	K25135	HD domain [PF13487.10]; Domain of unknown function (DUF3391) [PF11871.12]; HD domain [PF01966.26]	PF13487	no	no	no	no	no	no	no	no
UP_ACC	aerobic	Accumulibacter regalis	MAG_92494_Ga0131788_11_1286	K00789	S-adenosylmethionine synthetase [EC:2.5.1.6]	K00789	S-adenosylmethionine synthetase, C-terminal domain [PF02773.20]; S-adenosylmethionine synthetase, central domain [PF02772.20]; S-adenosylmethionine synthetase, N-terminal domain [PF00438.24]	PF02773	no	no	no	no	no	no	no	no
UP_ACC	aerobic	Accumulibacter regalis	MAG_92494_Ga0131788_11_1294	K02662	type IV pilus assembly protein PilM	K02662	Type IV pilus assembly protein PilM; [PF11104.12]; Cell division protein FtsA [PF14450.10]	PF11104	no	pilM	Pilus system	Pilus assembly proteins	type IV pilus assembly protein PilM
UP_ACC	aerobic	Accumulibacter regalis	MAG_92494_Ga0131788_11_1305	no	no	K00265	Glutamine amidotransferases class-II [PF00310.25]; Glutamate synthase central domain [PF04898.18]; Conserved region in glutamate synthase [PF01645.21]	PF00310	no	no	no	no	no	no	no	no
UP_ACC	aerobic	Accumulibacter regalis	MAG_92494_Ga0131788_11_1306	no	no	K00265	GXGXG motif [PF01493.23]	PF01493	no	no	no	no	no	no	no	no
UP_ACC	aerobic	Accumulibacter regalis	MAG_92494_Ga0131788_11_1348	K11527	two-component system, sensor histidine kinase and response regulator [EC:2.7.13.3]	K11527	Histidine kinase-, DNA gyrase B-, and HSP90-like ATPase [PF02518.30]; Response regulator receiver domain [PF00072.28]; PAS fold [PF00989.29]; PAS fold [PF08448.14]; His Kinase A (phospho-acceptor) domain [PF00512.29]; PAS fold [PF08447.16]; PAS domain [PF13426.11]; PAS domain [PF13596.10]; PAS domain [PF14598.10]; PAS domain [PF13188.11]	PF02518	no	no	no	no	no	no	no	no
UP_ACC	aerobic	Accumulibacter regalis	MAG_92494_Ga0131788_11_1356	K07666	two-component system, OmpR family, response regulator QseB	K02483	Response regulator receiver domain [PF00072.28]; Transcriptional regulatory protein, C terminal [PF00486.32]	PF00072	no	no	no	no	no	no	no	no
UP_ACC	aerobic	Accumulibacter regalis	MAG_92494_Ga0131788_11_1356	K07666	two-component system, OmpR family, response regulator QseB	K02483	Response regulator receiver domain [PF00072.28]; Transcriptional regulatory protein, C terminal [PF00486.32]	PF00072	no	no	no	no	no	no	no	no
UP_ACC	aerobic	Accumulibacter regalis	MAG_92494_Ga0131788_11_1363	K02204	homoserine kinase type II [EC:2.7.1.39]	K02204	Phosphotransferase enzyme family [PF01636.27]	PF01636	no	no	no	no	no	no	no	no
UP_ACC	aerobic	Accumulibacter regalis	MAG_92494_Ga0131788_11_1367	K00799	glutathione S-transferase [EC:2.5.1.18]	K00799	Glutathione S-transferase, C-terminal domain [PF14834.10]; Glutathione S-transferase, N-terminal domain [PF13417.10]; Glutathione S-transferase, N-terminal domain [PF13409.10]; Glutathione S-transferase, N-terminal domain [PF02798.24]; Glutathione S-transferase, C-terminal domain [PF13410.10]	PF14834	no	no	no	no	no	no	no	no
UP_ACC	aerobic	Accumulibacter regalis	MAG_92494_Ga0131788_11_1380	K07090	uncharacterized protein	K07090	Sulfite exporter TauE/SafE [PF01925.23]	PF01925	no	no	no	no	no	no	no	no
UP_ACC	aerobic	Accumulibacter regalis	MAG_92494_Ga0131788_11_1382	K01710	dTDP-glucose 4,6-dehydratase [EC:4.2.1.46]	K01710	GDP-mannose 4,6 dehydratase [PF16363.9]; NAD dependent epimerase/dehydratase family [PF01370.25]; RmlD substrate binding domain [PF04321.21]; 3-beta hydroxysteroid dehydrogenase/isomerase family [PF01073.23]; Polysaccharide biosynthesis protein [PF02719.19]; Male sterility protein [PF07993.16]	PF16363	no	no	no	no	no	no	no	no
UP_ACC	aerobic	Accumulibacter regalis	MAG_92494_Ga0131788_11_1404	K03070	preprotein translocase subunit SecA [EC:7.4.2.8]	K03070	SecA DEAD-like domain [PF07517.18]; SecA P-loop domain [PF21090.1]; SecA Wing and Scaffold domain [PF07516.17]; SecA preprotein cross-linking domain [PF01043.24]; SEC-C motif [PF02810.19]	PF07517	no	secA	Quorum sensing	translocase	preprotein translocase subunit SecA	7.4.2.8
UP_ACC	aerobic	Accumulibacter regalis	MAG_92494_Ga0131788_11_1412	K03797	carboxyl-terminal processing protease [EC:3.4.21.102]	K03797	Peptidase family S41 [PF03572.22]; PDZ domain [PF13180.10]; PDZ domain [PF17820.5]	PF03572	no	no	no	no	no	no	no	no
UP_ACC	aerobic	Accumulibacter regalis	MAG_92494_Ga0131788_11_1413	K22719	murein hydrolase activator	K22719	Peptidase family M23 [PF01551.26]	PF01551	no	no	no	no	no	no	no	no
UP_ACC	aerobic	Accumulibacter regalis	MAG_92494_Ga0131788_11_1415	no	no	K01011	Rhodanese-like domain [PF00581.24]	PF00581	no	no	no	no	no	no	no	no
UP_ACC	aerobic	Accumulibacter regalis	MAG_92494_Ga0131788_11_1416	no	no	K03676	Glutaredoxin [PF00462.28]	PF00462	no	no	no	no	no	no	no	no
UP_ACC	aerobic	Accumulibacter regalis	MAG_92494_Ga0131788_11_1417	K03071	preprotein translocase subunit SecB	K03071	Preprotein translocase subunit SecB [PF02556.18]	PF02556	no	secB	Quorum sensing	translocase	preprotein translocase subunit SecB
UP_ACC	aerobic	Accumulibacter regalis	MAG_92494_Ga0131788_11_1420	K10680	N-ethylmaleimide reductase [EC:1.-.-.-]	K10680	NADH:flavin oxidoreductase / NADH oxidase family [PF00724.24]	PF00724	no	no	no	no	no	no	no	no
UP_ACC	aerobic	Accumulibacter regalis	MAG_92494_Ga0131788_11_1424	K12988	alpha-1,3-rhamnosyltransferase [EC:2.4.1.-]	K12988	Glycosyl transferase family 2 [PF00535.30]; Glycosyltransferase like family 2 [PF13641.10]; Glycosyltransferase like family 2 [PF10111.13]; Glycosyl transferase family group 2 [PF13632.10]	PF00535	no	no	no	no	no	no	no	no
UP_ACC	aerobic	Accumulibacter regalis	MAG_92494_Ga0131788_11_1425	no	no	K00638	Dynactin subunit 5 [PF21711.1]	PF21711	no	no	no	no	no	no	no	no
UP_ACC	aerobic	Accumulibacter regalis	MAG_92494_Ga0131788_11_1430	K09181	acetyltransferase	K09181	ATP-grasp domain [PF13549.10]; Ligase-CoA domain [PF19045.4]; Succinyl-CoA ligase like flavodoxin domain [PF13607.10]; CoA binding domain [PF13380.10]; Acetyltransferase (GNAT) domain [PF13420.11]; Acetyltransferase (GNAT) family [PF00583.29]	PF13549	no	no	no	no	no	no	no	no
UP_ACC	aerobic	Accumulibacter regalis	MAG_92494_Ga0131788_11_1430	K09181	acetyltransferase	K09181	ATP-grasp domain [PF13549.10]; Ligase-CoA domain [PF19045.4]; Succinyl-CoA ligase like flavodoxin domain [PF13607.10]; CoA binding domain [PF13380.10]; Acetyltransferase (GNAT) domain [PF13420.11]; Acetyltransferase (GNAT) family [PF00583.29]	PF13549	no	no	no	no	no	no	no	no
UP_ACC	aerobic	Accumulibacter regalis	MAG_92494_Ga0131788_11_1438	K02291	15-cis-phytoene synthase [EC:2.5.1.32]	K02291	Squalene/phytoene synthase [PF00494.23]	PF00494	no	no	no	no	no	no	no	no
UP_ACC	aerobic	Accumulibacter regalis	MAG_92494_Ga0131788_11_1439	K21679	hydroxysqualene synthase [EC:4.2.3.156]	K02291	Squalene/phytoene synthase [PF00494.23]	PF00494	no	no	no	no	no	no	no	no
UP_ACC	aerobic	Accumulibacter regalis	MAG_92494_Ga0131788_11_1452	no	no	K06857	ABC transporter [PF00005.31]; RecF/RecN/SMC N terminal domain [PF02463.23]	PF00005	no	no	no	no	no	no	no	no
UP_ACC	aerobic	Accumulibacter regalis	MAG_92494_Ga0131788_11_1454	K05772	tungstate transport system substrate-binding protein	K05772	no	no	no	no	no	no	no	no	no	no
UP_ACC	aerobic	Accumulibacter regalis	MAG_92494_Ga0131788_11_1481	K03321	sulfate permease, SulP family	K03321	Sulfate permease family [PF00916.24]; STAS domain [PF01740.25]	PF00916	no	no	no	no	no	no	no	no
UP_ACC	aerobic	Accumulibacter regalis	MAG_92494_Ga0131788_11_1494	no	no	K00799	MAPEG family [PF01124.22]	PF01124	no	no	no	no	no	no	no	no
UP_ACC	aerobic	Accumulibacter regalis	MAG_92494_Ga0131788_11_1504	K22010	two-component system, response regulator PdtaR	K22010	Response regulator receiver domain [PF00072.28]; PAS fold [PF08448.14]; GAF domain [PF13185.10]; PAS fold [PF00989.29]; GAF domain [PF01590.30]; Histidine kinase [PF07730.17]; Histidine kinase-, DNA gyrase B-, and HSP90-like ATPase [PF02518.30]; PAS domain [PF13426.11]	PF00072	no	no	no	no	no	no	no	no
UP_ACC	aerobic	Accumulibacter regalis	MAG_92494_Ga0131788_11_1508	K02030	polar amino acid transport system substrate-binding protein	K02030	Bacterial extracellular solute-binding proteins, family 3 [PF00497.24]	PF00497	no	no	no	no	no	no	no	no
UP_ACC	aerobic	Accumulibacter regalis	MAG_92494_Ga0131788_11_1509	K02029	polar amino acid transport system permease protein	K02029	Binding-protein-dependent transport system inner membrane component [PF00528.26]	PF00528	no	no	no	no	no	no	no	no
UP_ACC	aerobic	Accumulibacter regalis	MAG_92494_Ga0131788_11_1514	no	no	K02650	no	no	no	pilA	Pilus system	Pilus assembly proteins	type IV pilus assembly protein PilA
UP_ACC	aerobic	Accumulibacter regalis	MAG_92494_Ga0131788_11_1518	K01990	ABC-2 type transport system ATP-binding protein	K01990	ABC transporter [PF00005.31]; AAA ATPase domain [PF13175.10]	PF00005	no	no	no	no	no	no	no	no
UP_ACC	aerobic	Accumulibacter regalis	MAG_92494_Ga0131788_11_1524	no	no	K06959	HHH domain [PF17674.5]; S1 RNA binding domain [PF00575.27]; Helix-hairpin-helix motif [PF12836.11]	PF17674	no	no	no	no	no	no	no	no
UP_ACC	aerobic	Accumulibacter regalis	MAG_92494_Ga0131788_11_1533	K03413	two-component system, chemotaxis family, chemotaxis protein CheY	K03413	Response regulator receiver domain [PF00072.28]	PF00072	no	no	no	no	no	no	no	no
UP_ACC	aerobic	Accumulibacter regalis	MAG_92494_Ga0131788_11_1544	K02398	negative regulator of flagellin synthesis FlgM	K02398	Anti-sigma-28 factor, FlgM [PF04316.17]	PF04316	no	flgM	Flagellar assembly	Others	negative regulator offlagellin synthesisflgM
UP_ACC	aerobic	Accumulibacter regalis	MAG_92494_Ga0131788_11_1558	K02421	flagellar biosynthesis protein FliR	K02421	Bacterial export proteins, family 1 [PF01311.24]	PF01311	no	fliR	Flagellar assembly	Type III secretion system	flagellar biosynthesis proteinfliR
UP_ACC	aerobic	Accumulibacter regalis	MAG_92494_Ga0131788_11_1565	K03321	sulfate permease, SulP family	K03321	Sulfate permease family [PF00916.24]	PF00916	no	no	no	no	no	no	no	no
UP_ACC	aerobic	Accumulibacter regalis	MAG_92494_Ga0131788_11_1573	K02410	flagellar motor switch protein FliG	K02410	FliG C-terminal domain [PF01706.20]; FliG N-terminal domain [PF14842.10]; FliG middle domain [PF14841.10]	PF01706	no	fliG	Flagellar assembly	C ring	flagellar motor switch proteinfliG
UP_ACC	aerobic	Accumulibacter regalis	MAG_92494_Ga0131788_11_1582	K22292	N-acetyl-D-muramate 6-phosphate phosphatase [EC:3.1.3.105]	K22292	Haloacid dehalogenase-like hydrolase [PF13419.10]; haloacid dehalogenase-like hydrolase [PF00702.30]; haloacid dehalogenase-like hydrolase [PF12710.11]; HAD-hyrolase-like [PF13242.10]	PF13419	no	no	no	no	no	no	no	no
UP_ACC	aerobic	Accumulibacter regalis	MAG_92494_Ga0131788_11_1582	K22292	N-acetyl-D-muramate 6-phosphate phosphatase [EC:3.1.3.105]	K22292	Haloacid dehalogenase-like hydrolase [PF13419.10]; haloacid dehalogenase-like hydrolase [PF00702.30]; haloacid dehalogenase-like hydrolase [PF12710.11]; HAD-hyrolase-like [PF13242.10]	PF13419	no	no	no	no	no	no	no	no
UP_ACC	aerobic	Accumulibacter regalis	MAG_92494_Ga0131788_11_1586	K00275	pyridoxamine 5'-phosphate oxidase [EC:1.4.3.5]	K00275	Pyridoxine 5'-phosphate oxidase C-terminal dimerisation region [PF10590.13]; Pyridoxamine 5'-phosphate oxidase [PF01243.24]; Pyridoxamine 5'-phosphate oxidase [PF12766.11]	PF10590	no	no	no	no	no	no	no	no
UP_ACC	aerobic	Accumulibacter regalis	MAG_92494_Ga0131788_11_1588	K10001	glutamate/aspartate transport system substrate-binding protein	K10001	Bacterial extracellular solute-binding proteins, family 3 [PF00497.24]; NMT1/THI5 like [PF09084.15]	PF00497	no	gltI	ABC transporters	glutamate/aspartate	glutamate/aspartate transport system substrate-binding protein		COG0834
UP_ACC	aerobic	Accumulibacter regalis	MAG_92494_Ga0131788_11_1588	K10001	glutamate/aspartate transport system substrate-binding protein	K10001	Bacterial extracellular solute-binding proteins, family 3 [PF00497.24]; NMT1/THI5 like [PF09084.15]	PF00497	no	gltI	ABC transporters	glutamate/aspartate	glutamate/aspartate transport system substrate-binding protein		COG0834
UP_ACC	aerobic	Accumulibacter regalis	MAG_92494_Ga0131788_11_1589	K05597	glutamin-(asparagin-)ase [EC:3.5.1.38]	K05597	Asparaginase, N-terminal [PF00710.24]; Glutaminase/Asparaginase C-terminal domain [PF17763.5]	PF00710	no	no	no	no	no	no	no	no
UP_ACC	aerobic	Accumulibacter regalis	MAG_92494_Ga0131788_11_1589	K05597	glutamin-(asparagin-)ase [EC:3.5.1.38]	K01424	Asparaginase, N-terminal [PF00710.24]; Glutaminase/Asparaginase C-terminal domain [PF17763.5]	PF00710	no	no	no	no	no	no	no	no
UP_ACC	aerobic	Accumulibacter regalis	MAG_92494_Ga0131788_11_1590	K15371	glutamate dehydrogenase [EC:1.4.1.2]	K15371	Bacterial NAD-glutamate dehydrogenase, catalytic domain [PF05088.16]; Glutamate dehydrogenase, C-terminal [PF21074.1]; Glutamate dehydrogenase, ACT1 domain [PF21075.1]; Glutamate dehydrogenase, ACT2 domain [PF21076.1]; Glutamate dehydrogenase, helical motif 3 [PF21078.1]; Glutamate dehydrogenase, helical motif 1 [PF21073.1]; Glutamate dehydrogenase, ACT3 domain [PF21077.1]; Glutamate dehydrogenas…	PF05088	no	no	no	no	no	no	no	no
UP_ACC	aerobic	Accumulibacter regalis	MAG_92494_Ga0131788_11_1599	K00973	glucose-1-phosphate thymidylyltransferase [EC:2.7.7.24]	K00973	Nucleotidyl transferase [PF00483.27]; MobA-like NTP transferase domain [PF12804.11]; 2-C-methyl-D-erythritol 4-phosphate cytidylyltransferase [PF01128.23]	PF00483	no	no	no	no	no	no	no	no
UP_ACC	aerobic	Accumulibacter regalis	MAG_92494_Ga0131788_11_1600	K01507	inorganic pyrophosphatase [EC:3.6.1.1]	K01507	Inorganic pyrophosphatase [PF00719.23]	PF00719	no	no	no	no	no	no	no	no
UP_ACC	aerobic	Accumulibacter regalis	MAG_92494_Ga0131788_11_1609	K20534	polyisoprenyl-phosphate glycosyltransferase [EC:2.4.-.-]	K20534	Glycosyl transferase family 2 [PF00535.30]; Glycosyltransferase like family 2 [PF13641.10]	PF00535	no	no	no	no	no	no	no	no
UP_ACC	aerobic	Accumulibacter regalis	MAG_92494_Ga0131788_11_1611	K03149	thiazole synthase [EC:2.8.1.10]	K03149	Thiazole biosynthesis protein ThiG [PF05690.18]	PF05690	no	no	no	no	no	no	no	no
UP_ACC	aerobic	Accumulibacter regalis	MAG_92494_Ga0131788_11_1615	K02495	oxygen-independent coproporphyrinogen III oxidase [EC:1.3.98.3]	K02495	Radical SAM superfamily [PF04055.25]; HemN C-terminal domain [PF06969.20]	PF04055	no	no	no	no	no	no	no	no
UP_ACC	aerobic	Accumulibacter regalis	MAG_92494_Ga0131788_11_1638	K02422	flagellar secretion chaperone FliS	K02422	Flagellar protein FliS [PF02561.18]	PF02561	no	fliS	Flagellar assembly	Filament	flagellar secretion chaperonefliS
UP_ACC	aerobic	Accumulibacter regalis	MAG_92494_Ga0131788_11_1640	K06603	flagellar protein FlaG	K06603	FlaG protein [PF03646.19]	PF03646	no	flaG	Flagellar assembly	Others	flagellar proteinflaG
UP_ACC	aerobic	Accumulibacter regalis	MAG_92494_Ga0131788_11_1659	K02482	two-component system, NtrC family, sensor kinase [EC:2.7.13.3]	K02482	Histidine kinase-, DNA gyrase B-, and HSP90-like ATPase [PF02518.30]; Hemerythrin HHE cation binding domain [PF01814.27]	PF02518	no	no	no	no	no	no	no	no
UP_ACC	aerobic	Accumulibacter regalis	MAG_92494_Ga0131788_11_1660	K02482	two-component system, NtrC family, sensor kinase [EC:2.7.13.3]	K02482	Histidine kinase-, DNA gyrase B-, and HSP90-like ATPase [PF02518.30]; PAS fold [PF00989.29]; GHKL domain [PF14501.10]	PF02518	no	no	no	no	no	no	no	no
UP_ACC	aerobic	Accumulibacter regalis	MAG_92494_Ga0131788_11_1663	K02482	two-component system, NtrC family, sensor kinase [EC:2.7.13.3]	K02482	Histidine kinase-, DNA gyrase B-, and HSP90-like ATPase [PF02518.30]; GHKL domain [PF14501.10]	PF02518	no	no	no	no	no	no	no	no
UP_ACC	aerobic	Accumulibacter regalis	MAG_92494_Ga0131788_11_1666	K25135	cyclic di-GMP phosphodiesterase [EC:3.1.4.-]	K25135	Domain of unknown function (DUF3391) [PF11871.12]; HD domain [PF01966.26]	PF11871	no	no	no	no	no	no	no	no
UP_ACC	aerobic	Accumulibacter regalis	MAG_92494_Ga0131788_11_1700	K02887	large subunit ribosomal protein L20	K02887	Ribosomal protein L20 [PF00453.22]	PF00453	no	no	no	no	no	no	no	no
UP_ACC	aerobic	Accumulibacter regalis	MAG_92494_Ga0131788_11_1708	K01696	tryptophan synthase beta chain [EC:4.2.1.20]	K01696	Pyridoxal-phosphate dependent enzyme [PF00291.29]	PF00291	no	no	no	no	no	no	no	no
UP_ACC	aerobic	Accumulibacter regalis	MAG_92494_Ga0131788_11_1713	K03558	membrane protein required for colicin V production	K03558	Colicin V production protein [PF02674.20]	PF02674	no	no	no	no	no	no	no	no
UP_ACC	aerobic	Accumulibacter regalis	MAG_92494_Ga0131788_11_1714	K00764	amidophosphoribosyltransferase [EC:2.4.2.14]	K00764	Glutamine amidotransferase domain [PF13522.10]; Glutamine amidotransferase domain [PF13537.10]; Phosphoribosyl transferase domain [PF00156.31]	PF13522	no	no	no	no	no	no	no	no
UP_ACC	aerobic	Accumulibacter regalis	MAG_92494_Ga0131788_11_1717	K07216	hemerythrin	K07216	Hemerythrin HHE cation binding domain [PF01814.27]	PF01814	no	no	no	no	no	no	no	no
UP_ACC	aerobic	Accumulibacter regalis	MAG_92494_Ga0131788_11_1722	K04752	nitrogen regulatory protein P-II 2	K04752	Nitrogen regulatory protein P-II [PF00543.26]	PF00543	no	no	no	no	no	no	no	no
UP_ACC	aerobic	Accumulibacter regalis	MAG_92494_Ga0131788_11_1722	K04752	nitrogen regulatory protein P-II 2	K04752	Nitrogen regulatory protein P-II [PF00543.26]	PF00543	no	no	no	no	no	no	no	no
UP_ACC	aerobic	Accumulibacter regalis	MAG_92494_Ga0131788_11_1723	K09806	ubiquinone biosynthesis accessory factor UbiK	K09806	Membrane fusogenic activity [PF04380.17]	PF04380	no	no	no	no	no	no	no	no
UP_ACC	aerobic	Accumulibacter regalis	MAG_92494_Ga0131788_11_1727	K06001	tryptophan synthase beta chain [EC:4.2.1.20]	K01696	Pyridoxal-phosphate dependent enzyme [PF00291.29]	PF00291	no	no	no	no	no	no	no	no
UP_ACC	aerobic	Accumulibacter regalis	MAG_92494_Ga0131788_11_1735	K02899	large subunit ribosomal protein L27	K02899	Ribosomal L27 protein [PF01016.23]	PF01016	no	no	no	no	no	no	no	no
UP_ACC	aerobic	Accumulibacter regalis	MAG_92494_Ga0131788_11_1737	K02523	octaprenyl-diphosphate synthase [EC:2.5.1.90]	K02523	Polyprenyl synthetase [PF00348.21]	PF00348	no	no	no	no	no	no	no	no
UP_ACC	aerobic	Accumulibacter regalis	MAG_92494_Ga0131788_11_1738	K02668	two-component system, NtrC family, sensor histidine kinase PilS [EC:2.7.13.3]	K02668	Histidine kinase-, DNA gyrase B-, and HSP90-like ATPase [PF02518.30]; His Kinase A (phospho-acceptor) domain [PF00512.29]	PF02518	no	pilS	Pilus system	Twitching motility proteins	two-component system NtrC family sensor histidine kinase PilS	2.7.13.3
UP_ACC	aerobic	Accumulibacter regalis	MAG_92494_Ga0131788_11_1743	K00027	malate dehydrogenase (oxaloacetate-decarboxylating) [EC:1.1.1.38]	K00029	Phosphate acetyl/butaryl transferase [PF01515.23]; Malic enzyme, NAD binding domain [PF03949.19]; Malic enzyme, N-terminal domain [PF00390.23]	PF01515	no	maeB	Pyruvate		DP-dependent fused malic enzyme oxidoreductase phosphotransacetylase	1.1.1.40 2.3.1.8	COG0280 COG0281
UP_ACC	aerobic	Accumulibacter regalis	MAG_92494_Ga0131788_11_1751	K07390	monothiol glutaredoxin	K07390	Glutaredoxin [PF00462.28]	PF00462	no	no	no	no	no	no	no	no
UP_ACC	aerobic	Accumulibacter regalis	MAG_92494_Ga0131788_11_1752	K01607	4-carboxymuconolactone decarboxylase [EC:4.1.1.44]	K01607	Carboxymuconolactone decarboxylase family [PF02627.24]	PF02627	no	no	no	no	no	no	no	no
UP_ACC	aerobic	Accumulibacter regalis	MAG_92494_Ga0131788_11_1758	K01749	hydroxymethylbilane synthase [EC:2.5.1.61]	K01749	Porphobilinogen deaminase, dipyromethane cofactor binding domain [PF01379.24]; Porphobilinogen deaminase, C-terminal domain [PF03900.19]	PF01379	no	no	no	no	no	no	no	no
UP_ACC	aerobic	Accumulibacter regalis	MAG_92494_Ga0131788_11_1759	K01719	uroporphyrinogen-III synthase [EC:4.2.1.75]	K01719	Uroporphyrinogen-III synthase HemD [PF02602.19]	PF02602	no	no	no	no	no	no	no	no
UP_ACC	aerobic	Accumulibacter regalis	MAG_92494_Ga0131788_11_1760	K02496	uroporphyrin-III C-methyltransferase [EC:2.1.1.107]	K02496	HemX, putative uroporphyrinogen-III C-methyltransferase [PF04375.18]	PF04375	no	no	no	no	no	no	no	no
UP_ACC	aerobic	Accumulibacter regalis	MAG_92494_Ga0131788_11_1761	K02498	HemY protein	K02498	HemY protein N-terminus [PF07219.17]	PF07219	no	no	no	no	no	no	no	no
UP_ACC	aerobic	Accumulibacter regalis	MAG_92494_Ga0131788_11_1765	K03557	Fis family transcriptional regulator, factor for inversion stimulation protein	K03557	Bacterial regulatory protein, Fis family [PF02954.23]	PF02954	no	no	no	no	no	no	no	no
UP_ACC	aerobic	Accumulibacter regalis	MAG_92494_Ga0131788_11_1767	K03608	cell division topological specificity factor	K03608	Septum formation topological specificity factor MinE [PF03776.18]	PF03776	no	no	no	no	no	no	no	no
UP_ACC	aerobic	Accumulibacter regalis	MAG_92494_Ga0131788_11_1768	K03609	septum site-determining protein MinD	K03609	NUBPL iron-transfer P-loop NTPase [PF10609.13]; AAA domain [PF13614.10]; Cellulose biosynthesis protein BcsQ [PF06564.16]; CobQ/CobB/MinD/ParA nucleotide binding domain [PF01656.27]; ATPase MipZ [PF09140.15]; VirC1 protein [PF07015.15]; Anion-transporting ATPase [PF02374.19]; 4Fe-4S iron sulfur cluster binding proteins, NifH/frxC family [PF00142.22]	PF10609	no	no	no	no	no	no	no	no
UP_ACC	aerobic	Accumulibacter regalis	MAG_92494_Ga0131788_11_1769	K03610	septum site-determining protein MinC	K03610	Septum formation inhibitor MinC, C-terminal domain [PF03775.20]; Septum formation inhibitor MinC, N-terminal domain [PF05209.17]	PF03775	no	no	no	no	no	no	no	no
UP_ACC	aerobic	Accumulibacter regalis	MAG_92494_Ga0131788_11_1773	K07102	N-acetylmuramate 1-kinase [EC:2.7.1.221]	K07102	Phosphotransferase enzyme family [PF01636.27]	PF01636	no	no	no	no	no	no	no	no
UP_ACC	aerobic	Accumulibacter regalis	MAG_92494_Ga0131788_11_1777	K04744	LPS-assembly protein	K04744	LPS transport system D [PF04453.18]; LptD protein [PF19838.3]	PF04453	no	no	no	no	no	no	no	no
UP_ACC	aerobic	Accumulibacter regalis	MAG_92494_Ga0131788_11_1782	no	no	K01420	Crp-like helix-turn-helix domain [PF13545.10]	PF13545	no	no	no	no	no	no	no	no
UP_ACC	aerobic	Accumulibacter regalis	MAG_92494_Ga0131788_11_1785	K01414	oligopeptidase A [EC:3.4.24.70]	K01414	Peptidase family M3 [PF01432.24]; Neurolysin/Thimet oligopeptidase, N-terminal domain [PF19310.3]	PF01432	no	no	no	no	no	no	no	no
UP_ACC	aerobic	Accumulibacter regalis	MAG_92494_Ga0131788_11_1790	K00615	transketolase [EC:2.2.1.1]	K00615	Transketolase, thiamine diphosphate binding domain [PF00456.25]; Transketolase, pyrimidine binding domain [PF02779.28]; Transketolase, C-terminal domain [PF02780.24]; Dehydrogenase E1 component [PF00676.24]	PF00456	no	tkt	Pentose Phosphate		Transketolase	2.2.1.1	COG0021
UP_ACC	aerobic	Accumulibacter regalis	MAG_92494_Ga0131788_11_1799	K01535	H+-transporting ATPase [EC:7.1.2.1]	K01535	E1-E2 ATPase [PF00122.24]; haloacid dehalogenase-like hydrolase [PF00702.30]; Cation transporter/ATPase, N-terminus [PF00690.30]	PF00122	no	no	no	no	no	no	no	no
UP_ACC	aerobic	Accumulibacter regalis	MAG_92494_Ga0131788_11_1800	no	no	K00937	Polyphosphate kinase 2 (PPK2) [PF03976.18]	PF03976	no	ppk	Polyphosphate	P polyP n+1	Polyphosphate kinase	2.7.4.1
UP_ACC	aerobic	Accumulibacter regalis	MAG_92494_Ga0131788_11_1806	K03769	peptidyl-prolyl cis-trans isomerase C [EC:5.2.1.8]	K03769	PPIC-type PPIASE domain [PF13616.10]; PPIC-type PPIASE domain [PF00639.25]; PPIC-type PPIASE domain [PF13145.10]	PF13616	no	no	no	no	no	no	no	no
UP_ACC	aerobic	Accumulibacter regalis	MAG_92494_Ga0131788_11_1809	K09007	GTP cyclohydrolase IB [EC:3.5.4.16]	K09007	Type I GTP cyclohydrolase folE2 [PF02649.18]	PF02649	no	no	no	no	no	no	no	no
UP_ACC	aerobic	Accumulibacter regalis	MAG_92494_Ga0131788_11_1810	K06954	uncharacterized protein	K06954	Flavin containing amine oxidoreductase [PF01593.28]; NAD(P)-binding Rossmann-like domain [PF13450.10]	PF01593	no	no	no	no	no	no	no	no
UP_ACC	aerobic	Accumulibacter regalis	MAG_92494_Ga0131788_11_1811	K09701	uncharacterized protein	K09701	Protein of unknown function (DUF1365) [PF07103.15]	PF07103	no	no	no	no	no	no	no	no
UP_ACC	aerobic	Accumulibacter regalis	MAG_92494_Ga0131788_11_1838	no	no	K00799	Glutathione S-transferase, N-terminal domain [PF02798.24]; Glutathione S-transferase, C-terminal domain [PF14497.10]	PF02798	no	no	no	no	no	no	no	no
UP_ACC	aerobic	Accumulibacter regalis	MAG_92494_Ga0131788_11_1854	K14379	tartrate-resistant acid phosphatase type 5 [EC:3.1.3.2]	K14379	Calcineurin-like phosphoesterase [PF00149.32]	PF00149	no	no	no	no	no	no	no	no
UP_ACC	aerobic	Accumulibacter regalis	MAG_92494_Ga0131788_11_1855	no	no	K19005	Sulfatase [PF00884.27]	PF00884	no	no	no	no	no	no	no	no
UP_ACC	aerobic	Accumulibacter regalis	MAG_92494_Ga0131788_11_1857	K11936	poly-beta-1,6-N-acetyl-D-glucosamine synthase [EC:2.4.1.-]	K11936	Glycosyltransferase like family 2 [PF13641.10]; Glycosyl hydrolases family 18 [PF00704.32]; Glycosyl transferase family group 2 [PF13632.10]; Polysaccharide deacetylase [PF01522.25]; Chitin synthase [PF03142.19]; Glycosyl transferase family 2 [PF00535.30]; Glycosyl transferase family 21 [PF13506.10]; Cellulose synthase [PF03552.18]	PF13641	no	icaA	Extracellular matrix	PG	poly-beta-1 6-N-acetyl-D-glucosamine synthase	2.4.1.-	COG1215
UP_ACC	aerobic	Accumulibacter regalis	MAG_92494_Ga0131788_11_1857	K11936	poly-beta-1,6-N-acetyl-D-glucosamine synthase [EC:2.4.1.-]	K11936	Glycosyltransferase like family 2 [PF13641.10]; Glycosyl hydrolases family 18 [PF00704.32]; Glycosyl transferase family group 2 [PF13632.10]; Polysaccharide deacetylase [PF01522.25]; Chitin synthase [PF03142.19]; Glycosyl transferase family 2 [PF00535.30]; Glycosyl transferase family 21 [PF13506.10]; Cellulose synthase [PF03552.18]	PF13641	no	icaA	Extracellular matrix	PG	poly-beta-1 6-N-acetyl-D-glucosamine synthase	2.4.1.-	COG1215
UP_ACC	aerobic	Accumulibacter regalis	MAG_92494_Ga0131788_11_1864	no	no	K03686	DnaJ C terminal domain [PF01556.22]; DnaJ domain [PF00226.35]	PF01556	no	no	no	no	no	no	no	no
UP_ACC	aerobic	Accumulibacter regalis	MAG_92494_Ga0131788_11_1868	K20534	polyisoprenyl-phosphate glycosyltransferase [EC:2.4.-.-]	K20534	Glycosyl transferase family 2 [PF00535.30]; Glycosyltransferase like family 2 [PF13641.10]	PF00535	no	no	no	no	no	no	no	no
UP_ACC	aerobic	Accumulibacter regalis	MAG_92494_Ga0131788_11_1871	no	no	K20444	Glycosyl transferase family 2 [PF00535.30]; Glycosyltransferase like family 2 [PF13641.10]; Glycosyltransferase like family 2 [PF10111.13]	PF00535	no	no	no	no	no	no	no	no
UP_ACC	aerobic	Accumulibacter regalis	MAG_92494_Ga0131788_11_1872	K02572	ferredoxin-type protein NapF	K02572	4Fe-4S dicluster domain [PF13187.10]; 4Fe-4S dicluster domain [PF12838.11]; 4Fe-4S dicluster domain [PF14697.10]; 4Fe-4S dicluster domain [PF13746.10]; 4Fe-4S dicluster domain [PF13237.10]; 4Fe-4S dicluster domain [PF13247.10]; 4Fe-4S binding domain [PF12837.11]; 4Fe-4S dicluster domain [PF13183.10]	PF13187	no	no	no	no	no	no	no	no
UP_ACC	aerobic	Accumulibacter regalis	MAG_92494_Ga0131788_11_1874	K02568	nitrate reductase (cytochrome), electron transfer subunit	K02568	Nitrate reductase cytochrome c-type subunit (NapB) [PF03892.18]	PF03892	no	napB	Denitrification	Nitrate to nitrite	nitrate reductase (cytochrome) electron transfer subunit		COG3043
UP_ACC	aerobic	Accumulibacter regalis	MAG_92494_Ga0131788_11_1875	K02574	ferredoxin-type protein NapH	K02574	4Fe-4S dicluster domain [PF14697.10]; 4Fe-4S dicluster domain [PF13187.10]; 4Fe-4S dicluster domain [PF12838.11]; 4Fe-4S dicluster domain [PF13237.10]	PF14697	no	no	no	no	no	no	no	no
UP_ACC	aerobic	Accumulibacter regalis	MAG_92494_Ga0131788_11_1876	K02573	ferredoxin-type protein NapG	K02573	4Fe-4S dicluster domain [PF12838.11]; 4Fe-4S dicluster domain [PF13187.10]; 4Fe-4S dicluster domain [PF13247.10]; 4Fe-4S dicluster domain [PF13237.10]; 4Fe-4S dicluster domain [PF14697.10]	PF12838	no	no	no	no	no	no	no	no
UP_ACC	aerobic	Accumulibacter regalis	MAG_92494_Ga0131788_11_1877	K02567	nitrate reductase (cytochrome) [EC:1.9.6.1]	K02567	Molybdopterin oxidoreductase [PF00384.26]; Molydopterin dinucleotide binding domain [PF01568.25]; Molybdopterin oxidoreductase Fe4S4 domain [PF04879.20]	PF00384	no	napA	Denitrification	Nitrate to nitrite	nitrate reductase (cytochrome)	1.9.6.1	COG0243
UP_ACC	aerobic	Accumulibacter regalis	MAG_92494_Ga0131788_11_1878	K02570	periplasmic nitrate reductase NapD	K02570	NapD protein [PF03927.17]	PF03927	no	no	no	no	no	no	no	no
UP_ACC	aerobic	Accumulibacter regalis	MAG_92494_Ga0131788_11_1881	K16092	vitamin B12 transporter	K16092	TonB dependent receptor [PF00593.28]; TonB-dependent Receptor Plug Domain [PF07715.19]; Outer membrane protein beta-barrel family [PF14905.10]	PF00593	no	no	no	no	no	no	no	no
UP_ACC	aerobic	Accumulibacter regalis	MAG_92494_Ga0131788_11_1881	K16092	vitamin B12 transporter	K16092	TonB dependent receptor [PF00593.28]; TonB-dependent Receptor Plug Domain [PF07715.19]; Outer membrane protein beta-barrel family [PF14905.10]	PF00593	no	no	no	no	no	no	no	no
UP_ACC	aerobic	Accumulibacter regalis	MAG_92494_Ga0131788_11_1885	K07216	hemerythrin	K07216	Hemerythrin HHE cation binding domain [PF01814.27]	PF01814	no	no	no	no	no	no	no	no
UP_ACC	aerobic	Accumulibacter regalis	MAG_92494_Ga0131788_11_1889	K20971	two-component system, sensor histidine kinase LadS	K20971	Diguanylate cyclase, GGDEF domain [PF00990.25]; 7TMR-DISM extracellular 2 [PF07696.15]; 7TM diverse intracellular signalling [PF07695.15]	PF00990	no	ladS	Quorum sensing	Gac/Rsm pathway	two-component system
UP_ACC	aerobic	Accumulibacter regalis	MAG_92494_Ga0131788_11_1892	K11250	leucine efflux protein	K11250	LysE type translocator [PF01810.22]	PF01810	no	no	no	no	no	no	no	no
UP_ACC	aerobic	Accumulibacter regalis	MAG_92494_Ga0131788_11_1894	K01759	lactoylglutathione lyase [EC:4.4.1.5]	K01759	Glyoxalase/Bleomycin resistance protein/Dioxygenase superfamily [PF00903.29]; Glyoxalase-like domain [PF12681.11]; Glyoxalase-like domain [PF18029.5]; Glyoxalase-like domain [PF13468.10]; Glyoxalase/Bleomycin resistance protein/Dioxygenase superfamily [PF13669.10]; Glyoxalase superfamily protein [PF19581.3]	PF00903	no	no	no	no	no	no	no	no
UP_ACC	aerobic	Accumulibacter regalis	MAG_92494_Ga0131788_11_1896	no	no	K07043	YgjP-like, metallopeptidase domain [PF01863.21]	PF01863	no	no	no	no	no	no	no	no
UP_ACC	aerobic	Accumulibacter regalis	MAG_92494_Ga0131788_11_1910	K09908	uncharacterized protein	K09908	Protein of unknown function (DUF1043) [PF06295.16]	PF06295	no	no	no	no	no	no	no	no
UP_ACC	aerobic	Accumulibacter regalis	MAG_92494_Ga0131788_11_1911	K00263	leucine dehydrogenase [EC:1.4.1.9]	K00263	Glu/Leu/Phe/Val dehydrogenase, dimerisation domain [PF02812.22]; Glutamate/Leucine/Phenylalanine/Valine dehydrogenase [PF00208.25]	PF02812	no	no	no	no	no	no	no	no
UP_ACC	aerobic	Accumulibacter regalis	MAG_92494_Ga0131788_11_1912	K04090	indolepyruvate ferredoxin oxidoreductase [EC:1.2.7.8]	K04090	Family of unknown function (DUF6537) [PF20169.2]; Pyruvate ferredoxin/flavodoxin oxidoreductase [PF01558.22]; Thiamine pyrophosphate enzyme, C-terminal TPP binding domain [PF02775.25]	PF20169	no	no	no	no	no	no	no	no
UP_ACC	aerobic	Accumulibacter regalis	MAG_92494_Ga0131788_11_1921	K05595	multiple antibiotic resistance protein	K05595	MarC family integral membrane protein [PF01914.21]	PF01914	no	no	no	no	no	no	no	no
UP_ACC	aerobic	Accumulibacter regalis	MAG_92494_Ga0131788_11_1928	K07001	NTE family protein	K07001	Patatin-like phospholipase [PF01734.26]; Omp85 superfamily domain [PF01103.27]	PF01734	no	no	no	no	no	no	no	no
UP_ACC	aerobic	Accumulibacter regalis	MAG_92494_Ga0131788_11_1933	K01674	carbonic anhydrase [EC:4.2.1.1]	K01674	Eukaryotic-type carbonic anhydrase [PF00194.25]; Surface-adhesin protein E [PF16747.9]	PF00194	no	no	no	no	no	no	no	no
UP_ACC	aerobic	Accumulibacter regalis	MAG_92494_Ga0131788_11_1937	K01897	long-chain acyl-CoA synthetase [EC:6.2.1.3]	K01897	AMP-binding enzyme [PF00501.32]	PF00501	no	fadD	B oxidation		Long chain fatty acid-CoA ligase	6.2.1.3	COG0318 COG1022
UP_ACC	aerobic	Accumulibacter regalis	MAG_92494_Ga0131788_11_1941	no	no	K01999	Periplasmic binding protein [PF13458.10]	PF13458	no	livK	ABC transporters	branched-chain amino acid	branched-chain amino acid transport system substrate-binding protein		COG0683
UP_ACC	aerobic	Accumulibacter regalis	MAG_92494_Ga0131788_11_1942	K01996	branched-chain amino acid transport system ATP-binding protein	K01996	ABC transporter [PF00005.31]	PF00005	no	livF	ABC transporters	branched-chain amino acid	branched-chain amino acid transport system ATP-binding protein		COG0410
UP_ACC	aerobic	Accumulibacter regalis	MAG_92494_Ga0131788_11_1951	K02863	large subunit ribosomal protein L1	K02863	Ribosomal protein L1p/L10e family [PF00687.25]	PF00687	no	no	no	no	no	no	no	no
UP_ACC	aerobic	Accumulibacter regalis	MAG_92494_Ga0131788_11_1957	K02992	small subunit ribosomal protein S7	K02992	Ribosomal protein S7p/S5e [PF00177.25]	PF00177	no	no	no	no	no	no	no	no
UP_ACC	aerobic	Accumulibacter regalis	MAG_92494_Ga0131788_11_1959	K02946	small subunit ribosomal protein S10	K02946	Ribosomal protein S10p/S20e [PF00338.26]	PF00338	no	no	no	no	no	no	no	no
UP_ACC	aerobic	Accumulibacter regalis	MAG_92494_Ga0131788_11_1960	K02906	large subunit ribosomal protein L3	K02906	Ribosomal protein L3 [PF00297.26]	PF00297	no	no	no	no	no	no	no	no
UP_ACC	aerobic	Accumulibacter regalis	MAG_92494_Ga0131788_11_1967	K02878	large subunit ribosomal protein L16	K02878	Ribosomal protein L16p/L10e [PF00252.22]	PF00252	no	no	no	no	no	no	no	no
UP_ACC	aerobic	Accumulibacter regalis	MAG_92494_Ga0131788_11_1968	K02904	large subunit ribosomal protein L29	K02904	Ribosomal L29 protein [PF00831.27]	PF00831	no	no	no	no	no	no	no	no
UP_ACC	aerobic	Accumulibacter regalis	MAG_92494_Ga0131788_11_1969	K02961	small subunit ribosomal protein S17	K02961	Ribosomal protein S17 [PF00366.24]	PF00366	no	no	no	no	no	no	no	no
UP_ACC	aerobic	Accumulibacter regalis	MAG_92494_Ga0131788_11_1970	K02874	large subunit ribosomal protein L14	K02874	Ribosomal protein L14p/L23e [PF00238.23]	PF00238	no	no	no	no	no	no	no	no
UP_ACC	aerobic	Accumulibacter regalis	MAG_92494_Ga0131788_11_1974	K02994	small subunit ribosomal protein S8	K02994	Ribosomal protein S8 [PF00410.23]	PF00410	no	no	no	no	no	no	no	no
UP_ACC	aerobic	Accumulibacter regalis	MAG_92494_Ga0131788_11_1983	K02952	small subunit ribosomal protein S13	K02952	Ribosomal protein S13/S18 [PF00416.26]	PF00416	no	no	no	no	no	no	no	no
UP_ACC	aerobic	Accumulibacter regalis	MAG_92494_Ga0131788_11_1984	K02948	small subunit ribosomal protein S11	K02948	Ribosomal protein S11 [PF00411.23]	PF00411	no	no	no	no	no	no	no	no
UP_ACC	aerobic	Accumulibacter regalis	MAG_92494_Ga0131788_11_1989	K23777	TetR/AcrR family transcriptional regulator, regulator of cefoperazone and chloramphenicol sensitivity	K23777	Tetracyclin repressor-like, C-terminal domain [PF17939.5]; Bacterial regulatory proteins, tetR family [PF00440.27]	PF17939	no	no	no	no	no	no	no	no
UP_ACC	aerobic	Accumulibacter regalis	MAG_92494_Ga0131788_11_1990	K06445	acyl-CoA dehydrogenase [EC:1.3.99.-]	K06445	Acyl-CoA dehydrogenase, C-terminal, bacterial type [PF09317.15]; Acyl-CoA dehydrogenase, N-terminal domain [PF02771.20]	PF09317	no	no	no	no	no	no	no	no
UP_ACC	aerobic	Accumulibacter regalis	MAG_92494_Ga0131788_11_1992	K01782	3-hydroxyacyl-CoA dehydrogenase / enoyl-CoA hydratase / 3-hydroxybutyryl-CoA epimerase [EC:1.1.1.35 4.2.1.17 5.1.2.3]	K01782	3-hydroxyacyl-CoA dehydrogenase, NAD binding domain [PF02737.22]; Enoyl-CoA hydratase/isomerase [PF00378.24]; 3-hydroxyacyl-CoA dehydrogenase, C-terminal domain [PF00725.26]; Enoyl-CoA hydratase/isomerase [PF16113.9]	PF02737	no	no	no	no	no	no	no	no
UP_ACC	aerobic	Accumulibacter regalis	MAG_92494_Ga0131788_11_1995	K00632	acetyl-CoA acyltransferase [EC:2.3.1.16]	K00632	Thiolase, N-terminal domain [PF00108.27]; Thiolase, C-terminal domain [PF02803.22]; PRMT5 arginine-N-methyltransferase [PF05185.20]	PF00108	no	fadA	B oxidation		Acetyl-CoA acyltransferase	2.3.1.16	COG0183
UP_ACC	aerobic	Accumulibacter regalis	MAG_92494_Ga0131788_11_1999	K09022	2-iminobutanoate/2-iminopropanoate deaminase [EC:3.5.99.10]	K09022	Endoribonuclease L-PSP [PF01042.25]; YjgF/chorismate_mutase-like, putative endoribonuclease [PF14588.10]	PF01042	no	no	no	no	no	no	no	no
UP_ACC	aerobic	Accumulibacter regalis	MAG_92494_Ga0131788_11_2003	K02074	zinc/manganese transport system ATP-binding protein	K02074	ABC transporter [PF00005.31]	PF00005	no	no	no	no	no	no	no	no
UP_ACC	aerobic	Accumulibacter regalis	MAG_92494_Ga0131788_11_2008	K07093	uncharacterized protein	K07093	Alkaline phosphatase PhoX [PF05787.17]	PF05787	no	no	no	no	no	no	no	no
UP_ACC	aerobic	Accumulibacter regalis	MAG_92494_Ga0131788_11_2010	K00259	alanine dehydrogenase [EC:1.4.1.1]	K00259	Alanine dehydrogenase/PNT, C-terminal domain [PF01262.25]; Alanine dehydrogenase/PNT, N-terminal domain [PF05222.19]	PF01262	no	no	no	no	no	no	no	no
UP_ACC	aerobic	Accumulibacter regalis	MAG_92494_Ga0131788_11_2010	K00259	alanine dehydrogenase [EC:1.4.1.1]	K00259	Alanine dehydrogenase/PNT, C-terminal domain [PF01262.25]; Alanine dehydrogenase/PNT, N-terminal domain [PF05222.19]	PF01262	no	no	no	no	no	no	no	no
UP_ACC	aerobic	Accumulibacter regalis	MAG_92494_Ga0131788_11_2015	K04487	cysteine desulfurase [EC:2.8.1.7]	K04487	Aminotransferase class-V [PF00266.23]; Pyridoxal-dependent decarboxylase conserved domain [PF00282.23]	PF00266	no	no	no	no	no	no	no	no
UP_ACC	aerobic	Accumulibacter regalis	MAG_92494_Ga0131788_11_2016	K04487	cysteine desulfurase [EC:2.8.1.7]	K04487	Aminotransferase class-V [PF00266.23]; Pyridoxal-dependent decarboxylase conserved domain [PF00282.23]; Beta-eliminating lyase [PF01212.25]	PF00266	no	no	no	no	no	no	no	no
UP_ACC	aerobic	Accumulibacter regalis	MAG_92494_Ga0131788_11_2017	no	no	K04488	NifU-like N terminal domain [PF01592.20]	PF01592	no	no	no	no	no	no	no	no
UP_ACC	aerobic	Accumulibacter regalis	MAG_92494_Ga0131788_11_2018	K13628	iron-sulfur cluster assembly protein	K13628	Iron-sulphur cluster biosynthesis [PF01521.24]	PF01521	no	no	no	no	no	no	no	no
UP_ACC	aerobic	Accumulibacter regalis	MAG_92494_Ga0131788_11_2019	K04082	molecular chaperone HscB	K04082	HSCB C-terminal oligomerisation domain [PF07743.17]; DnaJ domain [PF00226.35]	PF07743	no	no	no	no	no	no	no	no
UP_ACC	aerobic	Accumulibacter regalis	MAG_92494_Ga0131788_11_2021	K04755	ferredoxin, 2Fe-2S	K04755	no	no	no	no	no	no	no	no	no	no
UP_ACC	aerobic	Accumulibacter regalis	MAG_92494_Ga0131788_11_2023	K09966	uncharacterized protein	K09966	Uncharacterized protein conserved in bacteria (DUF2237) [PF09996.13]	PF09996	no	no	no	no	no	no	no	no
UP_ACC	aerobic	Accumulibacter regalis	MAG_92494_Ga0131788_11_2029	K09781	uncharacterized protein	K09781	Protein of unknown function (DUF808) [PF05661.16]	PF05661	no	no	no	no	no	no	no	no
UP_ACC	aerobic	Accumulibacter regalis	MAG_92494_Ga0131788_11_2038	K01434	penicillin G amidase [EC:3.5.1.11]	K01434	Penicillin amidase [PF01804.22]	PF01804	no	no	no	no	no	no	no	no
UP_ACC	aerobic	Accumulibacter regalis	MAG_92494_Ga0131788_11_2048	K04771	serine protease Do [EC:3.4.21.107]	K04771	Trypsin-like peptidase domain [PF13365.10]; PDZ domain [PF13180.10]; PDZ domain [PF17820.5]	PF13365	no	no	no	no	no	no	no	no
UP_ACC	aerobic	Accumulibacter regalis	MAG_92494_Ga0131788_11_2050	K07666	two-component system, OmpR family, response regulator QseB	K02483	Response regulator receiver domain [PF00072.28]; Transcriptional regulatory protein, C terminal [PF00486.32]	PF00072	no	no	no	no	no	no	no	no
UP_ACC	aerobic	Accumulibacter regalis	MAG_92494_Ga0131788_11_2050	K07666	two-component system, OmpR family, response regulator QseB	K02483	Response regulator receiver domain [PF00072.28]; Transcriptional regulatory protein, C terminal [PF00486.32]	PF00072	no	no	no	no	no	no	no	no
UP_ACC	aerobic	Accumulibacter regalis	MAG_92494_Ga0131788_11_2052	no	no	K02461	Predicted periplasmic protein (DUF2092) [PF09865.13]	PF09865	no	no	no	no	no	no	no	no
UP_ACC	aerobic	Accumulibacter regalis	MAG_92494_Ga0131788_11_2053	no	no	K11102	Sodium:dicarboxylate symporter family [PF00375.22]	PF00375	no	no	no	no	no	no	no	no
UP_ACC	aerobic	Accumulibacter regalis	MAG_92494_Ga0131788_11_2058	K26138	nitrite reductase [NAD(P)H] small subunit [EC:1.7.1.4]	K26138	Rieske-like [2Fe-2S] domain [PF13806.10]; Rieske [2Fe-2S] domain [PF00355.30]	PF13806	no	nasE	Assimilatory nitrate reduction	nitrite to ammonia	nitrite reductase [NAD(P)H] small subunit [EC:1.7.1.4]		COG2146
UP_ACC	aerobic	Accumulibacter regalis	MAG_92494_Ga0131788_11_2067	K12686	outer membrane lipase/esterase	K12686	GDSL-like Lipase/Acylhydrolase [PF00657.26]	PF00657	no	no	no	no	no	no	no	no
UP_ACC	aerobic	Accumulibacter regalis	MAG_92494_Ga0131788_11_2078	K08682	acyl carrier protein phosphodiesterase [EC:3.1.4.14]	K08682	Acyl carrier protein phosphodiesterase [PF04336.16]	PF04336	no	no	no	no	no	no	no	no
UP_ACC	aerobic	Accumulibacter regalis	MAG_92494_Ga0131788_11_2079	K06207	GTP-binding protein	K06207	TypA/BipA C-terminal domain [PF21018.1]; Elongation factor Tu GTP binding domain [PF00009.31]; Elongation factor G C-terminus [PF00679.28]; Elongation factor Tu domain 2 [PF03144.29]	PF21018	no	no	no	no	no	no	no	no
UP_ACC	aerobic	Accumulibacter regalis	MAG_92494_Ga0131788_11_2080	K06886	hemoglobin	K06886	Bacterial-like globin [PF01152.25]	PF01152	no	no	no	no	no	no	no	no
UP_ACC	aerobic	Accumulibacter regalis	MAG_92494_Ga0131788_11_2083	K07182	CBS domain-containing protein	K07182	Putative nucleotidyltransferase substrate binding domain [PF10335.13]; Putative nucleotidyltransferase DUF294 [PF03445.17]; CBS domain [PF00571.32]	PF10335	no	no	no	no	no	no	no	no
UP_ACC	aerobic	Accumulibacter regalis	MAG_92494_Ga0131788_11_2084	K09928	uncharacterized protein	K09928	Uncharacterized protein conserved in bacteria (DUF2062) [PF09835.13]	PF09835	no	no	no	no	no	no	no	no
UP_ACC	aerobic	Accumulibacter regalis	MAG_92494_Ga0131788_11_2085	K14055	universal stress protein E	K14055	Universal stress protein family [PF00582.30]	PF00582	no	no	no	no	no	no	no	no
UP_ACC	aerobic	Accumulibacter regalis	MAG_92494_Ga0131788_11_2086	no	no	K01537	E1-E2 ATPase [PF00122.24]; Cation transporting ATPase, C-terminus [PF00689.25]; Cation transport ATPase (P-type) [PF13246.10]; haloacid dehalogenase-like hydrolase [PF00702.30]; Cation transporter/ATPase, N-terminus [PF00690.30]; haloacid dehalogenase-like hydrolase [PF12710.11]	PF00122	no	no	no	no	no	no	no	no
UP_ACC	aerobic	Accumulibacter regalis	MAG_92494_Ga0131788_11_2094	K05564	multicomponent K+:H+ antiporter subunit G	K05564	Na+/H+ antiporter subunit [PF03334.18]	PF03334	no	no	no	no	no	no	no	no
UP_ACC	aerobic	Accumulibacter regalis	MAG_92494_Ga0131788_11_2095	K05563	multicomponent K+:H+ antiporter subunit F	K05563	Multiple resistance and pH regulation protein F (MrpF / PhaF) [PF04066.17]	PF04066	no	no	no	no	no	no	no	no
UP_ACC	aerobic	Accumulibacter regalis	MAG_92494_Ga0131788_11_2095	K05563	multicomponent K+:H+ antiporter subunit F	K05563	Multiple resistance and pH regulation protein F (MrpF / PhaF) [PF04066.17]	PF04066	no	no	no	no	no	no	no	no
UP_ACC	aerobic	Accumulibacter regalis	MAG_92494_Ga0131788_11_2096	K05562	multicomponent K+:H+ antiporter subunit E	K05562	Na+/H+ ion antiporter subunit [PF01899.20]	PF01899	no	no	no	no	no	no	no	no
UP_ACC	aerobic	Accumulibacter regalis	MAG_92494_Ga0131788_11_2096	K05562	multicomponent K+:H+ antiporter subunit E	K05562	Na+/H+ ion antiporter subunit [PF01899.20]	PF01899	no	no	no	no	no	no	no	no
UP_ACC	aerobic	Accumulibacter regalis	MAG_92494_Ga0131788_11_2097	K05561	multicomponent K+:H+ antiporter subunit D	K05561	Proton-conducting membrane transporter [PF00361.24]	PF00361	no	no	no	no	no	no	no	no
UP_ACC	aerobic	Accumulibacter regalis	MAG_92494_Ga0131788_11_2099	K05559	multicomponent K+:H+ antiporter subunit A	K05559	Proton-conducting membrane transporter [PF00361.24]; Domain related to MnhB subunit of Na+/H+ antiporter [PF04039.17]; MBH, subunit E [PF20501.2]; MBH, subunit D [PF13244.10]; NADH-Ubiquinone oxidoreductase (complex I), chain 5 N-terminus [PF00662.24]	PF00361	no	no	no	no	no	no	no	no
UP_ACC	aerobic	Accumulibacter regalis	MAG_92494_Ga0131788_11_2099	K05559	multicomponent K+:H+ antiporter subunit A	K05559	Proton-conducting membrane transporter [PF00361.24]; Domain related to MnhB subunit of Na+/H+ antiporter [PF04039.17]; MBH, subunit E [PF20501.2]; MBH, subunit D [PF13244.10]; NADH-Ubiquinone oxidoreductase (complex I), chain 5 N-terminus [PF00662.24]	PF00361	no	no	no	no	no	no	no	no
UP_ACC	aerobic	Accumulibacter regalis	MAG_92494_Ga0131788_11_2104	K08276	ecotin	K08276	Ecotin [PF03974.17]	PF03974	no	no	no	no	no	no	no	no
UP_ACC	aerobic	Accumulibacter regalis	MAG_92494_Ga0131788_11_2114	K07220	uncharacterized protein	K07220	Protein of unknown function DUF47 [PF01865.20]	PF01865	no	no	no	no	no	no	no	no
UP_ACC	aerobic	Accumulibacter regalis	MAG_92494_Ga0131788_11_2115	K03306	inorganic phosphate transporter, PiT family	K03306	Phosphate transporter family [PF01384.24]	PF01384	no	pitA	Polyphosphate	P transporter	Low-affinity inorganic phosphate transporter 1		COG0306
UP_ACC	aerobic	Accumulibacter regalis	MAG_92494_Ga0131788_11_2123	no	no	K03413	Response regulator receiver domain [PF00072.28]	PF00072	no	no	no	no	no	no	no	no
UP_ACC	aerobic	Accumulibacter regalis	MAG_92494_Ga0131788_11_2129	K06180	23S rRNA pseudouridine1911/1915/1917 synthase [EC:5.4.99.23]	K06180	RNA pseudouridylate synthase [PF00849.26]; S4 domain [PF01479.29]	PF00849	no	no	no	no	no	no	no	no
UP_ACC	aerobic	Accumulibacter regalis	MAG_92494_Ga0131788_11_2130	K05810	purine-nucleoside/S-methyl-5'-thioadenosine phosphorylase / adenosine deaminase [EC:2.4.2.1 2.4.2.28 3.5.4.4]	K05810	Multi-copper polyphenol oxidoreductase laccase [PF02578.19]	PF02578	no	no	no	no	no	no	no	no
UP_ACC	aerobic	Accumulibacter regalis	MAG_92494_Ga0131788_11_2133	K00023	acetoacetyl-CoA reductase [EC:1.1.1.36]	K00023	Enoyl-(Acyl carrier protein) reductase [PF13561.10]; short chain dehydrogenase [PF00106.29]; KR domain [PF08659.14]; NAD dependent epimerase/dehydratase family [PF01370.25]	PF13561	no	phaB	PHA	Biosynthesis	Acetyl-CoA reductase	1.1.1.36	COG1028
UP_ACC	aerobic	Accumulibacter regalis	MAG_92494_Ga0131788_11_2133	K00023	acetoacetyl-CoA reductase [EC:1.1.1.36]	K00023	Enoyl-(Acyl carrier protein) reductase [PF13561.10]; short chain dehydrogenase [PF00106.29]; KR domain [PF08659.14]; NAD dependent epimerase/dehydratase family [PF01370.25]	PF13561	no	phaB	PHA	Biosynthesis	Acetyl-CoA reductase	1.1.1.36	COG1028
UP_ACC	aerobic	Accumulibacter regalis	MAG_92494_Ga0131788_11_2139	K12573	ribonuclease R [EC:3.1.13.1]	K12573	RNB domain [PF00773.23]; Cold shock domain [PF17876.5]; Ribonuclease B OB domain [PF08206.15]; S1 RNA binding domain [PF00575.27]; Ribonuclease R winged-helix domain [PF08461.14]	PF00773	no	no	no	no	no	no	no	no
UP_ACC	aerobic	Accumulibacter regalis	MAG_92494_Ga0131788_11_2140	no	no	K01686	Amidohydrolase [PF04909.18]	PF04909	no	no	no	no	no	no	no	no
UP_ACC	aerobic	Accumulibacter regalis	MAG_92494_Ga0131788_11_2147	K21084	diguanylate cyclase [EC:2.7.7.65]	K02030	EAL domain [PF00563.24]; Diguanylate cyclase, GGDEF domain [PF00990.25]; Bacterial extracellular solute-binding proteins, family 3 [PF00497.24]; GAF domain [PF13185.10]; PAS fold [PF00989.29]; PAS fold [PF08448.14]; PAS domain [PF13426.11]	PF00563	no	no	no	no	no	no	no	no
UP_ACC	aerobic	Accumulibacter regalis	MAG_92494_Ga0131788_11_2149	K18446	triphosphatase [EC:3.6.1.25]	K18446	CHAD domain [PF05235.18]; CYTH domain [PF01928.25]	PF05235	no	no	no	no	no	no	no	no
UP_ACC	aerobic	Accumulibacter regalis	MAG_92494_Ga0131788_11_2163	K01679	fumarate hydratase, class II [EC:4.2.1.2]	K01679	Lyase [PF00206.24]; Fumarase C C-terminus [PF10415.13]	PF00206	no	fumC	TCA		fumarate hydratase, class II [EC:4.2.1.2]	4.2.1.2	COG0114
UP_ACC	aerobic	Accumulibacter regalis	MAG_92494_Ga0131788_11_2164	K05972	acetylxylan esterase [EC:3.1.1.72]	K05972	Esterase PHB depolymerase [PF10503.13]; Prolyl oligopeptidase family [PF00326.25]; Phospholipase/Carboxylesterase [PF02230.20]; BD-FAE [PF20434.2]	PF10503	no	no	no	no	no	no	no	no
UP_ACC	aerobic	Accumulibacter regalis	MAG_92494_Ga0131788_11_2165	K01692	enoyl-CoA hydratase [EC:4.2.1.17]	K01692	Enoyl-CoA hydratase/isomerase [PF00378.24]; Enoyl-CoA hydratase/isomerase [PF16113.9]	PF00378	no	no	no	no	no	no	no	no
UP_ACC	aerobic	Accumulibacter regalis	MAG_92494_Ga0131788_11_2171	K21395	TRAP-type transport system periplasmic protein	K21395	Bacterial extracellular solute-binding protein, family 7 [PF03480.17]	PF03480	no	siaP	Extracellular matrix	nonulosonic acid pathways (NeuAc)	Neu5Ac-binding protein		COG1638
UP_ACC	aerobic	Accumulibacter regalis	MAG_92494_Ga0131788_11_2173	K11690	C4-dicarboxylate transporter, DctM subunit	K11690	Tripartite ATP-independent periplasmic transporter, DctM component [PF06808.16]	PF06808	no	dctM	Extracellular matrix	nonulosonic acid pathways (NeuAc)	C4-dicarboxylate transporter sialic acid TRAP transporter permease protein SiaT		COG3090 COG1593
UP_ACC	aerobic	Accumulibacter regalis	MAG_92494_Ga0131788_11_2174	K00375	GntR family transcriptional regulator / MocR family aminotransferase	K00375	Aminotransferase class I and II [PF00155.25]; Bacterial regulatory proteins, gntR family [PF00392.25]	PF00155	no	no	no	no	no	no	no	no
UP_ACC	aerobic	Accumulibacter regalis	MAG_92494_Ga0131788_11_2175	K08683	3-hydroxyacyl-CoA dehydrogenase / 3-hydroxy-2-methylbutyryl-CoA dehydrogenase [EC:1.1.1.35 1.1.1.178]	K08683	Enoyl-(Acyl carrier protein) reductase [PF13561.10]; short chain dehydrogenase [PF00106.29]; KR domain [PF08659.14]	PF13561	no	no	no	no	no	no	no	no
UP_ACC	aerobic	Accumulibacter regalis	MAG_92494_Ga0131788_11_2179	K22881	poly[(R)-3-hydroxyalkanoate] polymerase subunit PhaE	K22881	Poly(R)-hydroxyalkanoic acid synthase subunit (PHA_synth_III_E) [PF09712.14]	PF09712	no	phaE	PHA	Biosynthesis	Poly(3-hydroxyalkanoate) polymerase subunit PhaE	2.3.1.304
UP_ACC	aerobic	Accumulibacter regalis	MAG_92494_Ga0131788_11_2183	K21430	aldose sugar dehydrogenase [EC:1.1.5.-]	K21430	Glucose / Sorbosone dehydrogenase [PF07995.15]	PF07995	no	no	no	no	no	no	no	no
UP_ACC	aerobic	Accumulibacter regalis	MAG_92494_Ga0131788_11_2187	K01999	branched-chain amino acid transport system substrate-binding protein	K01999	Periplasmic binding protein [PF13458.10]	PF13458	no	livK	ABC transporters	branched-chain amino acid	branched-chain amino acid transport system substrate-binding protein		COG0683
UP_ACC	aerobic	Accumulibacter regalis	MAG_92494_Ga0131788_11_2188	K01996	branched-chain amino acid transport system ATP-binding protein	K01996	ABC transporter [PF00005.31]	PF00005	no	livF	ABC transporters	branched-chain amino acid	branched-chain amino acid transport system ATP-binding protein		COG0410
UP_ACC	aerobic	Accumulibacter regalis	MAG_92494_Ga0131788_11_2192	K01803	triosephosphate isomerase (TIM) [EC:5.3.1.1]	K01803	Triosephosphate isomerase [PF00121.22]	PF00121	no	no	no	no	no	no	no	no
UP_ACC	aerobic	Accumulibacter regalis	MAG_92494_Ga0131788_11_2193	K07216	hemerythrin	K07216	Diguanylate cyclase, GGDEF domain [PF00990.25]; Hemerythrin HHE cation binding domain [PF01814.27]	PF00990	no	no	no	no	no	no	no	no
UP_ACC	aerobic	Accumulibacter regalis	MAG_92494_Ga0131788_11_2195	K02379	FdhD protein	K02379	FdhD/NarQ family [PF02634.19]	PF02634	no	no	no	no	no	no	no	no
UP_ACC	aerobic	Accumulibacter regalis	MAG_92494_Ga0131788_11_2196	K00123	formate dehydrogenase major subunit [EC:1.17.1.9]	K00123	Molybdopterin oxidoreductase [PF00384.26]; Molydopterin dinucleotide binding domain [PF01568.25]; 2Fe-2S iron-sulfur cluster binding domain [PF13510.10]; Molybdopterin oxidoreductase Fe4S4 domain [PF04879.20]; 4Fe-4S dicluster domain [PF14697.10]; 4Fe-4S dicluster domain [PF13187.10]; 4Fe-4S dicluster domain [PF12838.11]; 4Fe-4S dicluster domain [PF13237.10]; 4Fe-4S dicluster domain [PF13183.10]	PF00384	no	no	no	no	no	no	no	no
UP_ACC	aerobic	Accumulibacter regalis	MAG_92494_Ga0131788_11_2197	K22515	formate dehydrogenase beta subunit [EC:1.17.1.9]	K22515	Respiratory-chain NADH dehydrogenase 51 Kd subunit [PF01512.21]; Thioredoxin-like [2Fe-2S] ferredoxin [PF01257.23]; NADH-ubiquinone oxidoreductase-F iron-sulfur binding region [PF10589.13]	PF01512	no	no	no	no	no	no	no	no
UP_ACC	aerobic	Accumulibacter regalis	MAG_92494_Ga0131788_11_2207	K04757	serine/threonine-protein kinase RsbW [EC:2.7.11.1]	K04757	Histidine kinase-like ATPase domain [PF13581.10]	PF13581	no	no	no	no	no	no	no	no
UP_ACC	aerobic	Accumulibacter regalis	MAG_92494_Ga0131788_11_2212	K19055	Ala-tRNA(Pro) deacylase [EC:3.1.1.-]	K19055	Aminoacyl-tRNA editing domain [PF04073.19]	PF04073	no	no	no	no	no	no	no	no
UP_ACC	aerobic	Accumulibacter regalis	MAG_92494_Ga0131788_11_2214	K02030	polar amino acid transport system substrate-binding protein	K02030	Bacterial extracellular solute-binding proteins, family 3 [PF00497.24]; Ligated ion channel L-glutamate- and glycine-binding site [PF10613.13]	PF00497	no	no	no	no	no	no	no	no
UP_ACC	aerobic	Accumulibacter regalis	MAG_92494_Ga0131788_11_2218	no	no	K05520	no	no	no	no	no	no	no	no	no	no
UP_ACC	aerobic	Accumulibacter regalis	MAG_92494_Ga0131788_11_2220	K01607	4-carboxymuconolactone decarboxylase [EC:4.1.1.44]	K01607	Carboxymuconolactone decarboxylase family [PF02627.24]	PF02627	no	no	no	no	no	no	no	no
UP_ACC	aerobic	Accumulibacter regalis	MAG_92494_Ga0131788_11_2222	K03333	cholesterol oxidase [EC:1.1.3.6]	K03333	GMC oxidoreductase [PF00732.23]; GMC oxidoreductase [PF05199.17]	PF00732	no	no	no	no	no	no	no	no
UP_ACC	aerobic	Accumulibacter regalis	MAG_92494_Ga0131788_11_2233	K10563	formamidopyrimidine-DNA glycosylase [EC:3.2.2.23 4.2.99.18]	K10563	Formamidopyrimidine-DNA glycosylase N-terminal domain [PF01149.28]; Formamidopyrimidine-DNA glycosylase H2TH domain [PF06831.18]; Zinc finger found in FPG and IleRS [PF06827.18]	PF01149	no	no	no	no	no	no	no	no
UP_ACC	aerobic	Accumulibacter regalis	MAG_92494_Ga0131788_11_2243	K00507	stearoyl-CoA desaturase (Delta-9 desaturase) [EC:1.14.19.1]	K00507	Fatty acid desaturase [PF00487.28]; Transposase [PF01610.21]	PF00487	no	no	no	no	no	no	no	no
UP_ACC	aerobic	Accumulibacter regalis	MAG_92494_Ga0131788_11_2244	K07661	two-component system, OmpR family, response regulator RstA	K02483	Response regulator receiver domain [PF00072.28]; Transcriptional regulatory protein, C terminal [PF00486.32]	PF00072	no	no	no	no	no	no	no	no
UP_ACC	aerobic	Accumulibacter regalis	MAG_92494_Ga0131788_11_2255	K14061	universal stress protein F	K14061	Universal stress protein family [PF00582.30]	PF00582	no	no	no	no	no	no	no	no
UP_ACC	aerobic	Accumulibacter regalis	MAG_92494_Ga0131788_11_2257	K06518	holin-like protein	K06518	LrgA family [PF03788.18]	PF03788	no	no	no	no	no	no	no	no
UP_ACC	aerobic	Accumulibacter regalis	MAG_92494_Ga0131788_11_2262	K04087	modulator of FtsH protease HflC	K04087	SPFH domain / Band 7 family [PF01145.29]	PF01145	no	no	no	no	no	no	no	no
UP_ACC	aerobic	Accumulibacter regalis	MAG_92494_Ga0131788_11_2263	K09937	uncharacterized protein	K09937	Uncharacterized protein conserved in bacteria (DUF2065) [PF09838.13]	PF09838	no	no	no	no	no	no	no	no
UP_ACC	aerobic	Accumulibacter regalis	MAG_92494_Ga0131788_11_2268	K02469	DNA gyrase subunit A [EC:5.6.2.2]	K02469	DNA gyrase/topoisomerase IV, subunit A [PF00521.24]; DNA gyrase C-terminal domain, beta-propeller [PF03989.17]	PF00521	no	no	no	no	no	no	no	no
UP_ACC	aerobic	Accumulibacter regalis	MAG_92494_Ga0131788_11_2272	K00800	3-phosphoshikimate 1-carboxyvinyltransferase [EC:2.5.1.19]	K00800	EPSP synthase (3-phosphoshikimate 1-carboxyvinyltransferase) [PF00275.24]; Cytidylate kinase [PF02224.22]	PF00275	no	no	no	no	no	no	no	no
UP_ACC	aerobic	Accumulibacter regalis	MAG_92494_Ga0131788_11_2272	K00800	3-phosphoshikimate 1-carboxyvinyltransferase [EC:2.5.1.19]	K00800	EPSP synthase (3-phosphoshikimate 1-carboxyvinyltransferase) [PF00275.24]; Cytidylate kinase [PF02224.22]	PF00275	no	no	no	no	no	no	no	no
UP_ACC	aerobic	Accumulibacter regalis	MAG_92494_Ga0131788_11_2278	K03274	ADP-L-glycero-D-manno-heptose 6-epimerase [EC:5.1.3.20]	K03274	NAD dependent epimerase/dehydratase family [PF01370.25]; GDP-mannose 4,6 dehydratase [PF16363.9]; 3-beta hydroxysteroid dehydrogenase/isomerase family [PF01073.23]; RmlD substrate binding domain [PF04321.21]; Polysaccharide biosynthesis protein [PF02719.19]; Male sterility protein [PF07993.16]	PF01370	no	no	no	no	no	no	no	no
UP_ACC	aerobic	Accumulibacter regalis	MAG_92494_Ga0131788_11_2289	K00990	[protein-PII] uridylyltransferase [EC:2.7.7.59]	K00990	GlnD PII-uridylyltransferase [PF08335.15]; HD domain [PF01966.26]; Putative nucleotidyltransferase DUF294 [PF03445.17]	PF08335	no	no	no	no	no	no	no	no
UP_ACC	aerobic	Accumulibacter regalis	MAG_92494_Ga0131788_11_2293	K09903	uridylate kinase [EC:2.7.4.22]	K09903	Amino acid kinase family [PF00696.32]	PF00696	no	no	no	no	no	no	no	no
UP_ACC	aerobic	Accumulibacter regalis	MAG_92494_Ga0131788_11_2299	K07277	outer membrane protein insertion porin family	K07277	Omp85 superfamily domain [PF01103.27]; Surface antigen variable number repeat [PF07244.19]	PF01103	no	no	no	no	no	no	no	no
UP_ACC	aerobic	Accumulibacter regalis	MAG_92494_Ga0131788_11_2311	K08084	type IV fimbrial biogenesis protein FimT	K08084	no	no	no	no	no	no	no	no	no	no
UP_ACC	aerobic	Accumulibacter regalis	MAG_92494_Ga0131788_11_2312	K02655	type IV pilus assembly protein PilE	K02655	Type IV minor pilin ComP, DNA uptake sequence receptor [PF16732.9]	PF16732	no	pilE	Pilus system	Pilus assembly proteins	type IV pilus assembly protein PilE
UP_ACC	aerobic	Accumulibacter regalis	MAG_92494_Ga0131788_11_2317	K01870	isoleucyl-tRNA synthetase [EC:6.1.1.5]	K01870	tRNA synthetases class I (I, L, M and V) [PF00133.26]; Anticodon-binding domain of tRNA ligase [PF08264.17]; tRNA synthetases class I (M) [PF09334.15]; Leucyl-tRNA synthetase, editing domain [PF13603.10]; tRNA synthetases class I (K) [PF01921.22]	PF00133	no	no	no	no	no	no	no	no
UP_ACC	aerobic	Accumulibacter regalis	MAG_92494_Ga0131788_11_2318	K11753	riboflavin kinase / FMN adenylyltransferase [EC:2.7.1.26 2.7.7.2]	K11753	FAD synthetase [PF06574.16]; Riboflavin kinase [PF01687.21]	PF06574	no	no	no	no	no	no	no	no
UP_ACC	aerobic	Accumulibacter regalis	MAG_92494_Ga0131788_11_2324	K00406	cytochrome c oxidase cbb3-type subunit III	K00406	N-terminal domain of cytochrome oxidase-cbb3, FixP [PF14715.10]; Cytochrome C oxidase, cbb3-type, subunit III [PF13442.10]; Cytochrome c [PF00034.25]	PF14715	no	no	no	no	no	no	no	no
UP_ACC	aerobic	Accumulibacter regalis	MAG_92494_Ga0131788_11_2329	K18453	ADP-ribose/FAD diphosphatase [EC:3.6.1.13 3.6.1.18]	K18453	Nudix N-terminal [PF14803.10]; NUDIX domain [PF00293.32]	PF14803	no	no	no	no	no	no	no	no
UP_ACC	aerobic	Accumulibacter regalis	MAG_92494_Ga0131788_11_2333	K00799	glutathione S-transferase [EC:2.5.1.18]	K00799	Glutathione S-transferase, N-terminal domain [PF13417.10]; Glutathione S-transferase, N-terminal domain [PF13409.10]; Glutathione S-transferase, C-terminal domain [PF13410.10]; Glutathione S-transferase, N-terminal domain [PF02798.24]; Glutathione S-transferase, C-terminal domain [PF00043.29]	PF13417	no	no	no	no	no	no	no	no
UP_ACC	aerobic	Accumulibacter regalis	MAG_92494_Ga0131788_11_2338	K03072	preprotein translocase subunit SecD	K03072	Protein export membrane protein [PF02355.20]; SecD export protein N-terminal TM region [PF13721.10]; Protein translocase subunit SecDF, P1 domain, N-terminal [PF21760.1]; MMPL family [PF03176.19]	PF02355	no	no	no	no	no	no	no	no
UP_ACC	aerobic	Accumulibacter regalis	MAG_92494_Ga0131788_11_2339	K03210	preprotein translocase subunit YajC	K03210	Preprotein translocase subunit [PF02699.19]	PF02699	no	yajC	Quorum sensing	translocase	preprotein translocase subunit YajC
UP_ACC	aerobic	Accumulibacter regalis	MAG_92494_Ga0131788_11_2346	K14449	2-methylfumaryl-CoA hydratase [EC:4.2.1.148]	K14449	Mesaconyl-CoA hydratase [PF19315.3]; MaoC like domain [PF01575.23]	PF19315	no	mch	Ethylmalonyl pathway		2-methylfumaryl-CoA hydratase	4.2.1.148	COG2030
UP_ACC	aerobic	Accumulibacter regalis	MAG_92494_Ga0131788_11_2347	K08691	malyl-CoA/(S)-citramalyl-CoA lyase [EC:4.1.3.24 4.1.3.25]	K01644	HpcH/HpaI aldolase/citrate lyase family [PF03328.18]	PF03328	no	no	no	no	no	no	no	no
UP_ACC	aerobic	Accumulibacter regalis	MAG_92494_Ga0131788_11_2352	K14449	2-methylfumaryl-CoA hydratase [EC:4.2.1.148]	K14449	Mesaconyl-CoA hydratase [PF19315.3]; MaoC like domain [PF01575.23]; N-terminal half of MaoC dehydratase [PF13452.10]	PF19315	no	mch	Ethylmalonyl pathway		2-methylfumaryl-CoA hydratase	4.2.1.148	COG2030
UP_ACC	aerobic	Accumulibacter regalis	MAG_92494_Ga0131788_11_2358	K00528	ferredoxin/flavodoxin---NADP+ reductase [EC:1.18.1.2 1.19.1.1]	K00528	Oxidoreductase FAD-binding domain [PF00970.28]; Oxidoreductase NAD-binding domain [PF00175.25]	PF00970	no	no	no	no	no	no	no	no
UP_ACC	aerobic	Accumulibacter regalis	MAG_92494_Ga0131788_11_2376	K02108	F-type H+-transporting ATPase subunit a	K02108	ATP synthase A chain [PF00119.24]	PF00119	no	no	no	no	no	no	no	no
UP_ACC	aerobic	Accumulibacter regalis	MAG_92494_Ga0131788_11_2385	K07246	tartrate dehydrogenase/decarboxylase / D-malate dehydrogenase [EC:1.1.1.93 4.1.1.73 1.1.1.83]	K07246	Isocitrate/isopropylmalate dehydrogenase [PF00180.24]	PF00180	no	no	no	no	no	no	no	no
UP_ACC	aerobic	Accumulibacter regalis	MAG_92494_Ga0131788_11_2386	K05596	LysR family transcriptional regulator, chromosome initiation inhibitor	K05596	Bacterial regulatory helix-turn-helix protein, lysR family [PF00126.31]	PF00126	no	no	no	no	no	no	no	no
UP_ACC	aerobic	Accumulibacter regalis	MAG_92494_Ga0131788_11_2387	K06895	L-lysine exporter family protein LysE/ArgO	K06895	no	no	no	no	no	no	no	no	no	no
UP_ACC	aerobic	Accumulibacter regalis	MAG_92494_Ga0131788_11_2389	K15864	nitrite reductase (NO-forming) / hydroxylamine reductase [EC:1.7.2.1 1.7.99.1]	K15864	Cytochrome D1 heme domain [PF02239.20]; Cytochrome C oxidase, cbb3-type, subunit III [PF13442.10]; YNCE-like beta-propeller [PF21783.1]	PF02239	no	nirS	Denitrification	Nitrite to nitric oxide	nitrite reductase (NO-forming) / hydroxylamine reductase	1.7.2.1	COG2010
UP_ACC	aerobic	Accumulibacter regalis	MAG_92494_Ga0131788_11_2394	no	no	K10111	ABC transporter [PF00005.31]; MalK OB fold domain [PF17912.5]; TOBE domain [PF08402.14]	PF00005	no	no	no	no	no	no	no	no
UP_ACC	aerobic	Accumulibacter regalis	MAG_92494_Ga0131788_11_2397	K01661	naphthoate synthase [EC:4.1.3.36]	K01661	Enoyl-CoA hydratase/isomerase [PF00378.24]; Enoyl-CoA hydratase/isomerase [PF16113.9]	PF00378	no	no	no	no	no	no	no	no
UP_ACC	aerobic	Accumulibacter regalis	MAG_92494_Ga0131788_11_2400	no	no	K07658	Response regulator receiver domain [PF00072.28]	PF00072	no	phoP	Polyphosphate	P regulator	two-component system, OmpR family, alkaline phosphatase synthesis response regulator PhoP		COG0745
UP_ACC	aerobic	Accumulibacter regalis	MAG_92494_Ga0131788_11_2402	K07182	CBS domain-containing protein	K07182	Putative nucleotidyltransferase substrate binding domain [PF10335.13]; Putative nucleotidyltransferase DUF294 [PF03445.17]	PF10335	no	no	no	no	no	no	no	no
UP_ACC	aerobic	Accumulibacter regalis	MAG_92494_Ga0131788_11_2403	K07107	acyl-CoA thioester hydrolase [EC:3.1.2.-]	K01075	Thioesterase-like superfamily [PF13279.10]	PF13279	no	no	no	no	no	no	no	no
UP_ACC	aerobic	Accumulibacter regalis	MAG_92494_Ga0131788_11_2408	K00635	diacylglycerol O-acyltransferase / wax synthase [EC:2.3.1.20 2.3.1.75]	K00635	Wax ester synthase/diacylglycerol acyltransferase catalytic domain [PF03007.20]; WS/DGAT C-terminal domain [PF06974.17]	PF03007	no	no	no	no	no	no	no	no
UP_ACC	aerobic	Accumulibacter regalis	MAG_92494_Ga0131788_11_2414	no	no	K07505	AAA domain [PF13481.10]; KaiC [PF06745.17]; DnaB-like helicase C terminal domain [PF03796.19]	PF13481	no	no	no	no	no	no	no	no
UP_ACC	aerobic	Accumulibacter regalis	MAG_92494_Ga0131788_11_2416	K07733	prophage regulatory protein	K07733	Prophage CP4-57 regulatory protein (AlpA) [PF05930.16]	PF05930	no	no	no	no	no	no	no	no
UP_ACC	aerobic	Accumulibacter regalis	MAG_92494_Ga0131788_11_2423	K25223	MFS transporter, APGE family, 1-arseno-3-phosphoglycerate exporter	K25223	Major Facilitator Superfamily [PF07690.20]	PF07690	no	no	no	no	no	no	no	no
UP_ACC	aerobic	Accumulibacter regalis	MAG_92494_Ga0131788_11_2432	K25182	drug efflux transport system ATP-binding protein	K25182	ABC transporter [PF00005.31]; AAA domain, putative AbiEii toxin, Type IV TA system [PF13304.10]; AAA ATPase domain [PF13175.10]	PF00005	no	no	no	no	no	no	no	no
UP_ACC	aerobic	Accumulibacter regalis	MAG_92494_Ga0131788_11_2432	K25182	drug efflux transport system ATP-binding protein	K01990	ABC transporter [PF00005.31]; AAA domain, putative AbiEii toxin, Type IV TA system [PF13304.10]; AAA ATPase domain [PF13175.10]	PF00005	no	no	no	no	no	no	no	no
UP_ACC	aerobic	Accumulibacter regalis	MAG_92494_Ga0131788_11_2434	no	no	K01537	E1-E2 ATPase [PF00122.24]; Cation transporting ATPase, C-terminus [PF00689.25]; haloacid dehalogenase-like hydrolase [PF00702.30]; Cation transport ATPase (P-type) [PF13246.10]; Cation transporter/ATPase, N-terminus [PF00690.30]; haloacid dehalogenase-like hydrolase [PF12710.11]	PF00122	no	no	no	no	no	no	no	no
UP_ACC	aerobic	Accumulibacter regalis	MAG_92494_Ga0131788_11_2436	K07089	uncharacterized protein	K07089	Predicted permease [PF03773.17]	PF03773	no	no	no	no	no	no	no	no
UP_ACC	aerobic	Accumulibacter regalis	MAG_92494_Ga0131788_11_2440	K01476	arginase [EC:3.5.3.1]	K01476	Arginase family [PF00491.25]	PF00491	no	no	no	no	no	no	no	no
UP_ACC	aerobic	Accumulibacter regalis	MAG_92494_Ga0131788_11_2448	K19416	modulator of FtsH protease	K19416	Inhibitor of apoptosis-promoting Bax1 [PF01027.24]	PF01027	no	no	no	no	no	no	no	no
UP_ACC	aerobic	Accumulibacter regalis	MAG_92494_Ga0131788_11_2461	K00154	coniferyl-aldehyde dehydrogenase [EC:1.2.1.68]	K00154	Aldehyde dehydrogenase family [PF00171.26]; Acyl-CoA reductase (LuxC) [PF05893.18]	PF00171	no	no	no	no	no	no	no	no
UP_ACC	aerobic	Accumulibacter regalis	MAG_92494_Ga0131788_11_2464	K01046	triacylglycerol lipase [EC:3.1.1.3]	K01046	Lipase (class 2) [PF01674.22]; Palmitoyl protein thioesterase [PF02089.19]; alpha/beta hydrolase fold [PF00561.24]; PGAP1-like protein [PF07819.17]; Putative serine esterase (DUF676) [PF05057.18]; Serine aminopeptidase, S33 [PF12146.12]; Lecithin:cholesterol acyltransferase [PF02450.19]; Alpha/beta hydrolase of unknown function (DUF915) [PF06028.15]; Alpha/beta hydrolase family [PF12697.11]; Seri…	PF01674	no	no	no	no	no	no	no	no
UP_ACC	aerobic	Accumulibacter regalis	MAG_92494_Ga0131788_11_2469	K01358	ATP-dependent Clp protease, protease subunit [EC:3.4.21.92]	K01358	Clp protease [PF00574.27]	PF00574	no	no	no	no	no	no	no	no
UP_ACC	aerobic	Accumulibacter regalis	MAG_92494_Ga0131788_11_2473	K04077	chaperonin GroEL [EC:5.6.1.7]	K04077	TCP-1/cpn60 chaperonin family [PF00118.28]	PF00118	no	no	no	no	no	no	no	no
UP_ACC	aerobic	Accumulibacter regalis	MAG_92494_Ga0131788_11_2474	K04078	chaperonin GroES	K04078	Chaperonin 10 Kd subunit [PF00166.25]	PF00166	no	no	no	no	no	no	no	no
UP_ACC	aerobic	Accumulibacter regalis	MAG_92494_Ga0131788_11_2476	K13014	undecaprenyl phosphate-alpha-L-ara4FN deformylase [EC:3.5.1.-]	K13014	no	no	no	no	no	no	no	no	no	no
UP_ACC	aerobic	Accumulibacter regalis	MAG_92494_Ga0131788_11_2479	K10012	undecaprenyl-phosphate 4-deoxy-4-formamido-L-arabinose transferase [EC:2.4.2.53]	K10012	Glycosyl transferase family 2 [PF00535.30]; Glycosyltransferase like family 2 [PF13641.10]	PF00535	no	no	no	no	no	no	no	no
UP_ACC	aerobic	Accumulibacter regalis	MAG_92494_Ga0131788_11_2483	K01752	L-serine dehydratase [EC:4.3.1.17]	K01752	Serine dehydratase alpha chain [PF03313.19]; Serine dehydratase beta chain [PF03315.19]	PF03313	no	no	no	no	no	no	no	no
UP_ACC	aerobic	Accumulibacter regalis	MAG_92494_Ga0131788_11_2484	no	no	K07178	no	no	no	no	no	no	no	no	no	no
UP_ACC	aerobic	Accumulibacter regalis	MAG_92494_Ga0131788_11_2485	no	no	K07178	RIO1 family [PF01163.26]	PF01163	no	no	no	no	no	no	no	no
UP_ACC	aerobic	Accumulibacter regalis	MAG_92494_Ga0131788_11_2489	K22705	hopanoid C-2 methylase [EC:2.1.1.-]	K22705	Radical SAM superfamily [PF04055.25]	PF04055	no	no	no	no	no	no	no	no
UP_ACC	aerobic	Accumulibacter regalis	MAG_92494_Ga0131788_11_2494	K21470	L,D-transpeptidase YcbB	K21470	Scaffold domain [PF20142.3]; L,D-transpeptidase catalytic domain [PF03734.18]; Putative peptidoglycan binding domain [PF01471.22]	PF20142	no	no	no	no	no	no	no	no
UP_ACC	aerobic	Accumulibacter regalis	MAG_92494_Ga0131788_11_2495	no	no	K06900	Patatin-like phospholipase [PF01734.26]	PF01734	no	no	no	no	no	no	no	no
UP_ACC	aerobic	Accumulibacter regalis	MAG_92494_Ga0131788_11_2503	K09019	3-hydroxypropanoate dehydrogenase [EC:1.1.1.-]	K09019	Nitroreductase family [PF00881.28]	PF00881	no	no	no	no	no	no	no	no
UP_ACC	aerobic	Accumulibacter regalis	MAG_92494_Ga0131788_11_2511	K18138	multidrug efflux pump	K18138	AcrB/AcrD/AcrF family [PF00873.23]	PF00873	no	no	no	no	no	no	no	no
UP_ACC	aerobic	Accumulibacter regalis	MAG_92494_Ga0131788_11_2523	no	no	K01739	Cys/Met metabolism PLP-dependent enzyme [PF01053.24]	PF01053	no	no	no	no	no	no	no	no
UP_ACC	aerobic	Accumulibacter regalis	MAG_92494_Ga0131788_11_2526	K03321	sulfate permease, SulP family	K03321	Sulfate permease family [PF00916.24]; Cyclic nucleotide-binding domain [PF00027.33]; STAS domain [PF01740.25]	PF00916	no	no	no	no	no	no	no	no
UP_ACC	aerobic	Accumulibacter regalis	MAG_92494_Ga0131788_11_2527	K13771	Rrf2 family transcriptional regulator, nitric oxide-sensitive transcriptional repressor	K13771	Iron-dependent Transcriptional regulator [PF02082.24]	PF02082	no	no	no	no	no	no	no	no
UP_ACC	aerobic	Accumulibacter regalis	MAG_92494_Ga0131788_12_2	K01897	long-chain acyl-CoA synthetase [EC:6.2.1.3]	K01897	AMP-binding enzyme [PF00501.32]; AMP-binding enzyme C-terminal domain [PF13193.10]	PF00501	no	fadD	B oxidation		Long chain fatty acid-CoA ligase	6.2.1.3	COG0318 COG1022
UP_ACC	aerobic	Accumulibacter regalis	MAG_92494_Ga0131788_12_3	K07497	putative transposase	K07497	Integrase core domain [PF13683.10]; Integrase core domain [PF13333.10]; Integrase core domain [PF00665.30]	PF13683	no	no	no	no	no	no	no	no
UP_ACC	aerobic	Accumulibacter regalis	MAG_92494_Ga0131788_12_5	K07001	NTE family protein	K07001	Patatin-like phospholipase [PF01734.26]	PF01734	no	no	no	no	no	no	no	no
UP_ACC	aerobic	Accumulibacter regalis	MAG_92494_Ga0131788_12_14	K00175	2-oxoglutarate/2-oxoacid ferredoxin oxidoreductase subunit beta [EC:1.2.7.3 1.2.7.11]	K00175	Thiamine pyrophosphate enzyme, C-terminal TPP binding domain [PF02775.25]	PF02775	no	korB	TCA		2-oxoglutarate/2-oxoacid ferredoxin oxidoreductase subunit beta [EC:1.2.7.3 1.2.7.11]	1.2.7.3 1.2.7.11	COG1013
UP_ACC	aerobic	Accumulibacter regalis	MAG_92494_Ga0131788_12_22	K23518	O-acetyl-ADP-ribose deacetylase [EC:3.1.1.106]	K23518	Macro domain [PF01661.25]	PF01661	no	no	no	no	no	no	no	no
UP_ACC	aerobic	Accumulibacter regalis	MAG_92494_Ga0131788_12_28	K09861	uncharacterized protein	K09861	Peroxide stress protein YaaA [PF03883.18]	PF03883	no	no	no	no	no	no	no	no
UP_ACC	aerobic	Accumulibacter regalis	MAG_92494_Ga0131788_12_35	K09941	uncharacterized protein	K09941	Protein of unknown function (DUF1415) [PF07209.16]	PF07209	no	no	no	no	no	no	no	no
UP_ACC	aerobic	Accumulibacter regalis	MAG_92494_Ga0131788_12_42	K00020	3-hydroxyisobutyrate dehydrogenase [EC:1.1.1.31]	K00020	NAD binding domain of 6-phosphogluconate dehydrogenase [PF03446.19]; NAD-binding of NADP-dependent 3-hydroxyisobutyrate dehydrogenase [PF14833.10]	PF03446	no	no	no	no	no	no	no	no
UP_ACC	aerobic	Accumulibacter regalis	MAG_92494_Ga0131788_12_50	no	no	K07100	no	no	no	no	no	no	no	no	no	no
UP_ACC	aerobic	Accumulibacter regalis	MAG_92494_Ga0131788_12_70	no	no	K04103	Thiamine pyrophosphate enzyme, C-terminal TPP binding domain [PF02775.25]	PF02775	no	no	no	no	no	no	no	no
UP_ACC	aerobic	Accumulibacter regalis	MAG_92494_Ga0131788_12_72	K21703	LysR family transcriptional regulator, low CO2-responsive transcriptional regulator	K21900	LysR substrate binding domain [PF03466.24]; Bacterial regulatory helix-turn-helix protein, lysR family [PF00126.31]	PF03466	no	no	no	no	no	no	no	no
UP_ACC	aerobic	Accumulibacter regalis	MAG_92494_Ga0131788_12_77	K06020	energy-dependent translational throttle protein EttA	K06020	ABC transporter [PF00005.31]; ABC transporter [PF12848.11]; RecF/RecN/SMC N terminal domain [PF02463.23]	PF00005	no	no	no	no	no	no	no	no
UP_ACC	aerobic	Accumulibacter regalis	MAG_92494_Ga0131788_12_78	K00528	ferredoxin/flavodoxin---NADP+ reductase [EC:1.18.1.2 1.19.1.1]	K00528	Oxidoreductase FAD-binding domain [PF00970.28]; Oxidoreductase NAD-binding domain [PF00175.25]	PF00970	no	no	no	no	no	no	no	no
UP_ACC	aerobic	Accumulibacter regalis	MAG_92494_Ga0131788_12_81	K13815	two-component system, response regulator RpfG	K13815	HD domain [PF13487.10]; Response regulator receiver domain [PF00072.28]	PF13487	no	rpfG	c-di-GMP sigling pathway	c-di-GMP sigling pathway	two-component system response regulator RpfG
UP_ACC	aerobic	Accumulibacter regalis	MAG_92494_Ga0131788_12_81	K13815	two-component system, response regulator RpfG	K07814	HD domain [PF13487.10]; Response regulator receiver domain [PF00072.28]	PF13487	no	no	no	no	no	no	no	no
UP_ACC	aerobic	Accumulibacter regalis	MAG_92494_Ga0131788_12_91	K02341	DNA polymerase III subunit delta' [EC:2.7.7.7]	K02341	DNA polymerase III, delta subunit [PF13177.10]; DNA polymerase III, delta subunit, C terminal [PF09115.14]	PF13177	no	no	no	no	no	no	no	no
UP_ACC	aerobic	Accumulibacter regalis	MAG_92494_Ga0131788_12_92	K02676	type IV pilus assembly protein PilZ	K02676	no	no	no	pilZ	Pilus system	Pilus assembly proteins	type IV pilus assembly protein PilZ
UP_ACC	aerobic	Accumulibacter regalis	MAG_92494_Ga0131788_12_100	K02069	UDP-glucose/iron transport system permease protein	K02069	Uncharacterised protein family (UPF0014) [PF03649.17]	PF03649	no	no	no	no	no	no	no	no
UP_ACC	aerobic	Accumulibacter regalis	MAG_92494_Ga0131788_12_101	no	no	K02068	ABC transporter [PF00005.31]	PF00005	no	no	no	no	no	no	no	no
UP_ACC	aerobic	Accumulibacter regalis	MAG_92494_Ga0131788_12_102	K22468	polyphosphate kinase [EC:2.7.4.34]	K22468	Polyphosphate kinase 2 (PPK2) [PF03976.18]	PF03976	no	ppk2	Polyphosphate	P polyP n-1	Polyphosphate:NDP phosphotransferase 2	2.7.4.1	COG2326
UP_ACC	aerobic	Accumulibacter regalis	MAG_92494_Ga0131788_12_103	K01999	branched-chain amino acid transport system substrate-binding protein	K01999	Periplasmic binding protein [PF13458.10]; Receptor family ligand binding region [PF01094.32]; Periplasmic binding protein domain [PF13433.10]	PF13458	no	livK	ABC transporters	branched-chain amino acid	branched-chain amino acid transport system substrate-binding protein		COG0683
UP_ACC	aerobic	Accumulibacter regalis	MAG_92494_Ga0131788_12_108	K01507	inorganic pyrophosphatase [EC:3.6.1.1]	K01507	Inorganic pyrophosphatase [PF00719.23]	PF00719	no	no	no	no	no	no	no	no
UP_ACC	aerobic	Accumulibacter regalis	MAG_92494_Ga0131788_12_109	no	no	K01916	NAD synthase [PF02540.21]; Carbon-nitrogen hydrolase [PF00795.26]	PF02540	no	no	no	no	no	no	no	no
UP_ACC	aerobic	Accumulibacter regalis	MAG_92494_Ga0131788_12_110	K04751	nitrogen regulatory protein P-II 1	K04751	Nitrogen regulatory protein P-II [PF00543.26]	PF00543	no	no	no	no	no	no	no	no
UP_ACC	aerobic	Accumulibacter regalis	MAG_92494_Ga0131788_12_110	K04751	nitrogen regulatory protein P-II 1	K04751	Nitrogen regulatory protein P-II [PF00543.26]	PF00543	no	no	no	no	no	no	no	no
UP_ACC	aerobic	Accumulibacter regalis	MAG_92494_Ga0131788_12_113	K10914	CRP/FNR family transcriptional regulator, cyclic AMP receptor protein	K10914	Cyclic nucleotide-binding domain [PF00027.33]; Crp-like helix-turn-helix domain [PF13545.10]; Bacterial regulatory proteins, crp family [PF00325.24]	PF00027	no	crp	Quorum sensing	cAMP/Vfr sigling pathway	CRP/FNR family transcriptional regulator cyclic AMP receptor protein
UP_ACC	aerobic	Accumulibacter regalis	MAG_92494_Ga0131788_12_117	K07240	chromate transporter	K07240	Chromate transporter [PF02417.19]	PF02417	no	no	no	no	no	no	no	no
UP_ACC	aerobic	Accumulibacter regalis	MAG_92494_Ga0131788_12_128	no	no	K15735	FCD domain [PF07729.16]; Bacterial regulatory proteins, gntR family [PF00392.25]	PF07729	no	no	no	no	no	no	no	no
UP_ACC	aerobic	Accumulibacter regalis	MAG_92494_Ga0131788_12_129	K01999	branched-chain amino acid transport system substrate-binding protein	K01999	Periplasmic binding protein [PF13458.10]; Receptor family ligand binding region [PF01094.32]; Periplasmic binding protein domain [PF13433.10]	PF13458	no	livK	ABC transporters	branched-chain amino acid	branched-chain amino acid transport system substrate-binding protein		COG0683
UP_ACC	aerobic	Accumulibacter regalis	MAG_92494_Ga0131788_12_130	K13821	RHH-type transcriptional regulator, proline utilization regulon repressor / proline dehydrogenase / delta 1-pyrroline-5-carboxylate dehydrogenase [EC:1.5.5.2 1.2.1.88]	K13821	Aldehyde dehydrogenase family [PF00171.26]; Proline dehydrogenase [PF01619.22]; DNA-binding domain of Proline dehydrogenase [PF14850.10]; Acyl-CoA reductase (LuxC) [PF05893.18]; Proline utilization A proline dehydrogenase N-terminal domain [PF18327.5]	PF00171	no	no	no	no	no	no	no	no
UP_ACC	aerobic	Accumulibacter regalis	MAG_92494_Ga0131788_12_134	K01996	branched-chain amino acid transport system ATP-binding protein	K01996	ABC transporter [PF00005.31]	PF00005	no	livF	ABC transporters	branched-chain amino acid	branched-chain amino acid transport system ATP-binding protein		COG0410
[truncated: 2,213 more rows]

## Sheet: Day 182_ACC vs POV
Results of the differential gene analysis comparing Accumulibacter regalis under low phosphate condition to Propionivbrio aalborgensis.
[truncated: 2,773 more rows]
