# Supplementary material for: Comparative transcription profiles of Candidatus Accumulibacter and Propionivibrio under phosphate limitation in sequencing batch reactors
Source: Front Microbiol. 2025 Oct 28;16:1650167. doi: 10.3389/fmicb.2025.1650167 (PMC12604563; doi:10.3389/fmicb.2025.1650167)
Supplement: Supplementary file 12 [file Data_Sheet_12.XLSX]

## Sheet: A delftensis_Day 126 vs 168
Results of the differential gene analysis comparing Accumulibacter delftensis (type I - RC) under high versus low phospahte condition. Transcripts were selected if significantly different in 2 out 3 of the methods used (edgeR, limma and Deseq2)
Up in	Phase	Organism	Geneid	KO_DRAM	Description_DRAM	mode	pfam_hits	pfam	COG	GeneID	Metabolism	Sub	Description	EC	COG	PFAM
high P	feeding	Accumulibacter delftensis	AGS_LBE_MAGs_560_c_000000000001_63	no	no	no	no	no	no	no	no	no	no	no	no	no
high P	feeding	Accumulibacter delftensis	AGS_LBE_MAGs_560_c_000000000001_199	K03321	sulfate permease, SulP family	K03321	Sulfate permease family [PF00916.24]; STAS domain [PF01740.25]	PF00916	no	no	no	no	no	no	no	no
high P	feeding	Accumulibacter delftensis	AGS_LBE_MAGs_560_c_000000000002_10	K03782	catalase-peroxidase [EC:1.11.1.21]	K03782	Peroxidase [PF00141.27]	PF00141	no	no	no	no	no	no	no	no
high P	feeding	Accumulibacter delftensis	AGS_LBE_MAGs_560_c_000000000002_75	no	no	K03319	Sodium:sulfate symporter transmembrane region [PF00939.23]	PF00939	no	no	no	no	no	no	no	no
high P	feeding	Accumulibacter delftensis	AGS_LBE_MAGs_560_c_000000000002_76	no	no	K01581	Orn/Lys/Arg decarboxylase, major domain [PF01276.24]; Orn/Lys/Arg decarboxylase, C-terminal domain [PF03711.19]	PF01276	no	no	no	no	no	no	no	no
high P	feeding	Accumulibacter delftensis	AGS_LBE_MAGs_560_c_000000000002_77	no	no	no	Carbamoyl-phosphate synthase L chain, ATP binding domain [PF02786.21]; ATP-grasp domain [PF02655.18]	PF02786	no	no	no	no	no	no	no	no
high P	feeding	Accumulibacter delftensis	AGS_LBE_MAGs_560_c_000000000002_78	no	no	no	Acyl-coenzyme A:6-aminopenicillanic acid acyl-transferase [PF03417.20]	PF03417	no	no	no	no	no	no	no	no
high P	feeding	Accumulibacter delftensis	AGS_LBE_MAGs_560_c_000000000002_79	K10001	glutamate/aspartate transport system substrate-binding protein	K10001	Bacterial extracellular solute-binding proteins, family 3 [PF00497.24]; NMT1/THI5 like [PF09084.15]	PF00497	no	gltI	ABC transporters	glutamate/aspartate	glutamate/aspartate transport system substrate-binding protein		COG0834
high P	feeding	Accumulibacter delftensis	AGS_LBE_MAGs_560_c_000000000002_79	K10001	glutamate/aspartate transport system substrate-binding protein	K10001	Bacterial extracellular solute-binding proteins, family 3 [PF00497.24]; NMT1/THI5 like [PF09084.15]	PF00497	no	gltI	ABC transporters	glutamate/aspartate	glutamate/aspartate transport system substrate-binding protein		COG0834
high P	feeding	Accumulibacter delftensis	AGS_LBE_MAGs_560_c_000000000002_86	no	no	no	no	no	no	no	no	no	no	no	no	no
high P	feeding	Accumulibacter delftensis	AGS_LBE_MAGs_560_c_000000000002_87	no	no	K03306	Phosphate transporter family [PF01384.24]	PF01384	no	pitA	Polyphosphate	P transporter	Low-affinity inorganic phosphate transporter 1		COG0306
high P	feeding	Accumulibacter delftensis	AGS_LBE_MAGs_560_c_000000000002_88	K07220	uncharacterized protein	K07220	Protein of unknown function DUF47 [PF01865.20]	PF01865	no	no	no	no	no	no	no	no
high P	feeding	Accumulibacter delftensis	AGS_LBE_MAGs_560_c_000000000002_91	K07220	uncharacterized protein	K07220	Protein of unknown function DUF47 [PF01865.20]	PF01865	no	no	no	no	no	no	no	no
high P	feeding	Accumulibacter delftensis	AGS_LBE_MAGs_560_c_000000000002_92	K03321	sulfate permease, SulP family	K03321	Sulfate permease family [PF00916.24]; Cyclic nucleotide-binding domain [PF00027.33]	PF00916	no	no	no	no	no	no	no	no
high P	feeding	Accumulibacter delftensis	AGS_LBE_MAGs_560_c_000000000002_137	K01356	repressor LexA [EC:3.4.21.88]	K01356	Peptidase S24-like [PF00717.27]; LexA DNA binding domain [PF01726.20]	PF00717	no	no	no	no	no	no	no	no
high P	feeding	Accumulibacter delftensis	AGS_LBE_MAGs_560_c_000000000003_52	K00023	acetoacetyl-CoA reductase [EC:1.1.1.36]	K00023	Enoyl-(Acyl carrier protein) reductase [PF13561.10]; short chain dehydrogenase [PF00106.29]; KR domain [PF08659.14]; NAD dependent epimerase/dehydratase family [PF01370.25]	PF13561	no	phaB	PHA	Biosynthesis	Acetyl-CoA reductase	1.1.1.36	COG1028
high P	feeding	Accumulibacter delftensis	AGS_LBE_MAGs_560_c_000000000003_52	K00023	acetoacetyl-CoA reductase [EC:1.1.1.36]	K00023	Enoyl-(Acyl carrier protein) reductase [PF13561.10]; short chain dehydrogenase [PF00106.29]; KR domain [PF08659.14]; NAD dependent epimerase/dehydratase family [PF01370.25]	PF13561	no	phaB	PHA	Biosynthesis	Acetyl-CoA reductase	1.1.1.36	COG1028
high P	feeding	Accumulibacter delftensis	AGS_LBE_MAGs_560_c_000000000003_120	K26139	nitrite reductase [NAD(P)H] large subunit [EC:1.7.1.4]	K26139	Pyridine nucleotide-disulphide oxidoreductase [PF07992.18]; Nitrite and sulphite reductase 4Fe-4S domain [PF01077.26]; Rubredoxin NAD+ reductase C-terminal domain [PF18267.5]; Pyridine nucleotide-disulphide oxidoreductase [PF00070.31]; Nitrite/Sulfite reductase ferredoxin-like half domain [PF03460.21]; BFD-like [2Fe-2S] binding domain [PF04324.19]; Pyridine nucleotide-disulphide oxidoreductase [P…	PF07992	no	nasD	Assimilatory nitrate reduction	nitrite to ammonia	nitrite reductase [NAD(P)H] large subunit [EC:1.7.1.4]		COG1251
high P	feeding	Accumulibacter delftensis	AGS_LBE_MAGs_560_c_000000000004_35	K01802	peptidylprolyl isomerase [EC:5.2.1.8]	K01802	FKBP-type peptidyl-prolyl cis-trans isomerase [PF00254.32]	PF00254	no	no	no	no	no	no	no	no
high P	feeding	Accumulibacter delftensis	AGS_LBE_MAGs_560_c_000000000006_155	no	no	K07494	DDE superfamily endonuclease [PF13358.10]	PF13358	no	no	no	no	no	no	no	no
high P	feeding	Accumulibacter delftensis	AGS_LBE_MAGs_560_c_000000000007_15	no	no	no	no	no	no	no	no	no	no	no	no	no
high P	feeding	Accumulibacter delftensis	AGS_LBE_MAGs_560_c_000000000007_16	K16135	LysR family transcriptional regulator, transcriptional activator for dmlA	K16135	Bacterial regulatory helix-turn-helix protein, lysR family [PF00126.31]	PF00126	no	no	no	no	no	no	no	no
high P	feeding	Accumulibacter delftensis	AGS_LBE_MAGs_560_c_000000000007_25	K07305	peptide-methionine (R)-S-oxide reductase [EC:1.8.4.12]	K07305	SelR domain [PF01641.22]	PF01641	no	no	no	no	no	no	no	no
high P	feeding	Accumulibacter delftensis	AGS_LBE_MAGs_560_c_000000000008_2	no	no	no	no	no	no	no	no	no	no	no	no	no
high P	feeding	Accumulibacter delftensis	AGS_LBE_MAGs_560_c_000000000008_62	K02390	flagellar hook protein FlgE	K02390	Flagellar basal body protein FlaE [PF07559.18]; Flagellar basal body rod FlgEFG protein C-terminal [PF06429.17]	PF07559	no	flgE	Flagellar assembly	Rod and hook	flagellar hook proteinflgE
high P	feeding	Accumulibacter delftensis	AGS_LBE_MAGs_560_c_000000000010_29	K15864	nitrite reductase (NO-forming) / hydroxylamine reductase [EC:1.7.2.1 1.7.99.1]	K15864	Cytochrome D1 heme domain [PF02239.20]; Cytochrome C oxidase, cbb3-type, subunit III [PF13442.10]; YNCE-like beta-propeller [PF21783.1]	PF02239	no	nirS	Denitrification	Nitrite to nitric oxide	nitrite reductase (NO-forming) / hydroxylamine reductase	1.7.2.1	COG2010
high P	feeding	Accumulibacter delftensis	AGS_LBE_MAGs_560_c_000000000013_5	no	no	no	Universal stress protein family [PF00582.30]	PF00582	no	no	no	no	no	no	no	no
high P	feeding	Accumulibacter delftensis	AGS_LBE_MAGs_560_c_000000000013_27	K22468	polyphosphate kinase [EC:2.7.4.34]	K22468	Polyphosphate kinase 2 (PPK2) [PF03976.18]	PF03976	no	ppk2	Polyphosphate	P polyP n-1	Polyphosphate:NDP phosphotransferase 2	2.7.4.1	COG2326
high P	feeding	Accumulibacter delftensis	AGS_LBE_MAGs_560_c_000000000013_99	no	no	K03496	VirC1 protein [PF07015.15]; AAA domain [PF13614.10]; ATPase MipZ [PF09140.15]; Cellulose biosynthesis protein BcsQ [PF06564.16]; CobQ/CobB/MinD/ParA nucleotide binding domain [PF01656.27]; NUBPL iron-transfer P-loop NTPase [PF10609.13]	PF07015	no	no	no	no	no	no	no	no
high P	feeding	Accumulibacter delftensis	AGS_LBE_MAGs_560_c_000000000013_102	K07220	uncharacterized protein	K07220	Protein of unknown function DUF47 [PF01865.20]	PF01865	no	no	no	no	no	no	no	no
high P	feeding	Accumulibacter delftensis	AGS_LBE_MAGs_560_c_000000000013_103	K03306	inorganic phosphate transporter, PiT family	K03306	Phosphate transporter family [PF01384.24]	PF01384	no	pitA	Polyphosphate	P transporter	Low-affinity inorganic phosphate transporter 1		COG0306
high P	feeding	Accumulibacter delftensis	AGS_LBE_MAGs_560_c_000000000013_104	no	no	no	no	no	no	no	no	no	no	no	no	no
high P	feeding	Accumulibacter delftensis	AGS_LBE_MAGs_560_c_000000000014_3	no	no	K13924	CheB methylesterase [PF01339.21]	PF01339	no	no	no	no	no	no	no	no
high P	feeding	Accumulibacter delftensis	AGS_LBE_MAGs_560_c_000000000015_89	K11690	C4-dicarboxylate transporter, DctM subunit	K11690	Tripartite ATP-independent periplasmic transporter, DctM component [PF06808.16]	PF06808	no	dctM	Extracellular matrix	nonulosonic acid pathways (NeuAc)	C4-dicarboxylate transporter sialic acid TRAP transporter permease protein SiaT		COG3090 COG1593
high P	feeding	Accumulibacter delftensis	AGS_LBE_MAGs_560_c_000000000015_90	K11689	C4-dicarboxylate transporter, DctQ subunit	K11689	Tripartite ATP-independent periplasmic transporters, DctQ component [PF04290.16]	PF04290	no	dctQ	Extracellular matrix	nonulosonic acid pathways (NeuAc)	C4-dicarboxylate transporter		COG3090 COG1593
high P	feeding	Accumulibacter delftensis	AGS_LBE_MAGs_560_c_000000000015_90	K11689	C4-dicarboxylate transporter, DctQ subunit	K11689	Tripartite ATP-independent periplasmic transporters, DctQ component [PF04290.16]	PF04290	no	dctQ	Extracellular matrix	nonulosonic acid pathways (NeuAc)	C4-dicarboxylate transporter		COG3090 COG1593
high P	feeding	Accumulibacter delftensis	AGS_LBE_MAGs_560_c_000000000015_91	K11688	C4-dicarboxylate-binding protein DctP	K11688	Bacterial extracellular solute-binding protein, family 7 [PF03480.17]	PF03480	no	no	no	no	no	no	no	no
high P	feeding	Accumulibacter delftensis	AGS_LBE_MAGs_560_c_000000000015_91	K11688	C4-dicarboxylate-binding protein DctP	K11688	Bacterial extracellular solute-binding protein, family 7 [PF03480.17]	PF03480	no	no	no	no	no	no	no	no
high P	feeding	Accumulibacter delftensis	AGS_LBE_MAGs_560_c_000000000016_10	K03324	phosphate:Na+ symporter	K03324	Na+/Pi-cotransporter [PF02690.19]; PhoU domain [PF01895.23]	PF02690	no	no	no	no	no	no	no	no
high P	feeding	Accumulibacter delftensis	AGS_LBE_MAGs_560_c_000000000016_33	K24119	NADH-dependent peroxiredoxin subunit C [EC:1.11.1.26]	K24119	AhpC/TSA family [PF00578.25]; SCO1/SenC [PF02630.18]	PF00578	no	no	no	no	no	no	no	no
high P	feeding	Accumulibacter delftensis	AGS_LBE_MAGs_560_c_000000000017_6	no	no	no	CBS domain [PF00571.32]	PF00571	no	no	no	no	no	no	no	no
high P	feeding	Accumulibacter delftensis	AGS_LBE_MAGs_560_c_000000000017_7	no	no	no	Nitrogen regulatory protein P-II [PF00543.26]	PF00543	no	no	no	no	no	no	no	no
high P	feeding	Accumulibacter delftensis	AGS_LBE_MAGs_560_c_000000000017_8	no	no	no	Protein of unknown function (DUF1538) [PF07556.15]	PF07556	no	no	no	no	no	no	no	no
high P	feeding	Accumulibacter delftensis	AGS_LBE_MAGs_560_c_000000000019_78	K01887	arginyl-tRNA synthetase [EC:6.1.1.19]	K01887	tRNA synthetases class I (R) [PF00750.23]; DALR anticodon binding domain [PF05746.19]; Arginyl tRNA synthetase N terminal domain [PF03485.20]	PF00750	no	no	no	no	no	no	no	no
high P	feeding	Accumulibacter delftensis	AGS_LBE_MAGs_560_c_000000000021_2	no	no	no	PD-(D/E)XK nuclease superfamily [PF13366.10]	PF13366	no	no	no	no	no	no	no	no
high P	feeding	Accumulibacter delftensis	AGS_LBE_MAGs_560_c_000000000021_3	K03320	ammonium transporter, Amt family	K03320	Ammonium Transporter Family [PF00909.25]	PF00909	no	no	no	no	no	no	no	no
high P	feeding	Accumulibacter delftensis	AGS_LBE_MAGs_560_c_000000000021_42	K01915	glutamine synthetase [EC:6.3.1.2]	K01915	Glutamine synthetase, catalytic domain [PF00120.28]; Glutamine synthetase, beta-Grasp domain [PF03951.23]	PF00120	no	no	no	no	no	no	no	no
high P	feeding	Accumulibacter delftensis	AGS_LBE_MAGs_560_c_000000000021_45	K07712	two-component system, NtrC family, nitrogen regulation response regulator GlnG	K07712	Sigma-54 interaction domain [PF14532.10]; Response regulator receiver domain [PF00072.28]; AAA domain (dynein-related subfamily) [PF07728.18]; Bacterial regulatory protein, Fis family [PF02954.23]	PF14532	no	no	no	no	no	no	no	no
high P	feeding	Accumulibacter delftensis	AGS_LBE_MAGs_560_c_000000000021_46	K03524	BirA family transcriptional regulator, biotin operon repressor / biotin---[acetyl-CoA-carboxylase] ligase [EC:6.3.4.15]	K03524	Biotin/lipoate A/B protein ligase family [PF03099.23]; Biotin/lipoate A/B protein ligase family [PF16917.9]	PF03099	no	no	no	no	no	no	no	no
high P	feeding	Accumulibacter delftensis	AGS_LBE_MAGs_560_c_000000000022_51	no	no	no	no	no	no	no	no	no	no	no	no	no
high P	feeding	Accumulibacter delftensis	AGS_LBE_MAGs_560_c_000000000024_18	no	no	no	Putative amidoligase enzyme (DUF2126) [PF09899.13]; Transglutaminase-like superfamily [PF01841.23]; Bacterial transglutaminase-like N-terminal region [PF08379.14]	PF09899	no	no	no	no	no	no	no	no
high P	feeding	Accumulibacter delftensis	AGS_LBE_MAGs_560_c_000000000024_19	K00990	[protein-PII] uridylyltransferase [EC:2.7.7.59]	K00990	GlnD PII-uridylyltransferase [PF08335.15]; HD domain [PF01966.26]	PF08335	no	no	no	no	no	no	no	no
high P	feeding	Accumulibacter delftensis	AGS_LBE_MAGs_560_c_000000000024_22	no	no	no	Circularly permuted ATP-grasp type 2 [PF14403.10]; A circularly permuted ATPgrasp [PF04174.17]	PF14403	no	no	no	no	no	no	no	no
high P	feeding	Accumulibacter delftensis	AGS_LBE_MAGs_560_c_000000000024_23	no	no	no	A predicted alpha-helical domain with a conserved ER motif. [PF04168.16]	PF04168	no	no	no	no	no	no	no	no
high P	feeding	Accumulibacter delftensis	AGS_LBE_MAGs_560_c_000000000025_16	K01999	branched-chain amino acid transport system substrate-binding protein	K01999	Periplasmic binding protein [PF13458.10]	PF13458	no	livK	ABC transporters	branched-chain amino acid	branched-chain amino acid transport system substrate-binding protein		COG0683
high P	feeding	Accumulibacter delftensis	AGS_LBE_MAGs_560_c_000000000027_31	K02493	release factor glutamine methyltransferase [EC:2.1.1.297]	K02493	Methyltransferase small domain [PF05175.18]; PrmC N-terminal domain [PF17827.5]; Methyltransferase domain [PF13847.10]; Methyltransferase domain [PF13649.10]; Ribosomal protein L11 methyltransferase (PrmA) [PF06325.17]; N-6 DNA Methylase [PF02384.20]; Conserved hypothetical protein 95 [PF03602.19]; ubiE/COQ5 methyltransferase family [PF01209.22]; Tellurite resistance protein TehB [PF03848.18]; RN…	PF05175	no	no	no	no	no	no	no	no
high P	feeding	Accumulibacter delftensis	AGS_LBE_MAGs_560_c_000000000028_26	K14060	putative DNA-invertase from lambdoid prophage Rac	K14060	Resolvase, N terminal domain [PF00239.25]; Helix-turn-helix domain of resolvase [PF02796.19]	PF00239	no	no	no	no	no	no	no	no
high P	feeding	Accumulibacter delftensis	AGS_LBE_MAGs_560_c_000000000028_31	K11959	urea transport system substrate-binding protein	K11959	Periplasmic binding protein domain [PF13433.10]; Periplasmic binding protein [PF13458.10]	PF13433	no	urtA	ABC transporters	urea	urea transport system substrate-binding protein		COG0683
high P	feeding	Accumulibacter delftensis	AGS_LBE_MAGs_560_c_000000000028_31	K11959	urea transport system substrate-binding protein	K11959	Periplasmic binding protein domain [PF13433.10]; Periplasmic binding protein [PF13458.10]	PF13433	no	urtA	ABC transporters	urea	urea transport system substrate-binding protein		COG0683
high P	feeding	Accumulibacter delftensis	AGS_LBE_MAGs_560_c_000000000028_32	K11960	urea transport system permease protein	K11960	Branched-chain amino acid transport system / permease component [PF02653.20]	PF02653	no	urtB	ABC transporters	urea	urea transport system permease protein		COG0559
high P	feeding	Accumulibacter delftensis	AGS_LBE_MAGs_560_c_000000000028_32	K11960	urea transport system permease protein	K11960	Branched-chain amino acid transport system / permease component [PF02653.20]	PF02653	no	urtB	ABC transporters	urea	urea transport system permease protein		COG0559
high P	feeding	Accumulibacter delftensis	AGS_LBE_MAGs_560_c_000000000028_33	K11961	urea transport system permease protein	K11961	Branched-chain amino acid transport system / permease component [PF02653.20]	PF02653	no	urtC	ABC transporters	urea	urea transport system permease protein		COG4177
high P	feeding	Accumulibacter delftensis	AGS_LBE_MAGs_560_c_000000000028_34	K11962	urea transport system ATP-binding protein	K11962	ABC transporter [PF00005.31]	PF00005	no	urtD	ABC transporters	urea	urea transport system ATP-binding protein		COG4674
high P	feeding	Accumulibacter delftensis	AGS_LBE_MAGs_560_c_000000000028_35	K11963	urea transport system ATP-binding protein	K11963	ABC transporter [PF00005.31]	PF00005	no	urtE	ABC transporters	urea	urea transport system ATP-binding protein		COG0410
high P	feeding	Accumulibacter delftensis	AGS_LBE_MAGs_560_c_000000000031_3	K00163	pyruvate dehydrogenase E1 component [EC:1.2.4.1]	K00163	Pyruvate dehydrogenase E1 component middle domain [PF17831.5]; Transketolase, thiamine diphosphate binding domain [PF00456.25]	PF17831	no	no	no	no	no	no	no	no
high P	feeding	Accumulibacter delftensis	AGS_LBE_MAGs_560_c_000000000032_18	K07220	uncharacterized protein	K07220	Protein of unknown function DUF47 [PF01865.20]	PF01865	no	no	no	no	no	no	no	no
high P	feeding	Accumulibacter delftensis	AGS_LBE_MAGs_560_c_000000000032_19	K03306	inorganic phosphate transporter, PiT family	K03306	Phosphate transporter family [PF01384.24]	PF01384	no	pitA	Polyphosphate	P transporter	Low-affinity inorganic phosphate transporter 1		COG0306
high P	feeding	Accumulibacter delftensis	AGS_LBE_MAGs_560_c_000000000032_20	K07220	uncharacterized protein	K07220	Protein of unknown function DUF47 [PF01865.20]	PF01865	no	no	no	no	no	no	no	no
high P	feeding	Accumulibacter delftensis	AGS_LBE_MAGs_560_c_000000000033_17	K01724	4a-hydroxytetrahydrobiopterin dehydratase [EC:4.2.1.96]	K01724	Pterin 4 alpha carbinolamine dehydratase [PF01329.23]	PF01329	no	no	no	no	no	no	no	no
high P	feeding	Accumulibacter delftensis	AGS_LBE_MAGs_560_c_000000000035_42	K06958	RNase adapter protein RapZ	K06958	P-loop ATPase protein family [PF03668.19]	PF03668	no	no	no	no	no	no	no	no
high P	feeding	Accumulibacter delftensis	AGS_LBE_MAGs_560_c_000000000035_43	K01451	hippurate hydrolase [EC:3.5.1.32]	K01451	Peptidase family M20/M25/M40 [PF01546.32]; Peptidase dimerisation domain [PF07687.18]	PF01546	no	no	no	no	no	no	no	no
high P	feeding	Accumulibacter delftensis	AGS_LBE_MAGs_560_c_000000000035_49	K07810	Cu(I)/Ag(I) efflux system periplasmic protein CusF	K07810	Copper binding periplasmic protein CusF [PF11604.12]	PF11604	no	no	no	no	no	no	no	no
high P	feeding	Accumulibacter delftensis	AGS_LBE_MAGs_560_c_000000000040_2	K00111	glycerol-3-phosphate dehydrogenase [EC:1.1.5.3]	K00111	C-terminal domain of alpha-glycerophosphate oxidase [PF16901.9]; FAD dependent oxidoreductase [PF01266.28]	PF16901	no	no	no	no	no	no	no	no
high P	feeding	Accumulibacter delftensis	AGS_LBE_MAGs_560_c_000000000040_3	K00864	glycerol kinase [EC:2.7.1.30]	K00864	FGGY family of carbohydrate kinases, N-terminal domain [PF00370.25]; FGGY family of carbohydrate kinases, C-terminal domain [PF02782.20]	PF00370	no	no	no	no	no	no	no	no
high P	feeding	Accumulibacter delftensis	AGS_LBE_MAGs_560_c_000000000040_4	K22468	polyphosphate kinase [EC:2.7.4.34]	K22468	Polyphosphate kinase 2 (PPK2) [PF03976.18]	PF03976	no	ppk2	Polyphosphate	P polyP n-1	Polyphosphate:NDP phosphotransferase 2	2.7.4.1	COG2326
high P	feeding	Accumulibacter delftensis	AGS_LBE_MAGs_560_c_000000000040_6	K02069	UDP-glucose/iron transport system permease protein	K02069	Uncharacterised protein family (UPF0014) [PF03649.17]	PF03649	no	no	no	no	no	no	no	no
high P	feeding	Accumulibacter delftensis	AGS_LBE_MAGs_560_c_000000000057_20	K07810	Cu(I)/Ag(I) efflux system periplasmic protein CusF	K07810	Copper binding periplasmic protein CusF [PF11604.12]	PF11604	no	no	no	no	no	no	no	no
high P	feeding	Accumulibacter delftensis	AGS_LBE_MAGs_560_c_000000000061_4	K04752	nitrogen regulatory protein P-II 2	K04752	Nitrogen regulatory protein P-II [PF00543.26]	PF00543	no	no	no	no	no	no	no	no
high P	feeding	Accumulibacter delftensis	AGS_LBE_MAGs_560_c_000000000061_4	K04752	nitrogen regulatory protein P-II 2	K04752	Nitrogen regulatory protein P-II [PF00543.26]	PF00543	no	no	no	no	no	no	no	no
high P	feeding	Accumulibacter delftensis	AGS_LBE_MAGs_560_c_000000000061_5	K03320	ammonium transporter, Amt family	K03320	Ammonium Transporter Family [PF00909.25]	PF00909	no	no	no	no	no	no	no	no
high P	feeding	Accumulibacter delftensis	AGS_LBE_MAGs_560_c_000000000002_74	no	no	no	no	no	no	no	no	no	no	no	no	no
high P	feeding	Accumulibacter delftensis	AGS_LBE_MAGs_560_c_000000000013_100	no	no	no	no	no	no	no	no	no	no	no	no	no
high P	feeding	Accumulibacter delftensis	AGS_LBE_MAGs_560_c_000000000007_31	no	no	no	no	no	no	no	no	no	no	no	no	no
high P	feeding	Accumulibacter delftensis	AGS_LBE_MAGs_560_c_000000000008_110	no	no	no	no	no	no	no	no	no	no	no	no	no
high P	feeding	Accumulibacter delftensis	AGS_LBE_MAGs_560_c_000000000024_24	no	no	no	no	no	no	no	no	no	no	no	no	no
high P	feeding	Accumulibacter delftensis	AGS_LBE_MAGs_560_c_000000000033_6	no	no	no	no	no	no	no	no	no	no	no	no	no
high P	feeding	Accumulibacter delftensis	AGS_LBE_MAGs_560_c_000000000040_7	no	no	no	no	no	no	no	no	no	no	no	no	no
high P	aerobic	Accumulibacter delftensis	AGS_LBE_MAGs_560_c_000000000001_24	no	no	no	Polymer-forming cytoskeletal [PF04519.17]	PF04519	no	no	no	no	no	no	no	no
high P	aerobic	Accumulibacter delftensis	AGS_LBE_MAGs_560_c_000000000001_25	K15724	iron-sulfur cluster insertion protein	K15724	Iron-sulphur cluster biosynthesis [PF01521.24]	PF01521	no	no	no	no	no	no	no	no
high P	aerobic	Accumulibacter delftensis	AGS_LBE_MAGs_560_c_000000000001_25	K15724	iron-sulfur cluster insertion protein	K15724	Iron-sulphur cluster biosynthesis [PF01521.24]	PF01521	no	no	no	no	no	no	no	no
high P	aerobic	Accumulibacter delftensis	AGS_LBE_MAGs_560_c_000000000001_46	K22684	metacaspase-1 [EC:3.4.22.-]	K22684	Caspase domain [PF00656.26]	PF00656	no	no	no	no	no	no	no	no
high P	aerobic	Accumulibacter delftensis	AGS_LBE_MAGs_560_c_000000000001_47	K07001	NTE family protein	K07001	Patatin-like phospholipase [PF01734.26]; Lysophospholipase catalytic domain [PF01735.22]	PF01734	no	no	no	no	no	no	no	no
high P	aerobic	Accumulibacter delftensis	AGS_LBE_MAGs_560_c_000000000001_63	no	no	no	no	no	no	no	no	no	no	no	no	no
high P	aerobic	Accumulibacter delftensis	AGS_LBE_MAGs_560_c_000000000001_75	no	no	K20333	Sulfatase-modifying factor enzyme 1 [PF03781.20]	PF03781	no	toxD	Quorum sensing		toxoflavin biosynthesis protein ToxD
high P	aerobic	Accumulibacter delftensis	AGS_LBE_MAGs_560_c_000000000001_100	K04651	hydrogenase nickel incorporation protein HypA/HybF	K04651	Hydrogenase/urease nickel incorporation, metallochaperone, hypA [PF01155.23]	PF01155	no	no	no	no	no	no	no	no
high P	aerobic	Accumulibacter delftensis	AGS_LBE_MAGs_560_c_000000000001_118	K03644	lipoyl synthase [EC:2.8.1.8]	K03644	N-terminal domain of lipoyl synthase of Radical_SAM family [PF16881.9]; Radical SAM superfamily [PF04055.25]	PF16881	no	no	no	no	no	no	no	no
high P	aerobic	Accumulibacter delftensis	AGS_LBE_MAGs_560_c_000000000001_119	K03801	lipoyl(octanoyl) transferase [EC:2.3.1.181]	K03801	no	no	no	no	no	no	no	no	no	no
high P	aerobic	Accumulibacter delftensis	AGS_LBE_MAGs_560_c_000000000001_126	K05515	penicillin-binding protein 2 [EC:3.4.16.4]	K05515	Penicillin binding protein transpeptidase domain [PF00905.26]; Penicillin-binding Protein dimerisation domain [PF03717.19]	PF00905	no	no	no	no	no	no	no	no
high P	aerobic	Accumulibacter delftensis	AGS_LBE_MAGs_560_c_000000000001_166	K02340	DNA polymerase III subunit delta [EC:2.7.7.7]	K02340	Processivity clamp loader gamma complex DNA pol III C-term [PF14840.10]; DNA polymerase III, delta subunit [PF06144.17]	PF14840	no	no	no	no	no	no	no	no
high P	aerobic	Accumulibacter delftensis	AGS_LBE_MAGs_560_c_000000000001_198	K01626	3-deoxy-7-phosphoheptulonate synthase [EC:2.5.1.54]	K01626	DAHP synthetase I family [PF00793.24]	PF00793	no	E2.5.1.54	Quorum sensing		3-deoxy-7-phosphoheptulote synthase	2.5.1.54
high P	aerobic	Accumulibacter delftensis	AGS_LBE_MAGs_560_c_000000000001_199	K03321	sulfate permease, SulP family	K03321	Sulfate permease family [PF00916.24]; STAS domain [PF01740.25]	PF00916	no	no	no	no	no	no	no	no
high P	aerobic	Accumulibacter delftensis	AGS_LBE_MAGs_560_c_000000000001_201	K10943	two-component system, response regulator FlrC	K10943	Sigma-54 interaction domain [PF14532.10]; Response regulator receiver domain [PF00072.28]; AAA domain (dynein-related subfamily) [PF07728.18]; Bacterial regulatory protein, Fis family [PF02954.23]; Magnesium chelatase, subunit ChlI [PF01078.25]	PF14532	no	flrC	Flagellar assembly	Others	two-component system response regulator flrC
high P	aerobic	Accumulibacter delftensis	AGS_LBE_MAGs_560_c_000000000001_204	K02410	flagellar motor switch protein FliG	K02410	FliG C-terminal domain [PF01706.20]; FliG N-terminal domain [PF14842.10]; FliG middle domain [PF14841.10]	PF01706	no	fliG	Flagellar assembly	C ring	flagellar motor switch proteinfliG
high P	aerobic	Accumulibacter delftensis	AGS_LBE_MAGs_560_c_000000000001_205	K02411	flagellar assembly protein FliH	K02411	Flagellar assembly protein FliH [PF02108.20]; Type 3 secretion system stator protein [PF06635.16]	PF02108	no	fliH	Flagellar assembly	Type III secretion system	flagellar assembly proteinfliH
high P	aerobic	Accumulibacter delftensis	AGS_LBE_MAGs_560_c_000000000001_208	K02414	flagellar hook-length control protein FliK	K02414	Flagellar hook-length control protein FliK [PF02120.20]	PF02120	no	fliK	Flagellar assembly	Rod and hook	flagellar hook-length control proteinfliK
high P	aerobic	Accumulibacter delftensis	AGS_LBE_MAGs_560_c_000000000002_10	K03782	catalase-peroxidase [EC:1.11.1.21]	K03782	Peroxidase [PF00141.27]	PF00141	no	no	no	no	no	no	no	no
high P	aerobic	Accumulibacter delftensis	AGS_LBE_MAGs_560_c_000000000002_11	no	no	no	Platelet-activating factor acetylhydrolase, isoform II [PF03403.17]; Chlorophyllase [PF07224.15]; Cutinase [PF12740.11]; Dienelactone hydrolase family [PF01738.22]; X-Pro dipeptidyl-peptidase (S15 family) [PF02129.22]; Serine aminopeptidase, S33 [PF12146.12]	PF03403	no	no	no	no	no	no	no	no
high P	aerobic	Accumulibacter delftensis	AGS_LBE_MAGs_560_c_000000000002_55	K00059	3-oxoacyl-[acyl-carrier protein] reductase [EC:1.1.1.100]	K00059	Enoyl-(Acyl carrier protein) reductase [PF13561.10]; short chain dehydrogenase [PF00106.29]; KR domain [PF08659.14]	PF13561	no	fabG	de novo fatty acids synthesis		3-oxoacyl-[acyl-carrier protein] reductase [EC:1.1.1.100]	1.1.1.100	COG1028
high P	aerobic	Accumulibacter delftensis	AGS_LBE_MAGs_560_c_000000000002_63	K04773	protease IV [EC:3.4.21.-]	K04773	Peptidase family S49 [PF01343.22]; Serine dehydrogenase proteinase [PF01972.20]	PF01343	no	no	no	no	no	no	no	no
high P	aerobic	Accumulibacter delftensis	AGS_LBE_MAGs_560_c_000000000002_64	no	no	no	Rieske [2Fe-2S] domain [PF00355.30]	PF00355	no	no	no	no	no	no	no	no
high P	aerobic	Accumulibacter delftensis	AGS_LBE_MAGs_560_c_000000000002_70	K18139	outer membrane protein, multidrug efflux system	K18139	Outer membrane efflux protein [PF02321.22]	PF02321	no	oprM	Quorum sensing		outer membrane protein multidrug efflux system
high P	aerobic	Accumulibacter delftensis	AGS_LBE_MAGs_560_c_000000000002_71	K22468	polyphosphate kinase [EC:2.7.4.34]	K22468	Polyphosphate kinase 2 (PPK2) [PF03976.18]	PF03976	no	ppk2	Polyphosphate	P polyP n-1	Polyphosphate:NDP phosphotransferase 2	2.7.4.1	COG2326
high P	aerobic	Accumulibacter delftensis	AGS_LBE_MAGs_560_c_000000000002_72	K22468	polyphosphate kinase [EC:2.7.4.34]	K22468	Polyphosphate kinase 2 (PPK2) [PF03976.18]	PF03976	no	ppk2	Polyphosphate	P polyP n-1	Polyphosphate:NDP phosphotransferase 2	2.7.4.1	COG2326
high P	aerobic	Accumulibacter delftensis	AGS_LBE_MAGs_560_c_000000000002_75	no	no	K03319	Sodium:sulfate symporter transmembrane region [PF00939.23]	PF00939	no	no	no	no	no	no	no	no
high P	aerobic	Accumulibacter delftensis	AGS_LBE_MAGs_560_c_000000000002_76	no	no	K01581	Orn/Lys/Arg decarboxylase, major domain [PF01276.24]; Orn/Lys/Arg decarboxylase, C-terminal domain [PF03711.19]	PF01276	no	no	no	no	no	no	no	no
high P	aerobic	Accumulibacter delftensis	AGS_LBE_MAGs_560_c_000000000002_77	no	no	no	Carbamoyl-phosphate synthase L chain, ATP binding domain [PF02786.21]; ATP-grasp domain [PF02655.18]	PF02786	no	no	no	no	no	no	no	no
high P	aerobic	Accumulibacter delftensis	AGS_LBE_MAGs_560_c_000000000002_78	no	no	no	Acyl-coenzyme A:6-aminopenicillanic acid acyl-transferase [PF03417.20]	PF03417	no	no	no	no	no	no	no	no
high P	aerobic	Accumulibacter delftensis	AGS_LBE_MAGs_560_c_000000000002_79	K10001	glutamate/aspartate transport system substrate-binding protein	K10001	Bacterial extracellular solute-binding proteins, family 3 [PF00497.24]; NMT1/THI5 like [PF09084.15]	PF00497	no	gltI	ABC transporters	glutamate/aspartate	glutamate/aspartate transport system substrate-binding protein		COG0834
high P	aerobic	Accumulibacter delftensis	AGS_LBE_MAGs_560_c_000000000002_79	K10001	glutamate/aspartate transport system substrate-binding protein	K10001	Bacterial extracellular solute-binding proteins, family 3 [PF00497.24]; NMT1/THI5 like [PF09084.15]	PF00497	no	gltI	ABC transporters	glutamate/aspartate	glutamate/aspartate transport system substrate-binding protein		COG0834
high P	aerobic	Accumulibacter delftensis	AGS_LBE_MAGs_560_c_000000000002_86	no	no	no	no	no	no	no	no	no	no	no	no	no
high P	aerobic	Accumulibacter delftensis	AGS_LBE_MAGs_560_c_000000000002_87	no	no	K03306	Phosphate transporter family [PF01384.24]	PF01384	no	pitA	Polyphosphate	P transporter	Low-affinity inorganic phosphate transporter 1		COG0306
high P	aerobic	Accumulibacter delftensis	AGS_LBE_MAGs_560_c_000000000002_88	K07220	uncharacterized protein	K07220	Protein of unknown function DUF47 [PF01865.20]	PF01865	no	no	no	no	no	no	no	no
high P	aerobic	Accumulibacter delftensis	AGS_LBE_MAGs_560_c_000000000002_91	K07220	uncharacterized protein	K07220	Protein of unknown function DUF47 [PF01865.20]	PF01865	no	no	no	no	no	no	no	no
high P	aerobic	Accumulibacter delftensis	AGS_LBE_MAGs_560_c_000000000002_92	K03321	sulfate permease, SulP family	K03321	Sulfate permease family [PF00916.24]; Cyclic nucleotide-binding domain [PF00027.33]	PF00916	no	no	no	no	no	no	no	no
high P	aerobic	Accumulibacter delftensis	AGS_LBE_MAGs_560_c_000000000002_126	K09792	uncharacterized protein	K09792	Cytochrome C biogenesis protein transmembrane region [PF13386.10]; Cytochrome C biogenesis protein transmembrane region [PF02683.19]	PF13386	no	no	no	no	no	no	no	no
high P	aerobic	Accumulibacter delftensis	AGS_LBE_MAGs_560_c_000000000002_137	K01356	repressor LexA [EC:3.4.21.88]	K01356	Peptidase S24-like [PF00717.27]; LexA DNA binding domain [PF01726.20]	PF00717	no	no	no	no	no	no	no	no
high P	aerobic	Accumulibacter delftensis	AGS_LBE_MAGs_560_c_000000000002_141	K07304	peptide-methionine (S)-S-oxide reductase [EC:1.8.4.11]	K07304	Peptide methionine sulfoxide reductase [PF01625.25]	PF01625	no	no	no	no	no	no	no	no
high P	aerobic	Accumulibacter delftensis	AGS_LBE_MAGs_560_c_000000000002_142	K07305	peptide-methionine (R)-S-oxide reductase [EC:1.8.4.12]	K07305	SelR domain [PF01641.22]	PF01641	no	no	no	no	no	no	no	no
high P	aerobic	Accumulibacter delftensis	AGS_LBE_MAGs_560_c_000000000002_145	K10025	arginine/ornithine transport system ATP-binding protein [EC:7.4.2.1]	K10017	ABC transporter [PF00005.31]; RecF/RecN/SMC N terminal domain [PF02463.23]	PF00005	no	no	no	no	no	no	no	no
high P	aerobic	Accumulibacter delftensis	AGS_LBE_MAGs_560_c_000000000002_145	K10025	arginine/ornithine transport system ATP-binding protein [EC:7.4.2.1]	K10017	ABC transporter [PF00005.31]; RecF/RecN/SMC N terminal domain [PF02463.23]	PF00005	no	no	no	no	no	no	no	no
high P	aerobic	Accumulibacter delftensis	AGS_LBE_MAGs_560_c_000000000002_166	no	no	K01992	ABC-2 family transporter protein [PF12679.11]; CcmB protein [PF03379.17]	PF12679	no	no	no	no	no	no	no	no
high P	aerobic	Accumulibacter delftensis	AGS_LBE_MAGs_560_c_000000000002_167	K19342	copper chaperone NosL	K19342	NosL [PF05573.16]	PF05573	no	no	no	no	no	no	no	no
high P	aerobic	Accumulibacter delftensis	AGS_LBE_MAGs_560_c_000000000002_190	no	no	no	Putative transposase, YhgA-like [PF04754.16]; Domain of unknown function (DUF4351) [PF14261.10]	PF04754	no	no	no	no	no	no	no	no
high P	aerobic	Accumulibacter delftensis	AGS_LBE_MAGs_560_c_000000000003_9	K02573	ferredoxin-type protein NapG	K02573	4Fe-4S dicluster domain [PF12838.11]; 4Fe-4S dicluster domain [PF13187.10]; 4Fe-4S dicluster domain [PF13247.10]; 4Fe-4S dicluster domain [PF13237.10]	PF12838	no	no	no	no	no	no	no	no
high P	aerobic	Accumulibacter delftensis	AGS_LBE_MAGs_560_c_000000000003_37	K21563	CRP/FNR family transcriptional regulator, dissimilatory nitrate respiration regulator	K21563	Cyclic nucleotide-binding domain [PF00027.33]; Crp-like helix-turn-helix domain [PF13545.10]	PF00027	no	no	no	no	no	no	no	no
high P	aerobic	Accumulibacter delftensis	AGS_LBE_MAGs_560_c_000000000003_38	K18446	triphosphatase [EC:3.6.1.25]	K18446	CHAD domain [PF05235.18]; CYTH domain [PF01928.25]	PF05235	no	no	no	no	no	no	no	no
high P	aerobic	Accumulibacter delftensis	AGS_LBE_MAGs_560_c_000000000003_39	K07259	serine-type D-Ala-D-Ala carboxypeptidase/endopeptidase (penicillin-binding protein 4) [EC:3.4.16.4 3.4.21.-]	K07259	D-Ala-D-Ala carboxypeptidase 3 (S13) family [PF02113.19]	PF02113	no	no	no	no	no	no	no	no
high P	aerobic	Accumulibacter delftensis	AGS_LBE_MAGs_560_c_000000000003_42	no	no	no	no	no	no	no	no	no	no	no	no	no
high P	aerobic	Accumulibacter delftensis	AGS_LBE_MAGs_560_c_000000000003_52	K00023	acetoacetyl-CoA reductase [EC:1.1.1.36]	K00023	Enoyl-(Acyl carrier protein) reductase [PF13561.10]; short chain dehydrogenase [PF00106.29]; KR domain [PF08659.14]; NAD dependent epimerase/dehydratase family [PF01370.25]	PF13561	no	phaB	PHA	Biosynthesis	Acetyl-CoA reductase	1.1.1.36	COG1028
high P	aerobic	Accumulibacter delftensis	AGS_LBE_MAGs_560_c_000000000003_52	K00023	acetoacetyl-CoA reductase [EC:1.1.1.36]	K00023	Enoyl-(Acyl carrier protein) reductase [PF13561.10]; short chain dehydrogenase [PF00106.29]; KR domain [PF08659.14]; NAD dependent epimerase/dehydratase family [PF01370.25]	PF13561	no	phaB	PHA	Biosynthesis	Acetyl-CoA reductase	1.1.1.36	COG1028
high P	aerobic	Accumulibacter delftensis	AGS_LBE_MAGs_560_c_000000000003_58	no	no	no	Protein of unknown function (DUF3293) [PF11697.12]	PF11697	no	no	no	no	no	no	no	no
high P	aerobic	Accumulibacter delftensis	AGS_LBE_MAGs_560_c_000000000003_61	K01069	hydroxyacylglutathione hydrolase [EC:3.1.2.6]	K01069	Hydroxyacylglutathione hydrolase C-terminus [PF16123.9]; Metallo-beta-lactamase superfamily [PF00753.31]	PF16123	no	no	no	no	no	no	no	no
high P	aerobic	Accumulibacter delftensis	AGS_LBE_MAGs_560_c_000000000003_65	K07218	nitrous oxidase accessory protein	K07218	no	no	no	no	no	no	no	no	no	no
high P	aerobic	Accumulibacter delftensis	AGS_LBE_MAGs_560_c_000000000003_78	no	no	no	no	no	no	no	no	no	no	no	no	no
high P	aerobic	Accumulibacter delftensis	AGS_LBE_MAGs_560_c_000000000003_83	K11904	type VI secretion system secreted protein VgrG	K11904	Type VI secretion system/phage-baseplate injector OB domain [PF04717.16]	PF04717	no	no	no	no	no	no	no	no
high P	aerobic	Accumulibacter delftensis	AGS_LBE_MAGs_560_c_000000000003_92	no	no	no	Pvc16 N-terminal domain [PF14065.10]	PF14065	no	no	no	no	no	no	no	no
high P	aerobic	Accumulibacter delftensis	AGS_LBE_MAGs_560_c_000000000003_93	no	no	no	no	no	no	no	no	no	no	no	no	no
high P	aerobic	Accumulibacter delftensis	AGS_LBE_MAGs_560_c_000000000003_100	no	no	no	Acetyltransferase (GNAT) domain [PF13480.11]	PF13480	no	no	no	no	no	no	no	no
high P	aerobic	Accumulibacter delftensis	AGS_LBE_MAGs_560_c_000000000003_109	K16694	teichuronic acid exporter	K16694	Polysaccharide biosynthesis protein [PF13440.10]; Polysaccharide biosynthesis protein [PF01943.21]	PF13440	no	no	no	no	no	no	no	no
high P	aerobic	Accumulibacter delftensis	AGS_LBE_MAGs_560_c_000000000003_124	no	no	no	no	no	no	no	no	no	no	no	no	no
high P	aerobic	Accumulibacter delftensis	AGS_LBE_MAGs_560_c_000000000003_131	no	no	no	no	no	no	no	no	no	no	no	no	no
high P	aerobic	Accumulibacter delftensis	AGS_LBE_MAGs_560_c_000000000003_135	K07497	putative transposase	K07497	Integrase core domain [PF00665.30]; Integrase core domain [PF13683.10]; HTH-like domain [PF13276.10]; Integrase core domain [PF13333.10]; Bacteriophage Mu transposase [PF02914.19]	PF00665	no	no	no	no	no	no	no	no
high P	aerobic	Accumulibacter delftensis	AGS_LBE_MAGs_560_c_000000000003_137	no	no	K11102	Sodium:dicarboxylate symporter family [PF00375.22]	PF00375	no	no	no	no	no	no	no	no
high P	aerobic	Accumulibacter delftensis	AGS_LBE_MAGs_560_c_000000000004_10	K00700	1,4-alpha-glucan branching enzyme [EC:2.4.1.18]	K00700	Alpha amylase, catalytic domain [PF00128.28]; Alpha amylase, C-terminal all-beta domain [PF02806.22]; Carbohydrate-binding module 48 (Isoamylase N-terminal domain) [PF02922.22]; Glycosyl hydrolase family 70 [PF02324.20]	PF00128	no	glgB	Glycogen	Branching	1-4-alpha-glucan branching enzyme GlgB	2.4.1.18	COG0296
high P	aerobic	Accumulibacter delftensis	AGS_LBE_MAGs_560_c_000000000004_15	no	no	no	SIR2-like domain [PF13289.10]	PF13289	no	no	no	no	no	no	no	no
high P	aerobic	Accumulibacter delftensis	AGS_LBE_MAGs_560_c_000000000004_19	K00196	anaerobic carbon-monoxide dehydrogenase iron sulfur subunit	K00196	4Fe-4S dicluster domain [PF13247.10]; 4Fe-4S dicluster domain [PF13187.10]; 4Fe-4S dicluster domain [PF14697.10]; 4Fe-4S dicluster domain [PF13237.10]; 4Fe-4S dicluster domain [PF12838.11]; 4Fe-4S binding domain [PF12837.11]	PF13247	no	no	no	no	no	no	no	no
high P	aerobic	Accumulibacter delftensis	AGS_LBE_MAGs_560_c_000000000004_43	K18588	coenzyme Q-binding protein COQ10	K18588	Polyketide cyclase / dehydrase and lipid transport [PF03364.24]; Polyketide cyclase / dehydrase and lipid transport [PF10604.13]	PF03364	no	no	no	no	no	no	no	no
high P	aerobic	Accumulibacter delftensis	AGS_LBE_MAGs_560_c_000000000004_52	no	no	no	NACHT domain [PF05729.16]	PF05729	no	no	no	no	no	no	no	no
high P	aerobic	Accumulibacter delftensis	AGS_LBE_MAGs_560_c_000000000004_54	no	no	no	PIN domain [PF01850.25]	PF01850	no	no	no	no	no	no	no	no
high P	aerobic	Accumulibacter delftensis	AGS_LBE_MAGs_560_c_000000000004_55	K19156	antitoxin PrlF	K19156	prlF antitoxin for toxin YhaV_toxin [PF15937.9]; Antidote-toxin recognition MazE, bacterial antitoxin [PF04014.22]	PF15937	no	no	no	no	no	no	no	no
high P	aerobic	Accumulibacter delftensis	AGS_LBE_MAGs_560_c_000000000004_65	no	no	K07484	Transposase IS66 family [PF03050.18]	PF03050	no	no	no	no	no	no	no	no
high P	aerobic	Accumulibacter delftensis	AGS_LBE_MAGs_560_c_000000000004_77	K03427	type I restriction enzyme M protein [EC:2.1.1.72]	K03427	N-6 DNA Methylase [PF02384.20]; Type I restriction enzyme R protein N terminus (HSDR_N) [PF13588.10]; MmeI, DNA-methyltransferase domain [PF20473.2]; Eco57I restriction-modification methylase [PF07669.15]	PF02384	no	no	no	no	no	no	no	no
high P	aerobic	Accumulibacter delftensis	AGS_LBE_MAGs_560_c_000000000004_78	K01154	type I restriction enzyme, S subunit [EC:3.1.21.3]	K01154	no	no	no	no	no	no	no	no	no	no
high P	aerobic	Accumulibacter delftensis	AGS_LBE_MAGs_560_c_000000000004_79	no	no	no	Virulence protein RhuM family [PF13310.10]	PF13310	no	no	no	no	no	no	no	no
high P	aerobic	Accumulibacter delftensis	AGS_LBE_MAGs_560_c_000000000004_83	K19171	DNA sulfur modification protein DndD	K19171	AAA domain [PF13476.10]; RecF/RecN/SMC N terminal domain [PF02463.23]; AAA domain [PF13514.10]	PF13476	no	no	no	no	no	no	no	no
high P	aerobic	Accumulibacter delftensis	AGS_LBE_MAGs_560_c_000000000004_84	K19172	DNA sulfur modification protein DndE	K19172	TraG P-loop domain [PF19044.4]; DNA sulphur modification protein DndE [PF08870.15]; AAA-like domain [PF12846.11]; Helicase HerA-like C-terminal [PF05872.16]; Type IV secretion-system coupling protein DNA-binding domain [PF10412.13]; Helicase HerA, central domain [PF01935.21]	PF19044	no	no	no	no	no	no	no	no
high P	aerobic	Accumulibacter delftensis	AGS_LBE_MAGs_560_c_000000000004_95	no	no	no	no	no	no	no	no	no	no	no	no	no
high P	aerobic	Accumulibacter delftensis	AGS_LBE_MAGs_560_c_000000000004_96	K00856	adenosine kinase [EC:2.7.1.20]	K00856	pfkB family carbohydrate kinase [PF00294.28]	PF00294	no	no	no	no	no	no	no	no
high P	aerobic	Accumulibacter delftensis	AGS_LBE_MAGs_560_c_000000000004_97	no	no	no	Protein of unknown function (DUF3426) [PF11906.12]; zinc-ribbon domain [PF13719.10]; zinc-ribbon domain [PF13717.10]	PF11906	no	no	no	no	no	no	no	no
high P	aerobic	Accumulibacter delftensis	AGS_LBE_MAGs_560_c_000000000004_113	K02276	cytochrome c oxidase subunit III [EC:7.1.1.9]	K02276	Cytochrome c oxidase subunit III [PF00510.22]	PF00510	no	no	no	no	no	no	no	no
high P	aerobic	Accumulibacter delftensis	AGS_LBE_MAGs_560_c_000000000004_114	no	no	no	Protein of unknown function (DUF2909) [PF11137.12]	PF11137	no	no	no	no	no	no	no	no
high P	aerobic	Accumulibacter delftensis	AGS_LBE_MAGs_560_c_000000000004_116	no	no	no	no	no	no	no	no	no	no	no	no	no
high P	aerobic	Accumulibacter delftensis	AGS_LBE_MAGs_560_c_000000000004_122	no	no	no	AAA ATPase domain [PF13175.10]	PF13175	no	no	no	no	no	no	no	no
high P	aerobic	Accumulibacter delftensis	AGS_LBE_MAGs_560_c_000000000005_5	no	no	no	Endonuclease/Exonuclease/phosphatase family [PF03372.27]	PF03372	no	no	no	no	no	no	no	no
high P	aerobic	Accumulibacter delftensis	AGS_LBE_MAGs_560_c_000000000005_6	K09966	uncharacterized protein	K09966	Uncharacterized protein conserved in bacteria (DUF2237) [PF09996.13]	PF09996	no	no	no	no	no	no	no	no
high P	aerobic	Accumulibacter delftensis	AGS_LBE_MAGs_560_c_000000000005_7	no	no	no	Iron-sulphur cluster assembly [PF04384.17]	PF04384	no	no	no	no	no	no	no	no
high P	aerobic	Accumulibacter delftensis	AGS_LBE_MAGs_560_c_000000000005_8	no	no	K04755	2Fe-2S iron-sulfur cluster binding domain [PF00111.31]	PF00111	no	no	no	no	no	no	no	no
high P	aerobic	Accumulibacter delftensis	AGS_LBE_MAGs_560_c_000000000005_10	K04082	molecular chaperone HscB	K04082	HSCB C-terminal oligomerisation domain [PF07743.17]; DnaJ domain [PF00226.35]	PF07743	no	no	no	no	no	no	no	no
high P	aerobic	Accumulibacter delftensis	AGS_LBE_MAGs_560_c_000000000005_11	K13628	iron-sulfur cluster assembly protein	K13628	Iron-sulphur cluster biosynthesis [PF01521.24]	PF01521	no	no	no	no	no	no	no	no
high P	aerobic	Accumulibacter delftensis	AGS_LBE_MAGs_560_c_000000000005_12	no	no	K04488	NifU-like N terminal domain [PF01592.20]	PF01592	no	no	no	no	no	no	no	no
high P	aerobic	Accumulibacter delftensis	AGS_LBE_MAGs_560_c_000000000005_13	K04487	cysteine desulfurase [EC:2.8.1.7]	K04487	Aminotransferase class-V [PF00266.23]; Pyridoxal-dependent decarboxylase conserved domain [PF00282.23]; Beta-eliminating lyase [PF01212.25]	PF00266	no	no	no	no	no	no	no	no
high P	aerobic	Accumulibacter delftensis	AGS_LBE_MAGs_560_c_000000000005_14	K04487	cysteine desulfurase [EC:2.8.1.7]	K04487	Aminotransferase class-V [PF00266.23]; Pyridoxal-dependent decarboxylase conserved domain [PF00282.23]	PF00266	no	no	no	no	no	no	no	no
high P	aerobic	Accumulibacter delftensis	AGS_LBE_MAGs_560_c_000000000005_15	K13643	Rrf2 family transcriptional regulator, iron-sulfur cluster assembly transcription factor	K13643	Iron-dependent Transcriptional regulator [PF02082.24]	PF02082	no	no	no	no	no	no	no	no
high P	aerobic	Accumulibacter delftensis	AGS_LBE_MAGs_560_c_000000000005_16	K00640	serine O-acetyltransferase [EC:2.3.1.30]	K00640	Serine acetyltransferase, N-terminal [PF06426.18]	PF06426	no	no	no	no	no	no	no	no
high P	aerobic	Accumulibacter delftensis	AGS_LBE_MAGs_560_c_000000000005_21	K01154	type I restriction enzyme, S subunit [EC:3.1.21.3]	K01154	Type I restriction modification DNA specificity domain [PF01420.23]	PF01420	no	no	no	no	no	no	no	no
high P	aerobic	Accumulibacter delftensis	AGS_LBE_MAGs_560_c_000000000005_22	no	no	no	AAA domain, putative AbiEii toxin, Type IV TA system [PF13304.10]; AAA ATPase domain [PF13175.10]; RecF/RecN/SMC N terminal domain [PF02463.23]	PF13304	no	no	no	no	no	no	no	no
high P	aerobic	Accumulibacter delftensis	AGS_LBE_MAGs_560_c_000000000005_23	no	no	no	Domain of unknown function (DUF4276) [PF14103.10]	PF14103	no	no	no	no	no	no	no	no
high P	aerobic	Accumulibacter delftensis	AGS_LBE_MAGs_560_c_000000000005_24	K01153	type I restriction enzyme, R subunit [EC:3.1.21.3]	K01153	SWI2/SNF2 ATPase [PF18766.5]; Type I restriction enzyme R protein N terminus (HSDR_N) [PF04313.18]; Type III restriction enzyme, res subunit [PF04851.19]	PF18766	no	no	no	no	no	no	no	no
high P	aerobic	Accumulibacter delftensis	AGS_LBE_MAGs_560_c_000000000005_53	K02879	large subunit ribosomal protein L17	K02879	Ribosomal protein L17 [PF01196.23]	PF01196	no	no	no	no	no	no	no	no
high P	aerobic	Accumulibacter delftensis	AGS_LBE_MAGs_560_c_000000000005_58	K02518	translation initiation factor IF-1	K02518	Translation initiation factor 1A / IF-1 [PF01176.23]	PF01176	no	no	no	no	no	no	no	no
high P	aerobic	Accumulibacter delftensis	AGS_LBE_MAGs_560_c_000000000005_102	K01998	branched-chain amino acid transport system permease protein	K01998	Branched-chain amino acid transport system / permease component [PF02653.20]	PF02653	no	livM	ABC transporters	branched-chain amino acid	branched-chain amino acid transport system permease protein		COG4177
high P	aerobic	Accumulibacter delftensis	AGS_LBE_MAGs_560_c_000000000005_103	K01997	branched-chain amino acid transport system permease protein	K01997	Branched-chain amino acid transport system / permease component [PF02653.20]	PF02653	no	livH	ABC transporters	branched-chain amino acid	branched-chain amino acid transport system permease protein		COG0559
high P	aerobic	Accumulibacter delftensis	AGS_LBE_MAGs_560_c_000000000005_104	K01995	branched-chain amino acid transport system ATP-binding protein	K01995	ABC transporter [PF00005.31]	PF00005	no	livG	ABC transporters	branched-chain amino acid	branched-chain amino acid transport system ATP-binding protein		COG0411
high P	aerobic	Accumulibacter delftensis	AGS_LBE_MAGs_560_c_000000000005_129	no	no	no	LysR substrate binding domain [PF03466.24]; Bacterial regulatory helix-turn-helix protein, lysR family [PF00126.31]	PF03466	no	no	no	no	no	no	no	no
high P	aerobic	Accumulibacter delftensis	AGS_LBE_MAGs_560_c_000000000005_137	no	no	no	no	no	no	no	no	no	no	no	no	no
high P	aerobic	Accumulibacter delftensis	AGS_LBE_MAGs_560_c_000000000006_13	no	no	no	Bacterial Fe(2+) trafficking [PF04362.18]	PF04362	no	no	no	no	no	no	no	no
high P	aerobic	Accumulibacter delftensis	AGS_LBE_MAGs_560_c_000000000006_14	K14682	amino-acid N-acetyltransferase [EC:2.3.1.1]	K14682	Amino acid kinase family [PF00696.32]; Acetyltransferase (GNAT) family [PF00583.29]; Acetyltransferase (GNAT) domain [PF13508.11]; Acetyltransferase (GNAT) domain [PF13673.11]	PF00696	no	no	no	no	no	no	no	no
high P	aerobic	Accumulibacter delftensis	AGS_LBE_MAGs_560_c_000000000006_17	no	no	no	AhpC/TSA family [PF00578.25]; Redoxin [PF08534.14]	PF00578	no	no	no	no	no	no	no	no
high P	aerobic	Accumulibacter delftensis	AGS_LBE_MAGs_560_c_000000000006_31	K01496	phosphoribosyl-AMP cyclohydrolase [EC:3.5.4.19]	K01496	Phosphoribosyl-AMP cyclohydrolase [PF01502.22]	PF01502	no	no	no	no	no	no	no	no
high P	aerobic	Accumulibacter delftensis	AGS_LBE_MAGs_560_c_000000000006_33	K02503	histidine triad (HIT) family protein [EC:3.9.1.-]	K02503	Scavenger mRNA decapping enzyme C-term binding [PF11969.12]; HIT domain [PF01230.27]	PF11969	no	no	no	no	no	no	no	no
high P	aerobic	Accumulibacter delftensis	AGS_LBE_MAGs_560_c_000000000006_34	K03116	sec-independent protein translocase protein TatA	K03116	mttA/Hcf106 family [PF02416.20]	PF02416	no	no	no	no	no	no	no	no
high P	aerobic	Accumulibacter delftensis	AGS_LBE_MAGs_560_c_000000000006_37	no	no	no	Glutamine amidotransferases class-II [PF13230.10]; Glutamine amidotransferase domain [PF13522.10]	PF13230	no	no	no	no	no	no	no	no
high P	aerobic	Accumulibacter delftensis	AGS_LBE_MAGs_560_c_000000000006_49	K11414	NAD-dependent protein deacetylase/lipoamidase sirtuin 4 [EC:2.3.1.286 2.3.1.313]	K11414	Sir2 family [PF02146.21]	PF02146	no	no	no	no	no	no	no	no
high P	aerobic	Accumulibacter delftensis	AGS_LBE_MAGs_560_c_000000000006_50	no	no	K07497	no	no	no	no	no	no	no	no	no	no
high P	aerobic	Accumulibacter delftensis	AGS_LBE_MAGs_560_c_000000000006_52	K10844	DNA excision repair protein ERCC-2 [EC:5.6.2.3]	K10844	Helicase C-terminal domain [PF13307.10]; DEAD_2 [PF06733.19]	PF13307	no	no	no	no	no	no	no	no
high P	aerobic	Accumulibacter delftensis	AGS_LBE_MAGs_560_c_000000000006_94	no	no	K01208	Alpha amylase, catalytic domain [PF00128.28]	PF00128	no	no	no	no	no	no	no	no
high P	aerobic	Accumulibacter delftensis	AGS_LBE_MAGs_560_c_000000000006_95	no	no	no	PEP-CTERM motif [PF07589.15]	PF07589	no	no	no	no	no	no	no	no
high P	aerobic	Accumulibacter delftensis	AGS_LBE_MAGs_560_c_000000000006_96	no	no	no	DDE_Tnp_1-associated [PF13808.10]; Transposase DDE domain [PF01609.25]	PF13808	no	no	no	no	no	no	no	no
high P	aerobic	Accumulibacter delftensis	AGS_LBE_MAGs_560_c_000000000006_98	no	no	K00638	Dynactin subunit 5 [PF21711.1]	PF21711	no	no	no	no	no	no	no	no
high P	aerobic	Accumulibacter delftensis	AGS_LBE_MAGs_560_c_000000000006_104	K03746	DNA-binding protein H-NS	K03746	H-NS histone family [PF00816.25]	PF00816	no	no	no	no	no	no	no	no
high P	aerobic	Accumulibacter delftensis	AGS_LBE_MAGs_560_c_000000000006_112	K12137	hydrogenase-4 component B [EC:1.-.-.-]	K12137	Proton-conducting membrane transporter [PF00361.24]	PF00361	no	no	no	no	no	no	no	no
high P	aerobic	Accumulibacter delftensis	AGS_LBE_MAGs_560_c_000000000006_113	no	no	no	NADH dehydrogenase [PF00146.25]	PF00146	no	no	no	no	no	no	no	no
high P	aerobic	Accumulibacter delftensis	AGS_LBE_MAGs_560_c_000000000006_114	K12140	hydrogenase-4 component E [EC:1.-.-.-]	K12140	no	no	no	no	no	no	no	no	no	no
high P	aerobic	Accumulibacter delftensis	AGS_LBE_MAGs_560_c_000000000006_115	K12141	hydrogenase-4 component F [EC:1.-.-.-]	K12141	Proton-conducting membrane transporter [PF00361.24]	PF00361	no	no	no	no	no	no	no	no
high P	aerobic	Accumulibacter delftensis	AGS_LBE_MAGs_560_c_000000000006_116	no	no	no	Respiratory-chain NADH dehydrogenase, 49 Kd subunit [PF00346.23]; Respiratory-chain NADH dehydrogenase, 30 Kd subunit [PF00329.23]	PF00346	no	no	no	no	no	no	no	no
high P	aerobic	Accumulibacter delftensis	AGS_LBE_MAGs_560_c_000000000006_117	no	no	no	NADH ubiquinone oxidoreductase, 20 Kd subunit [PF01058.26]	PF01058	no	no	no	no	no	no	no	no
high P	aerobic	Accumulibacter delftensis	AGS_LBE_MAGs_560_c_000000000006_138	no	no	no	Acyltransferase family [PF01757.26]	PF01757	no	no	no	no	no	no	no	no
high P	aerobic	Accumulibacter delftensis	AGS_LBE_MAGs_560_c_000000000006_140	K13019	UDP-GlcNAc3NAcA epimerase [EC:5.1.3.23]	K13019	UDP-N-acetylglucosamine 2-epimerase [PF02350.23]	PF02350	no	wbpI	Extracellular matrix	B-band lipopolysaccharide	UDP-Glcc3cA epimerase	5.1.3.23	COG0381
high P	aerobic	Accumulibacter delftensis	AGS_LBE_MAGs_560_c_000000000006_141	K24326	aminotransferase	K24326	Queuosine biosynthesis protein QueC [PF06508.17]; Asparagine synthase [PF00733.25]	PF06508	no	no	no	no	no	no	no	no
high P	aerobic	Accumulibacter delftensis	AGS_LBE_MAGs_560_c_000000000006_142	no	no	K02500	Histidine biosynthesis protein [PF00977.25]	PF00977	no	no	no	no	no	no	no	no
high P	aerobic	Accumulibacter delftensis	AGS_LBE_MAGs_560_c_000000000006_143	K02501	imidazole glycerol-phosphate synthase subunit HisH [EC:4.3.2.10]	K02501	Glutamine amidotransferase class-I [PF00117.32]; SNO glutamine amidotransferase family [PF01174.23]	PF00117	no	no	no	no	no	no	no	no
high P	aerobic	Accumulibacter delftensis	AGS_LBE_MAGs_560_c_000000000006_144	no	no	no	no	no	no	no	no	no	no	no	no	no
high P	aerobic	Accumulibacter delftensis	AGS_LBE_MAGs_560_c_000000000006_145	no	no	no	no	no	no	no	no	no	no	no	no	no
high P	aerobic	Accumulibacter delftensis	AGS_LBE_MAGs_560_c_000000000006_155	no	no	K07494	DDE superfamily endonuclease [PF13358.10]	PF13358	no	no	no	no	no	no	no	no
high P	aerobic	Accumulibacter delftensis	AGS_LBE_MAGs_560_c_000000000007_1	no	no	K16148	Glycosyl transferases group 1 [PF00534.24]; Family 4 Glycosyltransferase in conflict systems [PF20706.1]	PF00534	no	no	no	no	no	no	no	no
high P	aerobic	Accumulibacter delftensis	AGS_LBE_MAGs_560_c_000000000007_2	no	no	no	no	no	no	no	no	no	no	no	no	no
high P	aerobic	Accumulibacter delftensis	AGS_LBE_MAGs_560_c_000000000007_15	no	no	no	no	no	no	no	no	no	no	no	no	no
high P	aerobic	Accumulibacter delftensis	AGS_LBE_MAGs_560_c_000000000007_16	K16135	LysR family transcriptional regulator, transcriptional activator for dmlA	K16135	Bacterial regulatory helix-turn-helix protein, lysR family [PF00126.31]	PF00126	no	no	no	no	no	no	no	no
high P	aerobic	Accumulibacter delftensis	AGS_LBE_MAGs_560_c_000000000007_17	K01638	malate synthase [EC:2.3.3.9]	K01638	Malate synthase, TIM barrel domain [PF01274.26]; Malate synthase, C-terminal [PF20659.1]; Malate synthase, N-terminal domain [PF20656.1]	PF01274	no	aceB	Glyoxylate shunt		Malate synthase	2.3.3.9	COG2225
high P	aerobic	Accumulibacter delftensis	AGS_LBE_MAGs_560_c_000000000007_20	K03667	ATP-dependent HslUV protease ATP-binding subunit HslU	K03667	AAA domain (Cdc48 subfamily) [PF07724.18]; ATPase family associated with various cellular activities (AAA) [PF00004.33]; AAA domain (dynein-related subfamily) [PF07728.18]; MoxR domain in the MoxR-vWA-beta-propeller ternary systems [PF20030.3]; Magnesium chelatase, subunit ChlI [PF01078.25]	PF07724	no	no	no	no	no	no	no	no
high P	aerobic	Accumulibacter delftensis	AGS_LBE_MAGs_560_c_000000000007_23	no	no	no	CobW/HypB/UreG, nucleotide-binding domain [PF02492.23]; Cobalamin synthesis protein cobW C-terminal domain [PF07683.18]	PF02492	no	no	no	no	no	no	no	no
high P	aerobic	Accumulibacter delftensis	AGS_LBE_MAGs_560_c_000000000007_24	no	no	no	Protein of unknown function (DUF1223) [PF06764.15]; Outer membrane protein Omp28 [PF11551.12]	PF06764	no	no	no	no	no	no	no	no
high P	aerobic	Accumulibacter delftensis	AGS_LBE_MAGs_560_c_000000000007_25	K07305	peptide-methionine (R)-S-oxide reductase [EC:1.8.4.12]	K07305	SelR domain [PF01641.22]	PF01641	no	no	no	no	no	no	no	no
high P	aerobic	Accumulibacter delftensis	AGS_LBE_MAGs_560_c_000000000007_41	K03624	transcription elongation factor GreA	K03624	Transcription elongation factor, N-terminal [PF03449.19]; Transcription elongation factor, GreA/GreB, C-term [PF01272.23]	PF03449	no	no	no	no	no	no	no	no
high P	aerobic	Accumulibacter delftensis	AGS_LBE_MAGs_560_c_000000000007_44	K02427	23S rRNA (uridine2552-2'-O)-methyltransferase [EC:2.1.1.166]	K02427	FtsJ-like methyltransferase [PF01728.23]	PF01728	no	no	no	no	no	no	no	no
high P	aerobic	Accumulibacter delftensis	AGS_LBE_MAGs_560_c_000000000007_49	K14393	cation/acetate symporter	K14393	Sodium:solute symporter family [PF00474.21]	PF00474	no	actP	Volatile fatty acid	transporter	Cation/acetate symporter ActP		COG4147
high P	aerobic	Accumulibacter delftensis	AGS_LBE_MAGs_560_c_000000000007_50	no	no	K02342	Exonuclease [PF00929.28]	PF00929	no	no	no	no	no	no	no	no
high P	aerobic	Accumulibacter delftensis	AGS_LBE_MAGs_560_c_000000000007_51	K07182	CBS domain-containing protein	K07182	Putative nucleotidyltransferase substrate binding domain [PF10335.13]; Putative nucleotidyltransferase DUF294 [PF03445.17]; CBS domain [PF00571.32]; Cyclic nucleotide-binding domain [PF00027.33]	PF10335	no	no	no	no	no	no	no	no
high P	aerobic	Accumulibacter delftensis	AGS_LBE_MAGs_560_c_000000000007_52	K01895	acetyl-CoA synthetase [EC:6.2.1.1]	K01895	AMP-binding enzyme [PF00501.32]; Acetyl-coenzyme A synthetase N-terminus [PF16177.9]; AMP-binding enzyme C-terminal domain [PF13193.10]	PF00501	no	acs	Volatile fatty acid	high affinity	Acetyl-coenzyme A synthetase	6.2.1.1	COG0365
high P	aerobic	Accumulibacter delftensis	AGS_LBE_MAGs_560_c_000000000007_66	K00342	NADH-quinone oxidoreductase subunit M [EC:7.1.1.2]	K00342	Proton-conducting membrane transporter [PF00361.24]; NADH-ubiquinone oxidoreductase chain 4, amino terminus [PF01059.21]	PF00361	no	no	no	no	no	no	no	no
high P	aerobic	Accumulibacter delftensis	AGS_LBE_MAGs_560_c_000000000007_67	K00341	NADH-quinone oxidoreductase subunit L [EC:7.1.1.2]	K00341	Proton-conducting membrane transporter [PF00361.24]; NADH dehydrogenase subunit 5 C-terminus [PF06455.15]; NADH-dehyrogenase subunit F, TMs, (complex I) C-terminus [PF01010.23]; NADH-Ubiquinone oxidoreductase (complex I), chain 5 N-terminus [PF00662.24]	PF00361	no	no	no	no	no	no	no	no
high P	aerobic	Accumulibacter delftensis	AGS_LBE_MAGs_560_c_000000000007_68	K00340	NADH-quinone oxidoreductase subunit K [EC:7.1.1.2]	K00340	NADH-ubiquinone/plastoquinone oxidoreductase chain 4L [PF00420.28]	PF00420	no	no	no	no	no	no	no	no
high P	aerobic	Accumulibacter delftensis	AGS_LBE_MAGs_560_c_000000000007_69	K00339	NADH-quinone oxidoreductase subunit J [EC:7.1.1.2]	K00339	NADH-ubiquinone/plastoquinone oxidoreductase chain 6 [PF00499.24]	PF00499	no	no	no	no	no	no	no	no
high P	aerobic	Accumulibacter delftensis	AGS_LBE_MAGs_560_c_000000000007_70	K00338	NADH-quinone oxidoreductase subunit I [EC:7.1.1.2]	K00338	4Fe-4S dicluster domain [PF12838.11]; 4Fe-4S dicluster domain [PF13237.10]; 4Fe-4S dicluster domain [PF14697.10]; 4Fe-4S dicluster domain [PF13187.10]; 4Fe-4S dicluster domain [PF13183.10]; 4Fe-4S binding domain [PF00037.31]; 4Fe-4S dicluster domain [PF13247.10]; 4Fe-4S dicluster domain [PF13746.10]	PF12838	no	no	no	no	no	no	no	no
high P	aerobic	Accumulibacter delftensis	AGS_LBE_MAGs_560_c_000000000007_71	K00337	NADH-quinone oxidoreductase subunit H [EC:7.1.1.2]	K00337	NADH dehydrogenase [PF00146.25]	PF00146	no	no	no	no	no	no	no	no
high P	aerobic	Accumulibacter delftensis	AGS_LBE_MAGs_560_c_000000000007_72	K00336	NADH-quinone oxidoreductase subunit G [EC:7.1.1.2]	K00336	Molybdopterin oxidoreductase [PF00384.26]; 2Fe-2S iron-sulfur cluster binding domain [PF13510.10]; NADH-ubiquinone oxidoreductase-G iron-sulfur binding region [PF10588.13]	PF00384	no	no	no	no	no	no	no	no
high P	aerobic	Accumulibacter delftensis	AGS_LBE_MAGs_560_c_000000000007_97	K13819	NifU-like protein	K13819	NifU-like N terminal domain [PF01592.20]; NifU-like domain [PF01106.21]	PF01592	no	no	no	no	no	no	no	no
high P	aerobic	Accumulibacter delftensis	AGS_LBE_MAGs_560_c_000000000008_2	no	no	no	no	no	no	no	no	no	no	no	no	no
high P	aerobic	Accumulibacter delftensis	AGS_LBE_MAGs_560_c_000000000008_27	K00937	polyphosphate kinase [EC:2.7.4.1]	K00937	Polyphosphate kinase C-terminal domain 1 [PF17941.5]; Polyphosphate kinase C-terminal domain 2 [PF13090.10]; Polyphosphate kinase middle domain [PF02503.21]; Polyphosphate kinase N-terminal domain [PF13089.10]	PF17941	no	ppk	Polyphosphate	P polyP n+1	Polyphosphate kinase	2.7.4.1
high P	aerobic	Accumulibacter delftensis	AGS_LBE_MAGs_560_c_000000000008_58	K02394	flagellar P-ring protein FlgI	K02394	Flagellar P-ring protein [PF02119.20]	PF02119	no	no	no	no	no	no	no	no
high P	aerobic	Accumulibacter delftensis	AGS_LBE_MAGs_560_c_000000000008_62	K02390	flagellar hook protein FlgE	K02390	Flagellar basal body protein FlaE [PF07559.18]; Flagellar basal body rod FlgEFG protein C-terminal [PF06429.17]	PF07559	no	flgE	Flagellar assembly	Rod and hook	flagellar hook proteinflgE
high P	aerobic	Accumulibacter delftensis	AGS_LBE_MAGs_560_c_000000000008_92	K12452	CDP-4-dehydro-6-deoxyglucose reductase, E1 [EC:1.17.1.1]	K12452	DegT/DnrJ/EryC1/StrS aminotransferase family [PF01041.21]; Aminotransferase class-V [PF00266.23]; Cys/Met metabolism PLP-dependent enzyme [PF01053.24]; L-seryl-tRNA selenium transferase [PF03841.17]; Beta-eliminating lyase [PF01212.25]	PF01041	no	no	no	no	no	no	no	no
high P	aerobic	Accumulibacter delftensis	AGS_LBE_MAGs_560_c_000000000008_93	no	no	K01710	GDP-mannose 4,6 dehydratase [PF16363.9]; NAD dependent epimerase/dehydratase family [PF01370.25]; 3-beta hydroxysteroid dehydrogenase/isomerase family [PF01073.23]	PF16363	no	no	no	no	no	no	no	no
high P	aerobic	Accumulibacter delftensis	AGS_LBE_MAGs_560_c_000000000008_94	K09690	homopolymeric O-antigen transport system permease protein	K09690	ABC-2 type transporter [PF01061.28]	PF01061	no	rfbA	ABC transporters	lipopolysaccharide O-antigen	homopolymeric O-antigen transport system permease protein		COG1682
high P	aerobic	Accumulibacter delftensis	AGS_LBE_MAGs_560_c_000000000008_95	K09691	homopolymeric O-antigen transport system ATP-binding protein [EC:7.5.2.14]	K09691	ABC transporter [PF00005.31]	PF00005	no	rfbB	ABC transporters	lipopolysaccharide O-antigen	homopolymeric O-antigen transport system ATP-binding protein [EC:7.5.2.14]	7.5.2.14	COG1134
high P	aerobic	Accumulibacter delftensis	AGS_LBE_MAGs_560_c_000000000008_96	no	no	no	Methyltransferase domain [PF13847.10]; Methyltransferase domain [PF13649.10]; Methyltransferase domain [PF08241.16]; ubiE/COQ5 methyltransferase family [PF01209.22]; Methyltransferase domain [PF13489.10]; Methyltransferase domain [PF08242.16]; Methionine biosynthesis protein MetW [PF07021.16]; Mycolic acid cyclopropane synthetase [PF02353.24]; Methyltransferase small domain [PF05175.18]; tRNA met…	PF13847	no	no	no	no	no	no	no	no
high P	aerobic	Accumulibacter delftensis	AGS_LBE_MAGs_560_c_000000000008_97	no	no	no	Glycosyltransferase like family 2 [PF13641.10]; Glycosyl transferase family 2 [PF00535.30]; Glycosyltransferase like family 2 [PF10111.13]	PF13641	no	no	no	no	no	no	no	no
high P	aerobic	Accumulibacter delftensis	AGS_LBE_MAGs_560_c_000000000008_98	no	no	no	no	no	no	no	no	no	no	no	no	no
high P	aerobic	Accumulibacter delftensis	AGS_LBE_MAGs_560_c_000000000008_99	no	no	no	Methyltransferase domain [PF13489.10]	PF13489	no	no	no	no	no	no	no	no
high P	aerobic	Accumulibacter delftensis	AGS_LBE_MAGs_560_c_000000000008_101	no	no	no	no	no	no	no	no	no	no	no	no	no
high P	aerobic	Accumulibacter delftensis	AGS_LBE_MAGs_560_c_000000000008_102	no	no	K01652	Thiamine pyrophosphate enzyme, central domain [PF00205.26]; Thiamine pyrophosphate enzyme, N-terminal TPP binding domain [PF02776.22]; Thiamine pyrophosphate enzyme, C-terminal TPP binding domain [PF02775.25]	PF00205	no	no	no	no	no	no	no	no
high P	aerobic	Accumulibacter delftensis	AGS_LBE_MAGs_560_c_000000000008_105	no	no	K00721	Glycosyl transferase family 2 [PF00535.30]; Glycosyltransferase like family 2 [PF13641.10]	PF00535	no	no	no	no	no	no	no	no
high P	aerobic	Accumulibacter delftensis	AGS_LBE_MAGs_560_c_000000000008_107	K01990	ABC-2 type transport system ATP-binding protein	K01990	ABC transporter [PF00005.31]; AAA ATPase domain [PF13175.10]	PF00005	no	no	no	no	no	no	no	no
high P	aerobic	Accumulibacter delftensis	AGS_LBE_MAGs_560_c_000000000008_111	no	no	K02650	no	no	no	pilA	Pilus system	Pilus assembly proteins	type IV pilus assembly protein PilA
high P	aerobic	Accumulibacter delftensis	AGS_LBE_MAGs_560_c_000000000009_11	K02535	UDP-3-O-[3-hydroxymyristoyl] N-acetylglucosamine deacetylase [EC:3.5.1.108]	K02535	UDP-3-O-acyl N-acetylglycosamine deacetylase [PF03331.17]	PF03331	no	no	no	no	no	no	no	no
high P	aerobic	Accumulibacter delftensis	AGS_LBE_MAGs_560_c_000000000009_13	K03590	cell division protein FtsA	K03590	Cell division protein FtsA [PF14450.10]; SHS2 domain inserted in FTSA [PF02491.24]; MreB/Mbl protein [PF06723.17]; Type IV pilus assembly protein PilM; [PF11104.12]; Hsp70 protein [PF00012.24]	PF14450	no	no	no	no	no	no	no	no
high P	aerobic	Accumulibacter delftensis	AGS_LBE_MAGs_560_c_000000000009_16	K01924	UDP-N-acetylmuramate--alanine ligase [EC:6.3.2.8]	K01924	Mur ligase middle domain [PF08245.16]; Mur ligase family, catalytic domain [PF01225.29]; Mur ligase MurD-like, N-terminal domain [PF21799.1]; Mur ligase family, glutamate ligase domain [PF02875.25]	PF08245	no	no	no	no	no	no	no	no
high P	aerobic	Accumulibacter delftensis	AGS_LBE_MAGs_560_c_000000000009_19	K01925	UDP-N-acetylmuramoylalanine--D-glutamate ligase [EC:6.3.2.9]	K01925	Mur ligase middle domain [PF08245.16]; Mur ligase MurD-like, N-terminal domain [PF21799.1]	PF08245	no	no	no	no	no	no	no	no
high P	aerobic	Accumulibacter delftensis	AGS_LBE_MAGs_560_c_000000000009_26	K03925	transcriptional regulator MraZ	K03925	MraZ protein, putative antitoxin-like [PF02381.22]	PF02381	no	no	no	no	no	no	no	no
high P	aerobic	Accumulibacter delftensis	AGS_LBE_MAGs_560_c_000000000009_35	K14393	cation/acetate symporter	K14393	Sodium:solute symporter family [PF00474.21]	PF00474	no	actP	Volatile fatty acid	transporter	Cation/acetate symporter ActP		COG4147
high P	aerobic	Accumulibacter delftensis	AGS_LBE_MAGs_560_c_000000000009_36	no	no	no	Domain of unknown function (DUF4212) [PF13937.10]	PF13937	no	no	no	no	no	no	no	no
high P	aerobic	Accumulibacter delftensis	AGS_LBE_MAGs_560_c_000000000009_72	no	no	K07025	Haloacid dehalogenase-like hydrolase [PF13419.10]; HAD-hyrolase-like [PF13242.10]	PF13419	no	no	no	no	no	no	no	no
high P	aerobic	Accumulibacter delftensis	AGS_LBE_MAGs_560_c_000000000009_84	K00014	shikimate dehydrogenase [EC:1.1.1.25]	K00014	Shikimate dehydrogenase substrate binding domain [PF08501.15]; Shikimate / quinate 5-dehydrogenase [PF01488.24]; Shikimate 5'-dehydrogenase C-terminal domain [PF18317.5]	PF08501	no	no	no	no	no	no	no	no
high P	aerobic	Accumulibacter delftensis	AGS_LBE_MAGs_560_c_000000000009_108	K07107	acyl-CoA thioester hydrolase [EC:3.1.2.-]	K07107	Thioesterase-like superfamily [PF13279.10]	PF13279	no	no	no	no	no	no	no	no
high P	aerobic	Accumulibacter delftensis	AGS_LBE_MAGs_560_c_000000000009_111	K03646	colicin import membrane protein	K03646	TonB C terminal [PF13103.10]; Procyclic acidic repetitive protein (PARP) [PF05887.15]; Gram-negative bacterial TonB protein C-terminal [PF03544.18]	PF13103	no	no	no	no	no	no	no	no
high P	aerobic	Accumulibacter delftensis	AGS_LBE_MAGs_560_c_000000000009_118	no	no	no	no	no	no	no	no	no	no	no	no	no
high P	aerobic	Accumulibacter delftensis	AGS_LBE_MAGs_560_c_000000000009_132	no	no	no	Barstar (barnase inhibitor) [PF01337.22]	PF01337	no	no	no	no	no	no	no	no
high P	aerobic	Accumulibacter delftensis	AGS_LBE_MAGs_560_c_000000000009_133	K08310	dihydroneopterin triphosphate diphosphatase [EC:3.6.1.67]	K08310	NUDIX domain [PF00293.32]	PF00293	no	no	no	no	no	no	no	no
high P	aerobic	Accumulibacter delftensis	AGS_LBE_MAGs_560_c_000000000009_134	K03089	RNA polymerase sigma-32 factor	K03089	Sigma-70, region 4 [PF04545.20]	PF04545	no	no	no	no	no	no	no	no
high P	aerobic	Accumulibacter delftensis	AGS_LBE_MAGs_560_c_000000000010_3	no	no	no	Protein of unknown function (DUF3833) [PF12915.11]	PF12915	no	no	no	no	no	no	no	no
high P	aerobic	Accumulibacter delftensis	AGS_LBE_MAGs_560_c_000000000010_35	no	no	no	Hemerythrin HHE cation binding domain [PF01814.27]	PF01814	no	no	no	no	no	no	no	no
high P	aerobic	Accumulibacter delftensis	AGS_LBE_MAGs_560_c_000000000010_36	K06975	uncharacterized protein	K08483	PEP-utilising enzyme, PEP-binding domain [PF02896.22]; GCN5-related N-acetyl-transferase [PF14542.10]; PEP-utilising enzyme, N-terminal [PF05524.17]; PEP-utilising enzyme, mobile domain [PF00391.27]; HpcH/HpaI aldolase/citrate lyase family [PF03328.18]	PF02896	no	no	no	no	no	no	no	no
high P	aerobic	Accumulibacter delftensis	AGS_LBE_MAGs_560_c_000000000010_37	no	no	K01739	Cys/Met metabolism PLP-dependent enzyme [PF01053.24]	PF01053	no	no	no	no	no	no	no	no
high P	aerobic	Accumulibacter delftensis	AGS_LBE_MAGs_560_c_000000000010_38	no	no	no	MarR family [PF12802.11]; MarR family [PF01047.26]	PF12802	no	no	no	no	no	no	no	no
high P	aerobic	Accumulibacter delftensis	AGS_LBE_MAGs_560_c_000000000010_39	no	no	no	PAS fold [PF00989.29]; PAS fold [PF08448.14]; PAS domain [PF13426.11]; PAS domain [PF13596.10]; PAS domain [PF13188.11]	PF00989	no	no	no	no	no	no	no	no
high P	aerobic	Accumulibacter delftensis	AGS_LBE_MAGs_560_c_000000000010_50	no	no	no	YhcG PDDEXK nuclease domain [PF06250.15]; DUF1016 N-terminal domain [PF17761.5]	PF06250	no	no	no	no	no	no	no	no
high P	aerobic	Accumulibacter delftensis	AGS_LBE_MAGs_560_c_000000000010_64	no	no	K01912	AMP-binding enzyme [PF00501.32]	PF00501	no	no	no	no	no	no	no	no
high P	aerobic	Accumulibacter delftensis	AGS_LBE_MAGs_560_c_000000000010_66	K21001	polysaccharide biosynthesis protein PslH	K21001	Glycosyl transferases group 1 [PF13692.10]; Glycosyl transferases group 1 [PF00534.24]; Glycosyl transferases group 1 [PF13524.10]	PF13692	no	pslH	Extracellular matrix	Psl polysaccharide	polysaccharide biosynthesis protein		COG0438
high P	aerobic	Accumulibacter delftensis	AGS_LBE_MAGs_560_c_000000000010_67	K01953	asparagine synthase (glutamine-hydrolysing) [EC:6.3.5.4]	K01953	Asparagine synthase [PF00733.25]; Glutamine amidotransferase domain [PF13537.10]; Glutamine amidotransferase domain [PF13522.10]	PF00733	no	no	no	no	no	no	no	no
high P	aerobic	Accumulibacter delftensis	AGS_LBE_MAGs_560_c_000000000010_68	K21001	polysaccharide biosynthesis protein PslH	K21001	Glycosyl transferases group 1 [PF00534.24]; Glycosyl transferases group 1 [PF13692.10]; Family 4 Glycosyltransferase in conflict systems [PF20706.1]; Glycosyltransferase Family 4 [PF13439.10]; Glycosyl transferases group 1 [PF13524.10]; Glycosyl transferase 4-like domain [PF13579.10]	PF00534	no	pslH	Extracellular matrix	Psl polysaccharide	polysaccharide biosynthesis protein		COG0438
high P	aerobic	Accumulibacter delftensis	AGS_LBE_MAGs_560_c_000000000010_69	no	no	no	Transmembrane exosortase (Exosortase_EpsH) [PF09721.14]; Protein of unknown function (DUF3485) [PF11984.12]	PF09721	no	no	no	no	no	no	no	no
high P	aerobic	Accumulibacter delftensis	AGS_LBE_MAGs_560_c_000000000010_70	no	no	no	Acetyltransferase (GNAT) domain [PF13480.11]	PF13480	no	no	no	no	no	no	no	no
high P	aerobic	Accumulibacter delftensis	AGS_LBE_MAGs_560_c_000000000010_71	K22278	peptidoglycan-N-acetylglucosamine deacetylase [EC:3.5.1.104]	K22278	Domain of unknown function (DUF3473) [PF11959.12]; Polysaccharide deacetylase [PF01522.25]	PF11959	no	no	no	no	no	no	no	no
high P	aerobic	Accumulibacter delftensis	AGS_LBE_MAGs_560_c_000000000010_73	K02450	general secretion pathway protein A	K02450	AAA domain [PF13401.10]; ATPase domain predominantly from Archaea [PF01637.22]	PF13401	no	no	no	no	no	no	no	no
high P	aerobic	Accumulibacter delftensis	AGS_LBE_MAGs_560_c_000000000010_87	no	no	K01424	Asparaginase, N-terminal [PF00710.24]	PF00710	no	no	no	no	no	no	no	no
high P	aerobic	Accumulibacter delftensis	AGS_LBE_MAGs_560_c_000000000010_88	K10001	glutamate/aspartate transport system substrate-binding protein	K10001	no	no	no	gltI	ABC transporters	glutamate/aspartate	glutamate/aspartate transport system substrate-binding protein		COG0834
high P	aerobic	Accumulibacter delftensis	AGS_LBE_MAGs_560_c_000000000010_88	K10001	glutamate/aspartate transport system substrate-binding protein	K10001	no	no	no	gltI	ABC transporters	glutamate/aspartate	glutamate/aspartate transport system substrate-binding protein		COG0834
high P	aerobic	Accumulibacter delftensis	AGS_LBE_MAGs_560_c_000000000011_38	K09926	uncharacterized protein	K09926	FixH [PF05751.15]	PF05751	no	no	no	no	no	no	no	no
high P	aerobic	Accumulibacter delftensis	AGS_LBE_MAGs_560_c_000000000011_55	K02671	type IV pilus assembly protein PilV	K02671	no	no	no	pilV	Pilus system	Pilus assembly proteins	type IV pilus assembly protein PilV
high P	aerobic	Accumulibacter delftensis	AGS_LBE_MAGs_560_c_000000000011_68	K08307	membrane-bound lytic murein transglycosylase D [EC:4.2.2.-]	K08307	Transglycosylase SLT domain [PF01464.24]; LysM domain [PF01476.24]	PF01464	no	no	no	no	no	no	no	no
high P	aerobic	Accumulibacter delftensis	AGS_LBE_MAGs_560_c_000000000011_89	K00382	dihydrolipoyl dehydrogenase [EC:1.8.1.4]	K00382	Pyridine nucleotide-disulphide oxidoreductase [PF07992.18]; Pyridine nucleotide-disulphide oxidoreductase, dimerisation domain [PF02852.26]; Pyridine nucleotide-disulphide oxidoreductase [PF00070.31]; FAD dependent oxidoreductase [PF12831.11]; HI0933-like protein [PF03486.18]	PF07992	no	lpd	TCA		dihydrolipoyl dehydrogenase [EC:1.8.1.4]	1.8.1.4	COG1249
high P	aerobic	Accumulibacter delftensis	AGS_LBE_MAGs_560_c_000000000011_90	K00658	2-oxoglutarate dehydrogenase E2 component (dihydrolipoamide succinyltransferase) [EC:2.3.1.61]	K00658	2-oxoacid dehydrogenases acyltransferase (catalytic domain) [PF00198.27]; Biotin-requiring enzyme [PF00364.26]; e3 binding domain [PF02817.21]	PF00198	no	sucB	TCA		2-oxoglutarate dehydrogenase E2 component (dihydrolipoamide succinyltransferase) [EC:2.3.1.61]	2.3.1.61	COG0508
high P	aerobic	Accumulibacter delftensis	AGS_LBE_MAGs_560_c_000000000011_91	K00164	2-oxoglutarate dehydrogenase E1 component [EC:1.2.4.2]	K00164	Dehydrogenase E1 component [PF00676.24]; 2-oxoglutarate dehydrogenase C-terminal [PF16870.9]; 2-oxoglutarate dehydrogenase N-terminus [PF16078.9]	PF00676	no	sucA	TCA		2-oxoglutarate dehydrogenase E1 component	1.2.4.2	COG0567
high P	aerobic	Accumulibacter delftensis	AGS_LBE_MAGs_560_c_000000000011_92	K01647	citrate synthase [EC:2.3.3.1]	K01647	Citrate synthase, C-terminal domain [PF00285.25]	PF00285	no	gltA	TCA		Citrate synthase	2.3.3.1	COG0372
high P	aerobic	Accumulibacter delftensis	AGS_LBE_MAGs_560_c_000000000011_97	K00241	succinate dehydrogenase cytochrome b subunit	K00241	Succinate dehydrogenase/Fumarate reductase transmembrane subunit [PF01127.26]	PF01127	no	sdhC	TCA		Succinate dehydrogenase/fumarate reductase cytochrome B subunit	1.3.5.1	COG2009
high P	aerobic	Accumulibacter delftensis	AGS_LBE_MAGs_560_c_000000000011_98	K03710	GntR family transcriptional regulator	K03710	UTRA domain [PF07702.17]; Bacterial regulatory proteins, gntR family [PF00392.25]	PF07702	no	no	no	no	no	no	no	no
high P	aerobic	Accumulibacter delftensis	AGS_LBE_MAGs_560_c_000000000011_114	no	no	no	no	no	no	no	no	no	no	no	no	no
high P	aerobic	Accumulibacter delftensis	AGS_LBE_MAGs_560_c_000000000012_5	no	no	no	Inner membrane protein YgaP-like, transmembrane domain [PF11127.12]	PF11127	no	no	no	no	no	no	no	no
high P	aerobic	Accumulibacter delftensis	AGS_LBE_MAGs_560_c_000000000012_6	no	no	K01420	Crp-like helix-turn-helix domain [PF13545.10]	PF13545	no	no	no	no	no	no	no	no
high P	aerobic	Accumulibacter delftensis	AGS_LBE_MAGs_560_c_000000000012_9	K01414	oligopeptidase A [EC:3.4.24.70]	K01414	Peptidase family M3 [PF01432.24]; Neurolysin/Thimet oligopeptidase, N-terminal domain [PF19310.3]	PF01432	no	no	no	no	no	no	no	no
high P	aerobic	Accumulibacter delftensis	AGS_LBE_MAGs_560_c_000000000012_12	K00873	pyruvate kinase [EC:2.7.1.40]	K00873	Pyruvate kinase, barrel domain [PF00224.25]; Pyruvate kinase, alpha/beta domain [PF02887.20]	PF00224	no	pyk	Embden-Meyerhof	Glycolysis	pyruvate kinase	2.7.1.40	COG0469
high P	aerobic	Accumulibacter delftensis	AGS_LBE_MAGs_560_c_000000000012_35	no	no	no	Glycosyl hydrolase family 63 C-terminal domain [PF03200.20]	PF03200	no	no	no	no	no	no	no	no
high P	aerobic	Accumulibacter delftensis	AGS_LBE_MAGs_560_c_000000000012_88	no	no	no	YCII-related domain [PF03795.18]	PF03795	no	no	no	no	no	no	no	no
high P	aerobic	Accumulibacter delftensis	AGS_LBE_MAGs_560_c_000000000012_92	K01214	isoamylase [EC:3.2.1.68]	K01214	Alpha amylase, catalytic domain [PF00128.28]; Isoamylase 1-3, C-terminal [PF21156.1]; Isoamylase, C-terminal [PF21331.1]	PF00128	no	glgX	Glycogen	Debranching	Glycogen operon protein GlgX / isoamylase / glycogen debranching enzyme	3.2.1.-	COG1523
high P	aerobic	Accumulibacter delftensis	AGS_LBE_MAGs_560_c_000000000012_93	no	no	no	EAL domain [PF00563.24]; Diguanylate cyclase, GGDEF domain [PF00990.25]; PAS domain [PF13596.10]	PF00563	no	no	no	no	no	no	no	no
high P	aerobic	Accumulibacter delftensis	AGS_LBE_MAGs_560_c_000000000013_5	no	no	no	Universal stress protein family [PF00582.30]	PF00582	no	no	no	no	no	no	no	no
high P	aerobic	Accumulibacter delftensis	AGS_LBE_MAGs_560_c_000000000013_11	no	no	K00433	alpha/beta hydrolase fold [PF00561.24]; Serine aminopeptidase, S33 [PF12146.12]; Alpha/beta hydrolase family [PF12697.11]	PF00561	no	no	no	no	no	no	no	no
high P	aerobic	Accumulibacter delftensis	AGS_LBE_MAGs_560_c_000000000013_17	no	no	K00568	3-demethylubiquinone-9 3-methyltransferase [PF06983.17]	PF06983	no	no	no	no	no	no	no	no
high P	aerobic	Accumulibacter delftensis	AGS_LBE_MAGs_560_c_000000000013_20	K07491	REP-associated tyrosine transposase	K07491	Transposase IS200 like [PF01797.20]	PF01797	no	no	no	no	no	no	no	no
high P	aerobic	Accumulibacter delftensis	AGS_LBE_MAGs_560_c_000000000013_27	K22468	polyphosphate kinase [EC:2.7.4.34]	K22468	Polyphosphate kinase 2 (PPK2) [PF03976.18]	PF03976	no	ppk2	Polyphosphate	P polyP n-1	Polyphosphate:NDP phosphotransferase 2	2.7.4.1	COG2326
high P	aerobic	Accumulibacter delftensis	AGS_LBE_MAGs_560_c_000000000013_38	K01996	branched-chain amino acid transport system ATP-binding protein	K01996	ABC transporter [PF00005.31]	PF00005	no	livF	ABC transporters	branched-chain amino acid	branched-chain amino acid transport system ATP-binding protein		COG0410
high P	aerobic	Accumulibacter delftensis	AGS_LBE_MAGs_560_c_000000000013_42	no	no	no	NAD dependent epimerase/dehydratase family [PF01370.25]; RmlD substrate binding domain [PF04321.21]; NAD(P)H-binding [PF13460.10]	PF01370	no	no	no	no	no	no	no	no
high P	aerobic	Accumulibacter delftensis	AGS_LBE_MAGs_560_c_000000000013_57	K06596	chemosensory pili system protein ChpA (sensor histidine kinase/response regulator)	K06596	Response regulator receiver domain [PF00072.28]; CheW-like domain [PF01584.23]; Histidine kinase-, DNA gyrase B-, and HSP90-like ATPase [PF02518.30]	PF00072	no	chpA	Pilus system	Chemosensory pili system proteins	chemosensory pili system protein ChpA (sensor histidine kinase/response regulator)
high P	aerobic	Accumulibacter delftensis	AGS_LBE_MAGs_560_c_000000000013_58	K02660	twitching motility protein PilJ	K02660	Methyl-accepting chemotaxis protein (MCP) signalling domain [PF00015.25]; Type IV pili methyl-accepting chemotaxis transducer N-term [PF13675.10]	PF00015	no	pilJ	Pilus system	Twitching motility proteins	twitching motility protein PilJ
high P	aerobic	Accumulibacter delftensis	AGS_LBE_MAGs_560_c_000000000013_58	K02660	twitching motility protein PilJ	K02660	Methyl-accepting chemotaxis protein (MCP) signalling domain [PF00015.25]; Type IV pili methyl-accepting chemotaxis transducer N-term [PF13675.10]	PF00015	no	pilJ	Pilus system	Twitching motility proteins	twitching motility protein PilJ
high P	aerobic	Accumulibacter delftensis	AGS_LBE_MAGs_560_c_000000000013_99	no	no	K03496	VirC1 protein [PF07015.15]; AAA domain [PF13614.10]; ATPase MipZ [PF09140.15]; Cellulose biosynthesis protein BcsQ [PF06564.16]; CobQ/CobB/MinD/ParA nucleotide binding domain [PF01656.27]; NUBPL iron-transfer P-loop NTPase [PF10609.13]	PF07015	no	no	no	no	no	no	no	no
high P	aerobic	Accumulibacter delftensis	AGS_LBE_MAGs_560_c_000000000013_102	K07220	uncharacterized protein	K07220	Protein of unknown function DUF47 [PF01865.20]	PF01865	no	no	no	no	no	no	no	no
high P	aerobic	Accumulibacter delftensis	AGS_LBE_MAGs_560_c_000000000013_103	K03306	inorganic phosphate transporter, PiT family	K03306	Phosphate transporter family [PF01384.24]	PF01384	no	pitA	Polyphosphate	P transporter	Low-affinity inorganic phosphate transporter 1		COG0306
high P	aerobic	Accumulibacter delftensis	AGS_LBE_MAGs_560_c_000000000013_104	no	no	no	no	no	no	no	no	no	no	no	no	no
high P	aerobic	Accumulibacter delftensis	AGS_LBE_MAGs_560_c_000000000014_3	no	no	K13924	CheB methylesterase [PF01339.21]	PF01339	no	no	no	no	no	no	no	no
high P	aerobic	Accumulibacter delftensis	AGS_LBE_MAGs_560_c_000000000014_12	K01434	penicillin G amidase [EC:3.5.1.11]	K01434	Penicillin amidase [PF01804.22]	PF01804	no	no	no	no	no	no	no	no
high P	aerobic	Accumulibacter delftensis	AGS_LBE_MAGs_560_c_000000000014_17	K24158	thioredoxin-dependent peroxiredoxin [EC:1.11.1.24]	K24158	AhpC/TSA family [PF00578.25]; C-terminal domain of 1-Cys peroxiredoxin [PF10417.13]	PF00578	no	no	no	no	no	no	no	no
high P	aerobic	Accumulibacter delftensis	AGS_LBE_MAGs_560_c_000000000014_19	K07403	membrane-bound serine protease (ClpP class)	K07403	Serine dehydrogenase proteinase [PF01972.20]; Clp protease [PF00574.27]; NfeD-like C-terminal, partner-binding [PF01957.22]	PF01972	no	no	no	no	no	no	no	no
high P	aerobic	Accumulibacter delftensis	AGS_LBE_MAGs_560_c_000000000014_20	no	no	no	SPFH domain / Band 7 family [PF01145.29]	PF01145	no	no	no	no	no	no	no	no
high P	aerobic	Accumulibacter delftensis	AGS_LBE_MAGs_560_c_000000000014_22	K03544	ATP-dependent Clp protease ATP-binding subunit ClpX	K03544	AAA domain (Cdc48 subfamily) [PF07724.18]; ATPase family associated with various cellular activities (AAA) [PF00004.33]; Sigma-54 interaction domain [PF14532.10]; Holliday junction DNA helicase RuvB P-loop domain [PF05496.16]; AAA domain (dynein-related subfamily) [PF07728.18]	PF07724	no	no	no	no	no	no	no	no
high P	aerobic	Accumulibacter delftensis	AGS_LBE_MAGs_560_c_000000000014_23	K07552	MFS transporter, DHA1 family, multidrug resistance protein	K07552	Major Facilitator Superfamily [PF07690.20]; Sugar (and other) transporter [PF00083.28]; Transmembrane secretion effector [PF05977.17]; Fungal trichothecene efflux pump (TRI12) [PF06609.17]	PF07690	no	no	no	no	no	no	no	no
high P	aerobic	Accumulibacter delftensis	AGS_LBE_MAGs_560_c_000000000014_24	no	no	no	Protein of unknown function (DUF455) [PF04305.18]	PF04305	no	no	no	no	no	no	no	no
high P	aerobic	Accumulibacter delftensis	AGS_LBE_MAGs_560_c_000000000014_51	no	no	no	Cytochrome b/b6/petB [PF00033.23]; Methyl-viologen-reducing hydrogenase, delta subunit [PF02662.20]; 4Fe-4S dicluster domain [PF12838.11]; 4Fe-4S dicluster domain [PF14697.10]; 4Fe-4S dicluster domain [PF13237.10]; 4Fe-4S dicluster domain [PF13187.10]; Cytochrome b(N-terminal)/b6/petB [PF13631.10]; 4Fe-4S dicluster domain [PF13534.10]	PF00033	no	no	no	no	no	no	no	no
high P	aerobic	Accumulibacter delftensis	AGS_LBE_MAGs_560_c_000000000014_87	K02012	iron(III) transport system substrate-binding protein	K02012	Bacterial extracellular solute-binding protein [PF13343.10]; Bacterial extracellular solute-binding protein [PF13416.10]; Bacterial extracellular solute-binding protein [PF13531.10]; Bacterial extracellular solute-binding protein [PF01547.29]	PF13343	no	afuA, fdpA	ABC transporters	iron (III)	iron(III) transport system substrate-binding protein		COG1840
high P	aerobic	Accumulibacter delftensis	AGS_LBE_MAGs_560_c_000000000014_89	K02010	iron(III) transport system ATP-binding protein [EC:7.2.2.7]	K02010	ABC transporter [PF00005.31]; RecF/RecN/SMC N terminal domain [PF02463.23]	PF00005	no	afuC, fdpC	ABC transporters	iron (III)	iron(III) transport system ATP-binding protein [EC:7.2.2.7]		COG3842
high P	aerobic	Accumulibacter delftensis	AGS_LBE_MAGs_560_c_000000000014_91	K21420	leucyl-tRNA---protein transferase [EC:2.3.2.29]	K21420	Arginine-tRNA-protein transferase, C terminus [PF04377.19]; Arginine-tRNA-protein transferase, N terminus [PF04376.17]	PF04377	no	no	no	no	no	no	no	no
high P	aerobic	Accumulibacter delftensis	AGS_LBE_MAGs_560_c_000000000015_23	K00606	3-methyl-2-oxobutanoate hydroxymethyltransferase [EC:2.1.2.11]	K00606	Ketopantoate hydroxymethyltransferase [PF02548.19]	PF02548	no	no	no	no	no	no	no	no
high P	aerobic	Accumulibacter delftensis	AGS_LBE_MAGs_560_c_000000000015_24	K01918	pantoate--beta-alanine ligase [EC:6.3.2.1]	K01918	Pantoate-beta-alanine ligase [PF02569.19]	PF02569	no	no	no	no	no	no	no	no
high P	aerobic	Accumulibacter delftensis	AGS_LBE_MAGs_560_c_000000000015_32	K17836	beta-lactamase class A [EC:3.5.2.6]	K17836	Beta-lactamase enzyme family [PF13354.10]	PF13354	no	no	no	no	no	no	no	no
high P	aerobic	Accumulibacter delftensis	AGS_LBE_MAGs_560_c_000000000015_34	no	no	no	no	no	no	no	no	no	no	no	no	no
high P	aerobic	Accumulibacter delftensis	AGS_LBE_MAGs_560_c_000000000015_74	no	no	K07216	no	no	no	no	no	no	no	no	no	no
high P	aerobic	Accumulibacter delftensis	AGS_LBE_MAGs_560_c_000000000015_79	K03977	GTPase	K03977	KH-domain-like of EngA bacterial GTPase enzymes, C-terminal [PF14714.10]; MnmE helical domain [PF12631.11]; 50S ribosome-binding GTPase [PF01926.27]; Ferrous iron transport protein B [PF02421.22]; Elongation factor Tu GTP binding domain [PF00009.31]; Ethanolamine utilisation - propanediol utilisation [PF10662.13]; AIG1 family [PF04548.20]; RsgA GTPase [PF03193.20]	PF14714	no	no	no	no	no	no	no	no
high P	aerobic	Accumulibacter delftensis	AGS_LBE_MAGs_560_c_000000000015_80	K17713	outer membrane protein assembly factor BamB	K17713	PQQ-like domain [PF13360.10]	PF13360	no	no	no	no	no	no	no	no
high P	aerobic	Accumulibacter delftensis	AGS_LBE_MAGs_560_c_000000000015_81	no	no	no	Tetratricopeptide repeat-like domain [PF09976.13]	PF09976	no	no	no	no	no	no	no	no
high P	aerobic	Accumulibacter delftensis	AGS_LBE_MAGs_560_c_000000000015_82	K01892	histidyl-tRNA synthetase [EC:6.1.1.21]	K01892	Histidyl-tRNA synthetase [PF13393.10]; Anticodon binding domain [PF03129.24]	PF13393	no	no	no	no	no	no	no	no
high P	aerobic	Accumulibacter delftensis	AGS_LBE_MAGs_560_c_000000000015_83	K03526	(E)-4-hydroxy-3-methylbut-2-enyl-diphosphate synthase [EC:1.17.7.1 1.17.7.3]	K03526	GcpE protein [PF04551.18]	PF04551	no	no	no	no	no	no	no	no
high P	aerobic	Accumulibacter delftensis	AGS_LBE_MAGs_560_c_000000000015_89	K11690	C4-dicarboxylate transporter, DctM subunit	K11690	Tripartite ATP-independent periplasmic transporter, DctM component [PF06808.16]	PF06808	no	dctM	Extracellular matrix	nonulosonic acid pathways (NeuAc)	C4-dicarboxylate transporter sialic acid TRAP transporter permease protein SiaT		COG3090 COG1593
high P	aerobic	Accumulibacter delftensis	AGS_LBE_MAGs_560_c_000000000016_10	K03324	phosphate:Na+ symporter	K03324	Na+/Pi-cotransporter [PF02690.19]; PhoU domain [PF01895.23]	PF02690	no	no	no	no	no	no	no	no
high P	aerobic	Accumulibacter delftensis	AGS_LBE_MAGs_560_c_000000000016_16	no	no	no	Gamma-butyrobetaine hydroxylase-like, N-terminal [PF06155.16]	PF06155	no	no	no	no	no	no	no	no
high P	aerobic	Accumulibacter delftensis	AGS_LBE_MAGs_560_c_000000000016_20	K02114	F-type H+-transporting ATPase subunit epsilon	K02114	ATP synthase, Delta/Epsilon chain, beta-sandwich domain [PF02823.20]	PF02823	no	no	no	no	no	no	no	no
high P	aerobic	Accumulibacter delftensis	AGS_LBE_MAGs_560_c_000000000016_33	K24119	NADH-dependent peroxiredoxin subunit C [EC:1.11.1.26]	K24119	AhpC/TSA family [PF00578.25]; SCO1/SenC [PF02630.18]	PF00578	no	no	no	no	no	no	no	no
high P	aerobic	Accumulibacter delftensis	AGS_LBE_MAGs_560_c_000000000016_37	K00598	trans-aconitate 2-methyltransferase [EC:2.1.1.144]	K00598	Methyltransferase domain [PF13847.10]; Methyltransferase domain [PF13489.10]; Methyltransferase domain [PF08242.16]; Methyltransferase domain [PF13649.10]; Methyltransferase small domain [PF05175.18]; Methyltransferase domain [PF08241.16]; ubiE/COQ5 methyltransferase family [PF01209.22]; Tellurite resistance protein TehB [PF03848.18]; Protein-L-isoaspartate(D-aspartate) O-methyltransferase (PCMT)…	PF13847	no	no	no	no	no	no	no	no
high P	aerobic	Accumulibacter delftensis	AGS_LBE_MAGs_560_c_000000000016_75	no	no	K00845	ROK family [PF00480.24]; BadF/BadG/BcrA/BcrD ATPase family [PF01869.24]	PF00480	no	no	no	no	no	no	no	no
high P	aerobic	Accumulibacter delftensis	AGS_LBE_MAGs_560_c_000000000016_86	no	no	no	Protein of unknown function (DUF1214) [PF06742.15]; Protein of unknown function (DUF1254) [PF06863.16]	PF06742	no	no	no	no	no	no	no	no
high P	aerobic	Accumulibacter delftensis	AGS_LBE_MAGs_560_c_000000000017_6	no	no	no	CBS domain [PF00571.32]	PF00571	no	no	no	no	no	no	no	no
high P	aerobic	Accumulibacter delftensis	AGS_LBE_MAGs_560_c_000000000017_7	no	no	no	Nitrogen regulatory protein P-II [PF00543.26]	PF00543	no	no	no	no	no	no	no	no
high P	aerobic	Accumulibacter delftensis	AGS_LBE_MAGs_560_c_000000000017_8	no	no	no	Protein of unknown function (DUF1538) [PF07556.15]	PF07556	no	no	no	no	no	no	no	no
high P	aerobic	Accumulibacter delftensis	AGS_LBE_MAGs_560_c_000000000017_11	no	no	no	no	no	no	no	no	no	no	no	no	no
high P	aerobic	Accumulibacter delftensis	AGS_LBE_MAGs_560_c_000000000017_37	no	no	no	no	no	no	no	no	no	no	no	no	no
high P	aerobic	Accumulibacter delftensis	AGS_LBE_MAGs_560_c_000000000017_54	no	no	K02454	Type II/IV secretion system protein [PF00437.24]	PF00437	no	no	no	no	no	no	no	no
high P	aerobic	Accumulibacter delftensis	AGS_LBE_MAGs_560_c_000000000017_56	K02456	general secretion pathway protein G	K02456	Type II secretion system (T2SS), protein G [PF08334.15]	PF08334	no	no	no	no	no	no	no	no
high P	aerobic	Accumulibacter delftensis	AGS_LBE_MAGs_560_c_000000000017_64	K09007	GTP cyclohydrolase IB [EC:3.5.4.16]	K09007	Type I GTP cyclohydrolase folE2 [PF02649.18]	PF02649	no	no	no	no	no	no	no	no
high P	aerobic	Accumulibacter delftensis	AGS_LBE_MAGs_560_c_000000000017_72	K01649	2-isopropylmalate synthase [EC:2.3.3.13]	K01649	HMGL-like [PF00682.23]; LeuA allosteric (dimerisation) domain [PF08502.14]	PF00682	no	no	no	no	no	no	no	no
high P	aerobic	Accumulibacter delftensis	AGS_LBE_MAGs_560_c_000000000017_80	no	no	no	RDD family [PF06271.16]	PF06271	no	no	no	no	no	no	no	no
high P	aerobic	Accumulibacter delftensis	AGS_LBE_MAGs_560_c_000000000017_81	K11720	lipopolysaccharide export system permease protein	K11720	Lipopolysaccharide export system permease LptF/LptG [PF03739.18]	PF03739	no	lptG	ABC transporters	lipopolysaccharide	lipopolysaccharide export system permease protein		COG0795
high P	aerobic	Accumulibacter delftensis	AGS_LBE_MAGs_560_c_000000000017_92	K06891	ATP-dependent Clp protease adaptor protein ClpS	K06891	ATP-dependent Clp protease adaptor protein ClpS [PF02617.21]	PF02617	no	no	no	no	no	no	no	no
high P	aerobic	Accumulibacter delftensis	AGS_LBE_MAGs_560_c_000000000017_95	no	no	K06867	Ankyrin repeats (3 copies) [PF12796.11]; Ankyrin repeats (many copies) [PF13637.10]; Ankyrin repeats (many copies) [PF13857.10]	PF12796	no	no	no	no	no	no	no	no
high P	aerobic	Accumulibacter delftensis	AGS_LBE_MAGs_560_c_000000000017_106	no	no	no	Thymidylate kinase [PF02223.21]	PF02223	no	no	no	no	no	no	no	no
high P	aerobic	Accumulibacter delftensis	AGS_LBE_MAGs_560_c_000000000018_1	no	no	no	no	no	no	no	no	no	no	no	no	no
high P	aerobic	Accumulibacter delftensis	AGS_LBE_MAGs_560_c_000000000018_10	no	no	no	Protein phosphatase 2C [PF13672.10]	PF13672	no	no	no	no	no	no	no	no
high P	aerobic	Accumulibacter delftensis	AGS_LBE_MAGs_560_c_000000000018_11	no	no	no	Protein kinase domain [PF00069.29]	PF00069	no	no	no	no	no	no	no	no
high P	aerobic	Accumulibacter delftensis	AGS_LBE_MAGs_560_c_000000000018_16	K03702	excinuclease ABC subunit B	K03702	UvrB interaction domain [PF17757.5]; Ultra-violet resistance protein B [PF12344.12]; Type III restriction enzyme, res subunit [PF04851.19]; Helicase conserved C-terminal domain [PF00271.35]	PF17757	no	no	no	no	no	no	no	no
high P	aerobic	Accumulibacter delftensis	AGS_LBE_MAGs_560_c_000000000018_21	no	no	no	TIR domain [PF13676.10]; TIR domain [PF01582.24]	PF13676	no	no	no	no	no	no	no	no
high P	aerobic	Accumulibacter delftensis	AGS_LBE_MAGs_560_c_000000000018_30	no	no	no	Thioredoxin domain [PF13192.10]	PF13192	no	no	no	no	no	no	no	no
high P	aerobic	Accumulibacter delftensis	AGS_LBE_MAGs_560_c_000000000018_34	K14393	cation/acetate symporter	K14393	Sodium:solute symporter family [PF00474.21]	PF00474	no	actP	Volatile fatty acid	transporter	Cation/acetate symporter ActP		COG4147
high P	aerobic	Accumulibacter delftensis	AGS_LBE_MAGs_560_c_000000000018_35	no	no	no	Protein of unknown function, DUF485 [PF04341.16]	PF04341	no	no	no	no	no	no	no	no
high P	aerobic	Accumulibacter delftensis	AGS_LBE_MAGs_560_c_000000000018_53	no	no	no	Coenzyme PQQ synthesis protein D (PqqD) [PF05402.16]	PF05402	no	no	no	no	no	no	no	no
high P	aerobic	Accumulibacter delftensis	AGS_LBE_MAGs_560_c_000000000018_54	no	no	no	Uncharacterised nucleotidyltransferase [PF14907.10]	PF14907	no	no	no	no	no	no	no	no
high P	aerobic	Accumulibacter delftensis	AGS_LBE_MAGs_560_c_000000000018_56	K07726	putative transcriptional regulator	K07726	Antitoxin component of bacterial toxin-antitoxin system, MqsA [PF15731.9]; Helix-turn-helix [PF01381.26]; Domain of unknown function (DUF1870) [PF08965.14]; Helix-turn-helix domain [PF12844.11]	PF15731	no	no	no	no	no	no	no	no
high P	aerobic	Accumulibacter delftensis	AGS_LBE_MAGs_560_c_000000000018_57	K07726	putative transcriptional regulator	K07726	RelE toxin of RelE / RelB toxin-antitoxin system [PF06296.16]	PF06296	no	no	no	no	no	no	no	no
high P	aerobic	Accumulibacter delftensis	AGS_LBE_MAGs_560_c_000000000018_75	K21084	diguanylate cyclase [EC:2.7.7.65]	K21084	EAL domain [PF00563.24]; Diguanylate cyclase, GGDEF domain [PF00990.25]; UPF0242 C-terminal PAS-like domain [PF18095.5]; PAS domain [PF14598.10]; PAS fold [PF08448.14]; PAS fold [PF00989.29]; PAS domain [PF13426.11]; PAS fold [PF08447.16]	PF00563	no	yegE	c-di-GMP sigling pathway	c-di-GMP sigling pathway	diguanylate cyclase [EC:2.7.7.65]	2.7.7.65
high P	aerobic	Accumulibacter delftensis	AGS_LBE_MAGs_560_c_000000000019_68	K02204	homoserine kinase type II [EC:2.7.1.39]	K02204	Phosphotransferase enzyme family [PF01636.27]	PF01636	no	no	no	no	no	no	no	no
high P	aerobic	Accumulibacter delftensis	AGS_LBE_MAGs_560_c_000000000019_71	K00969	nicotinate-nucleotide adenylyltransferase [EC:2.7.7.18]	K00969	Cytidylyltransferase-like [PF01467.30]	PF01467	no	no	no	no	no	no	no	no
high P	aerobic	Accumulibacter delftensis	AGS_LBE_MAGs_560_c_000000000019_72	K09710	ribosome-associated protein	K09710	Ribosomal silencing factor during starvation [PF02410.19]	PF02410	no	no	no	no	no	no	no	no
high P	aerobic	Accumulibacter delftensis	AGS_LBE_MAGs_560_c_000000000020_4	K00986	RNA-directed DNA polymerase [EC:2.7.7.49]	K00986	Reverse transcriptase (RNA-dependent DNA polymerase) [PF00078.31]	PF00078	no	no	no	no	no	no	no	no
high P	aerobic	Accumulibacter delftensis	AGS_LBE_MAGs_560_c_000000000020_6	no	no	no	Cytochrome c [PF00034.25]; Cytochrome C oxidase, cbb3-type, subunit III [PF13442.10]	PF00034	no	no	no	no	no	no	no	no
high P	aerobic	Accumulibacter delftensis	AGS_LBE_MAGs_560_c_000000000020_7	no	no	no	PIN domain [PF01850.25]	PF01850	no	no	no	no	no	no	no	no
high P	aerobic	Accumulibacter delftensis	AGS_LBE_MAGs_560_c_000000000020_35	no	no	no	Protein of unknown function (DUF2894) [PF11445.12]	PF11445	no	no	no	no	no	no	no	no
high P	aerobic	Accumulibacter delftensis	AGS_LBE_MAGs_560_c_000000000020_37	K01153	type I restriction enzyme, R subunit [EC:3.1.21.3]	K01153	SWI2/SNF2 ATPase [PF18766.5]; Type I restriction enzyme R protein N terminus (HSDR_N) [PF04313.18]; Type III restriction enzyme, res subunit [PF04851.19]	PF18766	no	no	no	no	no	no	no	no
high P	aerobic	Accumulibacter delftensis	AGS_LBE_MAGs_560_c_000000000020_38	no	no	no	Histidine kinase-, DNA gyrase B-, and HSP90-like ATPase [PF13589.10]	PF13589	no	no	no	no	no	no	no	no
high P	aerobic	Accumulibacter delftensis	AGS_LBE_MAGs_560_c_000000000020_39	K00558	DNA (cytosine-5)-methyltransferase 1 [EC:2.1.1.37]	K00558	C-5 cytosine-specific DNA methylase [PF00145.21]	PF00145	no	no	no	no	no	no	no	no
high P	aerobic	Accumulibacter delftensis	AGS_LBE_MAGs_560_c_000000000020_47	K03666	host factor-I protein	K03666	Hfq protein [PF17209.7]	PF17209	no	hfq	Quorum sensing		host factor-I protein
high P	aerobic	Accumulibacter delftensis	AGS_LBE_MAGs_560_c_000000000020_53	K01939	adenylosuccinate synthase [EC:6.3.4.4]	K01939	Adenylosuccinate synthetase [PF00709.25]	PF00709	no	no	no	no	no	no	no	no
high P	aerobic	Accumulibacter delftensis	AGS_LBE_MAGs_560_c_000000000020_57	K00817	histidinol-phosphate aminotransferase [EC:2.6.1.9]	K00817	Aminotransferase class I and II [PF00155.25]	PF00155	no	no	no	no	no	no	no	no
high P	aerobic	Accumulibacter delftensis	AGS_LBE_MAGs_560_c_000000000020_73	no	no	no	Uncharacterised nucleotidyltransferase [PF14907.10]	PF14907	no	no	no	no	no	no	no	no
high P	aerobic	Accumulibacter delftensis	AGS_LBE_MAGs_560_c_000000000020_85	K00099	1-deoxy-D-xylulose-5-phosphate reductoisomerase [EC:1.1.1.267]	K00099	DXP reductoisomerase C-terminal domain [PF13288.10]; 1-deoxy-D-xylulose 5-phosphate reductoisomerase [PF02670.20]; 1-deoxy-D-xylulose 5-phosphate reductoisomerase C-terminal domain [PF08436.16]	PF13288	no	no	no	no	no	no	no	no
high P	aerobic	Accumulibacter delftensis	AGS_LBE_MAGs_560_c_000000000020_86	K11749	regulator of sigma E protease [EC:3.4.24.-]	K11749	Peptidase family M50 [PF02163.26]; PDZ domain [PF13180.10]; PDZ domain [PF17820.5]	PF02163	no	no	no	no	no	no	no	no
high P	aerobic	Accumulibacter delftensis	AGS_LBE_MAGs_560_c_000000000020_88	K06142	outer membrane protein	K06142	Outer membrane protein (OmpH-like) [PF03938.18]	PF03938	no	no	no	no	no	no	no	no
high P	aerobic	Accumulibacter delftensis	AGS_LBE_MAGs_560_c_000000000021_56	K11085	ATP-binding cassette, subfamily B, bacterial MsbA [EC:7.5.2.6]	K11085	ABC transporter [PF00005.31]; ABC transporter transmembrane region [PF00664.27]; RecF/RecN/SMC N terminal domain [PF02463.23]	PF00005	no	no	no	no	no	no	no	no
high P	aerobic	Accumulibacter delftensis	AGS_LBE_MAGs_560_c_000000000021_56	K11085	ATP-binding cassette, subfamily B, bacterial MsbA [EC:7.5.2.6]	K11085	ABC transporter [PF00005.31]; ABC transporter transmembrane region [PF00664.27]; RecF/RecN/SMC N terminal domain [PF02463.23]	PF00005	no	no	no	no	no	no	no	no
high P	aerobic	Accumulibacter delftensis	AGS_LBE_MAGs_560_c_000000000022_3	no	no	no	Protein of unknown function (DUF1778) [PF08681.15]	PF08681	no	no	no	no	no	no	no	no
high P	aerobic	Accumulibacter delftensis	AGS_LBE_MAGs_560_c_000000000022_43	no	no	no	TIR domain [PF13676.10]	PF13676	no	no	no	no	no	no	no	no
high P	aerobic	Accumulibacter delftensis	AGS_LBE_MAGs_560_c_000000000022_46	no	no	K24696	Radical SAM superfamily [PF04055.25]; 4Fe-4S single cluster domain [PF13353.10]; Iron-sulfur cluster-binding domain [PF13186.10]	PF04055	no	no	no	no	no	no	no	no
high P	aerobic	Accumulibacter delftensis	AGS_LBE_MAGs_560_c_000000000022_51	no	no	no	no	no	no	no	no	no	no	no	no	no
high P	aerobic	Accumulibacter delftensis	AGS_LBE_MAGs_560_c_000000000022_63	no	no	no	no	no	no	no	no	no	no	no	no	no
high P	aerobic	Accumulibacter delftensis	AGS_LBE_MAGs_560_c_000000000023_6	no	no	no	no	no	no	no	no	no	no	no	no	no
high P	aerobic	Accumulibacter delftensis	AGS_LBE_MAGs_560_c_000000000023_15	no	no	no	no	no	no	no	no	no	no	no	no	no
high P	aerobic	Accumulibacter delftensis	AGS_LBE_MAGs_560_c_000000000023_16	no	no	no	BrxA [PF08849.15]	PF08849	no	no	no	no	no	no	no	no
high P	aerobic	Accumulibacter delftensis	AGS_LBE_MAGs_560_c_000000000023_20	no	no	no	MmeI, DNA-methyltransferase domain [PF20473.2]; Eco57I restriction-modification methylase [PF07669.15]; N-6 DNA Methylase [PF02384.20]	PF20473	no	no	no	no	no	no	no	no
high P	aerobic	Accumulibacter delftensis	AGS_LBE_MAGs_560_c_000000000023_37	K02078	acyl carrier protein	K02078	Acyl transferase domain [PF00698.25]; Beta-ketoacyl synthase, N-terminal domain [PF00109.30]; KR domain [PF08659.14]; Beta-ketoacyl synthase, C-terminal domain [PF02801.26]; Ketoacyl-synthetase C-terminal extension [PF16197.9]; Zinc-binding dehydrogenase [PF13602.10]; Polyketide synthase dehydratase N-terminal domain [PF14765.10]; Zinc-binding dehydrogenase [PF00107.30]; Polyketide synthase dehyd…	PF00698	no	no	no	no	no	no	no	no
high P	aerobic	Accumulibacter delftensis	AGS_LBE_MAGs_560_c_000000000023_38	K00652	8-amino-7-oxononanoate synthase [EC:2.3.1.47]	K00652	Cys/Met metabolism PLP-dependent enzyme [PF01053.24]	PF01053	no	no	no	no	no	no	no	no
high P	aerobic	Accumulibacter delftensis	AGS_LBE_MAGs_560_c_000000000024_2	K05808	ribosome hibernation promoting factor	K05808	Sigma 54 modulation protein / S30EA ribosomal protein [PF02482.23]	PF02482	no	no	no	no	no	no	no	no
high P	aerobic	Accumulibacter delftensis	AGS_LBE_MAGs_560_c_000000000024_3	K02806	nitrogen PTS system EIIA component [EC:2.7.1.-]	K02806	Phosphoenolpyruvate-dependent sugar phosphotransferase system, EIIA 2 [PF00359.26]	PF00359	no	no	no	no	no	no	no	no
high P	aerobic	Accumulibacter delftensis	AGS_LBE_MAGs_560_c_000000000024_4	K06023	HPr kinase/phosphorylase [EC:2.7.11.- 2.7.4.-]	K06023	HPr Serine kinase C-terminal domain [PF07475.16]; HPr Serine kinase N terminus [PF02603.20]	PF07475	no	no	no	no	no	no	no	no
high P	aerobic	Accumulibacter delftensis	AGS_LBE_MAGs_560_c_000000000024_7	K03981	thiol:disulfide interchange protein DsbC [EC:5.3.4.1]	K03981	Thioredoxin-like domain [PF13098.10]; Disulfide bond isomerase protein N-terminus [PF10411.13]	PF13098	no	no	no	no	no	no	no	no
high P	aerobic	Accumulibacter delftensis	AGS_LBE_MAGs_560_c_000000000024_8	no	no	no	Trypsin-like peptidase domain [PF13365.10]	PF13365	no	no	no	no	no	no	no	no
high P	aerobic	Accumulibacter delftensis	AGS_LBE_MAGs_560_c_000000000024_16	no	no	no	Bacterial transglutaminase-like N-terminal region [PF08379.14]; Transglutaminase-like superfamily [PF01841.23]	PF08379	no	no	no	no	no	no	no	no
high P	aerobic	Accumulibacter delftensis	AGS_LBE_MAGs_560_c_000000000024_27	no	no	K05527	BolA-like protein [PF01722.22]	PF01722	no	no	no	no	no	no	no	no
high P	aerobic	Accumulibacter delftensis	AGS_LBE_MAGs_560_c_000000000024_28	no	no	K01992	ABC-2 type transporter [PF01061.28]	PF01061	no	no	no	no	no	no	no	no
high P	aerobic	Accumulibacter delftensis	AGS_LBE_MAGs_560_c_000000000024_46	no	no	no	no	no	no	no	no	no	no	no	no	no
high P	aerobic	Accumulibacter delftensis	AGS_LBE_MAGs_560_c_000000000025_7	no	no	no	Antitoxin component of bacterial toxin-antitoxin system, MqsA [PF15731.9]; Helix-turn-helix domain [PF12844.11]	PF15731	no	no	no	no	no	no	no	no
high P	aerobic	Accumulibacter delftensis	AGS_LBE_MAGs_560_c_000000000025_16	K01999	branched-chain amino acid transport system substrate-binding protein	K01999	Periplasmic binding protein [PF13458.10]	PF13458	no	livK	ABC transporters	branched-chain amino acid	branched-chain amino acid transport system substrate-binding protein		COG0683
high P	aerobic	Accumulibacter delftensis	AGS_LBE_MAGs_560_c_000000000025_36	K02482	two-component system, NtrC family, sensor kinase [EC:2.7.13.3]	K02482	Histidine kinase-, DNA gyrase B-, and HSP90-like ATPase [PF02518.30]; PAS fold [PF00989.29]; PAS domain [PF13426.11]; PAS fold [PF08448.14]; UPF0242 C-terminal PAS-like domain [PF18095.5]; GHKL domain [PF14501.10]; PAS domain [PF13188.11]; PAS domain [PF13596.10]	PF02518	no	no	no	no	no	no	no	no
high P	aerobic	Accumulibacter delftensis	AGS_LBE_MAGs_560_c_000000000025_46	K19416	modulator of FtsH protease	K19416	Inhibitor of apoptosis-promoting Bax1 [PF01027.24]	PF01027	no	no	no	no	no	no	no	no
high P	aerobic	Accumulibacter delftensis	AGS_LBE_MAGs_560_c_000000000025_52	no	no	no	EAL domain [PF00563.24]	PF00563	no	no	no	no	no	no	no	no
high P	aerobic	Accumulibacter delftensis	AGS_LBE_MAGs_560_c_000000000025_53	no	no	no	Diguanylate cyclase, GGDEF domain [PF00990.25]; PAS fold [PF00989.29]; UPF0242 C-terminal PAS-like domain [PF18095.5]; PAS fold [PF08448.14]; PAS domain [PF13426.11]; PAS fold [PF08447.16]; PAS domain [PF13188.11]	PF00990	no	no	no	no	no	no	no	no
high P	aerobic	Accumulibacter delftensis	AGS_LBE_MAGs_560_c_000000000026_8	no	no	no	CHRD domain [PF07452.16]; PEP-CTERM motif [PF07589.15]	PF07452	no	no	no	no	no	no	no	no
high P	aerobic	Accumulibacter delftensis	AGS_LBE_MAGs_560_c_000000000026_42	no	no	no	DNA methylase [PF01555.22]	PF01555	no	no	no	no	no	no	no	no
high P	aerobic	Accumulibacter delftensis	AGS_LBE_MAGs_560_c_000000000026_43	no	no	K03655	Filamentation induced by cAMP protein Fic-like, C-terminal domain [PF21247.1]; Putative ATP-dependent DNA helicase recG C-terminal [PF13749.10]; Schlafen, AlbA_2 [PF04326.18]	PF21247	no	no	no	no	no	no	no	no
high P	aerobic	Accumulibacter delftensis	AGS_LBE_MAGs_560_c_000000000027_31	K02493	release factor glutamine methyltransferase [EC:2.1.1.297]	K02493	Methyltransferase small domain [PF05175.18]; PrmC N-terminal domain [PF17827.5]; Methyltransferase domain [PF13847.10]; Methyltransferase domain [PF13649.10]; Ribosomal protein L11 methyltransferase (PrmA) [PF06325.17]; N-6 DNA Methylase [PF02384.20]; Conserved hypothetical protein 95 [PF03602.19]; ubiE/COQ5 methyltransferase family [PF01209.22]; Tellurite resistance protein TehB [PF03848.18]; RN…	PF05175	no	no	no	no	no	no	no	no
high P	aerobic	Accumulibacter delftensis	AGS_LBE_MAGs_560_c_000000000027_41	K02496	uroporphyrin-III C-methyltransferase [EC:2.1.1.107]	K02496	HemX, putative uroporphyrinogen-III C-methyltransferase [PF04375.18]	PF04375	no	no	no	no	no	no	no	no
high P	aerobic	Accumulibacter delftensis	AGS_LBE_MAGs_560_c_000000000027_42	K02498	HemY protein	K02498	HemY protein N-terminus [PF07219.17]	PF07219	no	no	no	no	no	no	no	no
high P	aerobic	Accumulibacter delftensis	AGS_LBE_MAGs_560_c_000000000028_10	no	no	no	Glycosyl transferase family 2 [PF00535.30]; Glycosyltransferase like family 2 [PF13641.10]	PF00535	no	no	no	no	no	no	no	no
high P	aerobic	Accumulibacter delftensis	AGS_LBE_MAGs_560_c_000000000028_13	no	no	K21011	Glycosyl transferases group 1 [PF00534.24]; Glycosyl transferases group 1 [PF13692.10]; Glycosyltransferase Family 4 [PF13439.10]; Glycosyl transferase 4-like domain [PF13579.10]; Glycosyl transferase 4-like [PF13477.10]	PF00534	no	pelF	Extracellular matrix	Pel operon	polysaccharide biosynthesis protein		COG0438
high P	aerobic	Accumulibacter delftensis	AGS_LBE_MAGs_560_c_000000000028_17	no	no	no	no	no	no	no	no	no	no	no	no	no
high P	aerobic	Accumulibacter delftensis	AGS_LBE_MAGs_560_c_000000000028_26	K14060	putative DNA-invertase from lambdoid prophage Rac	K14060	Resolvase, N terminal domain [PF00239.25]; Helix-turn-helix domain of resolvase [PF02796.19]	PF00239	no	no	no	no	no	no	no	no
high P	aerobic	Accumulibacter delftensis	AGS_LBE_MAGs_560_c_000000000028_41	K03188	urease accessory protein	K03188	UreF [PF01730.20]	PF01730	no	no	no	no	no	no	no	no
high P	aerobic	Accumulibacter delftensis	AGS_LBE_MAGs_560_c_000000000028_42	K03189	urease accessory protein	K03189	CobW/HypB/UreG, nucleotide-binding domain [PF02492.23]	PF02492	no	no	no	no	no	no	no	no
high P	aerobic	Accumulibacter delftensis	AGS_LBE_MAGs_560_c_000000000029_12	K12340	outer membrane protein	K12340	Outer membrane efflux protein [PF02321.22]	PF02321	no	no	no	no	no	no	no	no
high P	aerobic	Accumulibacter delftensis	AGS_LBE_MAGs_560_c_000000000029_21	K02004	putative ABC transport system permease protein	K02004	FtsX-like permease family [PF02687.25]	PF02687	no	no	no	no	no	no	no	no
high P	aerobic	Accumulibacter delftensis	AGS_LBE_MAGs_560_c_000000000029_22	no	no	no	Erythromycin biosynthesis protein CIII-like, C-terminal domain [PF06722.16]; UDP-glucoronosyl and UDP-glucosyl transferase [PF00201.22]; Glycosyltransferase family 28 C-terminal domain [PF04101.20]; Glycosyl transferase family 1 [PF13528.10]	PF06722	no	no	no	no	no	no	no	no
high P	aerobic	Accumulibacter delftensis	AGS_LBE_MAGs_560_c_000000000029_23	no	no	no	GMC oxidoreductase [PF00732.23]; GMC oxidoreductase [PF05199.17]	PF00732	no	no	no	no	no	no	no	no
high P	aerobic	Accumulibacter delftensis	AGS_LBE_MAGs_560_c_000000000029_24	no	no	no	Methyltransferase domain [PF13489.10]; Methyltransferase domain [PF08242.16]; Methyltransferase domain [PF08241.16]; Methyltransferase domain [PF13847.10]; Methyltransferase domain [PF13649.10]; Protein of unknown function (DUF1698) [PF08003.15]	PF13489	no	no	no	no	no	no	no	no
high P	aerobic	Accumulibacter delftensis	AGS_LBE_MAGs_560_c_000000000029_25	no	no	no	Methyltransferase domain [PF13847.10]; ubiE/COQ5 methyltransferase family [PF01209.22]; Methyltransferase domain [PF13649.10]; Methyltransferase domain [PF08242.16]; Methyltransferase domain [PF08241.16]; Methyltransferase domain [PF13489.10]; Mycolic acid cyclopropane synthetase [PF02353.24]; Protein-L-isoaspartate(D-aspartate) O-methyltransferase (PCMT) [PF01135.23]; MraW methylase family [PF01…	PF13847	no	no	no	no	no	no	no	no
high P	aerobic	Accumulibacter delftensis	AGS_LBE_MAGs_560_c_000000000029_39	K15778	phosphomannomutase / phosphoglucomutase [EC:5.4.2.8 5.4.2.2]	K15778	Phosphoglucomutase/phosphomannomutase, alpha/beta/alpha domain I [PF02878.20]; Phosphoglucomutase/phosphomannomutase, alpha/beta/alpha domain II [PF02879.20]; Phosphoglucomutase/phosphomannomutase, alpha/beta/alpha domain III [PF02880.20]; Phosphoglucomutase/phosphomannomutase, C-terminal domain [PF00408.24]	PF02878	no	no	no	no	no	no	no	no
high P	aerobic	Accumulibacter delftensis	AGS_LBE_MAGs_560_c_000000000029_40	K07181	c-di-GMP phosphodiesterase [EC:3.1.4.52]	K07181	HDOD domain [PF08668.16]; EAL domain [PF00563.24]	PF08668	no	no	no	no	no	no	no	no
high P	aerobic	Accumulibacter delftensis	AGS_LBE_MAGs_560_c_000000000030_28	no	no	no	Domain of unknown function (DUF4157) [PF13699.10]	PF13699	no	no	no	no	no	no	no	no
high P	aerobic	Accumulibacter delftensis	AGS_LBE_MAGs_560_c_000000000032_7	no	no	no	no	no	no	no	no	no	no	no	no	no
high P	aerobic	Accumulibacter delftensis	AGS_LBE_MAGs_560_c_000000000032_18	K07220	uncharacterized protein	K07220	Protein of unknown function DUF47 [PF01865.20]	PF01865	no	no	no	no	no	no	no	no
high P	aerobic	Accumulibacter delftensis	AGS_LBE_MAGs_560_c_000000000032_19	K03306	inorganic phosphate transporter, PiT family	K03306	Phosphate transporter family [PF01384.24]	PF01384	no	pitA	Polyphosphate	P transporter	Low-affinity inorganic phosphate transporter 1		COG0306
high P	aerobic	Accumulibacter delftensis	AGS_LBE_MAGs_560_c_000000000032_20	K07220	uncharacterized protein	K07220	Protein of unknown function DUF47 [PF01865.20]	PF01865	no	no	no	no	no	no	no	no
high P	aerobic	Accumulibacter delftensis	AGS_LBE_MAGs_560_c_000000000032_23	no	no	no	Antibiotic biosynthesis monooxygenase [PF03992.20]	PF03992	no	no	no	no	no	no	no	no
high P	aerobic	Accumulibacter delftensis	AGS_LBE_MAGs_560_c_000000000032_24	no	no	no	ER-bound oxygenase mpaB/B'/Rubber oxygenase, catalytic domain [PF09995.13]	PF09995	no	no	no	no	no	no	no	no
high P	aerobic	Accumulibacter delftensis	AGS_LBE_MAGs_560_c_000000000032_25	K01156	type III restriction enzyme [EC:3.1.21.5]	K01156	Type III restriction enzyme, res subunit [PF04851.19]	PF04851	no	no	no	no	no	no	no	no
high P	aerobic	Accumulibacter delftensis	AGS_LBE_MAGs_560_c_000000000033_16	K06949	ribosome biogenesis GTPase / thiamine phosphate phosphatase [EC:3.6.1.- 3.1.3.100]	K06949	RsgA GTPase [PF03193.20]	PF03193	no	no	no	no	no	no	no	no
high P	aerobic	Accumulibacter delftensis	AGS_LBE_MAGs_560_c_000000000033_17	K01724	4a-hydroxytetrahydrobiopterin dehydratase [EC:4.2.1.96]	K01724	Pterin 4 alpha carbinolamine dehydratase [PF01329.23]	PF01329	no	no	no	no	no	no	no	no
high P	aerobic	Accumulibacter delftensis	AGS_LBE_MAGs_560_c_000000000034_5	no	no	K03655	Filamentation induced by cAMP protein Fic-like, C-terminal domain [PF21247.1]; Putative ATP-dependent DNA helicase recG C-terminal [PF13749.10]	PF21247	no	no	no	no	no	no	no	no
high P	aerobic	Accumulibacter delftensis	AGS_LBE_MAGs_560_c_000000000034_17	no	no	no	HlyD family secretion protein [PF13437.10]; Barrel-sandwich domain of CusB or HlyD membrane-fusion [PF16576.9]	PF13437	no	no	no	no	no	no	no	no
high P	aerobic	Accumulibacter delftensis	AGS_LBE_MAGs_560_c_000000000034_39	no	no	no	no	no	no	no	no	no	no	no	no	no
high P	aerobic	Accumulibacter delftensis	AGS_LBE_MAGs_560_c_000000000035_23	K05802	potassium-dependent mechanosensitive channel	K05802	Mechanosensitive ion channel, beta-domain [PF00924.22]; Mechanosensitive ion channel MscS, C-terminal [PF21082.1]	PF00924	no	no	no	no	no	no	no	no
high P	aerobic	Accumulibacter delftensis	AGS_LBE_MAGs_560_c_000000000035_42	K06958	RNase adapter protein RapZ	K06958	P-loop ATPase protein family [PF03668.19]	PF03668	no	no	no	no	no	no	no	no
high P	aerobic	Accumulibacter delftensis	AGS_LBE_MAGs_560_c_000000000035_43	K01451	hippurate hydrolase [EC:3.5.1.32]	K01451	Peptidase family M20/M25/M40 [PF01546.32]; Peptidase dimerisation domain [PF07687.18]	PF01546	no	no	no	no	no	no	no	no
high P	aerobic	Accumulibacter delftensis	AGS_LBE_MAGs_560_c_000000000036_7	no	no	no	Ribbon-helix-helix domain [PF16762.9]	PF16762	no	no	no	no	no	no	no	no
high P	aerobic	Accumulibacter delftensis	AGS_LBE_MAGs_560_c_000000000036_8	K07063	uncharacterized protein	K07063	PIN domain [PF13470.10]	PF13470	no	no	no	no	no	no	no	no
high P	aerobic	Accumulibacter delftensis	AGS_LBE_MAGs_560_c_000000000036_9	no	no	K01992	ABC-2 type transporter [PF01061.28]	PF01061	no	no	no	no	no	no	no	no
high P	aerobic	Accumulibacter delftensis	AGS_LBE_MAGs_560_c_000000000036_14	K16568	exopolysaccharide production protein ExoZ	K01992	SGNH domain (fused to AT3 domains) [PF19040.4]; Acyltransferase family [PF01757.26]	PF19040	no	no	no	no	no	no	no	no
high P	aerobic	Accumulibacter delftensis	AGS_LBE_MAGs_560_c_000000000036_18	no	no	no	Reverse transcriptase (RNA-dependent DNA polymerase) [PF00078.31]	PF00078	no	no	no	no	no	no	no	no
high P	aerobic	Accumulibacter delftensis	AGS_LBE_MAGs_560_c_000000000037_9	no	no	no	Antitoxin MazE-like [PF11455.12]	PF11455	no	no	no	no	no	no	no	no
high P	aerobic	Accumulibacter delftensis	AGS_LBE_MAGs_560_c_000000000037_10	K07171	mRNA interferase MazF [EC:3.1.-.-]	K07171	PemK-like, MazF-like toxin of type II toxin-antitoxin system [PF02452.21]	PF02452	no	no	no	no	no	no	no	no
high P	aerobic	Accumulibacter delftensis	AGS_LBE_MAGs_560_c_000000000037_23	K13017	UDP-2-acetamido-2-deoxy-ribo-hexuluronate aminotransferase [EC:2.6.1.98]	K13017	DegT/DnrJ/EryC1/StrS aminotransferase family [PF01041.21]; Cys/Met metabolism PLP-dependent enzyme [PF01053.24]; L-seryl-tRNA selenium transferase [PF03841.17]; Beta-eliminating lyase [PF01212.25]	PF01041	no	wbpE	Extracellular matrix	B-band lipopolysaccharide	UDP-2-acetamido-2-deoxy-ribo-hexulurote aminotransferase	2.6.1.98	COG0399
high P	aerobic	Accumulibacter delftensis	AGS_LBE_MAGs_560_c_000000000037_24	no	no	no	Pentapeptide repeats (9 copies) [PF13599.10]; Pentapeptide repeats (8 copies) [PF00805.26]	PF13599	no	no	no	no	no	no	no	no
high P	aerobic	Accumulibacter delftensis	AGS_LBE_MAGs_560_c_000000000037_25	no	no	no	Glycosyl transferases group 1 [PF13692.10]; Glycosyltransferase Family 4 [PF13439.10]; Glycosyl transferase 4-like domain [PF13579.10]	PF13692	no	no	no	no	no	no	no	no
high P	aerobic	Accumulibacter delftensis	AGS_LBE_MAGs_560_c_000000000037_32	K07266	capsular polysaccharide export protein	K07266	Capsule polysaccharide biosynthesis protein [PF05159.18]	PF05159	no	no	no	no	no	no	no	no
high P	aerobic	Accumulibacter delftensis	AGS_LBE_MAGs_560_c_000000000038_7	no	no	no	Baseplate J-like protein [PF04865.18]	PF04865	no	no	no	no	no	no	no	no
high P	aerobic	Accumulibacter delftensis	AGS_LBE_MAGs_560_c_000000000039_3	no	no	no	Single Cache domain 2 [PF17200.8]; Cache domain [PF08269.15]	PF17200	no	no	no	no	no	no	no	no
high P	aerobic	Accumulibacter delftensis	AGS_LBE_MAGs_560_c_000000000039_4	no	no	no	Universal stress protein family [PF00582.30]	PF00582	no	no	no	no	no	no	no	no
high P	aerobic	Accumulibacter delftensis	AGS_LBE_MAGs_560_c_000000000039_5	K03321	sulfate permease, SulP family	K03321	Sulfate permease family [PF00916.24]; Cyclic nucleotide-binding domain [PF00027.33]; STAS domain [PF01740.25]	PF00916	no	no	no	no	no	no	no	no
high P	aerobic	Accumulibacter delftensis	AGS_LBE_MAGs_560_c_000000000039_27	K05516	curved DNA-binding protein	K05516	DnaJ C terminal domain [PF01556.22]; DnaJ domain [PF00226.35]	PF01556	no	no	no	no	no	no	no	no
high P	aerobic	Accumulibacter delftensis	AGS_LBE_MAGs_560_c_000000000039_31	no	no	no	SnoaL-like domain [PF13474.10]; Domain of unknown function (DUF4440) [PF14534.10]; SnoaL-like domain [PF12680.11]	PF13474	no	no	no	no	no	no	no	no
high P	aerobic	Accumulibacter delftensis	AGS_LBE_MAGs_560_c_000000000040_1	no	no	K03654	UvrD/REP helicase N-terminal domain [PF00580.25]; UvrD-like helicase C-terminal domain [PF13361.10]; Helicase conserved C-terminal domain [PF00271.35]; DEAD/DEAH box helicase [PF00270.33]; AAA domain [PF13245.10]; UvrD-like helicase C-terminal domain [PF13538.10]	PF00580	no	no	no	no	no	no	no	no
high P	aerobic	Accumulibacter delftensis	AGS_LBE_MAGs_560_c_000000000040_2	K00111	glycerol-3-phosphate dehydrogenase [EC:1.1.5.3]	K00111	C-terminal domain of alpha-glycerophosphate oxidase [PF16901.9]; FAD dependent oxidoreductase [PF01266.28]	PF16901	no	no	no	no	no	no	no	no
high P	aerobic	Accumulibacter delftensis	AGS_LBE_MAGs_560_c_000000000040_3	K00864	glycerol kinase [EC:2.7.1.30]	K00864	FGGY family of carbohydrate kinases, N-terminal domain [PF00370.25]; FGGY family of carbohydrate kinases, C-terminal domain [PF02782.20]	PF00370	no	no	no	no	no	no	no	no
high P	aerobic	Accumulibacter delftensis	AGS_LBE_MAGs_560_c_000000000040_5	no	no	K02068	ABC transporter [PF00005.31]	PF00005	no	no	no	no	no	no	no	no
high P	aerobic	Accumulibacter delftensis	AGS_LBE_MAGs_560_c_000000000040_6	K02069	UDP-glucose/iron transport system permease protein	K02069	Uncharacterised protein family (UPF0014) [PF03649.17]	PF03649	no	no	no	no	no	no	no	no
high P	aerobic	Accumulibacter delftensis	AGS_LBE_MAGs_560_c_000000000041_7	K03746	DNA-binding protein H-NS	K03746	H-NS histone family [PF00816.25]	PF00816	no	no	no	no	no	no	no	no
high P	aerobic	Accumulibacter delftensis	AGS_LBE_MAGs_560_c_000000000041_17	K06975	uncharacterized protein	K08483	PEP-utilising enzyme, PEP-binding domain [PF02896.22]; GCN5-related N-acetyl-transferase [PF14542.10]; PEP-utilising enzyme, N-terminal [PF05524.17]; PEP-utilising enzyme, mobile domain [PF00391.27]	PF02896	no	no	no	no	no	no	no	no
high P	aerobic	Accumulibacter delftensis	AGS_LBE_MAGs_560_c_000000000041_24	no	no	K03089	no	no	no	no	no	no	no	no	no	no
high P	aerobic	Accumulibacter delftensis	AGS_LBE_MAGs_560_c_000000000041_25	K07481	transposase, IS5 family	K07481	Transposase domain (DUF772) [PF05598.15]; Transposase DDE domain [PF13751.10]	PF05598	no	no	no	no	no	no	no	no
high P	aerobic	Accumulibacter delftensis	AGS_LBE_MAGs_560_c_000000000041_26	K03089	RNA polymerase sigma-32 factor	K03089	Sigma-70, region 4 [PF04545.20]	PF04545	no	no	no	no	no	no	no	no
high P	aerobic	Accumulibacter delftensis	AGS_LBE_MAGs_560_c_000000000041_27	K07494	putative transposase	K07494	DDE superfamily endonuclease [PF13358.10]; Homeodomain-like domain [PF13565.10]; Winged helix-turn helix [PF13551.10]; Homeodomain-like domain [PF13384.10]	PF13358	no	no	no	no	no	no	no	no
high P	aerobic	Accumulibacter delftensis	AGS_LBE_MAGs_560_c_000000000041_30	K00986	RNA-directed DNA polymerase [EC:2.7.7.49]	K00986	Reverse transcriptase (RNA-dependent DNA polymerase) [PF00078.31]; Group II intron, maturase-specific domain [PF08388.15]	PF00078	no	no	no	no	no	no	no	no
high P	aerobic	Accumulibacter delftensis	AGS_LBE_MAGs_560_c_000000000042_6	K06168	tRNA-2-methylthio-N6-dimethylallyladenosine synthase [EC:2.8.4.3]	K06168	Uncharacterized protein family UPF0004 [PF00919.24]; Radical SAM superfamily [PF04055.25]; TRAM domain [PF01938.24]	PF00919	no	no	no	no	no	no	no	no
high P	aerobic	Accumulibacter delftensis	AGS_LBE_MAGs_560_c_000000000042_8	K07042	probable rRNA maturation factor	K07042	Endoribonuclease YbeY [PF02130.21]	PF02130	no	no	no	no	no	no	no	no
high P	aerobic	Accumulibacter delftensis	AGS_LBE_MAGs_560_c_000000000042_9	K06189	hemolysin (HlyC) family protein	K06189	Transporter associated domain [PF03471.21]	PF03471	no	no	no	no	no	no	no	no
high P	aerobic	Accumulibacter delftensis	AGS_LBE_MAGs_560_c_000000000042_10	K03820	apolipoprotein N-acyltransferase [EC:2.3.1.269]	K03820	Apolipoprotein N-acyltransferase N-terminal domain [PF20154.3]; Carbon-nitrogen hydrolase [PF00795.26]	PF20154	no	no	no	no	no	no	no	no
high P	aerobic	Accumulibacter delftensis	AGS_LBE_MAGs_560_c_000000000042_11	K17230	cytochrome subunit of sulfide dehydrogenase	K17230	Cytochrome C oxidase, cbb3-type, subunit III [PF13442.10]; Cytochrome c [PF00034.25]	PF13442	no	no	no	no	no	no	no	no
high P	aerobic	Accumulibacter delftensis	AGS_LBE_MAGs_560_c_000000000042_18	K07216	hemerythrin	K07216	Hemerythrin HHE cation binding domain [PF01814.27]	PF01814	no	no	no	no	no	no	no	no
high P	aerobic	Accumulibacter delftensis	AGS_LBE_MAGs_560_c_000000000042_28	K07216	hemerythrin	K07216	Hemerythrin HHE cation binding domain [PF01814.27]	PF01814	no	no	no	no	no	no	no	no
high P	aerobic	Accumulibacter delftensis	AGS_LBE_MAGs_560_c_000000000043_7	no	no	no	Protein of unknown function (DUF2789) [PF10982.12]	PF10982	no	no	no	no	no	no	no	no
high P	aerobic	Accumulibacter delftensis	AGS_LBE_MAGs_560_c_000000000043_8	K12972	glyoxylate/hydroxypyruvate reductase [EC:1.1.1.79 1.1.1.81]	K12972	D-isomer specific 2-hydroxyacid dehydrogenase, NAD binding domain [PF02826.23]	PF02826	no	no	no	no	no	no	no	no
high P	aerobic	Accumulibacter delftensis	AGS_LBE_MAGs_560_c_000000000044_1	no	no	no	no	no	no	no	no	no	no	no	no	no
high P	aerobic	Accumulibacter delftensis	AGS_LBE_MAGs_560_c_000000000044_8	no	no	no	no	no	no	no	no	no	no	no	no	no
high P	aerobic	Accumulibacter delftensis	AGS_LBE_MAGs_560_c_000000000044_17	K00248	butyryl-CoA dehydrogenase [EC:1.3.8.1]	K00248	Acyl-CoA dehydrogenase, C-terminal domain [PF00441.28]; Acyl-CoA dehydrogenase, N-terminal domain [PF02771.20]; Acyl-CoA dehydrogenase, middle domain [PF02770.23]; Acyl-CoA dehydrogenase, C-terminal domain [PF08028.15]	PF00441	no	no	no	no	no	no	no	no
high P	aerobic	Accumulibacter delftensis	AGS_LBE_MAGs_560_c_000000000044_17	K00248	butyryl-CoA dehydrogenase [EC:1.3.8.1]	K00248	Acyl-CoA dehydrogenase, C-terminal domain [PF00441.28]; Acyl-CoA dehydrogenase, N-terminal domain [PF02771.20]; Acyl-CoA dehydrogenase, middle domain [PF02770.23]; Acyl-CoA dehydrogenase, C-terminal domain [PF08028.15]	PF00441	no	no	no	no	no	no	no	no
high P	aerobic	Accumulibacter delftensis	AGS_LBE_MAGs_560_c_000000000044_20	K13766	methylglutaconyl-CoA hydratase [EC:4.2.1.18]	K13766	Enoyl-CoA hydratase/isomerase [PF00378.24]; Enoyl-CoA hydratase/isomerase [PF16113.9]	PF00378	no	no	no	no	no	no	no	no
high P	aerobic	Accumulibacter delftensis	AGS_LBE_MAGs_560_c_000000000045_24	K03746	DNA-binding protein H-NS	K03746	H-NS histone family [PF00816.25]	PF00816	no	no	no	no	no	no	no	no
high P	aerobic	Accumulibacter delftensis	AGS_LBE_MAGs_560_c_000000000045_25	no	no	K06910	Phosphatidylethanolamine-binding protein [PF01161.24]	PF01161	no	no	no	no	no	no	no	no
high P	aerobic	Accumulibacter delftensis	AGS_LBE_MAGs_560_c_000000000046_6	K19092	toxin ParE1/3/4	K19092	ParE toxin of type II toxin-antitoxin system, parDE [PF05016.19]	PF05016	no	no	no	no	no	no	no	no
high P	aerobic	Accumulibacter delftensis	AGS_LBE_MAGs_560_c_000000000046_7	no	no	no	Antitoxin Phd_YefM, type II toxin-antitoxin system [PF02604.23]	PF02604	no	no	no	no	no	no	no	no
high P	aerobic	Accumulibacter delftensis	AGS_LBE_MAGs_560_c_000000000046_13	K07445	putative DNA methylase	K07445	Protein of unknown function (DUF1156) [PF06634.16]	PF06634	no	no	no	no	no	no	no	no
high P	aerobic	Accumulibacter delftensis	AGS_LBE_MAGs_560_c_000000000046_14	no	no	no	no	no	no	no	no	no	no	no	no	no
high P	aerobic	Accumulibacter delftensis	AGS_LBE_MAGs_560_c_000000000046_15	K03580	ATP-dependent helicase HepA [EC:5.6.2.-]	K03580	SNF2-related domain [PF00176.27]; Helicase conserved C-terminal domain [PF00271.35]; Type III restriction enzyme, res subunit [PF04851.19]	PF00176	no	no	no	no	no	no	no	no
high P	aerobic	Accumulibacter delftensis	AGS_LBE_MAGs_560_c_000000000046_17	K07497	putative transposase	K07497	Integrase core domain [PF00665.30]; Integrase core domain [PF13683.10]; Integrase core domain [PF13333.10]	PF00665	no	no	no	no	no	no	no	no
high P	aerobic	Accumulibacter delftensis	AGS_LBE_MAGs_560_c_000000000047_5	K03695	ATP-dependent Clp protease ATP-binding subunit ClpB	K03695	AAA domain (Cdc48 subfamily) [PF07724.18]; AAA lid domain [PF17871.5]; C-terminal, D2-small domain, of ClpB protein [PF10431.13]; AAA domain (dynein-related subfamily) [PF07728.18]; ATPase family associated with various cellular activities (AAA) [PF00004.33]; Clp amino terminal domain, pathogenicity island component [PF02861.24]; AAA domain [PF13401.10]; Type II/IV secretion system protein [PF004…	PF07724	no	no	no	no	no	no	no	no
high P	aerobic	Accumulibacter delftensis	AGS_LBE_MAGs_560_c_000000000048_8	no	no	no	RoxA-like, cytochrome c-like [PF21419.1]	PF21419	no	no	no	no	no	no	no	no
high P	aerobic	Accumulibacter delftensis	AGS_LBE_MAGs_560_c_000000000049_5	no	no	no	no	no	no	no	no	no	no	no	no	no
high P	aerobic	Accumulibacter delftensis	AGS_LBE_MAGs_560_c_000000000049_6	no	no	no	Phosphoadenosine phosphosulfate reductase family [PF01507.23]	PF01507	no	no	no	no	no	no	no	no
high P	aerobic	Accumulibacter delftensis	AGS_LBE_MAGs_560_c_000000000049_7	no	no	no	no	no	no	no	no	no	no	no	no	no
high P	aerobic	Accumulibacter delftensis	AGS_LBE_MAGs_560_c_000000000049_8	no	no	no	no	no	no	no	no	no	no	no	no	no
high P	aerobic	Accumulibacter delftensis	AGS_LBE_MAGs_560_c_000000000049_9	no	no	no	no	no	no	no	no	no	no	no	no	no
high P	aerobic	Accumulibacter delftensis	AGS_LBE_MAGs_560_c_000000000050_1	no	no	no	no	no	no	no	no	no	no	no	no	no
high P	aerobic	Accumulibacter delftensis	AGS_LBE_MAGs_560_c_000000000050_14	no	no	no	Putative MetA-pathway of phenol degradation [PF13557.10]	PF13557	no	no	no	no	no	no	no	no
high P	aerobic	Accumulibacter delftensis	AGS_LBE_MAGs_560_c_000000000051_5	K04758	ferrous iron transport protein A	K04758	FeoA domain [PF04023.18]	PF04023	no	no	no	no	no	no	no	no
high P	aerobic	Accumulibacter delftensis	AGS_LBE_MAGs_560_c_000000000052_4	no	no	no	Histone deacetylase domain [PF00850.23]	PF00850	no	no	no	no	no	no	no	no
high P	aerobic	Accumulibacter delftensis	AGS_LBE_MAGs_560_c_000000000053_7	K06921	uncharacterized protein	K06921	ATPase domain predominantly from Archaea [PF01637.22]; Archaea bacterial proteins of unknown function [PF03008.18]	PF01637	no	no	no	no	no	no	no	no
high P	aerobic	Accumulibacter delftensis	AGS_LBE_MAGs_560_c_000000000056_6	K02036	phosphate transport system ATP-binding protein [EC:7.3.2.1]	K02036	ABC transporter [PF00005.31]	PF00005	no	pstB	Polyphosphate	P transporter	Phosphate import ATP-binding protein PstB	7.3.2.1	COG1117
high P	aerobic	Accumulibacter delftensis	AGS_LBE_MAGs_560_c_000000000056_16	K10773	endonuclease III [EC:3.2.2.- 4.2.99.18]	K10773	HhH-GPD superfamily base excision DNA repair protein [PF00730.29]; Helix-hairpin-helix motif [PF00633.27]	PF00730	no	no	no	no	no	no	no	no
high P	aerobic	Accumulibacter delftensis	AGS_LBE_MAGs_560_c_000000000056_17	K03613	H+/Na+-translocating ferredoxin:NAD+ oxidoreductase subunit E	K03613	Rnf-Nqr subunit, membrane protein [PF02508.18]	PF02508	no	no	no	no	no	no	no	no
high P	aerobic	Accumulibacter delftensis	AGS_LBE_MAGs_560_c_000000000056_18	K03612	H+/Na+-translocating ferredoxin:NAD+ oxidoreductase subunit G	K03612	FMN-binding domain [PF04205.18]	PF04205	no	no	no	no	no	no	no	no
high P	aerobic	Accumulibacter delftensis	AGS_LBE_MAGs_560_c_000000000058_2	no	no	no	GDP-mannose 4,6 dehydratase [PF16363.9]; NAD dependent epimerase/dehydratase family [PF01370.25]; RmlD substrate binding domain [PF04321.21]	PF16363	no	no	no	no	no	no	no	no
high P	aerobic	Accumulibacter delftensis	AGS_LBE_MAGs_560_c_000000000059_3	K06178	23S rRNA pseudouridine2605 synthase [EC:5.4.99.22]	K06178	RNA pseudouridylate synthase [PF00849.26]	PF00849	no	no	no	no	no	no	no	no
high P	aerobic	Accumulibacter delftensis	AGS_LBE_MAGs_560_c_000000000059_18	no	no	no	Phage derived protein Gp49-like (DUF891) [PF05973.18]	PF05973	no	no	no	no	no	no	no	no
high P	aerobic	Accumulibacter delftensis	AGS_LBE_MAGs_560_c_000000000059_19	no	no	no	Probable addiction module antidote protein [PF21716.1]	PF21716	no	no	no	no	no	no	no	no
high P	aerobic	Accumulibacter delftensis	AGS_LBE_MAGs_560_c_000000000061_6	K07216	hemerythrin	K07216	Hemerythrin HHE cation binding domain [PF01814.27]	PF01814	no	no	no	no	no	no	no	no
high P	aerobic	Accumulibacter delftensis	AGS_LBE_MAGs_560_c_000000000062_6	no	no	no	no	no	no	no	no	no	no	no	no	no
high P	aerobic	Accumulibacter delftensis	AGS_LBE_MAGs_560_c_000000000062_7	no	no	K04562	AAA domain [PF13614.10]; CobQ/CobB/MinD/ParA nucleotide binding domain [PF01656.27]; Cellulose biosynthesis protein BcsQ [PF06564.16]; Anion-transporting ATPase [PF02374.19]; NUBPL iron-transfer P-loop NTPase [PF10609.13]; 4Fe-4S iron sulfur cluster binding proteins, NifH/frxC family [PF00142.22]; VirC1 protein [PF07015.15]; ATPase MipZ [PF09140.15]	PF13614	no	flhG	Flagellar assembly	Others	flagellar biosynthesis proteinflhG
high P	aerobic	Accumulibacter delftensis	AGS_LBE_MAGs_560_c_000000000062_9	K07317	adenine-specific DNA-methyltransferase [EC:2.1.1.72]	K07317	MmeI, DNA-methyltransferase domain [PF20473.2]; N-6 DNA Methylase [PF02384.20]; Eco57I restriction-modification methylase [PF07669.15]	PF20473	no	no	no	no	no	no	no	no
high P	aerobic	Accumulibacter delftensis	AGS_LBE_MAGs_560_c_000000000064_11	K03321	sulfate permease, SulP family	K03321	Sulfate permease family [PF00916.24]; STAS domain [PF01740.25]	PF00916	no	no	no	no	no	no	no	no
high P	aerobic	Accumulibacter delftensis	AGS_LBE_MAGs_560_c_000000000065_6	no	no	no	SNF2-related domain [PF00176.27]; Type III restriction enzyme, res subunit [PF04851.19]; Helicase conserved C-terminal domain [PF00271.35]	PF00176	no	no	no	no	no	no	no	no
high P	aerobic	Accumulibacter delftensis	AGS_LBE_MAGs_560_c_000000000068_10	no	no	no	no	no	no	no	no	no	no	no	no	no
high P	aerobic	Accumulibacter delftensis	AGS_LBE_MAGs_560_c_000000000070_4	K04095	cell filamentation protein, protein adenylyltransferase [EC:2.7.7.108]	K04095	Bacterial protein of unknown function (DUF977) [PF06163.15]; Fic/DOC family [PF02661.22]	PF06163	no	no	no	no	no	no	no	no
high P	aerobic	Accumulibacter delftensis	AGS_LBE_MAGs_560_c_000000000075_10	K06861	lipopolysaccharide export system ATP-binding protein [EC:7.5.2.5]	K06861	ABC transporter [PF00005.31]; SbcC/RAD50-like, Walker B motif [PF13558.10]	PF00005	no	lptB	ABC transporters	lipopolysaccharide	lipopolysaccharide export system ATP-binding protein [EC:7.5.2.5]	7.5.2.5	COG1137
high P	aerobic	Accumulibacter delftensis	AGS_LBE_MAGs_560_c_000000000075_11	K03092	RNA polymerase sigma-54 factor	K03092	Sigma-54 factor, core binding domain [PF04963.17]; Sigma-54, DNA binding domain [PF04552.17]; Sigma-54 factor, Activator interacting domain (AID) [PF00309.24]	PF04963	no	no	no	no	no	no	no	no
high P	aerobic	Accumulibacter delftensis	AGS_LBE_MAGs_560_c_000000000077_2	no	no	no	DUF3108-like [PF21347.1]	PF21347	no	no	no	no	no	no	no	no
high P	aerobic	Accumulibacter delftensis	AGS_LBE_MAGs_560_c_000000000077_3	no	no	no	no	no	no	no	no	no	no	no	no	no
high P	aerobic	Accumulibacter delftensis	AGS_LBE_MAGs_560_c_000000000078_6	no	no	no	no	no	no	no	no	no	no	no	no	no
high P	aerobic	Accumulibacter delftensis	AGS_LBE_MAGs_560_c_000000000078_8	no	no	no	Phage integrase family [PF00589.26]; Phage integrase, N-terminal SAM-like domain [PF13495.10]	PF00589	no	no	no	no	no	no	no	no
high P	aerobic	Accumulibacter delftensis	AGS_LBE_MAGs_560_c_000000000081_1	K07497	putative transposase	K07497	Integrase core domain [PF13683.10]; Integrase core domain [PF13333.10]	PF13683	no	no	no	no	no	no	no	no
high P	aerobic	Accumulibacter delftensis	AGS_LBE_MAGs_560_c_000000000085_2	K02372	3-hydroxyacyl-[acyl-carrier-protein] dehydratase [EC:4.2.1.59]	K02372	FabA-like domain [PF07977.17]	PF07977	no	fabZ	de novo fatty acids synthesis		3-hydroxyacyl-[acyl-carrier-protein] dehydratase [EC:4.2.1.59]	4.2.1.59	COG0764
high P	aerobic	Accumulibacter delftensis	AGS_LBE_MAGs_560_c_000000000085_3	K00677	UDP-N-acetylglucosamine acyltransferase [EC:2.3.1.129]	K00677	Udp N-acetylglucosamine O-acyltransferase; Domain 2 [PF13720.10]; Bacterial transferase hexapeptide (six repeats) [PF00132.28]	PF13720	no	no	no	no	no	no	no	no
high P	aerobic	Accumulibacter delftensis	AGS_LBE_MAGs_560_c_000000000085_4	K00748	lipid-A-disaccharide synthase [EC:2.4.1.182]	K00748	Lipid-A-disaccharide synthetase [PF02684.19]	PF02684	no	no	no	no	no	no	no	no
high P	aerobic	Accumulibacter delftensis	AGS_LBE_MAGs_560_c_000000000085_5	K03470	ribonuclease HII [EC:3.1.26.4]	K03470	Ribonuclease HII [PF01351.22]	PF01351	no	no	no	no	no	no	no	no
high P	aerobic	Accumulibacter delftensis	AGS_LBE_MAGs_560_c_000000000085_6	K03437	RNA methyltransferase, TrmH family	K03437	SpoU rRNA Methylase family [PF00588.23]	PF00588	no	no	no	no	no	no	no	no
high P	aerobic	Accumulibacter delftensis	AGS_LBE_MAGs_560_c_000000000088_6	K07488	transposase	K07488	ISXO2-like transposase domain [PF12762.11]; Transposase zinc-ribbon domain [PF12760.11]	PF12762	no	no	no	no	no	no	no	no
high P	aerobic	Accumulibacter delftensis	AGS_LBE_MAGs_560_c_000000000091_1	no	no	no	Tn3 transposase DDE domain [PF01526.21]; Domain of unknown function (DUF4158) [PF13700.10]	PF01526	no	no	no	no	no	no	no	no
high P	aerobic	Accumulibacter delftensis	AGS_LBE_MAGs_560_c_000000000001_165	no	no	no	no	no	no	no	no	no	no	no	no	no
high P	aerobic	Accumulibacter delftensis	AGS_LBE_MAGs_560_c_000000000002_73	no	no	no	no	no	no	no	no	no	no	no	no	no
high P	aerobic	Accumulibacter delftensis	AGS_LBE_MAGs_560_c_000000000002_74	no	no	no	no	no	no	no	no	no	no	no	no	no
high P	aerobic	Accumulibacter delftensis	AGS_LBE_MAGs_560_c_000000000006_156	no	no	no	no	no	no	no	no	no	no	no	no	no
high P	aerobic	Accumulibacter delftensis	AGS_LBE_MAGs_560_c_000000000007_7	no	no	no	no	no	no	no	no	no	no	no	no	no
high P	aerobic	Accumulibacter delftensis	AGS_LBE_MAGs_560_c_000000000007_8	no	no	no	no	no	no	no	no	no	no	no	no	no
high P	aerobic	Accumulibacter delftensis	AGS_LBE_MAGs_560_c_000000000008_1	no	no	no	no	no	no	no	no	no	no	no	no	no
high P	aerobic	Accumulibacter delftensis	AGS_LBE_MAGs_560_c_000000000008_103	no	no	no	no	no	no	no	no	no	no	no	no	no
high P	aerobic	Accumulibacter delftensis	AGS_LBE_MAGs_560_c_000000000011_105	no	no	no	PEP-CTERM motif [PF07589.15]	PF07589	no	no	no	no	no	no	no	no
high P	aerobic	Accumulibacter delftensis	AGS_LBE_MAGs_560_c_000000000011_113	no	no	no	no	no	no	no	no	no	no	no	no	no
high P	aerobic	Accumulibacter delftensis	AGS_LBE_MAGs_560_c_000000000013_14	no	no	no	PA14 domain [PF07691.16]	PF07691	no	no	no	no	no	no	no	no
high P	aerobic	Accumulibacter delftensis	AGS_LBE_MAGs_560_c_000000000013_16	no	no	no	Phage integrase, N-terminal SAM-like domain [PF13495.10]	PF13495	no	no	no	no	no	no	no	no
high P	aerobic	Accumulibacter delftensis	AGS_LBE_MAGs_560_c_000000000013_100	no	no	no	no	no	no	no	no	no	no	no	no	no
high P	aerobic	Accumulibacter delftensis	AGS_LBE_MAGs_560_c_000000000021_16	no	no	no	no	no	no	no	no	no	no	no	no	no
high P	aerobic	Accumulibacter delftensis	AGS_LBE_MAGs_560_c_000000000024_42	no	no	no	no	no	no	no	no	no	no	no	no	no
high P	aerobic	Accumulibacter delftensis	AGS_LBE_MAGs_560_c_000000000024_43	no	no	no	no	no	no	no	no	no	no	no	no	no
high P	aerobic	Accumulibacter delftensis	AGS_LBE_MAGs_560_c_000000000026_24	no	no	no	no	no	no	no	no	no	no	no	no	no
high P	aerobic	Accumulibacter delftensis	AGS_LBE_MAGs_560_c_000000000027_19	no	no	no	Transposase DDE domain group 1 [PF13701.10]	PF13701	no	no	no	no	no	no	no	no
high P	aerobic	Accumulibacter delftensis	AGS_LBE_MAGs_560_c_000000000030_31	no	no	no	no	no	no	no	no	no	no	no	no	no
high P	aerobic	Accumulibacter delftensis	AGS_LBE_MAGs_560_c_000000000039_30	no	no	no	no	no	no	no	no	no	no	no	no	no
high P	aerobic	Accumulibacter delftensis	AGS_LBE_MAGs_560_c_000000000065_4	no	no	no	no	no	no	no	no	no	no	no	no	no
high P	aerobic	Accumulibacter delftensis	AGS_LBE_MAGs_560_c_000000000002_182	no	no	no	no	no	no	no	no	no	no	no	no	no
high P	aerobic	Accumulibacter delftensis	AGS_LBE_MAGs_560_c_000000000003_112	no	no	no	no	no	no	no	no	no	no	no	no	no
high P	aerobic	Accumulibacter delftensis	AGS_LBE_MAGs_560_c_000000000004_41	no	no	no	no	no	no	no	no	no	no	no	no	no
high P	aerobic	Accumulibacter delftensis	AGS_LBE_MAGs_560_c_000000000004_66	no	no	no	no	no	no	no	no	no	no	no	no	no
high P	aerobic	Accumulibacter delftensis	AGS_LBE_MAGs_560_c_000000000004_67	no	no	no	no	no	no	no	no	no	no	no	no	no
high P	aerobic	Accumulibacter delftensis	AGS_LBE_MAGs_560_c_000000000004_68	no	no	no	no	no	no	no	no	no	no	no	no	no
high P	aerobic	Accumulibacter delftensis	AGS_LBE_MAGs_560_c_000000000004_81	no	no	no	Restriction Enzyme Adenine Methylase Associated [PF18755.5]	PF18755	no	no	no	no	no	no	no	no
high P	aerobic	Accumulibacter delftensis	AGS_LBE_MAGs_560_c_000000000004_82	no	no	no	no	no	no	no	no	no	no	no	no	no
high P	aerobic	Accumulibacter delftensis	AGS_LBE_MAGs_560_c_000000000005_115	no	no	no	no	no	no	no	no	no	no	no	no	no
high P	aerobic	Accumulibacter delftensis	AGS_LBE_MAGs_560_c_000000000005_138	no	no	no	no	no	no	no	no	no	no	no	no	no
high P	aerobic	Accumulibacter delftensis	AGS_LBE_MAGs_560_c_000000000005_140	no	no	no	no	no	no	no	no	no	no	no	no	no
high P	aerobic	Accumulibacter delftensis	AGS_LBE_MAGs_560_c_000000000006_137	no	no	no	no	no	no	no	no	no	no	no	no	no
high P	aerobic	Accumulibacter delftensis	AGS_LBE_MAGs_560_c_000000000006_139	no	no	no	D-glucuronyl C5-epimerase C-terminus [PF06662.17]	PF06662	no	no	no	no	no	no	no	no
high P	aerobic	Accumulibacter delftensis	AGS_LBE_MAGs_560_c_000000000007_31	no	no	no	no	no	no	no	no	no	no	no	no	no
high P	aerobic	Accumulibacter delftensis	AGS_LBE_MAGs_560_c_000000000008_16	no	no	no	no	no	no	no	no	no	no	no	no	no
high P	aerobic	Accumulibacter delftensis	AGS_LBE_MAGs_560_c_000000000008_100	no	no	no	no	no	no	no	no	no	no	no	no	no
high P	aerobic	Accumulibacter delftensis	AGS_LBE_MAGs_560_c_000000000008_106	no	no	no	no	no	no	no	no	no	no	no	no	no
high P	aerobic	Accumulibacter delftensis	AGS_LBE_MAGs_560_c_000000000008_110	no	no	no	no	no	no	no	no	no	no	no	no	no
high P	aerobic	Accumulibacter delftensis	AGS_LBE_MAGs_560_c_000000000010_49	no	no	no	no	no	no	no	no	no	no	no	no	no
high P	aerobic	Accumulibacter delftensis	AGS_LBE_MAGs_560_c_000000000011_37	no	no	no	Protein of unknown function (DUF3149) [PF11346.12]	PF11346	no	no	no	no	no	no	no	no
high P	aerobic	Accumulibacter delftensis	AGS_LBE_MAGs_560_c_000000000012_85	no	no	no	no	no	no	no	no	no	no	no	no	no
high P	aerobic	Accumulibacter delftensis	AGS_LBE_MAGs_560_c_000000000013_18	no	no	no	no	no	no	no	no	no	no	no	no	no
high P	aerobic	Accumulibacter delftensis	AGS_LBE_MAGs_560_c_000000000017_5	no	no	no	no	no	no	no	no	no	no	no	no	no
high P	aerobic	Accumulibacter delftensis	AGS_LBE_MAGs_560_c_000000000018_12	no	no	no	no	no	no	no	no	no	no	no	no	no
high P	aerobic	Accumulibacter delftensis	AGS_LBE_MAGs_560_c_000000000018_52	no	no	no	no	no	no	no	no	no	no	no	no	no
high P	aerobic	Accumulibacter delftensis	AGS_LBE_MAGs_560_c_000000000020_5	no	no	no	no	no	no	no	no	no	no	no	no	no
high P	aerobic	Accumulibacter delftensis	AGS_LBE_MAGs_560_c_000000000020_69	no	no	no	no	no	no	no	no	no	no	no	no	no
high P	aerobic	Accumulibacter delftensis	AGS_LBE_MAGs_560_c_000000000020_76	no	no	no	no	no	no	no	no	no	no	no	no	no
high P	aerobic	Accumulibacter delftensis	AGS_LBE_MAGs_560_c_000000000023_14	no	no	no	no	no	no	no	no	no	no	no	no	no
high P	aerobic	Accumulibacter delftensis	AGS_LBE_MAGs_560_c_000000000030_30	no	no	no	no	no	no	no	no	no	no	no	no	no
high P	aerobic	Accumulibacter delftensis	AGS_LBE_MAGs_560_c_000000000033_6	no	no	no	no	no	no	no	no	no	no	no	no	no
high P	aerobic	Accumulibacter delftensis	AGS_LBE_MAGs_560_c_000000000034_15	no	no	no	no	no	no	no	no	no	no	no	no	no
high P	aerobic	Accumulibacter delftensis	AGS_LBE_MAGs_560_c_000000000034_16	no	no	no	no	no	no	no	no	no	no	no	no	no
high P	aerobic	Accumulibacter delftensis	AGS_LBE_MAGs_560_c_000000000034_18	no	no	no	no	no	no	no	no	no	no	no	no	no
high P	aerobic	Accumulibacter delftensis	AGS_LBE_MAGs_560_c_000000000036_19	no	no	no	no	no	no	no	no	no	no	no	no	no
high P	aerobic	Accumulibacter delftensis	AGS_LBE_MAGs_560_c_000000000036_20	no	no	no	no	no	no	no	no	no	no	no	no	no
high P	aerobic	Accumulibacter delftensis	AGS_LBE_MAGs_560_c_000000000040_7	no	no	no	no	no	no	no	no	no	no	no	no	no
high P	aerobic	Accumulibacter delftensis	AGS_LBE_MAGs_560_c_000000000060_8	no	no	no	no	no	no	no	no	no	no	no	no	no
high P	aerobic	Accumulibacter delftensis	AGS_LBE_MAGs_560_c_000000000065_5	no	no	no	no	no	no	no	no	no	no	no	no	no
high P	aerobic	Accumulibacter delftensis	AGS_LBE_MAGs_560_c_000000000092_1	no	no	no	no	no	no	no	no	no	no	no	no	no
low P	feeding	Accumulibacter delftensis	AGS_LBE_MAGs_560_c_000000000002_57	K00648	3-oxoacyl-[acyl-carrier-protein] synthase III [EC:2.3.1.180]	K00648	3-Oxoacyl-[acyl-carrier-protein (ACP)] synthase III C terminal [PF08541.14]; 3-Oxoacyl-[acyl-carrier-protein (ACP)] synthase III [PF08545.14]; Chalcone and stilbene synthases, N-terminal domain [PF00195.23]; Thiolase, N-terminal domain [PF00108.27]	PF08541	no	no	no	no	no	no	no	no
low P	feeding	Accumulibacter delftensis	AGS_LBE_MAGs_560_c_000000000002_132	K00975	glucose-1-phosphate adenylyltransferase [EC:2.7.7.27]	K00975	Nucleotidyl transferase [PF00483.27]	PF00483	no	glgC	Glycogen	Branching	Glucose-1-phosphate adenylyltransferase	2.7.7.27	COG0448
low P	feeding	Accumulibacter delftensis	AGS_LBE_MAGs_560_c_000000000002_133	K01835	phosphoglucomutase [EC:5.4.2.2]	K01835	Phosphoglucomutase/phosphomannomutase, alpha/beta/alpha domain III [PF02880.20]; Phosphoglucomutase/phosphomannomutase, alpha/beta/alpha domain I [PF02878.20]; Phosphoglucomutase/phosphomannomutase, alpha/beta/alpha domain II [PF02879.20]	PF02880	no	pgm	Embden-Meyerhof	Glycolysis/Gluconeogenesis	phosphoglucomutase	5.4.2.2	COG0033
low P	feeding	Accumulibacter delftensis	AGS_LBE_MAGs_560_c_000000000002_134	K01810	glucose-6-phosphate isomerase [EC:5.3.1.9]	K01810	Phosphoglucose isomerase [PF00342.23]	PF00342	no	pgi	Embden-Meyerhof	Glycolysis/Gluconeogenesis	Glucose-6-phosphate isomerase	5.3.1.9	COG0166
low P	feeding	Accumulibacter delftensis	AGS_LBE_MAGs_560_c_000000000003_4	K16092	vitamin B12 transporter	K16092	TonB dependent receptor [PF00593.28]; TonB-dependent Receptor Plug Domain [PF07715.19]; Outer membrane protein beta-barrel family [PF14905.10]	PF00593	no	no	no	no	no	no	no	no
low P	feeding	Accumulibacter delftensis	AGS_LBE_MAGs_560_c_000000000003_4	K16092	vitamin B12 transporter	K16092	TonB dependent receptor [PF00593.28]; TonB-dependent Receptor Plug Domain [PF07715.19]; Outer membrane protein beta-barrel family [PF14905.10]	PF00593	no	no	no	no	no	no	no	no
low P	feeding	Accumulibacter delftensis	AGS_LBE_MAGs_560_c_000000000004_138	K01649	2-isopropylmalate synthase [EC:2.3.3.13]	K01649	HMGL-like [PF00682.23]; LeuA allosteric (dimerisation) domain [PF08502.14]	PF00682	no	no	no	no	no	no	no	no
low P	feeding	Accumulibacter delftensis	AGS_LBE_MAGs_560_c_000000000005_10	K04082	molecular chaperone HscB	K04082	HSCB C-terminal oligomerisation domain [PF07743.17]; DnaJ domain [PF00226.35]	PF07743	no	no	no	no	no	no	no	no
low P	feeding	Accumulibacter delftensis	AGS_LBE_MAGs_560_c_000000000005_11	K13628	iron-sulfur cluster assembly protein	K13628	Iron-sulphur cluster biosynthesis [PF01521.24]	PF01521	no	no	no	no	no	no	no	no
low P	feeding	Accumulibacter delftensis	AGS_LBE_MAGs_560_c_000000000005_12	no	no	K04488	NifU-like N terminal domain [PF01592.20]	PF01592	no	no	no	no	no	no	no	no
low P	feeding	Accumulibacter delftensis	AGS_LBE_MAGs_560_c_000000000005_13	K04487	cysteine desulfurase [EC:2.8.1.7]	K04487	Aminotransferase class-V [PF00266.23]; Pyridoxal-dependent decarboxylase conserved domain [PF00282.23]; Beta-eliminating lyase [PF01212.25]	PF00266	no	no	no	no	no	no	no	no
low P	feeding	Accumulibacter delftensis	AGS_LBE_MAGs_560_c_000000000005_27	K03088	RNA polymerase sigma-70 factor, ECF subfamily	K03088	Sigma-70 region 2 [PF04542.18]; Sigma-70, region 4 [PF08281.16]	PF04542	no	no	no	no	no	no	no	no
low P	feeding	Accumulibacter delftensis	AGS_LBE_MAGs_560_c_000000000005_28	K07093	uncharacterized protein	K07093	Alkaline phosphatase PhoX [PF05787.17]	PF05787	no	no	no	no	no	no	no	no
low P	feeding	Accumulibacter delftensis	AGS_LBE_MAGs_560_c_000000000005_29	K09803	uncharacterized protein	K09803	BrnA antitoxin of type II toxin-antitoxin system [PF14384.10]	PF14384	no	no	no	no	no	no	no	no
low P	feeding	Accumulibacter delftensis	AGS_LBE_MAGs_560_c_000000000005_30	no	no	no	no	no	no	no	no	no	no	no	no	no
low P	feeding	Accumulibacter delftensis	AGS_LBE_MAGs_560_c_000000000005_33	K02074	zinc/manganese transport system ATP-binding protein	K02074	ABC transporter [PF00005.31]	PF00005	no	no	no	no	no	no	no	no
low P	feeding	Accumulibacter delftensis	AGS_LBE_MAGs_560_c_000000000005_34	K02036	phosphate transport system ATP-binding protein [EC:7.3.2.1]	K02036	ABC transporter [PF00005.31]	PF00005	no	pstB	Polyphosphate	P transporter	Phosphate import ATP-binding protein PstB	7.3.2.1	COG1117
low P	feeding	Accumulibacter delftensis	AGS_LBE_MAGs_560_c_000000000005_35	K02038	phosphate transport system permease protein	K02038	Binding-protein-dependent transport system inner membrane component [PF00528.26]	PF00528	no	pstA	Polyphosphate	P transporter	phosphate ABC transporter permease protein PstA		COG0581
low P	feeding	Accumulibacter delftensis	AGS_LBE_MAGs_560_c_000000000005_36	K02037	phosphate transport system permease protein	K02037	Binding-protein-dependent transport system inner membrane component [PF00528.26]	PF00528	no	pstC	Polyphosphate	P transporter	Phosphate transport system permease protein PstC		COG0573
low P	feeding	Accumulibacter delftensis	AGS_LBE_MAGs_560_c_000000000005_37	K02040	phosphate transport system substrate-binding protein	K02040	PBP superfamily domain [PF12849.11]	PF12849	no	pstS	Polyphosphate	P transporter	Phosphate-binding protein PstS		COG0226
low P	feeding	Accumulibacter delftensis	AGS_LBE_MAGs_560_c_000000000005_57	K02952	small subunit ribosomal protein S13	K02952	Ribosomal protein S13/S18 [PF00416.26]	PF00416	no	no	no	no	no	no	no	no
low P	feeding	Accumulibacter delftensis	AGS_LBE_MAGs_560_c_000000000006_119	K09822	uncharacterized protein	K09822	Probable inorganic carbon transporter subunit DabA [PF10070.13]	PF10070	no	no	no	no	no	no	no	no
low P	feeding	Accumulibacter delftensis	AGS_LBE_MAGs_560_c_000000000006_136	no	no	no	Glycosyl transferases group 1 [PF00534.24]; Glycosyl transferases group 1 [PF13692.10]; Glycosyl transferases group 1 [PF13524.10]; Glycosyl transferase 4-like domain [PF13579.10]	PF00534	no	no	no	no	no	no	no	no
low P	feeding	Accumulibacter delftensis	AGS_LBE_MAGs_560_c_000000000006_142	no	no	K02500	Histidine biosynthesis protein [PF00977.25]	PF00977	no	no	no	no	no	no	no	no
low P	feeding	Accumulibacter delftensis	AGS_LBE_MAGs_560_c_000000000007_41	K03624	transcription elongation factor GreA	K03624	Transcription elongation factor, N-terminal [PF03449.19]; Transcription elongation factor, GreA/GreB, C-term [PF01272.23]	PF03449	no	no	no	no	no	no	no	no
low P	feeding	Accumulibacter delftensis	AGS_LBE_MAGs_560_c_000000000007_64	K01515	ADP-ribose diphosphatase [EC:3.6.1.13 3.6.1.-]	K01515	NUDIX domain [PF00293.32]	PF00293	no	no	no	no	no	no	no	no
low P	feeding	Accumulibacter delftensis	AGS_LBE_MAGs_560_c_000000000007_67	K00341	NADH-quinone oxidoreductase subunit L [EC:7.1.1.2]	K00341	Proton-conducting membrane transporter [PF00361.24]; NADH dehydrogenase subunit 5 C-terminus [PF06455.15]; NADH-dehyrogenase subunit F, TMs, (complex I) C-terminus [PF01010.23]; NADH-Ubiquinone oxidoreductase (complex I), chain 5 N-terminus [PF00662.24]	PF00361	no	no	no	no	no	no	no	no
low P	feeding	Accumulibacter delftensis	AGS_LBE_MAGs_560_c_000000000007_68	K00340	NADH-quinone oxidoreductase subunit K [EC:7.1.1.2]	K00340	NADH-ubiquinone/plastoquinone oxidoreductase chain 4L [PF00420.28]	PF00420	no	no	no	no	no	no	no	no
low P	feeding	Accumulibacter delftensis	AGS_LBE_MAGs_560_c_000000000007_69	K00339	NADH-quinone oxidoreductase subunit J [EC:7.1.1.2]	K00339	NADH-ubiquinone/plastoquinone oxidoreductase chain 6 [PF00499.24]	PF00499	no	no	no	no	no	no	no	no
low P	feeding	Accumulibacter delftensis	AGS_LBE_MAGs_560_c_000000000007_72	K00336	NADH-quinone oxidoreductase subunit G [EC:7.1.1.2]	K00336	Molybdopterin oxidoreductase [PF00384.26]; 2Fe-2S iron-sulfur cluster binding domain [PF13510.10]; NADH-ubiquinone oxidoreductase-G iron-sulfur binding region [PF10588.13]	PF00384	no	no	no	no	no	no	no	no
low P	feeding	Accumulibacter delftensis	AGS_LBE_MAGs_560_c_000000000008_124	no	no	no	YaeQ protein [PF07152.16]	PF07152	no	no	no	no	no	no	no	no
low P	feeding	Accumulibacter delftensis	AGS_LBE_MAGs_560_c_000000000008_125	K05934	precorrin-3B C17-methyltransferase / cobalt-factor III methyltransferase [EC:2.1.1.131 2.1.1.272]	K05934	Tetrapyrrole (Corrin/Porphyrin) Methylases [PF00590.24]	PF00590	no	no	no	no	no	no	no	no
low P	feeding	Accumulibacter delftensis	AGS_LBE_MAGs_560_c_000000000008_126	K02189	cobalt-precorrin 5A hydrolase [EC:3.7.1.12]	K02189	Cobalamin synthesis G C-terminus [PF01890.20]	PF01890	no	no	no	no	no	no	no	no
low P	feeding	Accumulibacter delftensis	AGS_LBE_MAGs_560_c_000000000008_127	K02189	cobalt-precorrin 5A hydrolase [EC:3.7.1.12]	K02189	Cobalamin synthesis G N-terminal [PF11760.12]; Cobalamin biosynthesis central region [PF11761.12]	PF11760	no	no	no	no	no	no	no	no
low P	feeding	Accumulibacter delftensis	AGS_LBE_MAGs_560_c_000000000008_128	K03394	precorrin-2/cobalt-factor-2 C20-methyltransferase [EC:2.1.1.130 2.1.1.151]	K03394	Tetrapyrrole (Corrin/Porphyrin) Methylases [PF00590.24]	PF00590	no	no	no	no	no	no	no	no
low P	feeding	Accumulibacter delftensis	AGS_LBE_MAGs_560_c_000000000008_128	K03394	precorrin-2/cobalt-factor-2 C20-methyltransferase [EC:2.1.1.130 2.1.1.151]	K03394	Tetrapyrrole (Corrin/Porphyrin) Methylases [PF00590.24]	PF00590	no	no	no	no	no	no	no	no
low P	feeding	Accumulibacter delftensis	AGS_LBE_MAGs_560_c_000000000008_129	K00595	precorrin-6B C5,15-methyltransferase / cobalt-precorrin-6B C5,C15-methyltransferase [EC:2.1.1.132 2.1.1.289 2.1.1.196]	K00595	Tetrapyrrole (Corrin/Porphyrin) Methylases [PF00590.24]; Protein-L-isoaspartate(D-aspartate) O-methyltransferase (PCMT) [PF01135.23]; Methyltransferase small domain [PF05175.18]; Conserved hypothetical protein 95 [PF03602.19]	PF00590	no	no	no	no	no	no	no	no
low P	feeding	Accumulibacter delftensis	AGS_LBE_MAGs_560_c_000000000008_130	K02188	cobalt-precorrin-5B (C1)-methyltransferase [EC:2.1.1.195]	K02188	CbiD [PF01888.21]	PF01888	no	no	no	no	no	no	no	no
low P	feeding	Accumulibacter delftensis	AGS_LBE_MAGs_560_c_000000000008_131	K06042	precorrin-8X/cobalt-precorrin-8 methylmutase [EC:5.4.99.61 5.4.99.60]	K06042	Precorrin-8X methylmutase [PF02570.19]	PF02570	no	no	no	no	no	no	no	no
low P	feeding	Accumulibacter delftensis	AGS_LBE_MAGs_560_c_000000000008_132	K03795	sirohydrochlorin cobaltochelatase [EC:4.99.1.3]	K03795	CbiX [PF01903.21]	PF01903	no	no	no	no	no	no	no	no
low P	feeding	Accumulibacter delftensis	AGS_LBE_MAGs_560_c_000000000008_133	K05936	precorrin-4/cobalt-precorrin-4 C11-methyltransferase [EC:2.1.1.133 2.1.1.271]	K05936	Tetrapyrrole (Corrin/Porphyrin) Methylases [PF00590.24]	PF00590	no	no	no	no	no	no	no	no
low P	feeding	Accumulibacter delftensis	AGS_LBE_MAGs_560_c_000000000008_134	no	no	no	Cobalt uptake substrate-specific transmembrane region [PF01891.20]	PF01891	no	no	no	no	no	no	no	no
low P	feeding	Accumulibacter delftensis	AGS_LBE_MAGs_560_c_000000000008_135	K02224	cobyrinic acid a,c-diamide synthase [EC:6.3.5.9 6.3.5.11]	K02224	CobB/CobQ-like glutamine amidotransferase domain [PF07685.18]; AAA domain [PF13500.10]	PF07685	no	no	no	no	no	no	no	no
low P	feeding	Accumulibacter delftensis	AGS_LBE_MAGs_560_c_000000000008_136	K19221	cob(I)alamin adenosyltransferase [EC:2.5.1.17]	K19221	ATP:corrinoid adenosyltransferase BtuR/CobO/CobP [PF02572.19]	PF02572	no	no	no	no	no	no	no	no
low P	feeding	Accumulibacter delftensis	AGS_LBE_MAGs_560_c_000000000010_83	K01902	succinyl-CoA synthetase alpha subunit [EC:6.2.1.5]	K01902	CoA-ligase [PF00549.23]; CoA binding domain [PF02629.23]; Succinyl-CoA ligase like flavodoxin domain [PF13607.10]	PF00549	no	sucD	TCA		Succinate--CoA ligase [ADP-forming] subunit alpha	6.2.1.5	COG0074
low P	feeding	Accumulibacter delftensis	AGS_LBE_MAGs_560_c_000000000010_84	K01903	succinyl-CoA synthetase beta subunit [EC:6.2.1.5]	K01903	ATP-grasp domain [PF08442.14]; CoA-ligase [PF00549.23]; ATP-grasp domain [PF13549.10]	PF08442	no	sucC	TCA		Succinate--CoA ligase [ADP-forming] subunit beta	6.2.1.5	COG0045
low P	feeding	Accumulibacter delftensis	AGS_LBE_MAGs_560_c_000000000010_85	no	no	no	Protein of unknown function (DUF2889) [PF11136.12]	PF11136	no	no	no	no	no	no	no	no
low P	feeding	Accumulibacter delftensis	AGS_LBE_MAGs_560_c_000000000010_95	K00568	2-polyprenyl-6-hydroxyphenyl methylase / 3-demethylubiquinone-9 3-methyltransferase [EC:2.1.1.222 2.1.1.64]	K00568	Methyltransferase domain [PF13489.10]; Methyltransferase domain [PF08241.16]; Methyltransferase domain [PF13847.10]; Protein of unknown function (DUF1698) [PF08003.15]; Methyltransferase domain [PF08242.16]; ubiE/COQ5 methyltransferase family [PF01209.22]; Methyltransferase domain [PF13649.10]; Mycolic acid cyclopropane synthetase [PF02353.24]; Methionine biosynthesis protein MetW [PF07021.16]; R…	PF13489	no	no	no	no	no	no	no	no
low P	feeding	Accumulibacter delftensis	AGS_LBE_MAGs_560_c_000000000011_7	no	no	no	Sortilin, neurotensin receptor 3, [PF15902.9]; BNR repeat-like domain [PF13088.10]; Photosynthesis system II assembly factor YCF48 [PF14870.10]	PF15902	no	no	no	no	no	no	no	no
low P	feeding	Accumulibacter delftensis	AGS_LBE_MAGs_560_c_000000000011_8	no	no	K03636	no	no	no	no	no	no	no	no	no	no
low P	feeding	Accumulibacter delftensis	AGS_LBE_MAGs_560_c_000000000011_9	K17865	3-hydroxybutyryl-CoA dehydratase [EC:4.2.1.55]	K17865	MaoC like domain [PF01575.23]; N-terminal half of MaoC dehydratase [PF13452.10]; Mesaconyl-CoA hydratase [PF19315.3]	PF01575	no	croR	Ethylmalonyl pathway		3-hydroxybutyryl-CoA dehydratase	4.2.1.55	COG2030
low P	feeding	Accumulibacter delftensis	AGS_LBE_MAGs_560_c_000000000011_10	K00344	NADPH:quinone reductase [EC:1.6.5.5]	K00344	Zinc-binding dehydrogenase [PF00107.30]; Zinc-binding dehydrogenase [PF13602.10]; Alcohol dehydrogenase GroES-like domain [PF08240.16]	PF00107	no	no	no	no	no	no	no	no
low P	feeding	Accumulibacter delftensis	AGS_LBE_MAGs_560_c_000000000011_11	K14446	crotonyl-CoA carboxylase/reductase [EC:1.3.1.85]	K14446	Alcohol dehydrogenase GroES-like domain [PF08240.16]; Zinc-binding dehydrogenase [PF00107.30]; CBS domain [PF00571.32]	PF08240	no	ccr	Ethylmalonyl pathway		crotonyl-CoA carboxylase/reductase	1.3.1.85	COG0604
low P	feeding	Accumulibacter delftensis	AGS_LBE_MAGs_560_c_000000000011_12	K07588	GTPase [EC:3.6.5.-]	K07588	Methylmalonyl Co-A mutase-associated GTPase MeaB [PF03308.20]	PF03308	no	no	no	no	no	no	no	no
low P	feeding	Accumulibacter delftensis	AGS_LBE_MAGs_560_c_000000000011_13	K14447	ethylmalonyl-CoA mutase [EC:5.4.99.63]	K14447	Methylmalonyl-CoA mutase [PF01642.26]	PF01642	no	ecm	Ethylmalonyl pathway		(2R)-ethylmalonyl-CoA mutase	5.4.99.63	COG1884 COG2185
low P	feeding	Accumulibacter delftensis	AGS_LBE_MAGs_560_c_000000000011_14	K14449	2-methylfumaryl-CoA hydratase [EC:4.2.1.148]	K14449	Mesaconyl-CoA hydratase [PF19315.3]; MaoC like domain [PF01575.23]; N-terminal half of MaoC dehydratase [PF13452.10]	PF19315	no	mch	Ethylmalonyl pathway		2-methylfumaryl-CoA hydratase	4.2.1.148	COG2030
low P	feeding	Accumulibacter delftensis	AGS_LBE_MAGs_560_c_000000000011_15	K14448	(2S)-methylsuccinyl-CoA dehydrogenase [EC:1.3.8.12]	K14448	Acyl-CoA dehydrogenase, C-terminal domain [PF00441.28]; Acyl-CoA dehydrogenase, middle domain [PF02770.23]; Acyl-CoA dehydrogenase, N-terminal domain [PF02771.20]; Acyl-CoA dehydrogenase, C-terminal domain [PF08028.15]	PF00441	no	mcd	Ethylmalonyl pathway		(2S)-methylsuccinyl-CoA dehydrogenase	1.3.8.12	COG1960
low P	feeding	Accumulibacter delftensis	AGS_LBE_MAGs_560_c_000000000011_16	no	no	no	no	no	no	no	no	no	no	no	no	no
low P	feeding	Accumulibacter delftensis	AGS_LBE_MAGs_560_c_000000000011_98	K03710	GntR family transcriptional regulator	K03710	UTRA domain [PF07702.17]; Bacterial regulatory proteins, gntR family [PF00392.25]	PF07702	no	no	no	no	no	no	no	no
low P	feeding	Accumulibacter delftensis	AGS_LBE_MAGs_560_c_000000000012_14	K00615	transketolase [EC:2.2.1.1]	K00615	Transketolase, thiamine diphosphate binding domain [PF00456.25]; Transketolase, pyrimidine binding domain [PF02779.28]; Transketolase, C-terminal domain [PF02780.24]; Dehydrogenase E1 component [PF00676.24]; 1-deoxy-D-xylulose-5-phosphate synthase [PF13292.10]	PF00456	no	tkt	Pentose Phosphate		Transketolase	2.2.1.1	COG0021
low P	feeding	Accumulibacter delftensis	AGS_LBE_MAGs_560_c_000000000012_76	K00927	phosphoglycerate kinase [EC:2.7.2.3]	K00927	Phosphoglycerate kinase [PF00162.23]	PF00162	no	pgk	Embden-Meyerhof	Glycolysis/Gluconeogenesis	phosphoglycerate kinase	2.7.2.3	COG0126
low P	feeding	Accumulibacter delftensis	AGS_LBE_MAGs_560_c_000000000012_77	K01803	triosephosphate isomerase (TIM) [EC:5.3.1.1]	K01803	Triosephosphate isomerase [PF00121.22]	PF00121	no	no	no	no	no	no	no	no
low P	feeding	Accumulibacter delftensis	AGS_LBE_MAGs_560_c_000000000013_88	K02039	phosphate transport system protein	K02039	PhoU domain [PF01895.23]	PF01895	no	phoU	Polyphosphate	P regulator	Phosphate-specific transport system accessory protein PhoU		COG0704
low P	feeding	Accumulibacter delftensis	AGS_LBE_MAGs_560_c_000000000013_89	K07657	two-component system, OmpR family, phosphate regulon response regulator PhoB	K07657	Response regulator receiver domain [PF00072.28]; Transcriptional regulatory protein, C terminal [PF00486.32]	PF00072	no	phoB	Polyphosphate	P regulator	two-component system, OmpR family, phosphate regulon response regulator PhoB		COG0745
low P	feeding	Accumulibacter delftensis	AGS_LBE_MAGs_560_c_000000000013_89	K07657	two-component system, OmpR family, phosphate regulon response regulator PhoB	K07657	Response regulator receiver domain [PF00072.28]; Transcriptional regulatory protein, C terminal [PF00486.32]	PF00072	no	phoB	Polyphosphate	P regulator	two-component system, OmpR family, phosphate regulon response regulator PhoB		COG0745
low P	feeding	Accumulibacter delftensis	AGS_LBE_MAGs_560_c_000000000013_90	K07636	two-component system, OmpR family, phosphate regulon sensor histidine kinase PhoR [EC:2.7.13.3]	K07636	Histidine kinase-, DNA gyrase B-, and HSP90-like ATPase [PF02518.30]; His Kinase A (phospho-acceptor) domain [PF00512.29]; Phosphate regulon sensor protein PhoR [PF11808.12]; PAS domain [PF13188.11]; PAS fold [PF12860.11]	PF02518	no	phoR	Polyphosphate	P regulator	Alkaline phosphatase synthesis sensor protein PhoR	2.7.13.3	COG0642
low P	feeding	Accumulibacter delftensis	AGS_LBE_MAGs_560_c_000000000014_32	K25307	low molecular weight protein-tyrosine phosphatase [EC:3.1.3.48]	K25307	Low molecular weight phosphotyrosine protein phosphatase [PF01451.25]	PF01451	no	no	no	no	no	no	no	no
low P	feeding	Accumulibacter delftensis	AGS_LBE_MAGs_560_c_000000000014_42	K07090	uncharacterized protein	K07090	Sulfite exporter TauE/SafE [PF01925.23]	PF01925	no	no	no	no	no	no	no	no
low P	feeding	Accumulibacter delftensis	AGS_LBE_MAGs_560_c_000000000014_93	no	no	no	DnaJ domain [PF00226.35]	PF00226	no	no	no	no	no	no	no	no
low P	feeding	Accumulibacter delftensis	AGS_LBE_MAGs_560_c_000000000015_82	K01892	histidyl-tRNA synthetase [EC:6.1.1.21]	K01892	Histidyl-tRNA synthetase [PF13393.10]; Anticodon binding domain [PF03129.24]	PF13393	no	no	no	no	no	no	no	no
low P	feeding	Accumulibacter delftensis	AGS_LBE_MAGs_560_c_000000000016_45	no	no	K15987	Inorganic H+ pyrophosphatase [PF03030.20]	PF03030	no	no	no	no	no	no	no	no
low P	feeding	Accumulibacter delftensis	AGS_LBE_MAGs_560_c_000000000016_47	K00850	6-phosphofructokinase 1 [EC:2.7.1.11]	K00850	Phosphofructokinase [PF00365.24]	PF00365	no	pfkA	Embden-Meyerhof	Glycolysis	6-phosphofructokinase 1	2.7.1.11	COG0205
low P	feeding	Accumulibacter delftensis	AGS_LBE_MAGs_560_c_000000000017_65	K02884	large subunit ribosomal protein L19	K02884	Ribosomal protein L19 [PF01245.24]	PF01245	no	no	no	no	no	no	no	no
low P	feeding	Accumulibacter delftensis	AGS_LBE_MAGs_560_c_000000000017_66	K00554	tRNA (guanine37-N1)-methyltransferase [EC:2.1.1.228]	K00554	tRNA (Guanine-1)-methyltransferase [PF01746.25]	PF01746	no	no	no	no	no	no	no	no
low P	feeding	Accumulibacter delftensis	AGS_LBE_MAGs_560_c_000000000017_90	K03637	cyclic pyranopterin monophosphate synthase [EC:4.6.1.17]	K03637	MoaC family [PF01967.25]	PF01967	no	no	no	no	no	no	no	no
low P	feeding	Accumulibacter delftensis	AGS_LBE_MAGs_560_c_000000000018_54	no	no	no	Uncharacterised nucleotidyltransferase [PF14907.10]	PF14907	no	no	no	no	no	no	no	no
low P	feeding	Accumulibacter delftensis	AGS_LBE_MAGs_560_c_000000000019_57	no	no	no	Enoyl-CoA hydratase/isomerase [PF00378.24]; Enoyl-CoA hydratase/isomerase [PF16113.9]	PF00378	no	no	no	no	no	no	no	no
low P	feeding	Accumulibacter delftensis	AGS_LBE_MAGs_560_c_000000000019_58	K05799	GntR family transcriptional regulator, transcriptional repressor for pyruvate dehydrogenase complex	K05799	FCD domain [PF07729.16]; Bacterial regulatory proteins, gntR family [PF00392.25]	PF07729	no	no	no	no	no	no	no	no
low P	feeding	Accumulibacter delftensis	AGS_LBE_MAGs_560_c_000000000019_61	K01966	propionyl-CoA carboxylase beta chain [EC:6.4.1.3 2.1.3.15]	K01966	Carboxyl transferase domain [PF01039.26]	PF01039	no	pccB	Succinate-propionate pathway	Propionyl-CoA to (S)-Methylmalonyl-CoA	Propionyl-CoA carboxylase beta chain	6.4.1.3	COG4799
low P	feeding	Accumulibacter delftensis	AGS_LBE_MAGs_560_c_000000000020_52	K02502	ATP phosphoribosyltransferase regulatory subunit	K02502	Histidyl-tRNA synthetase [PF13393.10]	PF13393	no	no	no	no	no	no	no	no
low P	feeding	Accumulibacter delftensis	AGS_LBE_MAGs_560_c_000000000020_57	K00817	histidinol-phosphate aminotransferase [EC:2.6.1.9]	K00817	Aminotransferase class I and II [PF00155.25]	PF00155	no	no	no	no	no	no	no	no
low P	feeding	Accumulibacter delftensis	AGS_LBE_MAGs_560_c_000000000020_83	K00806	undecaprenyl diphosphate synthase [EC:2.5.1.31]	K00806	Putative undecaprenyl diphosphate synthase [PF01255.23]	PF01255	no	no	no	no	no	no	no	no
low P	feeding	Accumulibacter delftensis	AGS_LBE_MAGs_560_c_000000000024_39	K12284	MSHA biogenesis protein MshN	K12284	Tetratricopeptide repeat [PF13429.10]; Tetratricopeptide repeat [PF14559.10]	PF13429	no	no	no	no	no	no	no	no
low P	feeding	Accumulibacter delftensis	AGS_LBE_MAGs_560_c_000000000028_52	no	no	no	MerR HTH family regulatory protein [PF13411.10]; MerR family regulatory protein [PF00376.27]	PF13411	no	no	no	no	no	no	no	no
low P	feeding	Accumulibacter delftensis	AGS_LBE_MAGs_560_c_000000000030_8	K07107	acyl-CoA thioester hydrolase [EC:3.1.2.-]	K01075	Thioesterase-like superfamily [PF13279.10]	PF13279	no	no	no	no	no	no	no	no
low P	feeding	Accumulibacter delftensis	AGS_LBE_MAGs_560_c_000000000031_8	K09800	translocation and assembly module TamB	K09800	TamB, inner membrane protein subunit of TAM complex [PF04357.17]	PF04357	no	no	no	no	no	no	no	no
low P	feeding	Accumulibacter delftensis	AGS_LBE_MAGs_560_c_000000000031_9	K07278	translocation and assembly module TamA	K07278	Omp85 superfamily domain [PF01103.27]	PF01103	no	no	no	no	no	no	no	no
low P	feeding	Accumulibacter delftensis	AGS_LBE_MAGs_560_c_000000000031_10	K00873	pyruvate kinase [EC:2.7.1.40]	K00873	Pyruvate kinase, barrel domain [PF00224.25]	PF00224	no	pyk	Embden-Meyerhof	Glycolysis	pyruvate kinase	2.7.1.40	COG0469
low P	feeding	Accumulibacter delftensis	AGS_LBE_MAGs_560_c_000000000031_11	K01689	enolase [EC:4.2.1.11]	K01689	Enolase, C-terminal TIM barrel domain [PF00113.26]; Enolase, N-terminal domain [PF03952.20]	PF00113	no	eno	Embden-Meyerhof	Glycolysis/Gluconeogenesis	enolase	4.2.1.11	COG0148
low P	feeding	Accumulibacter delftensis	AGS_LBE_MAGs_560_c_000000000031_16	K01624	fructose-bisphosphate aldolase, class II [EC:4.1.2.13]	K01624	Fructose-bisphosphate aldolase class-II [PF01116.24]	PF01116	no	fbaA	Embden-Meyerhof	Glycolysis/Gluconeogenesis	fructose-bisphosphate aldolase class II	4.1.2.13	COG0191
low P	feeding	Accumulibacter delftensis	AGS_LBE_MAGs_560_c_000000000052_21	K00247	succinate dehydrogenase subunit D	K00247	Fumarate reductase subunit D [PF02313.21]	PF02313	no	frdD	TCA		succinate dehydrogenase subunit D		COG3080
low P	feeding	Accumulibacter delftensis	AGS_LBE_MAGs_560_c_000000000052_23	K00245	succinate dehydrogenase iron-sulfur subunit [EC:1.3.5.1]	K00245	2Fe-2S iron-sulfur cluster binding domain [PF13085.10]; 4Fe-4S dicluster domain [PF13183.10]; 4Fe-4S dicluster domain [PF13534.10]; 4Fe-4S dicluster domain [PF13237.10]	PF13085	no	frdB	TCA		succinate dehydrogenase iron-sulfur subunit [EC:1.3.5.1]	1.3.5.1	COG0479
low P	feeding	Accumulibacter delftensis	AGS_LBE_MAGs_560_c_000000000052_23	K00245	succinate dehydrogenase iron-sulfur subunit [EC:1.3.5.1]	K00245	2Fe-2S iron-sulfur cluster binding domain [PF13085.10]; 4Fe-4S dicluster domain [PF13183.10]; 4Fe-4S dicluster domain [PF13534.10]; 4Fe-4S dicluster domain [PF13237.10]	PF13085	no	frdB	TCA		succinate dehydrogenase iron-sulfur subunit [EC:1.3.5.1]	1.3.5.1	COG0479
low P	feeding	Accumulibacter delftensis	AGS_LBE_MAGs_560_c_000000000052_24	no	no	K00244	Fumarate reductase flavoprotein C-term [PF02910.24]; FAD binding domain [PF00890.28]	PF02910	no	frdA	TCA		succinate dehydrogenase flavoprotein subunit [EC:1.3.5.1]	1.3.5.1	COG1053
low P	feeding	Accumulibacter delftensis	AGS_LBE_MAGs_560_c_000000000056_6	K02036	phosphate transport system ATP-binding protein [EC:7.3.2.1]	K02036	ABC transporter [PF00005.31]	PF00005	no	pstB	Polyphosphate	P transporter	Phosphate import ATP-binding protein PstB	7.3.2.1	COG1117
low P	feeding	Accumulibacter delftensis	AGS_LBE_MAGs_560_c_000000000056_7	K02036	phosphate transport system ATP-binding protein [EC:7.3.2.1]	K02036	ABC transporter [PF00005.31]	PF00005	no	pstB	Polyphosphate	P transporter	Phosphate import ATP-binding protein PstB	7.3.2.1	COG1117
low P	feeding	Accumulibacter delftensis	AGS_LBE_MAGs_560_c_000000000056_8	K02038	phosphate transport system permease protein	K02038	Binding-protein-dependent transport system inner membrane component [PF00528.26]	PF00528	no	pstA	Polyphosphate	P transporter	phosphate ABC transporter permease protein PstA		COG0581
low P	feeding	Accumulibacter delftensis	AGS_LBE_MAGs_560_c_000000000056_9	K02037	phosphate transport system permease protein	K02037	Binding-protein-dependent transport system inner membrane component [PF00528.26]	PF00528	no	pstC	Polyphosphate	P transporter	Phosphate transport system permease protein PstC		COG0573
low P	feeding	Accumulibacter delftensis	AGS_LBE_MAGs_560_c_000000000056_10	K02039	phosphate transport system protein	K02039	PhoU domain [PF01895.23]	PF01895	no	phoU	Polyphosphate	P regulator	Phosphate-specific transport system accessory protein PhoU		COG0704
low P	feeding	Accumulibacter delftensis	AGS_LBE_MAGs_560_c_000000000056_11	K02040	phosphate transport system substrate-binding protein	K02040	PBP superfamily domain [PF12849.11]	PF12849	no	pstS	Polyphosphate	P transporter	Phosphate-binding protein PstS		COG0226
low P	feeding	Accumulibacter delftensis	AGS_LBE_MAGs_560_c_000000000057_17	K08970	nickel/cobalt transporter (NicO) family protein	K08970	High-affinity nickel-transport protein [PF03824.20]	PF03824	no	no	no	no	no	no	no	no
low P	feeding	Accumulibacter delftensis	AGS_LBE_MAGs_560_c_000000000067_8	no	no	no	Protein of unknown function (DUF3300) [PF11737.12]	PF11737	no	no	no	no	no	no	no	no
low P	feeding	Accumulibacter delftensis	AGS_LBE_MAGs_560_c_000000000079_4	K04077	chaperonin GroEL [EC:5.6.1.7]	K04077	TCP-1/cpn60 chaperonin family [PF00118.28]	PF00118	no	no	no	no	no	no	no	no
low P	feeding	Accumulibacter delftensis	AGS_LBE_MAGs_560_c_000000000016_46	no	no	no	no	no	no	no	no	no	no	no	no	no
low P	feeding	Accumulibacter delftensis	AGS_LBE_MAGs_560_c_000000000006_137	no	no	no	no	no	no	no	no	no	no	no	no	no
low P	feeding	Accumulibacter delftensis	AGS_LBE_MAGs_560_c_000000000006_139	no	no	no	D-glucuronyl C5-epimerase C-terminus [PF06662.17]	PF06662	no	no	no	no	no	no	no	no
low P	feeding	Accumulibacter delftensis	AGS_LBE_MAGs_560_c_000000000030_9	no	no	no	no	no	no	no	no	no	no	no	no	no
low P	feeding	Accumulibacter delftensis	AGS_LBE_MAGs_560_c_000000000030_10	no	no	no	no	no	no	no	no	no	no	no	no	no
low P	feeding	Accumulibacter delftensis	AGS_LBE_MAGs_560_c_000000000076_10	no	no	no	no	no	no	no	no	no	no	no	no	no

## Sheet: A phosphatis_ Day 126 vs 168
Results of the differential gene analysis comparing Accumulibacter phosphatis (type II - RC) under high versus low phospahte condition. Transcripts were selected if significantly different in 2 out 3 of the methods used (edgeR, limma and Deseq2)
Up in	Phase	Organism	Geneid	KO_DRAM	Description_DRAM	mode	pfam_hits	pfam	COG	GeneID	Metabolism	Sub	Description	EC	COG	PFAM
high P	feeding	Accumulibacter phosphatis	GCA_000024165_000000000004_17	K00027	malate dehydrogenase (oxaloacetate-decarboxylating) [EC:1.1.1.38]	K00029	Phosphate acetyl/butaryl transferase [PF01515.23]; Malic enzyme, NAD binding domain [PF03949.19]; Malic enzyme, N-terminal domain [PF00390.23]	PF01515	no	maeB	Pyruvate		DP-dependent fused malic enzyme oxidoreductase phosphotransacetylase	1.1.1.40 2.3.1.8	COG0280 COG0281
high P	feeding	Accumulibacter phosphatis	GCA_000024165_000000000004_2563	K00174	2-oxoglutarate/2-oxoacid ferredoxin oxidoreductase subunit alpha [EC:1.2.7.3 1.2.7.11]	K00174	Pyruvate flavodoxin/ferredoxin oxidoreductase, thiamine diP-bdg [PF01855.23]; Pyruvate:ferredoxin oxidoreductase core domain II [PF17147.8]	PF01855	no	korA	TCA		2-oxoglutarate/2-oxoacid ferredoxin oxidoreductase subunit alpha [EC:1.2.7.3 1.2.7.11]	1.2.7.3 1.2.7.11	COG0674 COG1014
high P	feeding	Accumulibacter phosphatis	GCA_000024165_000000000004_2564	K00175	2-oxoglutarate/2-oxoacid ferredoxin oxidoreductase subunit beta [EC:1.2.7.3 1.2.7.11]	K00175	Thiamine pyrophosphate enzyme, C-terminal TPP binding domain [PF02775.25]	PF02775	no	korB	TCA		2-oxoglutarate/2-oxoacid ferredoxin oxidoreductase subunit beta [EC:1.2.7.3 1.2.7.11]	1.2.7.3 1.2.7.11	COG1013
high P	feeding	Accumulibacter phosphatis	GCA_000024165_000000000004_3385	K00376	nitrous-oxide reductase [EC:1.7.2.4]	K00376	Nitrous oxide reductase propeller repeat [PF18764.5]; Cupredoxin-like domain [PF13473.10]; Cytochrome C oxidase subunit II, periplasmic domain [PF00116.24]	PF18764	no	nosZ	Denitrification	Nitrous oxide to nitrogen	nitrous-oxide reductase	1.7.2.4	COG4263
high P	feeding	Accumulibacter phosphatis	GCA_000024165_000000000004_312	K00411	ubiquinol-cytochrome c reductase iron-sulfur subunit [EC:7.1.1.8]	K00411	Rieske [2Fe-2S] domain [PF00355.30]; Ubiquitinol-cytochrome C reductase Fe-S subunit TAT signal [PF10399.13]	PF00355	no	no	no	no	no	no	no	no
high P	feeding	Accumulibacter phosphatis	GCA_000024165_000000000004_1309	K00523	CDP-4-dehydro-6-deoxyglucose reductase, E3 [EC:1.17.1.1]	K00523	Cytochrome b/b6/petB [PF00033.23]; Oxidoreductase FAD-binding domain [PF00970.28]; Oxidoreductase NAD-binding domain [PF00175.25]; 2Fe-2S iron-sulfur cluster binding domain [PF00111.31]; Cytochrome b(N-terminal)/b6/petB [PF13631.10]	PF00033	no	no	no	no	no	no	no	no
high P	feeding	Accumulibacter phosphatis	GCA_000024165_000000000004_1925	K00782	L-lactate dehydrogenase complex protein LldG	K00782	LUD domain [PF02589.19]	PF02589	no	no	no	no	no	no	no	no
high P	feeding	Accumulibacter phosphatis	GCA_000024165_000000000004_3206	K00799	glutathione S-transferase [EC:2.5.1.18]	K00799	Uncharacterized alpha/beta hydrolase domain (DUF2235) [PF09994.13]; Glutathione S-transferase, N-terminal domain [PF02798.24]; Glutathione S-transferase, N-terminal domain [PF13409.10]; Glutathione S-transferase, N-terminal domain [PF13417.10]; Glutathione S-transferase, C-terminal domain [PF00043.29]; Glutathione S-transferase, C-terminal domain [PF14497.10]; Glutathione S-transferase, C-termina…	PF09994	no	no	no	no	no	no	no	no
high P	feeding	Accumulibacter phosphatis	GCA_000024165_000000000004_1049	K00937	polyphosphate kinase [EC:2.7.4.1]	K00937	Polyphosphate kinase C-terminal domain 1 [PF17941.5]; Polyphosphate kinase C-terminal domain 2 [PF13090.10]; Polyphosphate kinase middle domain [PF02503.21]; Polyphosphate kinase N-terminal domain [PF13089.10]	PF17941	no	ppk	Polyphosphate	P polyP n+1	Polyphosphate kinase	2.7.4.1
high P	feeding	Accumulibacter phosphatis	GCA_000024165_000000000004_1951	K00957	sulfate adenylyltransferase subunit 2 [EC:2.7.7.4]	K00957	Phosphoadenosine phosphosulfate reductase family [PF01507.23]	PF01507	no	no	no	no	no	no	no	no
high P	feeding	Accumulibacter phosphatis	GCA_000024165_000000000004_3843	K00990	[protein-PII] uridylyltransferase [EC:2.7.7.59]	K00990	GlnD PII-uridylyltransferase [PF08335.15]; HD domain [PF01966.26]; Putative nucleotidyltransferase DUF294 [PF03445.17]	PF08335	no	no	no	no	no	no	no	no
high P	feeding	Accumulibacter phosphatis	GCA_000024165_000000000004_3859	K01433	formyltetrahydrofolate deformylase [EC:3.5.1.10]	K01433	Formyl transferase [PF00551.23]; ACT domain [PF13740.10]	PF00551	no	no	no	no	no	no	no	no
high P	feeding	Accumulibacter phosphatis	GCA_000024165_000000000004_2751	K01626	3-deoxy-7-phosphoheptulonate synthase [EC:2.5.1.54]	K01626	DAHP synthetase I family [PF00793.24]	PF00793	no	E2.5.1.54	Quorum sensing		3-deoxy-7-phosphoheptulote synthase	2.5.1.54
high P	feeding	Accumulibacter phosphatis	GCA_000024165_000000000004_2490	K08691	malyl-CoA/(S)-citramalyl-CoA lyase [EC:4.1.3.24 4.1.3.25]	K01644	HpcH/HpaI aldolase/citrate lyase family [PF03328.18]	PF03328	no	no	no	no	no	no	no	no
high P	feeding	Accumulibacter phosphatis	GCA_000024165_000000000004_3845	K01647	citrate synthase [EC:2.3.3.1]	K01647	Citrate synthase, C-terminal domain [PF00285.25]	PF00285	no	gltA	TCA		Citrate synthase	2.3.3.1	COG0372
high P	feeding	Accumulibacter phosphatis	GCA_000024165_000000000004_261	K01754	threonine dehydratase [EC:4.3.1.19]	K01754	Pyridoxal-phosphate dependent enzyme [PF00291.29]; C-terminal regulatory domain of Threonine dehydratase [PF00585.22]	PF00291	no	no	no	no	no	no	no	no
high P	feeding	Accumulibacter phosphatis	GCA_000024165_000000000004_247	K01915	glutamine synthetase [EC:6.3.1.2]	K01915	Glutamine synthetase, catalytic domain [PF00120.28]; Glutamine synthetase, beta-Grasp domain [PF03951.23]	PF00120	no	no	no	no	no	no	no	no
high P	feeding	Accumulibacter phosphatis	GCA_000024165_000000000004_2025	no	no	K02027	Bacterial extracellular solute-binding protein [PF01547.29]; Bacterial extracellular solute-binding protein [PF13416.10]	PF01547	no	no	no	no	no	no	no	no
high P	feeding	Accumulibacter phosphatis	GCA_000024165_000000000004_1080	K10003	glutamate/aspartate transport system permease protein	K02029	no	no	no	no	no	no	no	no	no	no
high P	feeding	Accumulibacter phosphatis	GCA_000024165_000000000004_1477	K02030	polar amino acid transport system substrate-binding protein	K02030	Bacterial extracellular solute-binding proteins, family 3 [PF00497.24]; Ligated ion channel L-glutamate- and glycine-binding site [PF10613.13]	PF00497	no	no	no	no	no	no	no	no
high P	feeding	Accumulibacter phosphatis	GCA_000024165_000000000004_3858	K02203	phosphoserine / homoserine phosphotransferase [EC:3.1.3.3 2.7.1.39]	K02203	haloacid dehalogenase-like hydrolase [PF00702.30]; haloacid dehalogenase-like hydrolase [PF12710.11]	PF00702	no	no	no	no	no	no	no	no
high P	feeding	Accumulibacter phosphatis	GCA_000024165_000000000004_1772	no	no	K02274	Cytochrome C and Quinol oxidase polypeptide I [PF00115.24]	PF00115	no	no	no	no	no	no	no	no
high P	feeding	Accumulibacter phosphatis	GCA_000024165_000000000004_1773	no	no	K02275	Cytochrome C oxidase subunit II, periplasmic domain [PF00116.24]; Cupredoxin-like domain [PF13473.10]	PF00116	no	no	no	no	no	no	no	no
high P	feeding	Accumulibacter phosphatis	GCA_000024165_000000000004_3770	K02416	flagellar motor switch protein FliM	K02416	Flagellar motor switch protein FliM [PF02154.19]; Type III flagellar switch regulator (C-ring) FliN C-term [PF01052.24]	PF02154	no	fliM	Flagellar assembly	C ring	flagellar motor switch proteinfliM
high P	feeding	Accumulibacter phosphatis	GCA_000024165_000000000004_3771	K02417	flagellar motor switch protein FliN	K02417	Type III flagellar switch regulator (C-ring) FliN C-term [PF01052.24]; Flagellar motor switch protein FliN N-terminal [PF16973.9]	PF01052	no	fliN	Flagellar assembly	C ring	flagellar motor switch proteinfliN
high P	feeding	Accumulibacter phosphatis	GCA_000024165_000000000004_3869	K02567	nitrate reductase (cytochrome) [EC:1.9.6.1]	K02567	Molybdopterin oxidoreductase [PF00384.26]; Molydopterin dinucleotide binding domain [PF01568.25]; Molybdopterin oxidoreductase Fe4S4 domain [PF04879.20]	PF00384	no	napA	Denitrification	Nitrate to nitrite	nitrate reductase (cytochrome)	1.9.6.1	COG0243
high P	feeding	Accumulibacter phosphatis	GCA_000024165_000000000004_709	K02569	cytochrome c-type protein NapC	K02569	NapC/NirT cytochrome c family, N-terminal region [PF03264.18]	PF03264	no	no	no	no	no	no	no	no
high P	feeding	Accumulibacter phosphatis	GCA_000024165_000000000004_4299	K03183	demethylmenaquinone methyltransferase / 2-methoxy-6-polyprenyl-1,4-benzoquinol methylase [EC:2.1.1.163 2.1.1.201]	K03183	ubiE/COQ5 methyltransferase family [PF01209.22]; Methyltransferase domain [PF13847.10]; Methyltransferase domain [PF13649.10]; Methyltransferase domain [PF08241.16]; Methyltransferase domain [PF13489.10]; Methyltransferase domain [PF08242.16]; Protein-L-isoaspartate(D-aspartate) O-methyltransferase (PCMT) [PF01135.23]; Mycolic acid cyclopropane synthetase [PF02353.24]; Methionine biosynthesis pro…	PF01209	no	no	no	no	no	no	no	no
high P	feeding	Accumulibacter phosphatis	GCA_000024165_000000000004_2498	K03210	preprotein translocase subunit YajC	K03210	Preprotein translocase subunit [PF02699.19]	PF02699	no	yajC	Quorum sensing	translocase	preprotein translocase subunit YajC
high P	feeding	Accumulibacter phosphatis	GCA_000024165_000000000004_3541	K03284	magnesium transporter	K03284	CorA-like Mg2+ transporter protein [PF01544.22]	PF01544	no	no	no	no	no	no	no	no
high P	feeding	Accumulibacter phosphatis	GCA_000024165_000000000004_3088	K03303	lactate permease	K03303	L-lactate permease [PF02652.18]	PF02652	no	no	no	no	no	no	no	no
high P	feeding	Accumulibacter phosphatis	GCA_000024165_000000000004_2064	no	no	K03306	Phosphate transporter family [PF01384.24]	PF01384	no	pitA	Polyphosphate	P transporter	Low-affinity inorganic phosphate transporter 1		COG0306
high P	feeding	Accumulibacter phosphatis	GCA_000024165_000000000004_260	K03320	ammonium transporter, Amt family	K03320	Ammonium Transporter Family [PF00909.25]	PF00909	no	no	no	no	no	no	no	no
high P	feeding	Accumulibacter phosphatis	GCA_000024165_000000000004_735	K03320	ammonium transporter, Amt family	K03320	Ammonium Transporter Family [PF00909.25]	PF00909	no	no	no	no	no	no	no	no
high P	feeding	Accumulibacter phosphatis	GCA_000024165_000000000004_1063	K03321	sulfate permease, SulP family	K03321	Sulfate permease family [PF00916.24]	PF00916	no	no	no	no	no	no	no	no
high P	feeding	Accumulibacter phosphatis	GCA_000024165_000000000004_2073	K03321	sulfate permease, SulP family	K03321	Sulfate permease family [PF00916.24]; Cyclic nucleotide-binding domain [PF00027.33]	PF00916	no	no	no	no	no	no	no	no
high P	feeding	Accumulibacter phosphatis	GCA_000024165_000000000004_3754	no	no	K03496	VirC1 protein [PF07015.15]; AAA domain [PF13614.10]; ATPase MipZ [PF09140.15]; Cellulose biosynthesis protein BcsQ [PF06564.16]; CobQ/CobB/MinD/ParA nucleotide binding domain [PF01656.27]; NUBPL iron-transfer P-loop NTPase [PF10609.13]	PF07015	no	no	no	no	no	no	no	no
high P	feeding	Accumulibacter phosphatis	GCA_000024165_000000000004_412	K03594	bacterioferritin [EC:1.16.3.1]	K03594	no	no	no	no	no	no	no	no	no	no
high P	feeding	Accumulibacter phosphatis	GCA_000024165_000000000004_2264	K03605	hydrogenase maturation protease [EC:3.4.23.-]	K03605	Hydrogenase maturation protease [PF01750.22]	PF01750	no	no	no	no	no	no	no	no
high P	feeding	Accumulibacter phosphatis	GCA_000024165_000000000004_2634	K03719	Lrp/AsnC family transcriptional regulator, leucine-responsive regulatory protein	K03719	Lrp/AsnC ligand binding domain [PF01037.25]; Winged helix-turn-helix DNA-binding [PF13412.10]	PF01037	no	no	no	no	no	no	no	no
high P	feeding	Accumulibacter phosphatis	GCA_000024165_000000000004_4090	K03746	DNA-binding protein H-NS	K03746	H-NS histone family [PF00816.25]	PF00816	no	no	no	no	no	no	no	no
high P	feeding	Accumulibacter phosphatis	GCA_000024165_000000000004_736	K04752	nitrogen regulatory protein P-II 2	K04751	Nitrogen regulatory protein P-II [PF00543.26]	PF00543	no	no	no	no	no	no	no	no
high P	feeding	Accumulibacter phosphatis	GCA_000024165_000000000004_736	K04752	nitrogen regulatory protein P-II 2	K04752	Nitrogen regulatory protein P-II [PF00543.26]	PF00543	no	no	no	no	no	no	no	no
high P	feeding	Accumulibacter phosphatis	GCA_000024165_000000000004_1062	K06213	magnesium transporter	K06213	Divalent cation transporter [PF01769.20]; MgtE intracellular N domain [PF03448.21]	PF01769	no	no	no	no	no	no	no	no
high P	feeding	Accumulibacter phosphatis	GCA_000024165_000000000004_2265	K06281	hydrogenase large subunit [EC:1.12.99.6]	K06281	Nickel-dependent hydrogenase [PF00374.23]	PF00374	no	no	no	no	no	no	no	no
high P	feeding	Accumulibacter phosphatis	GCA_000024165_000000000004_258	K06923	uncharacterized protein	K06923	Protein of unknown function (DUF815) [PF05673.17]; Type II/IV secretion system protein [PF00437.24]; ATPase family associated with various cellular activities (AAA) [PF00004.33]	PF05673	no	no	no	no	no	no	no	no
high P	feeding	Accumulibacter phosphatis	GCA_000024165_000000000004_2065	K07220	uncharacterized protein	K07220	Protein of unknown function DUF47 [PF01865.20]	PF01865	no	no	no	no	no	no	no	no
high P	feeding	Accumulibacter phosphatis	GCA_000024165_000000000004_2072	no	no	K07220	no	no	no	no	no	no	no	no	no	no
high P	feeding	Accumulibacter phosphatis	GCA_000024165_000000000004_602	K07395	putative proteasome-type protease	K07395	no	no	no	no	no	no	no	no	no	no
high P	feeding	Accumulibacter phosphatis	GCA_000024165_000000000004_1350	K08305	membrane-bound lytic murein transglycosylase B [EC:4.2.2.-]	K08305	Transglycosylase SLT domain [PF13406.10]	PF13406	no	no	no	no	no	no	no	no
high P	feeding	Accumulibacter phosphatis	GCA_000024165_000000000004_2490	K08691	malyl-CoA/(S)-citramalyl-CoA lyase [EC:4.1.3.24 4.1.3.25]	K08691	HpcH/HpaI aldolase/citrate lyase family [PF03328.18]	PF03328	no	mcl	Ethylmalonyl pathway		malyl-CoA/(S)-citramalyl-CoA lyase	4.1.3.24	COG2301
high P	feeding	Accumulibacter phosphatis	GCA_000024165_000000000004_2470	no	no	K08738	no	no	no	no	no	no	no	no	no	no
high P	feeding	Accumulibacter phosphatis	GCA_000024165_000000000004_3384	no	no	K08738	Cytochrome c [PF00034.25]; Cytochrome C oxidase, cbb3-type, subunit III [PF13442.10]	PF00034	no	no	no	no	no	no	no	no
high P	feeding	Accumulibacter phosphatis	GCA_000024165_000000000004_2950	K09748	ribosome maturation factor RimP	K09748	RimP N-terminal domain [PF02576.21]; RimP C-terminal SH3 domain [PF17384.6]	PF02576	no	no	no	no	no	no	no	no
high P	feeding	Accumulibacter phosphatis	GCA_000024165_000000000004_3976	K09761	16S rRNA (uracil1498-N3)-methyltransferase [EC:2.1.1.193]	K09761	RNA methyltransferase domain [PF04452.18]; RNA methyltransferase PUA domain [PF20260.2]	PF04452	no	no	no	no	no	no	no	no
high P	feeding	Accumulibacter phosphatis	GCA_000024165_000000000004_384	K09791	uncharacterized protein	K09791	Trm112p-like protein [PF03966.20]	PF03966	no	no	no	no	no	no	no	no
high P	feeding	Accumulibacter phosphatis	GCA_000024165_000000000004_1080	K10003	glutamate/aspartate transport system permease protein	K10003	no	no	no	gltJ	ABC transporters	glutamate/aspartate	glutamate/aspartate transport system permease protein		COG0765
high P	feeding	Accumulibacter phosphatis	GCA_000024165_000000000004_1060	no	no	K10716	TrkA-N domain [PF02254.22]; Ion channel [PF07885.20]	PF02254	no	no	no	no	no	no	no	no
high P	feeding	Accumulibacter phosphatis	GCA_000024165_000000000004_1060	no	no	K10716	TrkA-N domain [PF02254.22]; Ion channel [PF07885.20]	PF02254	no	no	no	no	no	no	no	no
high P	feeding	Accumulibacter phosphatis	GCA_000024165_000000000004_2082	K11688	C4-dicarboxylate-binding protein DctP	K11688	Bacterial extracellular solute-binding protein, family 7 [PF03480.17]	PF03480	no	no	no	no	no	no	no	no
high P	feeding	Accumulibacter phosphatis	GCA_000024165_000000000004_2082	K11688	C4-dicarboxylate-binding protein DctP	K11688	Bacterial extracellular solute-binding protein, family 7 [PF03480.17]	PF03480	no	no	no	no	no	no	no	no
high P	feeding	Accumulibacter phosphatis	GCA_000024165_000000000004_2083	K11689	C4-dicarboxylate transporter, DctQ subunit	K11689	Tripartite ATP-independent periplasmic transporters, DctQ component [PF04290.16]	PF04290	no	dctQ	Extracellular matrix	nonulosonic acid pathways (NeuAc)	C4-dicarboxylate transporter		COG3090 COG1593
high P	feeding	Accumulibacter phosphatis	GCA_000024165_000000000004_2083	K11689	C4-dicarboxylate transporter, DctQ subunit	K11689	Tripartite ATP-independent periplasmic transporters, DctQ component [PF04290.16]	PF04290	no	dctQ	Extracellular matrix	nonulosonic acid pathways (NeuAc)	C4-dicarboxylate transporter		COG3090 COG1593
high P	feeding	Accumulibacter phosphatis	GCA_000024165_000000000004_2084	K11690	C4-dicarboxylate transporter, DctM subunit	K11690	Tripartite ATP-independent periplasmic transporter, DctM component [PF06808.16]	PF06808	no	dctM	Extracellular matrix	nonulosonic acid pathways (NeuAc)	C4-dicarboxylate transporter sialic acid TRAP transporter permease protein SiaT		COG3090 COG1593
high P	feeding	Accumulibacter phosphatis	GCA_000024165_000000000004_1174	K11959	urea transport system substrate-binding protein	K11959	Periplasmic binding protein domain [PF13433.10]; Periplasmic binding protein [PF13458.10]	PF13433	no	urtA	ABC transporters	urea	urea transport system substrate-binding protein		COG0683
high P	feeding	Accumulibacter phosphatis	GCA_000024165_000000000004_1174	K11959	urea transport system substrate-binding protein	K11959	Periplasmic binding protein domain [PF13433.10]; Periplasmic binding protein [PF13458.10]	PF13433	no	urtA	ABC transporters	urea	urea transport system substrate-binding protein		COG0683
high P	feeding	Accumulibacter phosphatis	GCA_000024165_000000000004_1175	K11960	urea transport system permease protein	K11960	Branched-chain amino acid transport system / permease component [PF02653.20]	PF02653	no	urtB	ABC transporters	urea	urea transport system permease protein		COG0559
high P	feeding	Accumulibacter phosphatis	GCA_000024165_000000000004_1175	K11960	urea transport system permease protein	K11960	Branched-chain amino acid transport system / permease component [PF02653.20]	PF02653	no	urtB	ABC transporters	urea	urea transport system permease protein		COG0559
high P	feeding	Accumulibacter phosphatis	GCA_000024165_000000000004_1176	K11961	urea transport system permease protein	K11961	Branched-chain amino acid transport system / permease component [PF02653.20]	PF02653	no	urtC	ABC transporters	urea	urea transport system permease protein		COG4177
high P	feeding	Accumulibacter phosphatis	GCA_000024165_000000000004_1177	K11962	urea transport system ATP-binding protein	K11962	ABC transporter [PF00005.31]	PF00005	no	urtD	ABC transporters	urea	urea transport system ATP-binding protein		COG4674
high P	feeding	Accumulibacter phosphatis	GCA_000024165_000000000004_1178	K11963	urea transport system ATP-binding protein	K11963	ABC transporter [PF00005.31]	PF00005	no	urtE	ABC transporters	urea	urea transport system ATP-binding protein		COG0410
high P	feeding	Accumulibacter phosphatis	GCA_000024165_000000000004_2491	K14449	2-methylfumaryl-CoA hydratase [EC:4.2.1.148]	K14449	Mesaconyl-CoA hydratase [PF19315.3]; MaoC like domain [PF01575.23]	PF19315	no	mch	Ethylmalonyl pathway		2-methylfumaryl-CoA hydratase	4.2.1.148	COG2030
high P	feeding	Accumulibacter phosphatis	GCA_000024165_000000000004_2562	K15022	formate dehydrogenase (NADP+) beta subunit [EC:1.17.1.10]	K15022	Pyridine nucleotide-disulphide oxidoreductase [PF07992.18]; Dihydroprymidine dehydrogenase domain II, 4Fe-4S cluster [PF14691.10]; 4Fe-4S dicluster domain [PF12838.11]; Flavin-binding monooxygenase-like [PF00743.23]; 4Fe-4S dicluster domain [PF13237.10]; 4Fe-4S dicluster domain [PF13187.10]; 4Fe-4S dicluster domain [PF13183.10]; 4Fe-4S dicluster domain [PF14697.10]; NAD(P)-binding Rossmann-like d…	PF07992	no	no	no	no	no	no	no	no
high P	feeding	Accumulibacter phosphatis	GCA_000024165_000000000004_2471	K15864	nitrite reductase (NO-forming) / hydroxylamine reductase [EC:1.7.2.1 1.7.99.1]	K15864	Cytochrome D1 heme domain [PF02239.20]; Cytochrome C oxidase, cbb3-type, subunit III [PF13442.10]	PF02239	no	nirS	Denitrification	Nitrite to nitric oxide	nitrite reductase (NO-forming) / hydroxylamine reductase	1.7.2.1	COG2010
high P	feeding	Accumulibacter phosphatis	GCA_000024165_000000000004_381	K15987	K(+)-stimulated pyrophosphate-energized sodium pump [EC:7.2.3.1]	K15987	Inorganic H+ pyrophosphatase [PF03030.20]; OmpA family [PF00691.24]	PF03030	no	no	no	no	no	no	no	no
high P	feeding	Accumulibacter phosphatis	GCA_000024165_000000000004_781	no	no	K17230	Cytochrome C oxidase, cbb3-type, subunit III [PF13442.10]; Cytochrome c [PF00034.25]	PF13442	no	no	no	no	no	no	no	no
high P	feeding	Accumulibacter phosphatis	GCA_000024165_000000000004_1061	K18446	triphosphatase [EC:3.6.1.25]	K18446	CHAD domain [PF05235.18]; CYTH domain [PF01928.25]	PF05235	no	no	no	no	no	no	no	no
high P	feeding	Accumulibacter phosphatis	GCA_000024165_000000000004_2066	K18446	triphosphatase [EC:3.6.1.25]	K18446	CHAD domain [PF05235.18]; CYTH domain [PF01928.25]	PF05235	no	no	no	no	no	no	no	no
high P	feeding	Accumulibacter phosphatis	GCA_000024165_000000000004_1920	K18588	coenzyme Q-binding protein COQ10	K18588	Polyketide cyclase / dehydrase and lipid transport [PF03364.24]	PF03364	no	no	no	no	no	no	no	no
high P	feeding	Accumulibacter phosphatis	GCA_000024165_000000000004_1924	K18928	L-lactate dehydrogenase complex protein LldE	K18928	Cysteine-rich domain [PF02754.20]	PF02754	no	no	no	no	no	no	no	no
high P	feeding	Accumulibacter phosphatis	GCA_000024165_000000000004_3089	K18930	D-lactate dehydrogenase	K18930	FAD linked oxidases, C-terminal domain [PF02913.23]; FAD binding domain [PF01565.27]; 4Fe-4S dicluster domain [PF13183.10]; 4Fe-4S dicluster domain [PF13534.10]; 4Fe-4S dicluster domain [PF12838.11]; 4Fe-4S dicluster domain [PF13237.10]; 4Fe-4S dicluster domain [PF14697.10]	PF02913	no	no	no	no	no	no	no	no
high P	feeding	Accumulibacter phosphatis	GCA_000024165_000000000004_2288	K22468	polyphosphate kinase [EC:2.7.4.34]	K22468	Polyphosphate kinase 2 (PPK2) [PF03976.18]	PF03976	no	ppk2	Polyphosphate	P polyP n-1	Polyphosphate:NDP phosphotransferase 2	2.7.4.1	COG2326
high P	feeding	Accumulibacter phosphatis	GCA_000024165_000000000004_3581	K22468	polyphosphate kinase [EC:2.7.4.34]	K22468	Polyphosphate kinase 2 (PPK2) [PF03976.18]	PF03976	no	ppk2	Polyphosphate	P polyP n-1	Polyphosphate:NDP phosphotransferase 2	2.7.4.1	COG2326
high P	feeding	Accumulibacter phosphatis	GCA_000024165_000000000004_3975	K23753	AMP-polyphosphate phosphotransferase [EC:2.7.4.33]	K23753	Polyphosphate kinase 2 (PPK2) [PF03976.18]	PF03976	no	pap	Polyphosphate	P polyP n-1	Polyphosphate AMP phosphotransferase	2.7.4.33	COG2326
high P	feeding	Accumulibacter phosphatis	GCA_000024165_000000000004_2759	K26139	nitrite reductase [NAD(P)H] large subunit [EC:1.7.1.4]	K26139	Pyridine nucleotide-disulphide oxidoreductase [PF07992.18]; Nitrite and sulphite reductase 4Fe-4S domain [PF01077.26]; Rubredoxin NAD+ reductase C-terminal domain [PF18267.5]; Pyridine nucleotide-disulphide oxidoreductase [PF00070.31]; Nitrite/Sulfite reductase ferredoxin-like half domain [PF03460.21]; BFD-like [2Fe-2S] binding domain [PF04324.19]; Pyridine nucleotide-disulphide oxidoreductase [P…	PF07992	no	nasD	Assimilatory nitrate reduction	nitrite to ammonia	nitrite reductase [NAD(P)H] large subunit [EC:1.7.1.4]		COG1251
high P	feeding	Accumulibacter phosphatis	GCA_000024165_000000000004_511	no	no	no	Uncharacterized conserved protein (DUF2249) [PF10006.13]	PF10006	no	no	no	no	no	no	no	no
high P	feeding	Accumulibacter phosphatis	GCA_000024165_000000000004_600	no	no	no	Circularly permuted ATP-grasp type 2 [PF14403.10]; A circularly permuted ATPgrasp [PF04174.17]	PF14403	no	no	no	no	no	no	no	no
high P	feeding	Accumulibacter phosphatis	GCA_000024165_000000000004_601	no	no	no	A predicted alpha-helical domain with a conserved ER motif. [PF04168.16]	PF04168	no	no	no	no	no	no	no	no
high P	feeding	Accumulibacter phosphatis	GCA_000024165_000000000004_708	no	no	no	Ethylbenzene dehydrogenase [PF09459.14]	PF09459	no	no	no	no	no	no	no	no
high P	feeding	Accumulibacter phosphatis	GCA_000024165_000000000004_737	no	no	no	Bacterial protein of unknown function (Gcw_chp) [PF09694.14]	PF09694	no	no	no	no	no	no	no	no
high P	feeding	Accumulibacter phosphatis	GCA_000024165_000000000004_1267	no	no	no	Protein of unknown function (DUF1269) [PF06897.16]	PF06897	no	no	no	no	no	no	no	no
high P	feeding	Accumulibacter phosphatis	GCA_000024165_000000000004_1310	no	no	no	no	no	no	no	no	no	no	no	no	no
high P	feeding	Accumulibacter phosphatis	GCA_000024165_000000000004_1311	no	no	no	Domain of unknown function DUF29 [PF01724.20]	PF01724	no	no	no	no	no	no	no	no
high P	feeding	Accumulibacter phosphatis	GCA_000024165_000000000004_1312	no	no	no	Cytochrome b/b6/petB [PF00033.23]; Methyl-viologen-reducing hydrogenase, delta subunit [PF02662.20]; 4Fe-4S dicluster domain [PF12838.11]; 4Fe-4S dicluster domain [PF14697.10]; 4Fe-4S dicluster domain [PF13237.10]; Cytochrome b(N-terminal)/b6/petB [PF13631.10]; 4Fe-4S dicluster domain [PF13187.10]; 4Fe-4S dicluster domain [PF13534.10]	PF00033	no	no	no	no	no	no	no	no
high P	feeding	Accumulibacter phosphatis	GCA_000024165_000000000004_1764	no	no	no	PEP-CTERM motif [PF07589.15]	PF07589	no	no	no	no	no	no	no	no
high P	feeding	Accumulibacter phosphatis	GCA_000024165_000000000004_2738	no	no	no	Aldehyde dehydrogenase family [PF00171.26]; Acyl-CoA reductase (LuxC) [PF05893.18]	PF00171	no	no	no	no	no	no	no	no
high P	feeding	Accumulibacter phosphatis	GCA_000024165_000000000004_3284	no	no	no	Putative ParB-like nuclease [PF08857.15]	PF08857	no	no	no	no	no	no	no	no
high P	feeding	Accumulibacter phosphatis	GCA_000024165_000000000004_3633	no	no	no	T4-like virus tail tube protein gp19 [PF06841.16]	PF06841	no	no	no	no	no	no	no	no
high P	feeding	Accumulibacter phosphatis	GCA_000024165_000000000004_3842	no	no	no	Putative amidoligase enzyme (DUF2126) [PF09899.13]; Transglutaminase-like superfamily [PF01841.23]; Bacterial transglutaminase-like N-terminal region [PF08379.14]	PF09899	no	no	no	no	no	no	no	no
high P	feeding	Accumulibacter phosphatis	GCA_000024165_000000000004_4053	no	no	no	Collagen triple helix repeat (20 copies) [PF01391.22]	PF01391	no	no	no	no	no	no	no	no
high P	feeding	Accumulibacter phosphatis	GCA_000024165_000000000004_4298	no	no	no	Gamma-butyrobetaine hydroxylase-like, N-terminal [PF06155.16]	PF06155	no	no	no	no	no	no	no	no
high P	feeding	Accumulibacter phosphatis	GCA_000024165_000000000004_1774	no	no	no	no	no	no	no	no	no	no	no	no	no
high P	feeding	Accumulibacter phosphatis	GCA_000024165_000000000004_3753	no	no	no	no	no	no	no	no	no	no	no	no	no
high P	feeding	Accumulibacter phosphatis	GCA_000024165_000000000004_56	no	no	no	no	no	no	no	no	no	no	no	no	no
high P	feeding	Accumulibacter phosphatis	GCA_000024165_000000000004_965	no	no	no	no	no	no	no	no	no	no	no	no	no
high P	feeding	Accumulibacter phosphatis	GCA_000024165_000000000004_2071	no	no	no	no	no	no	no	no	no	no	no	no	no
high P	feeding	Accumulibacter phosphatis	GCA_000024165_000000000004_2469	no	no	no	no	no	no	no	no	no	no	no	no	no
high P	feeding	Accumulibacter phosphatis	GCA_000024165_000000000004_2864	no	no	no	no	no	no	no	no	no	no	no	no	no
high P	aerobic	Accumulibacter phosphatis	GCA_000024165_000000000004_3261	K00012	UDPglucose 6-dehydrogenase [EC:1.1.1.22]	K00012	UDP-glucose/GDP-mannose dehydrogenase family, NAD binding domain [PF03721.18]; UDP-glucose/GDP-mannose dehydrogenase family, central domain [PF00984.23]; UDP-glucose/GDP-mannose dehydrogenase family, UDP binding domain [PF03720.19]	PF03721	no	no	no	no	no	no	no	no
high P	aerobic	Accumulibacter phosphatis	GCA_000024165_000000000004_2854	K00099	1-deoxy-D-xylulose-5-phosphate reductoisomerase [EC:1.1.1.267]	K00099	1-deoxy-D-xylulose 5-phosphate reductoisomerase [PF02670.20]; DXP reductoisomerase C-terminal domain [PF13288.10]; 1-deoxy-D-xylulose 5-phosphate reductoisomerase C-terminal domain [PF08436.16]	PF02670	no	no	no	no	no	no	no	no
high P	aerobic	Accumulibacter phosphatis	GCA_000024165_000000000004_3385	K00376	nitrous-oxide reductase [EC:1.7.2.4]	K00376	Nitrous oxide reductase propeller repeat [PF18764.5]; Cupredoxin-like domain [PF13473.10]; Cytochrome C oxidase subunit II, periplasmic domain [PF00116.24]	PF18764	no	nosZ	Denitrification	Nitrous oxide to nitrogen	nitrous-oxide reductase	1.7.2.4	COG4263
high P	aerobic	Accumulibacter phosphatis	GCA_000024165_000000000004_1663	K00411	ubiquinol-cytochrome c reductase iron-sulfur subunit [EC:7.1.1.8]	K00411	Rieske [2Fe-2S] domain [PF00355.30]; Ubiquitinol-cytochrome C reductase Fe-S subunit TAT signal [PF10399.13]	PF00355	no	no	no	no	no	no	no	no
high P	aerobic	Accumulibacter phosphatis	GCA_000024165_000000000004_803	no	no	K01420	Crp-like helix-turn-helix domain [PF13545.10]	PF13545	no	no	no	no	no	no	no	no
high P	aerobic	Accumulibacter phosphatis	GCA_000024165_000000000004_4071	K01649	2-isopropylmalate synthase [EC:2.3.3.13]	K01649	HMGL-like [PF00682.23]; LeuA allosteric (dimerisation) domain [PF08502.14]	PF00682	no	no	no	no	no	no	no	no
high P	aerobic	Accumulibacter phosphatis	GCA_000024165_000000000004_2894	K01939	adenylosuccinate synthase [EC:6.3.4.4]	K01939	Adenylosuccinate synthetase [PF00709.25]	PF00709	no	no	no	no	no	no	no	no
high P	aerobic	Accumulibacter phosphatis	GCA_000024165_000000000004_3568	K01996	branched-chain amino acid transport system ATP-binding protein	K01996	ABC transporter [PF00005.31]	PF00005	no	livF	ABC transporters	branched-chain amino acid	branched-chain amino acid transport system ATP-binding protein		COG0410
high P	aerobic	Accumulibacter phosphatis	GCA_000024165_000000000004_1080	K10003	glutamate/aspartate transport system permease protein	K02029	no	no	no	no	no	no	no	no	no	no
high P	aerobic	Accumulibacter phosphatis	GCA_000024165_000000000004_3784	K02390	flagellar hook protein FlgE	K02390	Flagellar basal body protein FlaE [PF07559.18]; Flagellar basal body rod FlgEFG protein C-terminal [PF06429.17]	PF07559	no	flgE	Flagellar assembly	Rod and hook	flagellar hook proteinflgE
high P	aerobic	Accumulibacter phosphatis	GCA_000024165_000000000004_3782	K02392	flagellar basal-body rod protein FlgG	K02392	Flagellar basal body rod FlgEFG protein C-terminal [PF06429.17]; Flagella basal body rod protein [PF00460.24]	PF06429	no	flgG	Flagellar assembly	Rod and hook	flagellar basal-body rod proteinflgG
high P	aerobic	Accumulibacter phosphatis	GCA_000024165_000000000004_3770	K02416	flagellar motor switch protein FliM	K02416	Flagellar motor switch protein FliM [PF02154.19]; Type III flagellar switch regulator (C-ring) FliN C-term [PF01052.24]	PF02154	no	fliM	Flagellar assembly	C ring	flagellar motor switch proteinfliM
high P	aerobic	Accumulibacter phosphatis	GCA_000024165_000000000004_3771	K02417	flagellar motor switch protein FliN	K02417	Type III flagellar switch regulator (C-ring) FliN C-term [PF01052.24]; Flagellar motor switch protein FliN N-terminal [PF16973.9]	PF01052	no	fliN	Flagellar assembly	C ring	flagellar motor switch proteinfliN
high P	aerobic	Accumulibacter phosphatis	GCA_000024165_000000000004_3869	K02567	nitrate reductase (cytochrome) [EC:1.9.6.1]	K02567	Molybdopterin oxidoreductase [PF00384.26]; Molydopterin dinucleotide binding domain [PF01568.25]; Molybdopterin oxidoreductase Fe4S4 domain [PF04879.20]	PF00384	no	napA	Denitrification	Nitrate to nitrite	nitrate reductase (cytochrome)	1.9.6.1	COG0243
high P	aerobic	Accumulibacter phosphatis	GCA_000024165_000000000004_2064	no	no	K03306	Phosphate transporter family [PF01384.24]	PF01384	no	pitA	Polyphosphate	P transporter	Low-affinity inorganic phosphate transporter 1		COG0306
high P	aerobic	Accumulibacter phosphatis	GCA_000024165_000000000004_2073	K03321	sulfate permease, SulP family	K03321	Sulfate permease family [PF00916.24]; Cyclic nucleotide-binding domain [PF00027.33]	PF00916	no	no	no	no	no	no	no	no
high P	aerobic	Accumulibacter phosphatis	GCA_000024165_000000000004_2634	K03719	Lrp/AsnC family transcriptional regulator, leucine-responsive regulatory protein	K03719	Lrp/AsnC ligand binding domain [PF01037.25]; Winged helix-turn-helix DNA-binding [PF13412.10]	PF01037	no	no	no	no	no	no	no	no
high P	aerobic	Accumulibacter phosphatis	GCA_000024165_000000000004_29	K04062	osmotically inducible lipoprotein OsmB	K04062	YMGG-like Gly-zipper [PF13441.10]	PF13441	no	no	no	no	no	no	no	no
high P	aerobic	Accumulibacter phosphatis	GCA_000024165_000000000004_2265	K06281	hydrogenase large subunit [EC:1.12.99.6]	K06281	Nickel-dependent hydrogenase [PF00374.23]	PF00374	no	no	no	no	no	no	no	no
high P	aerobic	Accumulibacter phosphatis	GCA_000024165_000000000004_710	K07075	uncharacterized protein	K07075	Ribonuclease HepT-like [PF01934.21]	PF01934	no	no	no	no	no	no	no	no
high P	aerobic	Accumulibacter phosphatis	GCA_000024165_000000000004_711	K07075	uncharacterized protein	K07075	Polymerase beta, Nucleotidyltransferase [PF18765.5]; Nucleotidyltransferase domain [PF01909.27]	PF18765	no	no	no	no	no	no	no	no
high P	aerobic	Accumulibacter phosphatis	GCA_000024165_000000000004_2065	K07220	uncharacterized protein	K07220	Protein of unknown function DUF47 [PF01865.20]	PF01865	no	no	no	no	no	no	no	no
high P	aerobic	Accumulibacter phosphatis	GCA_000024165_000000000004_2072	no	no	K07220	no	no	no	no	no	no	no	no	no	no
high P	aerobic	Accumulibacter phosphatis	GCA_000024165_000000000004_3702	K07494	putative transposase	K07494	DDE superfamily endonuclease [PF13358.10]; Homeodomain-like domain [PF13565.10]	PF13358	no	no	no	no	no	no	no	no
high P	aerobic	Accumulibacter phosphatis	GCA_000024165_000000000004_3708	K07574	RNA-binding protein	K07574	CRS1 / YhbY (CRM) domain [PF01985.25]	PF01985	no	no	no	no	no	no	no	no
high P	aerobic	Accumulibacter phosphatis	GCA_000024165_000000000004_1350	K08305	membrane-bound lytic murein transglycosylase B [EC:4.2.2.-]	K08305	Transglycosylase SLT domain [PF13406.10]	PF13406	no	no	no	no	no	no	no	no
high P	aerobic	Accumulibacter phosphatis	GCA_000024165_000000000004_2513	K09926	uncharacterized protein	K09926	FixH [PF05751.15]	PF05751	no	no	no	no	no	no	no	no
high P	aerobic	Accumulibacter phosphatis	GCA_000024165_000000000004_1080	K10003	glutamate/aspartate transport system permease protein	K10003	no	no	no	gltJ	ABC transporters	glutamate/aspartate	glutamate/aspartate transport system permease protein		COG0765
high P	aerobic	Accumulibacter phosphatis	GCA_000024165_000000000004_1060	no	no	K10716	TrkA-N domain [PF02254.22]; Ion channel [PF07885.20]	PF02254	no	no	no	no	no	no	no	no
high P	aerobic	Accumulibacter phosphatis	GCA_000024165_000000000004_1060	no	no	K10716	TrkA-N domain [PF02254.22]; Ion channel [PF07885.20]	PF02254	no	no	no	no	no	no	no	no
high P	aerobic	Accumulibacter phosphatis	GCA_000024165_000000000004_3262	K13014	undecaprenyl phosphate-alpha-L-ara4FN deformylase [EC:3.5.1.-]	K13014	no	no	no	no	no	no	no	no	no	no
high P	aerobic	Accumulibacter phosphatis	GCA_000024165_000000000004_2471	K15864	nitrite reductase (NO-forming) / hydroxylamine reductase [EC:1.7.2.1 1.7.99.1]	K15864	Cytochrome D1 heme domain [PF02239.20]; Cytochrome C oxidase, cbb3-type, subunit III [PF13442.10]	PF02239	no	nirS	Denitrification	Nitrite to nitric oxide	nitrite reductase (NO-forming) / hydroxylamine reductase	1.7.2.1	COG2010
high P	aerobic	Accumulibacter phosphatis	GCA_000024165_000000000004_1061	K18446	triphosphatase [EC:3.6.1.25]	K18446	CHAD domain [PF05235.18]; CYTH domain [PF01928.25]	PF05235	no	no	no	no	no	no	no	no
high P	aerobic	Accumulibacter phosphatis	GCA_000024165_000000000004_2066	K18446	triphosphatase [EC:3.6.1.25]	K18446	CHAD domain [PF05235.18]; CYTH domain [PF01928.25]	PF05235	no	no	no	no	no	no	no	no
high P	aerobic	Accumulibacter phosphatis	GCA_000024165_000000000004_2509	K18453	ADP-ribose/FAD diphosphatase [EC:3.6.1.13 3.6.1.18]	K18453	Nudix N-terminal [PF14803.10]; NUDIX domain [PF00293.32]	PF14803	no	no	no	no	no	no	no	no
high P	aerobic	Accumulibacter phosphatis	GCA_000024165_000000000004_1618	K21084	diguanylate cyclase [EC:2.7.7.65]	K21084	EAL domain [PF00563.24]; Diguanylate cyclase, GGDEF domain [PF00990.25]; Response regulator receiver domain [PF00072.28]; PAS domain [PF14598.10]; PAS fold [PF00989.29]; PAS fold [PF08448.14]; PAS fold [PF08447.16]; PAS domain [PF13426.11]	PF00563	no	yegE	c-di-GMP sigling pathway	c-di-GMP sigling pathway	diguanylate cyclase [EC:2.7.7.65]	2.7.7.65
high P	aerobic	Accumulibacter phosphatis	GCA_000024165_000000000004_3581	K22468	polyphosphate kinase [EC:2.7.4.34]	K22468	Polyphosphate kinase 2 (PPK2) [PF03976.18]	PF03976	no	ppk2	Polyphosphate	P polyP n-1	Polyphosphate:NDP phosphotransferase 2	2.7.4.1	COG2326
high P	aerobic	Accumulibacter phosphatis	GCA_000024165_000000000004_511	no	no	no	Uncharacterized conserved protein (DUF2249) [PF10006.13]	PF10006	no	no	no	no	no	no	no	no
high P	aerobic	Accumulibacter phosphatis	GCA_000024165_000000000004_708	no	no	no	Ethylbenzene dehydrogenase [PF09459.14]	PF09459	no	no	no	no	no	no	no	no
high P	aerobic	Accumulibacter phosphatis	GCA_000024165_000000000004_1105	no	no	no	DDE_Tnp_1-associated [PF13808.10]	PF13808	no	no	no	no	no	no	no	no
high P	aerobic	Accumulibacter phosphatis	GCA_000024165_000000000004_1202	no	no	no	Protein of unknown function, DUF485 [PF04341.16]	PF04341	no	no	no	no	no	no	no	no
high P	aerobic	Accumulibacter phosphatis	GCA_000024165_000000000004_1310	no	no	no	no	no	no	no	no	no	no	no	no	no
high P	aerobic	Accumulibacter phosphatis	GCA_000024165_000000000004_1311	no	no	no	Domain of unknown function DUF29 [PF01724.20]	PF01724	no	no	no	no	no	no	no	no
high P	aerobic	Accumulibacter phosphatis	GCA_000024165_000000000004_1613	no	no	no	DegT/DnrJ/EryC1/StrS aminotransferase family [PF01041.21]	PF01041	no	no	no	no	no	no	no	no
high P	aerobic	Accumulibacter phosphatis	GCA_000024165_000000000004_1764	no	no	no	PEP-CTERM motif [PF07589.15]	PF07589	no	no	no	no	no	no	no	no
high P	aerobic	Accumulibacter phosphatis	GCA_000024165_000000000004_2074	no	no	no	Universal stress protein family [PF00582.30]	PF00582	no	no	no	no	no	no	no	no
high P	aerobic	Accumulibacter phosphatis	GCA_000024165_000000000004_2271	no	no	no	Polysulphide reductase, NrfD [PF03916.18]	PF03916	no	no	no	no	no	no	no	no
high P	aerobic	Accumulibacter phosphatis	GCA_000024165_000000000004_2400	no	no	no	Permuted papain-like amidase enzyme, YaeF/YiiX, C92 family [PF05708.16]	PF05708	no	no	no	no	no	no	no	no
high P	aerobic	Accumulibacter phosphatis	GCA_000024165_000000000004_2512	no	no	no	Protein of unknown function (DUF3149) [PF11346.12]	PF11346	no	no	no	no	no	no	no	no
high P	aerobic	Accumulibacter phosphatis	GCA_000024165_000000000004_2576	no	no	no	Methyltransferase domain [PF13489.10]; Methyltransferase domain [PF08241.16]; Methyltransferase domain [PF08242.16]; Methyltransferase domain [PF13847.10]; Nodulation protein S (NodS) [PF05401.15]; Methyltransferase domain [PF13649.10]	PF13489	no	no	no	no	no	no	no	no
high P	aerobic	Accumulibacter phosphatis	GCA_000024165_000000000004_3263	no	no	no	GDP-mannose 4,6 dehydratase [PF16363.9]; NAD dependent epimerase/dehydratase family [PF01370.25]; RmlD substrate binding domain [PF04321.21]; 3-beta hydroxysteroid dehydrogenase/isomerase family [PF01073.23]; NAD(P)H-binding [PF13460.10]	PF16363	no	no	no	no	no	no	no	no
high P	aerobic	Accumulibacter phosphatis	GCA_000024165_000000000004_3284	no	no	no	Putative ParB-like nuclease [PF08857.15]	PF08857	no	no	no	no	no	no	no	no
high P	aerobic	Accumulibacter phosphatis	GCA_000024165_000000000004_4053	no	no	no	Collagen triple helix repeat (20 copies) [PF01391.22]	PF01391	no	no	no	no	no	no	no	no
high P	aerobic	Accumulibacter phosphatis	GCA_000024165_000000000004_3349	no	no	no	no	no	no	no	no	no	no	no	no	no
high P	aerobic	Accumulibacter phosphatis	GCA_000024165_000000000003_22	no	no	no	no	no	no	no	no	no	no	no	no	no
high P	aerobic	Accumulibacter phosphatis	GCA_000024165_000000000004_1252	no	no	no	no	no	no	no	no	no	no	no	no	no
high P	aerobic	Accumulibacter phosphatis	GCA_000024165_000000000004_2071	no	no	no	no	no	no	no	no	no	no	no	no	no
high P	aerobic	Accumulibacter phosphatis	GCA_000024165_000000000004_2301	no	no	no	no	no	no	no	no	no	no	no	no	no
low P	feeding	Accumulibacter phosphatis	GCA_000024165_000000000004_1526	K00059	3-oxoacyl-[acyl-carrier protein] reductase [EC:1.1.1.100]	K00059	Enoyl-(Acyl carrier protein) reductase [PF13561.10]; short chain dehydrogenase [PF00106.29]; KR domain [PF08659.14]	PF13561	no	fabG
low P	feeding	Accumulibacter phosphatis	GCA_000024165_000000000004_916	K00244	succinate dehydrogenase flavoprotein subunit [EC:1.3.5.1]	K00244	FAD binding domain [PF00890.28]; Fumarate reductase flavoprotein C-term [PF02910.24]	PF00890	no	frdA
low P	feeding	Accumulibacter phosphatis	GCA_000024165_000000000004_916	K00244	succinate dehydrogenase flavoprotein subunit [EC:1.3.5.1]	K00244	FAD binding domain [PF00890.28]; Fumarate reductase flavoprotein C-term [PF02910.24]	PF00890	no	frdA
low P	feeding	Accumulibacter phosphatis	GCA_000024165_000000000004_913	K00247	succinate dehydrogenase subunit D	K00247	Fumarate reductase subunit D [PF02313.21]	PF02313	no	frdD
low P	feeding	Accumulibacter phosphatis	GCA_000024165_000000000004_3737	K00337	NADH-quinone oxidoreductase subunit H [EC:7.1.1.2]	K00337	NADH dehydrogenase [PF00146.25]	PF00146	no	no
low P	feeding	Accumulibacter phosphatis	GCA_000024165_000000000004_2484	K00344	NADPH:quinone reductase [EC:1.6.5.5]	K00344	Zinc-binding dehydrogenase [PF00107.30]; Zinc-binding dehydrogenase [PF13602.10]; Alcohol dehydrogenase GroES-like domain [PF08240.16]	PF00107	no	no
low P	feeding	Accumulibacter phosphatis	GCA_000024165_000000000004_4383	K00347	Na+-transporting NADH:ubiquinone oxidoreductase subunit B [EC:7.2.1.1]	K00347	NQR2, RnfD, RnfE family [PF03116.19]	PF03116	no	no
low P	feeding	Accumulibacter phosphatis	GCA_000024165_000000000004_4387	K00351	Na+-transporting NADH:ubiquinone oxidoreductase subunit F [EC:7.2.1.1]	K00351	Oxidoreductase NAD-binding domain [PF00175.25]; Oxidoreductase FAD-binding domain [PF00970.28]; 2Fe-2S iron-sulfur cluster binding domain [PF00111.31]	PF00175	no	no
low P	feeding	Accumulibacter phosphatis	GCA_000024165_000000000004_949	K00615	transketolase [EC:2.2.1.1]	K00615	Transketolase, thiamine diphosphate binding domain [PF00456.25]; Transketolase, pyrimidine binding domain [PF02779.28]; Transketolase, C-terminal domain [PF02780.24]; 1-deoxy-D-xylulose-5-phosphate synthase [PF13292.10]; Dehydrogenase E1 component [PF00676.24]	PF00456	no	tkt
low P	feeding	Accumulibacter phosphatis	GCA_000024165_000000000004_4049	no	no	K00619	Acetyltransferase (GNAT) domain [PF13508.11]; Acetyltransferase (GNAT) family [PF00583.29]	PF13508	no	no
low P	feeding	Accumulibacter phosphatis	GCA_000024165_000000000004_1998	K00640	serine O-acetyltransferase [EC:2.3.1.30]	K00640	Serine acetyltransferase, N-terminal [PF06426.18]	PF06426	no	no
low P	feeding	Accumulibacter phosphatis	GCA_000024165_000000000004_236	K00850	6-phosphofructokinase 1 [EC:2.7.1.11]	K00850	Phosphofructokinase [PF00365.24]	PF00365	no	pfkA
low P	feeding	Accumulibacter phosphatis	GCA_000024165_000000000004_3890	K01069	hydroxyacylglutathione hydrolase [EC:3.1.2.6]	K01069	Hydroxyacylglutathione hydrolase C-terminus [PF16123.9]; Metallo-beta-lactamase superfamily [PF00753.31]	PF16123	no	no
low P	feeding	Accumulibacter phosphatis	GCA_000024165_000000000004_3113	K07107	acyl-CoA thioester hydrolase [EC:3.1.2.-]	K01075	Thioesterase-like superfamily [PF13279.10]	PF13279	no	no
low P	feeding	Accumulibacter phosphatis	GCA_000024165_000000000001_20	K01534	Zn2+/Cd2+-exporting ATPase [EC:7.2.2.12 7.2.2.21]	K01534	E1-E2 ATPase [PF00122.24]; haloacid dehalogenase-like hydrolase [PF00702.30]; haloacid dehalogenase-like hydrolase [PF12710.11]	PF00122	no	no
low P	feeding	Accumulibacter phosphatis	GCA_000024165_000000000004_762	K01596	phosphoenolpyruvate carboxykinase (GTP) [EC:4.1.1.32]	K01596	Phosphoenolpyruvate carboxykinase C-terminal P-loop domain [PF00821.22]; Phosphoenolpyruvate carboxykinase N-terminal domain [PF17297.6]	PF00821	no	pckA
low P	feeding	Accumulibacter phosphatis	GCA_000024165_000000000004_2202	K01649	2-isopropylmalate synthase [EC:2.3.3.13]	K01649	HMGL-like [PF00682.23]; LeuA allosteric (dimerisation) domain [PF08502.14]	PF00682	no	no
low P	feeding	Accumulibacter phosphatis	GCA_000024165_000000000004_1575	no	no	K01897	AMP-binding enzyme [PF00501.32]; AMP-binding enzyme C-terminal domain [PF13193.10]	PF00501	no	fadD
low P	feeding	Accumulibacter phosphatis	GCA_000024165_000000000004_411	K02007	cobalt/nickel transport system permease protein	K02007	Cobalt uptake substrate-specific transmembrane region [PF01891.20]	PF01891	no	cbiM
low P	feeding	Accumulibacter phosphatis	GCA_000024165_000000000004_410	K02009	cobalt/nickel transport protein	K02009	Cobalt transport protein component CbiN [PF02553.19]	PF02553	no	cbiN
low P	feeding	Accumulibacter phosphatis	GCA_000024165_000000000004_3028	no	no	K02035	Bacterial extracellular solute-binding proteins, family 5 Middle [PF00496.26]	PF00496	no	ABC.PE.S
low P	feeding	Accumulibacter phosphatis	GCA_000024165_000000000004_1984	K02036	phosphate transport system ATP-binding protein [EC:7.3.2.1]	K02036	ABC transporter [PF00005.31]; RecF/RecN/SMC N terminal domain [PF02463.23]	PF00005	no	pstB
low P	feeding	Accumulibacter phosphatis	GCA_000024165_000000000004_1985	K02038	phosphate transport system permease protein	K02038	Binding-protein-dependent transport system inner membrane component [PF00528.26]	PF00528	no	pstA
low P	feeding	Accumulibacter phosphatis	GCA_000024165_000000000004_1987	K02040	phosphate transport system substrate-binding protein	K02040	PBP superfamily domain [PF12849.11]	PF12849	no	pstS
low P	feeding	Accumulibacter phosphatis	GCA_000024165_000000000004_3046	K02340	DNA polymerase III subunit delta [EC:2.7.7.7]	K02340	Processivity clamp loader gamma complex DNA pol III C-term [PF14840.10]; DNA polymerase III, delta subunit [PF06144.17]	PF14840	no	no
low P	feeding	Accumulibacter phosphatis	GCA_000024165_000000000004_3709	K02427	23S rRNA (uridine2552-2'-O)-methyltransferase [EC:2.1.1.166]	K02427	FtsJ-like methyltransferase [PF01728.23]	PF01728	no	no
low P	feeding	Accumulibacter phosphatis	GCA_000024165_000000000004_707	no	no	K02486	PAS fold [PF08448.14]; PAS domain [PF13596.10]; Histidine kinase [PF07730.17]; PAS fold [PF00989.29]; PAS domain [PF14598.10]	PF08448	no	no
low P	feeding	Accumulibacter phosphatis	GCA_000024165_000000000004_1997	K02533	tRNA/rRNA methyltransferase [EC:2.1.1.-]	K02533	SpoU rRNA Methylase family [PF00588.23]	PF00588	no	no
low P	feeding	Accumulibacter phosphatis	GCA_000024165_000000000004_3792	K02556	chemotaxis protein MotA	K02556	Motility protein A N-terminal [PF20560.2]; MotA/TolQ/ExbB proton channel family [PF01618.20]	PF20560	no	motA
low P	feeding	Accumulibacter phosphatis	GCA_000024165_000000000004_3889	no	no	K03413	Response regulator receiver domain [PF00072.28]	PF00072	no	no
low P	feeding	Accumulibacter phosphatis	GCA_000024165_000000000001_33	no	no	K03496	VirC1 protein [PF07015.15]; CobQ/CobB/MinD/ParA nucleotide binding domain [PF01656.27]; AAA domain [PF13614.10]; Cellulose biosynthesis protein BcsQ [PF06564.16]; ATPase MipZ [PF09140.15]; NUBPL iron-transfer P-loop NTPase [PF10609.13]	PF07015	no	no
low P	feeding	Accumulibacter phosphatis	GCA_000024165_000000000004_3292	K03564	thioredoxin-dependent peroxiredoxin [EC:1.11.1.24]	K03564	AhpC/TSA family [PF00578.25]; Redoxin [PF08534.14]	PF00578	no	no
low P	feeding	Accumulibacter phosphatis	GCA_000024165_000000000004_2362	K03710	GntR family transcriptional regulator	K03710	UTRA domain [PF07702.17]; Bacterial regulatory proteins, gntR family [PF00392.25]	PF07702	no	no
low P	feeding	Accumulibacter phosphatis	GCA_000024165_000000000004_911	K04061	flagellar biosynthesis protein	K04061	FlhB HrpN YscU SpaS Family [PF01312.23]	PF01312	no	no
low P	feeding	Accumulibacter phosphatis	GCA_000024165_000000000004_1164	K04771	serine protease Do [EC:3.4.21.107]	K04771	Trypsin-like peptidase domain [PF13365.10]; PDZ domain [PF13180.10]; PDZ domain [PF17820.5]; PDZ domain [PF00595.28]; Tricorn protease PDZ domain [PF14685.10]	PF13365	no	no
low P	feeding	Accumulibacter phosphatis	GCA_000024165_000000000002_10	K05788	integration host factor subunit beta	K05788	Bacterial DNA-binding protein [PF00216.25]	PF00216	no	no
low P	feeding	Accumulibacter phosphatis	GCA_000024165_000000000004_3090	K05799	GntR family transcriptional regulator, transcriptional repressor for pyruvate dehydrogenase complex	K05799	FCD domain [PF07729.16]; Bacterial regulatory proteins, gntR family [PF00392.25]	PF07729	no	no
low P	feeding	Accumulibacter phosphatis	GCA_000024165_000000000004_3177	K06940	uncharacterized protein	K06940	Putative zinc- or iron-chelating domain [PF03692.19]	PF03692	no	no
low P	feeding	Accumulibacter phosphatis	GCA_000024165_000000000004_951	K07034	uncharacterized protein	K07034	GPR1/FUN34/yaaH family [PF01184.23]	PF01184	no	no
low P	feeding	Accumulibacter phosphatis	GCA_000024165_000000000001_28	K07063	uncharacterized protein	K07063	PIN domain [PF13470.10]	PF13470	no	no
low P	feeding	Accumulibacter phosphatis	GCA_000024165_000000000004_1629	no	no	K07064	PIN domain [PF01850.25]	PF01850	no	no
low P	feeding	Accumulibacter phosphatis	GCA_000024165_000000000004_1655	K07090	uncharacterized protein	K07090	no	no	no	no
low P	feeding	Accumulibacter phosphatis	GCA_000024165_000000000004_161	K07239	heavy-metal exporter, HME family	K07239	AcrB/AcrD/AcrF family [PF00873.23]	PF00873	no	no
low P	feeding	Accumulibacter phosphatis	GCA_000024165_000000000004_776	K07390	monothiol glutaredoxin	K07390	no	no	no	no
low P	feeding	Accumulibacter phosphatis	GCA_000024165_000000000004_1123	K07588	GTPase [EC:3.6.5.-]	K07588	Methylmalonyl Co-A mutase-associated GTPase MeaB [PF03308.20]	PF03308	no	no
low P	feeding	Accumulibacter phosphatis	GCA_000024165_000000000004_2482	K07588	GTPase [EC:3.6.5.-]	K07588	Methylmalonyl Co-A mutase-associated GTPase MeaB [PF03308.20]	PF03308	no	no
low P	feeding	Accumulibacter phosphatis	GCA_000024165_000000000004_2310	K07807	uncharacterized protein	K07807	Metal-sensitive transcriptional repressor [PF02583.21]	PF02583	no	no
low P	feeding	Accumulibacter phosphatis	GCA_000024165_000000000004_2310	K07807	uncharacterized protein	K07807	Metal-sensitive transcriptional repressor [PF02583.21]	PF02583	no	no
low P	feeding	Accumulibacter phosphatis	GCA_000024165_000000000004_277	K11065	thioredoxin-dependent peroxiredoxin [EC:1.11.1.24]	K11065	no	no	no	no
low P	feeding	Accumulibacter phosphatis	GCA_000024165_000000000004_4021	K11206	deaminated glutathione amidase [EC:3.5.1.128]	K11206	Carbon-nitrogen hydrolase [PF00795.26]	PF00795	no	no
low P	feeding	Accumulibacter phosphatis	GCA_000024165_000000000004_617	K12284	MSHA biogenesis protein MshN	K12284	Tetratricopeptide repeat [PF13429.10]; TPR repeat [PF13414.10]; Tetratricopeptide repeat-like domain [PF09976.13]; Tetratricopeptide repeat [PF14559.10]; Tetratricopeptide repeat [PF13432.10]; Anaphase-promoting complex, cyclosome, subunit 3 [PF12895.11]; Coatomer epsilon subunit [PF04733.18]	PF13429	no	no
low P	feeding	Accumulibacter phosphatis	GCA_000024165_000000000004_2096	K13924	two-component system, chemotaxis family, CheB/CheR fusion protein [EC:2.1.1.80 3.1.1.61]	K13924	CheB methylesterase [PF01339.21]; EAL domain [PF00563.24]; CheR methyltransferase, SAM binding domain [PF01739.22]; Diguanylate cyclase, GGDEF domain [PF00990.25]; UPF0242 C-terminal PAS-like domain [PF18095.5]; PAS fold [PF08448.14]; PAS domain [PF13426.11]; PAS fold [PF00989.29]; PAS domain [PF13596.10]; PAS fold [PF08447.16]; CheR methyltransferase, all-alpha domain [PF03705.19]; PAS domain [P…	PF01339	no	no
low P	feeding	Accumulibacter phosphatis	GCA_000024165_000000000004_2096	K13924	two-component system, chemotaxis family, CheB/CheR fusion protein [EC:2.1.1.80 3.1.1.61]	K13924	CheB methylesterase [PF01339.21]; EAL domain [PF00563.24]; CheR methyltransferase, SAM binding domain [PF01739.22]; Diguanylate cyclase, GGDEF domain [PF00990.25]; UPF0242 C-terminal PAS-like domain [PF18095.5]; PAS fold [PF08448.14]; PAS domain [PF13426.11]; PAS fold [PF00989.29]; PAS domain [PF13596.10]; PAS fold [PF08447.16]; CheR methyltransferase, all-alpha domain [PF03705.19]; PAS domain [P…	PF01339	no	no
low P	feeding	Accumulibacter phosphatis	GCA_000024165_000000000004_2096	K13924	two-component system, chemotaxis family, CheB/CheR fusion protein [EC:2.1.1.80 3.1.1.61]	K13924	CheB methylesterase [PF01339.21]; EAL domain [PF00563.24]; CheR methyltransferase, SAM binding domain [PF01739.22]; Diguanylate cyclase, GGDEF domain [PF00990.25]; UPF0242 C-terminal PAS-like domain [PF18095.5]; PAS fold [PF08448.14]; PAS domain [PF13426.11]; PAS fold [PF00989.29]; PAS domain [PF13596.10]; PAS fold [PF08447.16]; CheR methyltransferase, all-alpha domain [PF03705.19]; PAS domain [P…	PF01339	no	no
low P	feeding	Accumulibacter phosphatis	GCA_000024165_000000000002_1	K14060	putative DNA-invertase from lambdoid prophage Rac	K14060	Resolvase, N terminal domain [PF00239.25]	PF00239	no	no
low P	feeding	Accumulibacter phosphatis	GCA_000024165_000000000004_2483	K14446	crotonyl-CoA carboxylase/reductase [EC:1.3.1.85]	K14446	Alcohol dehydrogenase GroES-like domain [PF08240.16]; Zinc-binding dehydrogenase [PF00107.30]; CBS domain [PF00571.32]	PF08240	no	ccr
low P	feeding	Accumulibacter phosphatis	GCA_000024165_000000000004_2481	K14447	ethylmalonyl-CoA mutase [EC:5.4.99.63]	K14447	Methylmalonyl-CoA mutase [PF01642.26]	PF01642	no	ecm
low P	feeding	Accumulibacter phosphatis	GCA_000024165_000000000004_2479	K14448	(2S)-methylsuccinyl-CoA dehydrogenase [EC:1.3.8.12]	K14448	Acyl-CoA dehydrogenase, C-terminal domain [PF00441.28]; Acyl-CoA dehydrogenase, middle domain [PF02770.23]; Acyl-CoA dehydrogenase, N-terminal domain [PF02771.20]; Acyl-CoA dehydrogenase, C-terminal domain [PF08028.15]	PF00441	no	mcd
low P	feeding	Accumulibacter phosphatis	GCA_000024165_000000000004_2480	K14449	2-methylfumaryl-CoA hydratase [EC:4.2.1.148]	K14449	Mesaconyl-CoA hydratase [PF19315.3]; N-terminal half of MaoC dehydratase [PF13452.10]; MaoC like domain [PF01575.23]	PF19315	no	mch
low P	feeding	Accumulibacter phosphatis	GCA_000024165_000000000001_24	K15726	heavy metal efflux system protein	K15726	AcrB/AcrD/AcrF family [PF00873.23]	PF00873	no	no
low P	feeding	Accumulibacter phosphatis	GCA_000024165_000000000004_3653	no	no	K15987	Inorganic H+ pyrophosphatase [PF03030.20]	PF03030	no	no
low P	feeding	Accumulibacter phosphatis	GCA_000024165_000000000004_2485	K17865	3-hydroxybutyryl-CoA dehydratase [EC:4.2.1.55]	K17865	MaoC like domain [PF01575.23]; N-terminal half of MaoC dehydratase [PF13452.10]; Mesaconyl-CoA hydratase [PF19315.3]	PF01575	no	croR
low P	feeding	Accumulibacter phosphatis	GCA_000024165_000000000002_23	K18828	tRNA(fMet)-specific endonuclease VapC [EC:3.1.-.-]	K18828	no	no	no	no
low P	feeding	Accumulibacter phosphatis	GCA_000024165_000000000002_22	K18829	antitoxin VapB	K18829	Antidote-toxin recognition MazE, bacterial antitoxin [PF04014.22]	PF04014	no	no
low P	feeding	Accumulibacter phosphatis	GCA_000024165_000000000001_7	K19157	mRNA interferase YafQ [EC:3.1.-.-]	K19157	Bacterial toxin of type II toxin-antitoxin system, YafQ [PF15738.9]	PF15738	no	no
low P	feeding	Accumulibacter phosphatis	GCA_000024165_000000000001_19	no	no	no	MerR, DNA binding [PF09278.15]; MerR HTH family regulatory protein [PF13411.10]; MerR family regulatory protein [PF00376.27]	PF09278	no	no
low P	feeding	Accumulibacter phosphatis	GCA_000024165_000000000001_21	no	no	no	no	no	no	no
low P	feeding	Accumulibacter phosphatis	GCA_000024165_000000000001_29	no	no	no	no	no	no	no
low P	feeding	Accumulibacter phosphatis	GCA_000024165_000000000001_30	no	no	no	Phage integrase family [PF00589.26]; Phage integrase, N-terminal SAM-like domain [PF02899.21]	PF00589	no	no
low P	feeding	Accumulibacter phosphatis	GCA_000024165_000000000001_31	no	no	no	Helix-turn-helix domain [PF13744.10]	PF13744	no	no
low P	feeding	Accumulibacter phosphatis	GCA_000024165_000000000001_32	no	no	no	Phage derived protein Gp49-like (DUF891) [PF05973.18]	PF05973	no	no
low P	feeding	Accumulibacter phosphatis	GCA_000024165_000000000001_35	no	no	no	Replication initiator protein A [PF10134.13]; TrfA protein [PF07042.15]	PF10134	no	no
low P	feeding	Accumulibacter phosphatis	GCA_000024165_000000000002_2	no	no	no	no	no	no	no
low P	feeding	Accumulibacter phosphatis	GCA_000024165_000000000002_3	no	no	no	no	no	no	no
low P	feeding	Accumulibacter phosphatis	GCA_000024165_000000000002_4	no	no	no	Family of unknown function (DUF6516) [PF20126.3]	PF20126	no	no
low P	feeding	Accumulibacter phosphatis	GCA_000024165_000000000002_9	no	no	no	CopG antitoxin of type II toxin-antitoxin system [PF12441.12]	PF12441	no	no
low P	feeding	Accumulibacter phosphatis	GCA_000024165_000000000004_158	no	no	no	no	no	no	no
low P	feeding	Accumulibacter phosphatis	GCA_000024165_000000000004_159	no	no	no	no	no	no	no
low P	feeding	Accumulibacter phosphatis	GCA_000024165_000000000004_162	no	no	no	no	no	no	no
low P	feeding	Accumulibacter phosphatis	GCA_000024165_000000000004_166	no	no	no	Phage portal protein [PF04860.16]	PF04860	no	no
low P	feeding	Accumulibacter phosphatis	GCA_000024165_000000000004_771	no	no	no	Phosphate-selective porin O and P [PF07396.15]	PF07396	no	no
low P	feeding	Accumulibacter phosphatis	GCA_000024165_000000000004_917	no	no	no	ubiE/COQ5 methyltransferase family [PF01209.22]; Methyltransferase domain [PF13649.10]; Methyltransferase domain [PF08241.16]	PF01209	no	no
low P	feeding	Accumulibacter phosphatis	GCA_000024165_000000000004_950	no	no	no	Single Cache domain 2 [PF17200.8]; Cache domain [PF08269.15]	PF17200	no	no
low P	feeding	Accumulibacter phosphatis	GCA_000024165_000000000004_1043	no	no	no	no	no	no	no
low P	feeding	Accumulibacter phosphatis	GCA_000024165_000000000004_1167	no	no	no	Double zinc ribbon [PF12773.11]	PF12773	no	no
low P	feeding	Accumulibacter phosphatis	GCA_000024165_000000000004_1574	no	no	no	alpha/beta hydrolase fold [PF00561.24]; Serine aminopeptidase, S33 [PF12146.12]; Alpha/beta hydrolase family [PF12697.11]	PF00561	no	no
low P	feeding	Accumulibacter phosphatis	GCA_000024165_000000000004_1576	no	no	no	Enoyl-(Acyl carrier protein) reductase [PF13561.10]; short chain dehydrogenase [PF00106.29]	PF13561	no	no
low P	feeding	Accumulibacter phosphatis	GCA_000024165_000000000004_1630	no	no	no	Protein of unknown function (DUF2281) [PF10047.13]	PF10047	no	no
low P	feeding	Accumulibacter phosphatis	GCA_000024165_000000000004_1641	no	no	no	Redoxin [PF08534.14]; AhpC/TSA family [PF00578.25]; Glutathione peroxidase [PF00255.23]	PF08534	no	no
low P	feeding	Accumulibacter phosphatis	GCA_000024165_000000000004_1742	no	no	no	no	no	no	no
low P	feeding	Accumulibacter phosphatis	GCA_000024165_000000000004_1988	no	no	no	no	no	no	no
low P	feeding	Accumulibacter phosphatis	GCA_000024165_000000000004_2149	no	no	no	Major Facilitator Superfamily [PF07690.20]	PF07690	no	no
low P	feeding	Accumulibacter phosphatis	GCA_000024165_000000000004_2478	no	no	no	no	no	no	no
low P	feeding	Accumulibacter phosphatis	GCA_000024165_000000000004_3095	no	no	no	Protein kinase domain [PF00069.29]; Lipopolysaccharide kinase (Kdo/WaaP) family [PF06293.18]	PF00069	no	no
low P	feeding	Accumulibacter phosphatis	GCA_000024165_000000000004_3110	no	no	Phasin_PF05597	Poly(hydroxyalcanoate) granule associated protein (phasin) [PF05597.15]	PF05597	no	Phasin
low P	feeding	Accumulibacter phosphatis	GCA_000024165_000000000004_3368	no	no	no	CHAT domain [PF12770.11]	PF12770	no	no
low P	feeding	Accumulibacter phosphatis	GCA_000024165_000000000004_3621	no	no	no	ATPase family associated with various cellular activities (AAA) [PF00004.33]	PF00004	no	no
low P	feeding	Accumulibacter phosphatis	GCA_000024165_000000000004_3631	no	no	no	T4-like virus tail tube protein gp19 [PF06841.16]	PF06841	no	no
low P	feeding	Accumulibacter phosphatis	GCA_000024165_000000000003_96	no	no	no	Heavy-metal resistance protein CzcE [PF16986.9]	PF16986	no	no
low P	feeding	Accumulibacter phosphatis	GCA_000024165_000000000003_97	no	no	no	Copper resistance protein K [PF11525.12]	PF11525	no	no
low P	feeding	Accumulibacter phosphatis	GCA_000024165_000000000004_3045	no	no	no	no	no	no	no
low P	feeding	Accumulibacter phosphatis	GCA_000024165_000000000004_3635	no	no	no	no	no	no	no
low P	feeding	Accumulibacter phosphatis	GCA_000024165_000000000001_34	no	no	no	no	no	no	no
low P	feeding	Accumulibacter phosphatis	GCA_000024165_000000000001_36	no	no	no	RepB DNA-primase from phage plasmid [PF16793.9]	PF16793	no	no
low P	feeding	Accumulibacter phosphatis	GCA_000024165_000000000004_2788	no	no	no	no	no	no	no
low P	feeding	Accumulibacter phosphatis	GCA_000024165_000000000004_2806	no	no	no	no	no	no	no
low P	feeding	Accumulibacter phosphatis	GCA_000024165_000000000004_3091	no	no	no	no	no	no	no
low P	feeding	Accumulibacter phosphatis	GCA_000024165_000000000004_3112	no	no	no	no	no	no	no
low P	feeding	Accumulibacter phosphatis	GCA_000024165_000000000004_3629	no	no	no	no	no	no	no
low P	feeding	Accumulibacter phosphatis	GCA_000024165_000000000004_4370	no	no	no	no	no	no	no
low P	aerobic	Accumulibacter phosphatis	GCA_000024165_000000000004_17	K00027	malate dehydrogenase (oxaloacetate-decarboxylating) [EC:1.1.1.38]	K00029	Phosphate acetyl/butaryl transferase [PF01515.23]; Malic enzyme, NAD binding domain [PF03949.19]; Malic enzyme, N-terminal domain [PF00390.23]	PF01515	no
low P	aerobic	Accumulibacter phosphatis	GCA_000024165_000000000004_2547	K00058	D-3-phosphoglycerate dehydrogenase / 2-oxoglutarate reductase [EC:1.1.1.95 1.1.1.399]	K00058	D-isomer specific 2-hydroxyacid dehydrogenase, NAD binding domain [PF02826.23]; D-isomer specific 2-hydroxyacid dehydrogenase, catalytic domain [PF00389.34]	PF02826	no
low P	aerobic	Accumulibacter phosphatis	GCA_000024165_000000000004_211	K00075	UDP-N-acetylmuramate dehydrogenase [EC:1.3.1.98]	K00075	UDP-N-acetylenolpyruvoylglucosamine reductase, C-terminal domain [PF02873.20]; FAD binding domain [PF01565.27]	PF02873	no
low P	aerobic	Accumulibacter phosphatis	GCA_000024165_000000000004_916	K00244	succinate dehydrogenase flavoprotein subunit [EC:1.3.5.1]	K00244	FAD binding domain [PF00890.28]; Fumarate reductase flavoprotein C-term [PF02910.24]	PF00890	no
low P	aerobic	Accumulibacter phosphatis	GCA_000024165_000000000004_916	K00244	succinate dehydrogenase flavoprotein subunit [EC:1.3.5.1]	K00244	FAD binding domain [PF00890.28]; Fumarate reductase flavoprotein C-term [PF02910.24]	PF00890	no
low P	aerobic	Accumulibacter phosphatis	GCA_000024165_000000000004_915	K00245	succinate dehydrogenase iron-sulfur subunit [EC:1.3.5.1]	K00245	2Fe-2S iron-sulfur cluster binding domain [PF13085.10]; 4Fe-4S dicluster domain [PF13183.10]; 4Fe-4S dicluster domain [PF13237.10]; 4Fe-4S dicluster domain [PF13534.10]	PF13085	no
low P	aerobic	Accumulibacter phosphatis	GCA_000024165_000000000004_915	K00245	succinate dehydrogenase iron-sulfur subunit [EC:1.3.5.1]	K00245	2Fe-2S iron-sulfur cluster binding domain [PF13085.10]; 4Fe-4S dicluster domain [PF13183.10]; 4Fe-4S dicluster domain [PF13237.10]; 4Fe-4S dicluster domain [PF13534.10]	PF13085	no
low P	aerobic	Accumulibacter phosphatis	GCA_000024165_000000000004_914	K00246	succinate dehydrogenase subunit C	K00246	Fumarate reductase subunit C [PF02300.21]	PF02300	no
low P	aerobic	Accumulibacter phosphatis	GCA_000024165_000000000004_913	K00247	succinate dehydrogenase subunit D	K00247	Fumarate reductase subunit D [PF02313.21]	PF02313	no
low P	aerobic	Accumulibacter phosphatis	GCA_000024165_000000000004_4135	K00325	proton-translocating NAD(P)+ transhydrogenase subunit beta [EC:7.1.1.1]	K00325	NAD(P) transhydrogenase beta subunit [PF02233.20]	PF02233	no
low P	aerobic	Accumulibacter phosphatis	GCA_000024165_000000000004_3742	K00332	NADH-quinone oxidoreductase subunit C [EC:7.1.1.2]	K00332	Respiratory-chain NADH dehydrogenase, 30 Kd subunit [PF00329.23]	PF00329	no
low P	aerobic	Accumulibacter phosphatis	GCA_000024165_000000000004_3741	K00333	NADH-quinone oxidoreductase subunit D [EC:7.1.1.2]	K00333	Respiratory-chain NADH dehydrogenase, 49 Kd subunit [PF00346.23]	PF00346	no
low P	aerobic	Accumulibacter phosphatis	GCA_000024165_000000000004_2484	K00344	NADPH:quinone reductase [EC:1.6.5.5]	K00344	Zinc-binding dehydrogenase [PF00107.30]; Zinc-binding dehydrogenase [PF13602.10]; Alcohol dehydrogenase GroES-like domain [PF08240.16]	PF00107	no
low P	aerobic	Accumulibacter phosphatis	GCA_000024165_000000000004_4387	K00351	Na+-transporting NADH:ubiquinone oxidoreductase subunit F [EC:7.2.1.1]	K00351	Oxidoreductase NAD-binding domain [PF00175.25]; Oxidoreductase FAD-binding domain [PF00970.28]; 2Fe-2S iron-sulfur cluster binding domain [PF00111.31]	PF00175	no
low P	aerobic	Accumulibacter phosphatis	GCA_000024165_000000000004_1954	K00381	sulfite reductase (NADPH) hemoprotein beta-component [EC:1.8.1.2]	K00381	Nitrite and sulphite reductase 4Fe-4S domain [PF01077.26]; Nitrite/Sulfite reductase ferredoxin-like half domain [PF03460.21]	PF01077	no
low P	aerobic	Accumulibacter phosphatis	GCA_000024165_000000000004_1952	K00390	phosphoadenosine phosphosulfate reductase [EC:1.8.4.8 1.8.4.10]	K00390	Phosphoadenosine phosphosulfate reductase family [PF01507.23]	PF01507	no
low P	aerobic	Accumulibacter phosphatis	GCA_000024165_000000000004_314	K00413	ubiquinol-cytochrome c reductase cytochrome c1 subunit	K00413	Cytochrome C1 family [PF02167.19]	PF02167	no
low P	aerobic	Accumulibacter phosphatis	GCA_000024165_000000000004_212	K00548	5-methyltetrahydrofolate--homocysteine methyltransferase [EC:2.1.1.13]	K00548	Vitamin B12 dependent methionine synthase, activation domain [PF02965.21]; Homocysteine S-methyltransferase [PF02574.20]; Pterin binding enzyme [PF00809.26]; B12 binding domain [PF02607.21]	PF02965	no
low P	aerobic	Accumulibacter phosphatis	GCA_000024165_000000000004_4063	K00554	tRNA (guanine37-N1)-methyltransferase [EC:2.1.1.228]	K00554	tRNA (Guanine-1)-methyltransferase [PF01746.25]	PF01746	no
low P	aerobic	Accumulibacter phosphatis	GCA_000024165_000000000004_3066	K00611	ornithine carbamoyltransferase [EC:2.1.3.3]	K00611	Aspartate/ornithine carbamoyltransferase, Asp/Orn binding domain [PF00185.28]; Aspartate/ornithine carbamoyltransferase, carbamoyl-P binding domain [PF02729.25]	PF00185	no
low P	aerobic	Accumulibacter phosphatis	GCA_000024165_000000000004_949	K00615	transketolase [EC:2.2.1.1]	K00615	Transketolase, thiamine diphosphate binding domain [PF00456.25]; Transketolase, pyrimidine binding domain [PF02779.28]; Transketolase, C-terminal domain [PF02780.24]; 1-deoxy-D-xylulose-5-phosphate synthase [PF13292.10]; Dehydrogenase E1 component [PF00676.24]	PF00456	no
low P	aerobic	Accumulibacter phosphatis	GCA_000024165_000000000004_3163	K00626	acetyl-CoA C-acetyltransferase [EC:2.3.1.9]	K00626	Thiolase, N-terminal domain [PF00108.27]; Thiolase, C-terminal domain [PF02803.22]	PF00108	no
low P	aerobic	Accumulibacter phosphatis	GCA_000024165_000000000004_2643	K00688	glycogen phosphorylase [EC:2.4.1.1]	K00688	Carbohydrate phosphorylase [PF00343.24]	PF00343	no
low P	aerobic	Accumulibacter phosphatis	GCA_000024165_000000000004_4152	K00789	S-adenosylmethionine synthetase [EC:2.5.1.6]	K00789	S-adenosylmethionine synthetase, C-terminal domain [PF02773.20]; S-adenosylmethionine synthetase, central domain [PF02772.20]; S-adenosylmethionine synthetase, N-terminal domain [PF00438.24]	PF02773	no
low P	aerobic	Accumulibacter phosphatis	GCA_000024165_000000000004_2139	K00833	adenosylmethionine---8-amino-7-oxononanoate aminotransferase [EC:2.6.1.62]	K00833	Aminotransferase class-III [PF00202.25]	PF00202	no
low P	aerobic	Accumulibacter phosphatis	GCA_000024165_000000000004_1950	K00956	sulfate adenylyltransferase subunit 1 [EC:2.7.7.4]	K00956	Elongation factor Tu GTP binding domain [PF00009.31]	PF00009	no
low P	aerobic	Accumulibacter phosphatis	GCA_000024165_000000000004_1951	K00957	sulfate adenylyltransferase subunit 2 [EC:2.7.7.4]	K00957	Phosphoadenosine phosphosulfate reductase family [PF01507.23]	PF01507	no
low P	aerobic	Accumulibacter phosphatis	GCA_000024165_000000000004_3843	K00990	[protein-PII] uridylyltransferase [EC:2.7.7.59]	K00990	GlnD PII-uridylyltransferase [PF08335.15]; HD domain [PF01966.26]; Putative nucleotidyltransferase DUF294 [PF03445.17]	PF08335	no
low P	aerobic	Accumulibacter phosphatis	GCA_000024165_000000000004_4092	K01525	bis(5'-nucleosyl)-tetraphosphatase (symmetrical) [EC:3.6.1.41]	K01525	Calcineurin-like phosphoesterase [PF00149.32]; Calcineurin-like phosphoesterase superfamily domain [PF12850.11]	PF00149	no
low P	aerobic	Accumulibacter phosphatis	GCA_000024165_000000000001_20	K01534	Zn2+/Cd2+-exporting ATPase [EC:7.2.2.12 7.2.2.21]	K01534	E1-E2 ATPase [PF00122.24]; haloacid dehalogenase-like hydrolase [PF00702.30]; haloacid dehalogenase-like hydrolase [PF12710.11]	PF00122	no
low P	aerobic	Accumulibacter phosphatis	GCA_000024165_000000000004_762	K01596	phosphoenolpyruvate carboxykinase (GTP) [EC:4.1.1.32]	K01596	Phosphoenolpyruvate carboxykinase C-terminal P-loop domain [PF00821.22]; Phosphoenolpyruvate carboxykinase N-terminal domain [PF17297.6]	PF00821	no
low P	aerobic	Accumulibacter phosphatis	GCA_000024165_000000000004_1283	K01596	phosphoenolpyruvate carboxykinase (GTP) [EC:4.1.1.32]	K01596	Phosphoenolpyruvate carboxykinase C-terminal P-loop domain [PF00821.22]; Phosphoenolpyruvate carboxykinase N-terminal domain [PF17297.6]	PF00821	no
low P	aerobic	Accumulibacter phosphatis	GCA_000024165_000000000004_3295	K01627	2-dehydro-3-deoxyphosphooctonate aldolase (KDO 8-P synthase) [EC:2.5.1.55]	K01627	DAHP synthetase I family [PF00793.24]	PF00793	no
low P	aerobic	Accumulibacter phosphatis	GCA_000024165_000000000004_3845	K01647	citrate synthase [EC:2.3.3.1]	K01647	Citrate synthase, C-terminal domain [PF00285.25]	PF00285	no
low P	aerobic	Accumulibacter phosphatis	GCA_000024165_000000000004_1225	K01649	2-isopropylmalate synthase [EC:2.3.3.13]	K01649	HMGL-like [PF00682.23]; LeuA allosteric (dimerisation) domain [PF08502.14]	PF00682	no
low P	aerobic	Accumulibacter phosphatis	GCA_000024165_000000000004_2202	K01649	2-isopropylmalate synthase [EC:2.3.3.13]	K01649	HMGL-like [PF00682.23]; LeuA allosteric (dimerisation) domain [PF08502.14]	PF00682	no
low P	aerobic	Accumulibacter phosphatis	GCA_000024165_000000000004_275	K01652	acetolactate synthase I/II/III large subunit [EC:2.2.1.6]	K01652	Thiamine pyrophosphate enzyme, C-terminal TPP binding domain [PF02775.25]; Thiamine pyrophosphate enzyme, N-terminal TPP binding domain [PF02776.22]; Thiamine pyrophosphate enzyme, central domain [PF00205.26]	PF02775	no
low P	aerobic	Accumulibacter phosphatis	GCA_000024165_000000000004_4075	K01652	acetolactate synthase I/II/III large subunit [EC:2.2.1.6]	K01652	Thiamine pyrophosphate enzyme, N-terminal TPP binding domain [PF02776.22]; Thiamine pyrophosphate enzyme, C-terminal TPP binding domain [PF02775.25]; Thiamine pyrophosphate enzyme, central domain [PF00205.26]	PF02776	no
low P	aerobic	Accumulibacter phosphatis	GCA_000024165_000000000004_274	K01653	acetolactate synthase I/III small subunit [EC:2.2.1.6]	K01653	ACT domain [PF13710.10]	PF13710	no
low P	aerobic	Accumulibacter phosphatis	GCA_000024165_000000000004_4074	K01653	acetolactate synthase I/III small subunit [EC:2.2.1.6]	K01653	ACT domain [PF13710.10]; Small subunit of acetolactate synthase [PF10369.13]	PF13710	no
low P	aerobic	Accumulibacter phosphatis	GCA_000024165_000000000004_700	K01659	2-methylcitrate synthase [EC:2.3.3.5]	K01659	Citrate synthase, C-terminal domain [PF00285.25]	PF00285	no
low P	aerobic	Accumulibacter phosphatis	GCA_000024165_000000000004_1285	K01673	carbonic anhydrase [EC:4.2.1.1]	K01673	Carbonic anhydrase [PF00484.23]	PF00484	no
low P	aerobic	Accumulibacter phosphatis	GCA_000024165_000000000004_439	K01738	cysteine synthase [EC:2.5.1.47]	K01738	Pyridoxal-phosphate dependent enzyme [PF00291.29]	PF00291	no
low P	aerobic	Accumulibacter phosphatis	GCA_000024165_000000000004_261	K01754	threonine dehydratase [EC:4.3.1.19]	K01754	Pyridoxal-phosphate dependent enzyme [PF00291.29]; C-terminal regulatory domain of Threonine dehydratase [PF00585.22]	PF00291	no
low P	aerobic	Accumulibacter phosphatis	GCA_000024165_000000000004_480	K01803	triosephosphate isomerase (TIM) [EC:5.3.1.1]	K01803	Triosephosphate isomerase [PF00121.22]	PF00121	no
low P	aerobic	Accumulibacter phosphatis	GCA_000024165_000000000004_1193	K01868	threonyl-tRNA synthetase [EC:6.1.1.3]	K01868	tRNA synthetase class II core domain (G, H, P, S and T) [PF00587.29]; TGS domain [PF02824.25]; Anticodon binding domain [PF03129.24]; Threonyl and Alanyl tRNA synthetase second additional domain [PF07973.18]	PF00587	no
low P	aerobic	Accumulibacter phosphatis	GCA_000024165_000000000004_1575	no	no	K01897	AMP-binding enzyme [PF00501.32]; AMP-binding enzyme C-terminal domain [PF13193.10]	PF00501	no
low P	aerobic	Accumulibacter phosphatis	GCA_000024165_000000000004_247	K01915	glutamine synthetase [EC:6.3.1.2]	K01915	Glutamine synthetase, catalytic domain [PF00120.28]; Glutamine synthetase, beta-Grasp domain [PF03951.23]	PF00120	no
low P	aerobic	Accumulibacter phosphatis	GCA_000024165_000000000004_2281	K01950	NAD+ synthase (glutamine-hydrolysing) [EC:6.3.5.1]	K01916	NAD synthase [PF02540.21]; Carbon-nitrogen hydrolase [PF00795.26]	PF02540	no
low P	aerobic	Accumulibacter phosphatis	GCA_000024165_000000000004_3065	K01940	argininosuccinate synthase [EC:6.3.4.5]	K01940	Arginosuccinate synthase C-terminal domain [PF20979.1]; Arginosuccinate synthase N-terminal HUP domain [PF00764.23]; Queuosine biosynthesis protein QueC [PF06508.17]	PF20979	no
low P	aerobic	Accumulibacter phosphatis	GCA_000024165_000000000004_4416	K01997	branched-chain amino acid transport system permease protein	K01997	Branched-chain amino acid transport system / permease component [PF02653.20]	PF02653	no
low P	aerobic	Accumulibacter phosphatis	GCA_000024165_000000000004_411	K02007	cobalt/nickel transport system permease protein	K02007	Cobalt uptake substrate-specific transmembrane region [PF01891.20]	PF01891	no
low P	aerobic	Accumulibacter phosphatis	GCA_000024165_000000000004_2033	K02007	cobalt/nickel transport system permease protein	K02007	Cobalt uptake substrate-specific transmembrane region [PF01891.20]	PF01891	no
low P	aerobic	Accumulibacter phosphatis	GCA_000024165_000000000004_410	K02009	cobalt/nickel transport protein	K02009	Cobalt transport protein component CbiN [PF02553.19]	PF02553	no
low P	aerobic	Accumulibacter phosphatis	GCA_000024165_000000000004_2032	K02009	cobalt/nickel transport protein	K02009	Cobalt transport protein component CbiN [PF02553.19]	PF02553	no
low P	aerobic	Accumulibacter phosphatis	GCA_000024165_000000000004_2034	K02030	polar amino acid transport system substrate-binding protein	K02030	Bacterial extracellular solute-binding proteins, family 3 [PF00497.24]; ABC transporter, phosphonate, periplasmic substrate-binding protein [PF12974.11]	PF00497	no
low P	aerobic	Accumulibacter phosphatis	GCA_000024165_000000000004_1984	K02036	phosphate transport system ATP-binding protein [EC:7.3.2.1]	K02036	ABC transporter [PF00005.31]; RecF/RecN/SMC N terminal domain [PF02463.23]	PF00005	no
low P	aerobic	Accumulibacter phosphatis	GCA_000024165_000000000004_1985	K02038	phosphate transport system permease protein	K02038	Binding-protein-dependent transport system inner membrane component [PF00528.26]	PF00528	no
low P	aerobic	Accumulibacter phosphatis	GCA_000024165_000000000004_1987	K02040	phosphate transport system substrate-binding protein	K02040	PBP superfamily domain [PF12849.11]	PF12849	no
low P	aerobic	Accumulibacter phosphatis	GCA_000024165_000000000004_221	K02045	sulfate/thiosulfate transport system ATP-binding protein [EC:7.3.2.3]	K02045	ABC transporter [PF00005.31]; TOBE-like domain [PF12857.11]; CysA C-terminal regulatory domain [PF17850.5]; RecF/RecN/SMC N terminal domain [PF02463.23]	PF00005	no
low P	aerobic	Accumulibacter phosphatis	GCA_000024165_000000000004_769	K02045	sulfate/thiosulfate transport system ATP-binding protein [EC:7.3.2.3]	K02045	ABC transporter [PF00005.31]; TOBE-like domain [PF12857.11]; RecF/RecN/SMC N terminal domain [PF02463.23]; CysA C-terminal regulatory domain [PF17850.5]	PF00005	no
low P	aerobic	Accumulibacter phosphatis	GCA_000024165_000000000004_769	K02045	sulfate/thiosulfate transport system ATP-binding protein [EC:7.3.2.3]	K02045	ABC transporter [PF00005.31]; TOBE-like domain [PF12857.11]; RecF/RecN/SMC N terminal domain [PF02463.23]; CysA C-terminal regulatory domain [PF17850.5]	PF00005	no
low P	aerobic	Accumulibacter phosphatis	GCA_000024165_000000000004_767	K02046	sulfate/thiosulfate transport system permease protein	K02046	Binding-protein-dependent transport system inner membrane component [PF00528.26]	PF00528	no
low P	aerobic	Accumulibacter phosphatis	GCA_000024165_000000000004_4310	no	no	K02116	no	no	no
low P	aerobic	Accumulibacter phosphatis	GCA_000024165_000000000004_273	K02169	malonyl-CoA O-methyltransferase [EC:2.1.1.197]	K02169	ubiE/COQ5 methyltransferase family [PF01209.22]; Methyltransferase domain [PF13489.10]; Methyltransferase domain [PF08241.16]; Methyltransferase domain [PF13847.10]; Methyltransferase domain [PF13649.10]; Methyltransferase domain [PF08242.16]; Mitochondrial small ribosomal subunit Rsm22 [PF09243.14]	PF01209	no
low P	aerobic	Accumulibacter phosphatis	GCA_000024165_000000000004_2600	K02224	cobyrinic acid a,c-diamide synthase [EC:6.3.5.9 6.3.5.11]	K02224	CobB/CobQ-like glutamine amidotransferase domain [PF07685.18]; AAA domain [PF13500.10]	PF07685	no
low P	aerobic	Accumulibacter phosphatis	GCA_000024165_000000000004_455	K02316	DNA primase [EC:2.7.7.101]	K02316	DNA primase catalytic core, N-terminal domain [PF08275.15]; CHC2 zinc finger [PF01807.24]; Toprim domain [PF13362.10]; Toprim domain [PF13662.10]; Toprim-like [PF13155.10]; DNA primase DnaG DnaB-binding [PF08278.15]; Toprim domain [PF01751.26]; DnaB-helicase binding domain of primase [PF10410.13]	PF08275	no
low P	aerobic	Accumulibacter phosphatis	GCA_000024165_000000000004_3462	K02355	elongation factor G	K02355	Elongation factor G, domain IV [PF03764.22]; Elongation factor Tu GTP binding domain [PF00009.31]; Elongation Factor G, domain III [PF14492.10]; Elongation factor G C-terminus [PF00679.28]; Elongation factor Tu domain 2 [PF03144.29]	PF03764	no
low P	aerobic	Accumulibacter phosphatis	GCA_000024165_000000000004_2859	K02357	elongation factor Ts	K02357	Elongation factor TS [PF00889.23]	PF00889	no
low P	aerobic	Accumulibacter phosphatis	GCA_000024165_000000000004_3473	K02358	elongation factor Tu	K02358	Elongation factor Tu GTP binding domain [PF00009.31]; Elongation factor Tu C-terminal domain [PF03143.21]; Elongation factor Tu domain 2 [PF03144.29]	PF00009	no
low P	aerobic	Accumulibacter phosphatis	GCA_000024165_000000000004_3796	K02400	flagellar biosynthesis protein FlhA	K02400	FHIPEP family [PF00771.24]	PF00771	no
low P	aerobic	Accumulibacter phosphatis	GCA_000024165_000000000004_3797	K02401	flagellar biosynthesis protein FlhB	K02401	FlhB HrpN YscU SpaS Family [PF01312.23]	PF01312	no
low P	aerobic	Accumulibacter phosphatis	GCA_000024165_000000000004_3795	K02404	flagellar biosynthesis protein FlhF	K02404	SRP54-type protein, GTPase domain [PF00448.26]	PF00448	no
low P	aerobic	Accumulibacter phosphatis	GCA_000024165_000000000004_2888	K02469	DNA gyrase subunit A [EC:5.6.2.2]	K02469	DNA gyrase/topoisomerase IV, subunit A [PF00521.24]; DNA gyrase C-terminal domain, beta-propeller [PF03989.17]	PF00521	no
low P	aerobic	Accumulibacter phosphatis	GCA_000024165_000000000004_2949	K02600	transcription termination/antitermination protein NusA	K02600	NusA N-terminal domain [PF08529.15]; NusA-like KH domain [PF13184.10]; Helix-hairpin-helix domain [PF14520.10]	PF08529	no
low P	aerobic	Accumulibacter phosphatis	GCA_000024165_000000000004_3471	K02601	transcription termination/antitermination protein NusG	K02601	Transcription termination factor nusG [PF02357.23]; KOW motif [PF00467.33]	PF02357	no
low P	aerobic	Accumulibacter phosphatis	GCA_000024165_000000000004_2087	K02656	type IV pilus assembly protein PilF	K02656	Tetratricopeptide repeat [PF13429.10]; MalT-like TPR region [PF17874.5]; Anaphase-promoting complex, cyclosome, subunit 3 [PF12895.11]; Tetratricopeptide repeat [PF14559.10]	PF13429	no
low P	aerobic	Accumulibacter phosphatis	GCA_000024165_000000000004_4143	K02663	type IV pilus assembly protein PilN	K02663	Fimbrial assembly protein (PilN) [PF05137.17]	PF05137	no
low P	aerobic	Accumulibacter phosphatis	GCA_000024165_000000000004_4142	K02664	type IV pilus assembly protein PilO	K02664	Pilus assembly protein, PilO [PF04350.17]	PF04350	no
low P	aerobic	Accumulibacter phosphatis	GCA_000024165_000000000004_4140	K02666	type IV pilus assembly protein PilQ	K02666	Bacterial type II and III secretion system protein [PF00263.25]; GspD-like, N0 domain [PF21305.1]; Bacterial type II/III secretion system short domain [PF03958.21]	PF00263	no
low P	aerobic	Accumulibacter phosphatis	GCA_000024165_000000000004_1522	K02911	large subunit ribosomal protein L32	K02911	Ribosomal L32p protein family [PF01783.27]	PF01783	no
low P	aerobic	Accumulibacter phosphatis	GCA_000024165_000000000004_3463	K02992	small subunit ribosomal protein S7	K02992	Ribosomal protein S7p/S5e [PF00177.25]	PF00177	no
low P	aerobic	Accumulibacter phosphatis	GCA_000024165_000000000004_3005	K02996	small subunit ribosomal protein S9	K02996	Ribosomal protein S9/S16 [PF00380.23]	PF00380	no
low P	aerobic	Accumulibacter phosphatis	GCA_000024165_000000000004_3472	K03073	preprotein translocase subunit SecE	K03073	SecE/Sec61-gamma subunits of protein translocation complex [PF00584.24]	PF00584	no
low P	aerobic	Accumulibacter phosphatis	GCA_000024165_000000000004_4421	K03217	YidC/Oxa1 family membrane protein insertase	K03217	YidC periplasmic domain [PF14849.10]; 60Kd inner membrane protein [PF02096.24]	PF14849	no
low P	aerobic	Accumulibacter phosphatis	GCA_000024165_000000000004_1068	K03286	OmpA-OmpF porin, OOP family	K03286	OmpA family [PF00691.24]; DEC-1 protein, N-terminal region [PF04625.17]	PF00691	no
low P	aerobic	Accumulibacter phosphatis	GCA_000024165_000000000004_735	K03320	ammonium transporter, Amt family	K03320	Ammonium Transporter Family [PF00909.25]	PF00909	no
low P	aerobic	Accumulibacter phosphatis	GCA_000024165_000000000004_4408	K03387	NADH-dependent peroxiredoxin subunit F [EC:1.8.1.-]	K03387	Pyridine nucleotide-disulphide oxidoreductase [PF07992.18]; Pyridine nucleotide-disulphide oxidoreductase [PF13738.10]; Thioredoxin domain [PF13192.10]; Flavin-binding monooxygenase-like [PF00743.23]; FAD dependent oxidoreductase [PF12831.11]; FAD binding domain [PF01494.23]; Pyridine nucleotide-disulphide oxidoreductase [PF00070.31]; Glucose inhibited division protein A [PF01134.26]	PF07992	no
low P	aerobic	Accumulibacter phosphatis	GCA_000024165_000000000001_33	no	no	K03496	VirC1 protein [PF07015.15]; CobQ/CobB/MinD/ParA nucleotide binding domain [PF01656.27]; AAA domain [PF13614.10]; Cellulose biosynthesis protein BcsQ [PF06564.16]; ATPase MipZ [PF09140.15]; NUBPL iron-transfer P-loop NTPase [PF10609.13]	PF07015	no
low P	aerobic	Accumulibacter phosphatis	GCA_000024165_000000000004_2248	K03545	trigger factor	K03545	Bacterial trigger factor protein (TF) [PF05697.17]; Bacterial trigger factor protein (TF) C-terminus [PF05698.18]; FKBP-type peptidyl-prolyl cis-trans isomerase [PF00254.32]	PF05697	no
low P	aerobic	Accumulibacter phosphatis	GCA_000024165_000000000004_4178	K03640	peptidoglycan-associated lipoprotein	K03640	OmpA family [PF00691.24]	PF00691	no
low P	aerobic	Accumulibacter phosphatis	GCA_000024165_000000000004_498	K03686	molecular chaperone DnaJ	K03686	DnaJ C terminal domain [PF01556.22]; DnaJ central domain [PF00684.23]; DnaJ domain [PF00226.35]	PF01556	no
low P	aerobic	Accumulibacter phosphatis	GCA_000024165_000000000004_3239	K03695	ATP-dependent Clp protease ATP-binding subunit ClpB	K03695	AAA domain (Cdc48 subfamily) [PF07724.18]; AAA lid domain [PF17871.5]; C-terminal, D2-small domain, of ClpB protein [PF10431.13]; AAA domain (dynein-related subfamily) [PF07728.18]; ATPase family associated with various cellular activities (AAA) [PF00004.33]; Clp amino terminal domain, pathogenicity island component [PF02861.24]; AAA domain [PF13401.10]; MoxR domain in the MoxR-vWA-beta-propeller…	PF07724	no
low P	aerobic	Accumulibacter phosphatis	GCA_000024165_000000000004_2252	K03770	peptidyl-prolyl cis-trans isomerase D [EC:5.2.1.8]	K03770	PPIC-type PPIASE domain [PF13616.10]; SurA-like N-terminal domain [PF13624.10]; PPIC-type PPIASE domain [PF00639.25]; SurA-like N-terminal domain [PF13623.10]; PPIC-type PPIASE domain [PF13145.10]; SurA N-terminal domain [PF09312.15]	PF13616	no
low P	aerobic	Accumulibacter phosphatis	GCA_000024165_000000000004_2598	K03795	sirohydrochlorin cobaltochelatase [EC:4.99.1.3]	K03795	CbiX [PF01903.21]	PF01903	no
low P	aerobic	Accumulibacter phosphatis	GCA_000024165_000000000004_3054	K03841	fructose-1,6-bisphosphatase I [EC:3.1.3.11]	K03841	Fructose-1-6-bisphosphatase, N-terminal domain [PF00316.24]; Fructose-1-6-bisphosphatase, C-terminal domain [PF18913.4]	PF00316	no
low P	aerobic	Accumulibacter phosphatis	GCA_000024165_000000000004_497	K04043	molecular chaperone DnaK	K04043	Hsp70 protein [PF00012.24]; MreB/Mbl protein [PF06723.17]	PF00012	no
low P	aerobic	Accumulibacter phosphatis	GCA_000024165_000000000004_911	K04061	flagellar biosynthesis protein	K04061	FlhB HrpN YscU SpaS Family [PF01312.23]	PF01312	no
low P	aerobic	Accumulibacter phosphatis	GCA_000024165_000000000004_2253	K04077	chaperonin GroEL [EC:5.6.1.7]	K04077	TCP-1/cpn60 chaperonin family [PF00118.28]	PF00118	no
low P	aerobic	Accumulibacter phosphatis	GCA_000024165_000000000004_2254	K04078	chaperonin GroES	K04078	Chaperonin 10 Kd subunit [PF00166.25]	PF00166	no
low P	aerobic	Accumulibacter phosphatis	GCA_000024165_000000000004_2897	K04087	modulator of FtsH protease HflC	K04087	SPFH domain / Band 7 family [PF01145.29]	PF01145	no
low P	aerobic	Accumulibacter phosphatis	GCA_000024165_000000000004_2898	K04088	modulator of FtsH protease HflK	K04088	Bacterial membrane protein N terminal [PF12221.12]	PF12221	no
low P	aerobic	Accumulibacter phosphatis	GCA_000024165_000000000001_26	no	no	K04751	Nitrogen regulatory protein P-II [PF00543.26]	PF00543	no
low P	aerobic	Accumulibacter phosphatis	GCA_000024165_000000000004_736	K04752	nitrogen regulatory protein P-II 2	K04751	Nitrogen regulatory protein P-II [PF00543.26]	PF00543	no
low P	aerobic	Accumulibacter phosphatis	GCA_000024165_000000000004_736	K04752	nitrogen regulatory protein P-II 2	K04752	Nitrogen regulatory protein P-II [PF00543.26]	PF00543	no
low P	aerobic	Accumulibacter phosphatis	GCA_000024165_000000000004_1164	K04771	serine protease Do [EC:3.4.21.107]	K04771	Trypsin-like peptidase domain [PF13365.10]; PDZ domain [PF13180.10]; PDZ domain [PF17820.5]; PDZ domain [PF00595.28]; Tricorn protease PDZ domain [PF14685.10]	PF13365	no
low P	aerobic	Accumulibacter phosphatis	GCA_000024165_000000000004_790	K05540	tRNA-dihydrouridine synthase B [EC:1.-.-.-]	K05540	Dihydrouridine synthase (Dus) [PF01207.21]; NADH:flavin oxidoreductase / NADH oxidase family [PF00724.24]	PF01207	no
low P	aerobic	Accumulibacter phosphatis	GCA_000024165_000000000002_10	K05788	integration host factor subunit beta	K05788	Bacterial DNA-binding protein [PF00216.25]	PF00216	no
low P	aerobic	Accumulibacter phosphatis	GCA_000024165_000000000004_2597	K06042	precorrin-8X/cobalt-precorrin-8 methylmutase [EC:5.4.99.61 5.4.99.60]	K06042	Precorrin-8X methylmutase [PF02570.19]	PF02570	no
low P	aerobic	Accumulibacter phosphatis	GCA_000024165_000000000004_3426	K06076	long-chain fatty acid transport protein	K06076	Outer membrane protein transport protein (OMPP1/FadL/TodX) [PF03349.20]	PF03349	no
low P	aerobic	Accumulibacter phosphatis	GCA_000024165_000000000004_895	K06200	carbon starvation protein	K06200	Carbon starvation protein CstA [PF02554.18]; 5TM C-terminal transporter carbon starvation CstA [PF13722.10]	PF02554	no
low P	aerobic	Accumulibacter phosphatis	GCA_000024165_000000000004_1967	K06207	GTP-binding protein	K06207	TypA/BipA C-terminal domain [PF21018.1]; Elongation factor Tu GTP binding domain [PF00009.31]; Elongation factor G C-terminus [PF00679.28]; Elongation factor Tu domain 2 [PF03144.29]	PF21018	no
low P	aerobic	Accumulibacter phosphatis	GCA_000024165_000000000004_3628	K06905	Bacteriophage probable baseplate hub protein	K06905	Phage tail baseplate hub (GPD) [PF05954.15]	PF05954	no
low P	aerobic	Accumulibacter phosphatis	GCA_000024165_000000000004_951	K07034	uncharacterized protein	K07034	GPR1/FUN34/yaaH family [PF01184.23]	PF01184	no
low P	aerobic	Accumulibacter phosphatis	GCA_000024165_000000000004_1521	K07040	DUF177 domain-containing protein	K07040	Large ribosomal RNA subunit accumulation protein YceD [PF02620.21]	PF02620	no
low P	aerobic	Accumulibacter phosphatis	GCA_000024165_000000000001_28	K07063	uncharacterized protein	K07063	PIN domain [PF13470.10]	PF13470	no
low P	aerobic	Accumulibacter phosphatis	GCA_000024165_000000000004_161	K07239	heavy-metal exporter, HME family	K07239	AcrB/AcrD/AcrF family [PF00873.23]	PF00873	no
low P	aerobic	Accumulibacter phosphatis	GCA_000024165_000000000004_409	K07267	porin	K07267	Carbohydrate-selective porin, OprB family [PF04966.16]	PF04966	no
low P	aerobic	Accumulibacter phosphatis	GCA_000024165_000000000004_1356	K07287	outer membrane protein assembly factor BamC	K07287	NlpB/DapX lipoprotein [PF06804.15]	PF06804	no
low P	aerobic	Accumulibacter phosphatis	GCA_000024165_000000000004_90	no	no	K07484	no	no	no
low P	aerobic	Accumulibacter phosphatis	GCA_000024165_000000000004_1123	K07588	GTPase [EC:3.6.5.-]	K07588	Methylmalonyl Co-A mutase-associated GTPase MeaB [PF03308.20]	PF03308	no
low P	aerobic	Accumulibacter phosphatis	GCA_000024165_000000000004_2482	K07588	GTPase [EC:3.6.5.-]	K07588	Methylmalonyl Co-A mutase-associated GTPase MeaB [PF03308.20]	PF03308	no
low P	aerobic	Accumulibacter phosphatis	GCA_000024165_000000000004_148	K07665	two-component system, OmpR family, copper resistance phosphate regulon response regulator CusR	K07665	Response regulator receiver domain [PF00072.28]; Transcriptional regulatory protein, C terminal [PF00486.32]	PF00072	no
low P	aerobic	Accumulibacter phosphatis	GCA_000024165_000000000004_148	K07665	two-component system, OmpR family, copper resistance phosphate regulon response regulator CusR	K07665	Response regulator receiver domain [PF00072.28]; Transcriptional regulatory protein, C terminal [PF00486.32]	PF00072	no
low P	aerobic	Accumulibacter phosphatis	GCA_000024165_000000000004_151	K07787	copper/silver efflux system protein	K07787	AcrB/AcrD/AcrF family [PF00873.23]	PF00873	no
low P	aerobic	Accumulibacter phosphatis	GCA_000024165_000000000004_150	K07798	membrane fusion protein, copper/silver efflux system	K07798	Barrel-sandwich domain of CusB or HlyD membrane-fusion [PF16576.9]; Cation efflux system protein CusB domain 1 [PF00529.24]; HlyD family secretion protein [PF13437.10]	PF16576	no
low P	aerobic	Accumulibacter phosphatis	GCA_000024165_000000000004_150	K07798	membrane fusion protein, copper/silver efflux system	K07798	Barrel-sandwich domain of CusB or HlyD membrane-fusion [PF16576.9]; Cation efflux system protein CusB domain 1 [PF00529.24]; HlyD family secretion protein [PF13437.10]	PF16576	no
low P	aerobic	Accumulibacter phosphatis	GCA_000024165_000000000004_2310	K07807	uncharacterized protein	K07807	Metal-sensitive transcriptional repressor [PF02583.21]	PF02583	no
low P	aerobic	Accumulibacter phosphatis	GCA_000024165_000000000004_2310	K07807	uncharacterized protein	K07807	Metal-sensitive transcriptional repressor [PF02583.21]	PF02583	no
low P	aerobic	Accumulibacter phosphatis	GCA_000024165_000000000004_3164	K08683	3-hydroxyacyl-CoA dehydrogenase / 3-hydroxy-2-methylbutyryl-CoA dehydrogenase [EC:1.1.1.35 1.1.1.178]	K08683	Enoyl-(Acyl carrier protein) reductase [PF13561.10]; short chain dehydrogenase [PF00106.29]; KR domain [PF08659.14]	PF13561	no
low P	aerobic	Accumulibacter phosphatis	GCA_000024165_000000000004_3916	K09007	GTP cyclohydrolase IB [EC:3.5.4.16]	K09007	Type I GTP cyclohydrolase folE2 [PF02649.18]	PF02649	no
low P	aerobic	Accumulibacter phosphatis	GCA_000024165_000000000004_4234	no	no	K09786	Protein of unknown function (DUF444) [PF04285.16]	PF04285	no
low P	aerobic	Accumulibacter phosphatis	GCA_000024165_000000000004_1175	K11960	urea transport system permease protein	K11960	Branched-chain amino acid transport system / permease component [PF02653.20]	PF02653	no
low P	aerobic	Accumulibacter phosphatis	GCA_000024165_000000000004_1175	K11960	urea transport system permease protein	K11960	Branched-chain amino acid transport system / permease component [PF02653.20]	PF02653	no
low P	aerobic	Accumulibacter phosphatis	GCA_000024165_000000000004_1176	K11961	urea transport system permease protein	K11961	Branched-chain amino acid transport system / permease component [PF02653.20]	PF02653	no
low P	aerobic	Accumulibacter phosphatis	GCA_000024165_000000000004_1069	K12960	5-methylthioadenosine/S-adenosylhomocysteine deaminase [EC:3.5.4.31 3.5.4.28]	K12960	Amidohydrolase family [PF01979.24]; Amidohydrolase family [PF07969.15]	PF01979	no
low P	aerobic	Accumulibacter phosphatis	GCA_000024165_000000000004_1568	K13993	HSP20 family protein	K13993	Hsp20/alpha crystallin family [PF00011.25]	PF00011	no
low P	aerobic	Accumulibacter phosphatis	GCA_000024165_000000000002_1	K14060	putative DNA-invertase from lambdoid prophage Rac	K14060	Resolvase, N terminal domain [PF00239.25]	PF00239	no
low P	aerobic	Accumulibacter phosphatis	GCA_000024165_000000000004_882	K14260	alanine-synthesizing transaminase [EC:2.6.1.66 2.6.1.2]	K14260	Aminotransferase class I and II [PF00155.25]; DegT/DnrJ/EryC1/StrS aminotransferase family [PF01041.21]; Cys/Met metabolism PLP-dependent enzyme [PF01053.24]; Beta-eliminating lyase [PF01212.25]	PF00155	no
low P	aerobic	Accumulibacter phosphatis	GCA_000024165_000000000004_2483	K14446	crotonyl-CoA carboxylase/reductase [EC:1.3.1.85]	K14446	Alcohol dehydrogenase GroES-like domain [PF08240.16]; Zinc-binding dehydrogenase [PF00107.30]; CBS domain [PF00571.32]	PF08240	no
low P	aerobic	Accumulibacter phosphatis	GCA_000024165_000000000004_2481	K14447	ethylmalonyl-CoA mutase [EC:5.4.99.63]	K14447	Methylmalonyl-CoA mutase [PF01642.26]	PF01642	no
low P	aerobic	Accumulibacter phosphatis	GCA_000024165_000000000004_2479	K14448	(2S)-methylsuccinyl-CoA dehydrogenase [EC:1.3.8.12]	K14448	Acyl-CoA dehydrogenase, C-terminal domain [PF00441.28]; Acyl-CoA dehydrogenase, middle domain [PF02770.23]; Acyl-CoA dehydrogenase, N-terminal domain [PF02771.20]; Acyl-CoA dehydrogenase, C-terminal domain [PF08028.15]	PF00441	no
low P	aerobic	Accumulibacter phosphatis	GCA_000024165_000000000004_2480	K14449	2-methylfumaryl-CoA hydratase [EC:4.2.1.148]	K14449	Mesaconyl-CoA hydratase [PF19315.3]; N-terminal half of MaoC dehydratase [PF13452.10]; MaoC like domain [PF01575.23]	PF19315	no
low P	aerobic	Accumulibacter phosphatis	GCA_000024165_000000000001_22	K15725	outer membrane protein, heavy metal efflux system	K15725	no	no	no
low P	aerobic	Accumulibacter phosphatis	GCA_000024165_000000000004_149	K15725	outer membrane protein, heavy metal efflux system	K15725	Outer membrane efflux protein [PF02321.22]	PF02321	no
low P	aerobic	Accumulibacter phosphatis	GCA_000024165_000000000001_24	K15726	heavy metal efflux system protein	K15726	AcrB/AcrD/AcrF family [PF00873.23]	PF00873	no
low P	aerobic	Accumulibacter phosphatis	GCA_000024165_000000000001_23	K15727	membrane fusion protein, heavy metal efflux system	K15727	Barrel-sandwich domain of CusB or HlyD membrane-fusion [PF16576.9]; Cation efflux system protein CusB domain 1 [PF00529.24]; HlyD family secretion protein [PF13437.10]	PF16576	no
low P	aerobic	Accumulibacter phosphatis	GCA_000024165_000000000004_3653	no	no	K15987	Inorganic H+ pyrophosphatase [PF03030.20]	PF03030	no
low P	aerobic	Accumulibacter phosphatis	GCA_000024165_000000000004_3865	K16092	vitamin B12 transporter	K16092	TonB dependent receptor [PF00593.28]; TonB-dependent Receptor Plug Domain [PF07715.19]; Outer membrane protein beta-barrel family [PF14905.10]	PF00593	no
low P	aerobic	Accumulibacter phosphatis	GCA_000024165_000000000004_3865	K16092	vitamin B12 transporter	K16092	TonB dependent receptor [PF00593.28]; TonB-dependent Receptor Plug Domain [PF07715.19]; Outer membrane protein beta-barrel family [PF14905.10]	PF00593	no
low P	aerobic	Accumulibacter phosphatis	GCA_000024165_000000000004_2485	K17865	3-hydroxybutyryl-CoA dehydratase [EC:4.2.1.55]	K17865	MaoC like domain [PF01575.23]; N-terminal half of MaoC dehydratase [PF13452.10]; Mesaconyl-CoA hydratase [PF19315.3]	PF01575	no
low P	aerobic	Accumulibacter phosphatis	GCA_000024165_000000000004_1650	K18289	itaconate CoA-transferase [EC:2.8.3.- 2.8.3.22]	K18289	CoA-transferase family III [PF02515.21]	PF02515	no
low P	aerobic	Accumulibacter phosphatis	GCA_000024165_000000000002_23	K18828	tRNA(fMet)-specific endonuclease VapC [EC:3.1.-.-]	K18828	no	no	no
low P	aerobic	Accumulibacter phosphatis	GCA_000024165_000000000002_22	K18829	antitoxin VapB	K18829	Antidote-toxin recognition MazE, bacterial antitoxin [PF04014.22]	PF04014	no
low P	aerobic	Accumulibacter phosphatis	GCA_000024165_000000000001_7	K19157	mRNA interferase YafQ [EC:3.1.-.-]	K19157	Bacterial toxin of type II toxin-antitoxin system, YafQ [PF15738.9]	PF15738	no
low P	aerobic	Accumulibacter phosphatis	GCA_000024165_000000000004_2601	K19221	cob(I)alamin adenosyltransferase [EC:2.5.1.17]	K19221	ATP:corrinoid adenosyltransferase BtuR/CobO/CobP [PF02572.19]	PF02572	no
low P	aerobic	Accumulibacter phosphatis	GCA_000024165_000000000004_3878	no	no	K23351	Biotin-requiring enzyme [PF00364.26]	PF00364	no
low P	aerobic	Accumulibacter phosphatis	GCA_000024165_000000000004_4153	K25135	cyclic di-GMP phosphodiesterase [EC:3.1.4.-]	K25135	HD domain [PF13487.10]; Domain of unknown function (DUF3391) [PF11871.12]; HD domain [PF01966.26]	PF13487	no
low P	aerobic	Accumulibacter phosphatis	GCA_000024165_000000000004_1394	K25590	protein tyrosine kinase modulator	K25590	G-rich domain on putative tyrosine kinase [PF13807.10]	PF13807	no
low P	aerobic	Accumulibacter phosphatis	GCA_000024165_000000000001_19	no	no	no	MerR, DNA binding [PF09278.15]; MerR HTH family regulatory protein [PF13411.10]; MerR family regulatory protein [PF00376.27]	PF09278	no
low P	aerobic	Accumulibacter phosphatis	GCA_000024165_000000000001_21	no	no	no	no	no	no
low P	aerobic	Accumulibacter phosphatis	GCA_000024165_000000000001_29	no	no	no	no	no	no
low P	aerobic	Accumulibacter phosphatis	GCA_000024165_000000000001_30	no	no	no	Phage integrase family [PF00589.26]; Phage integrase, N-terminal SAM-like domain [PF02899.21]	PF00589	no
low P	aerobic	Accumulibacter phosphatis	GCA_000024165_000000000001_31	no	no	no	Helix-turn-helix domain [PF13744.10]	PF13744	no
low P	aerobic	Accumulibacter phosphatis	GCA_000024165_000000000001_32	no	no	no	Phage derived protein Gp49-like (DUF891) [PF05973.18]	PF05973	no
low P	aerobic	Accumulibacter phosphatis	GCA_000024165_000000000001_35	no	no	no	Replication initiator protein A [PF10134.13]; TrfA protein [PF07042.15]	PF10134	no
low P	aerobic	Accumulibacter phosphatis	GCA_000024165_000000000002_2	no	no	no	no	no	no
low P	aerobic	Accumulibacter phosphatis	GCA_000024165_000000000002_3	no	no	no	no	no	no
low P	aerobic	Accumulibacter phosphatis	GCA_000024165_000000000002_4	no	no	no	Family of unknown function (DUF6516) [PF20126.3]	PF20126	no
low P	aerobic	Accumulibacter phosphatis	GCA_000024165_000000000002_9	no	no	no	CopG antitoxin of type II toxin-antitoxin system [PF12441.12]	PF12441	no
low P	aerobic	Accumulibacter phosphatis	GCA_000024165_000000000004_14	no	no	no	Transglycosylase SLT domain [PF01464.24]	PF01464	no
low P	aerobic	Accumulibacter phosphatis	GCA_000024165_000000000004_60	no	no	no	no	no	no
low P	aerobic	Accumulibacter phosphatis	GCA_000024165_000000000004_158	no	no	no	no	no	no
low P	aerobic	Accumulibacter phosphatis	GCA_000024165_000000000004_159	no	no	no	no	no	no
low P	aerobic	Accumulibacter phosphatis	GCA_000024165_000000000004_160	no	no	no	Barrel-sandwich domain of CusB or HlyD membrane-fusion [PF16576.9]	PF16576	no
low P	aerobic	Accumulibacter phosphatis	GCA_000024165_000000000004_162	no	no	no	no	no	no
low P	aerobic	Accumulibacter phosphatis	GCA_000024165_000000000004_601	no	no	no	A predicted alpha-helical domain with a conserved ER motif. [PF04168.16]	PF04168	no
low P	aerobic	Accumulibacter phosphatis	GCA_000024165_000000000004_603	no	no	no	Protein of unknown function (DUF3579) [PF12112.12]	PF12112	no
low P	aerobic	Accumulibacter phosphatis	GCA_000024165_000000000004_698	no	no	no	Protein of unknown function (DUF4197) [PF13852.10]	PF13852	no
low P	aerobic	Accumulibacter phosphatis	GCA_000024165_000000000004_893	no	no	no	CobW/HypB/UreG, nucleotide-binding domain [PF02492.23]; Cobalamin synthesis protein cobW C-terminal domain [PF07683.18]	PF02492	no
low P	aerobic	Accumulibacter phosphatis	GCA_000024165_000000000004_894	no	no	no	Selenoprotein, putative [PF04328.17]	PF04328	no
low P	aerobic	Accumulibacter phosphatis	GCA_000024165_000000000004_917	no	no	no	ubiE/COQ5 methyltransferase family [PF01209.22]; Methyltransferase domain [PF13649.10]; Methyltransferase domain [PF08241.16]	PF01209	no
low P	aerobic	Accumulibacter phosphatis	GCA_000024165_000000000004_950	no	no	no	Single Cache domain 2 [PF17200.8]; Cache domain [PF08269.15]	PF17200	no
low P	aerobic	Accumulibacter phosphatis	GCA_000024165_000000000004_1009	no	no	no	Carboxyltransferase domain, subdomain C and D [PF02682.20]	PF02682	no
low P	aerobic	Accumulibacter phosphatis	GCA_000024165_000000000004_1574	no	no	no	alpha/beta hydrolase fold [PF00561.24]; Serine aminopeptidase, S33 [PF12146.12]; Alpha/beta hydrolase family [PF12697.11]	PF00561	no
low P	aerobic	Accumulibacter phosphatis	GCA_000024165_000000000004_1576	no	no	no	Enoyl-(Acyl carrier protein) reductase [PF13561.10]; short chain dehydrogenase [PF00106.29]	PF13561	no
low P	aerobic	Accumulibacter phosphatis	GCA_000024165_000000000004_1630	no	no	no	Protein of unknown function (DUF2281) [PF10047.13]	PF10047	no
low P	aerobic	Accumulibacter phosphatis	GCA_000024165_000000000004_1742	no	no	no	no	no	no
low P	aerobic	Accumulibacter phosphatis	GCA_000024165_000000000004_1938	no	no	no	Protein of unknown function (DUF2946) [PF11161.12]	PF11161	no
low P	aerobic	Accumulibacter phosphatis	GCA_000024165_000000000004_1949	no	no	no	Carboxysome Shell Carbonic Anhydrase, catalytic domain [PF20686.1]	PF20686	no
low P	aerobic	Accumulibacter phosphatis	GCA_000024165_000000000004_1953	no	no	no	Bacterial protein of unknown function (DUF934) [PF06073.16]	PF06073	no
low P	aerobic	Accumulibacter phosphatis	GCA_000024165_000000000004_2478	no	no	no	no	no	no
low P	aerobic	Accumulibacter phosphatis	GCA_000024165_000000000004_2610	no	no	no	Domain of unknown function (DUF2760) [PF10816.12]	PF10816	no
low P	aerobic	Accumulibacter phosphatis	GCA_000024165_000000000004_2611	no	no	no	Hsp70 protein [PF00012.24]; MreB/Mbl protein [PF06723.17]	PF00012	no
low P	aerobic	Accumulibacter phosphatis	GCA_000024165_000000000004_2612	no	no	no	DNA-K related protein [PF12531.12]; Hsp70 protein [PF00012.24]	PF12531	no
low P	aerobic	Accumulibacter phosphatis	GCA_000024165_000000000004_2767	no	no	no	Protein of unknown function (DUF2950) [PF11453.12]	PF11453	no
low P	aerobic	Accumulibacter phosphatis	GCA_000024165_000000000004_2802	no	no	no	Tim44-like domain [PF04280.19]	PF04280	no
low P	aerobic	Accumulibacter phosphatis	GCA_000024165_000000000004_2955	no	no	no	Peptidase family M50 [PF02163.26]	PF02163	no
low P	aerobic	Accumulibacter phosphatis	GCA_000024165_000000000004_2985	no	no	no	no	no	no
low P	aerobic	Accumulibacter phosphatis	GCA_000024165_000000000004_3064	no	no	no	Protein of unknown function (DUF2788) [PF10981.12]	PF10981	no
low P	aerobic	Accumulibacter phosphatis	GCA_000024165_000000000004_3110	no	no	Phasin_PF05597	Poly(hydroxyalcanoate) granule associated protein (phasin) [PF05597.15]	PF05597	no
low P	aerobic	Accumulibacter phosphatis	GCA_000024165_000000000004_3166	no	no	no	AMP-binding enzyme [PF00501.32]; AMP-binding enzyme C-terminal domain [PF13193.10]	PF00501	no
low P	aerobic	Accumulibacter phosphatis	GCA_000024165_000000000004_3368	no	no	no	CHAT domain [PF12770.11]	PF12770	no
low P	aerobic	Accumulibacter phosphatis	GCA_000024165_000000000004_3618	no	no	no	no	no	no
low P	aerobic	Accumulibacter phosphatis	GCA_000024165_000000000004_3621	no	no	no	ATPase family associated with various cellular activities (AAA) [PF00004.33]	PF00004	no
low P	aerobic	Accumulibacter phosphatis	GCA_000024165_000000000004_3630	no	no	no	Contractile injection system tube protein [PF19266.3]	PF19266	no
low P	aerobic	Accumulibacter phosphatis	GCA_000024165_000000000004_3631	no	no	no	T4-like virus tail tube protein gp19 [PF06841.16]	PF06841	no
low P	aerobic	Accumulibacter phosphatis	GCA_000024165_000000000004_4038	no	no	no	Protein of unknown function (DUF2796) [PF10986.12]	PF10986	no
low P	aerobic	Accumulibacter phosphatis	GCA_000024165_000000000004_4157	no	no	no	no	no	no
low P	aerobic	Accumulibacter phosphatis	GCA_000024165_000000000004_4179	no	no	no	Outer membrane lipoprotein [PF13525.10]; TolA binding protein trimerisation [PF16331.9]; Tetratricopeptide repeat [PF13512.10]	PF13525	no
low P	aerobic	Accumulibacter phosphatis	GCA_000024165_000000000003_78	no	no	no	Copper resistance protein K [PF11525.12]	PF11525	no
low P	aerobic	Accumulibacter phosphatis	GCA_000024165_000000000003_96	no	no	no	Heavy-metal resistance protein CzcE [PF16986.9]	PF16986	no
low P	aerobic	Accumulibacter phosphatis	GCA_000024165_000000000003_97	no	no	no	Copper resistance protein K [PF11525.12]	PF11525	no
low P	aerobic	Accumulibacter phosphatis	GCA_000024165_000000000004_3496	no	no	no	no	no	no
low P	aerobic	Accumulibacter phosphatis	GCA_000024165_000000000004_3626	no	no	no	no	no	no
low P	aerobic	Accumulibacter phosphatis	GCA_000024165_000000000004_3635	no	no	no	no	no	no
low P	aerobic	Accumulibacter phosphatis	GCA_000024165_000000000004_3895	no	no	no	no	no	no
low P	aerobic	Accumulibacter phosphatis	GCA_000024165_000000000001_34	no	no	no	no	no	no
low P	aerobic	Accumulibacter phosphatis	GCA_000024165_000000000001_36	no	no	no	RepB DNA-primase from phage plasmid [PF16793.9]	PF16793	no
low P	aerobic	Accumulibacter phosphatis	GCA_000024165_000000000004_2788	no	no	no	no	no	no
low P	aerobic	Accumulibacter phosphatis	GCA_000024165_000000000004_2806	no	no	no	no	no	no
low P	aerobic	Accumulibacter phosphatis	GCA_000024165_000000000004_2821	no	no	no	no	no	no
low P	aerobic	Accumulibacter phosphatis	GCA_000024165_000000000004_3069	no	no	no	no	no	no
low P	aerobic	Accumulibacter phosphatis	GCA_000024165_000000000004_3112	no	no	no	no	no	no
low P	aerobic	Accumulibacter phosphatis	GCA_000024165_000000000004_3583	no	no	no	no	no	no
low P	aerobic	Accumulibacter phosphatis	GCA_000024165_000000000004_3620	no	no	no	no	no	no
low P	aerobic	Accumulibacter phosphatis	GCA_000024165_000000000004_3629	no	no	no	no	no	no
low P	aerobic	Accumulibacter phosphatis	GCA_000024165_000000000004_3877	no	no	no	no	no	no
low P	aerobic	Accumulibacter phosphatis	GCA_000024165_000000000004_4242	no	no	no	no	no	no
low P	aerobic	Accumulibacter phosphatis	GCA_000024165_000000000004_4370	no	no	no	no	no	no

## Sheet: type I vs II_Day 126
Results of the differential gene analysis comparing Accumulibacter delfentsis (type I - RC) to Accumulibacter phosphatis (type II - RC) under high phosphate condition.
Up in	Phase	Organism	Geneid	KO_DRAM	Description_DRAM	mode	pfam_hits	pfam	COG	GeneID	Metabolism	Sub	Description	EC	COG	PFAM
type I	Feeding	Accumulibacter delftensis	AGS_LBE_MAGs_560_c_000000000003_52	K00023	acetoacetyl-CoA reductase [EC:1.1.1.36]	K00023	Enoyl-(Acyl carrier protein) reductase [PF13561.10]; short chain dehydrogenase [PF00106.29]; KR domain [PF08659.14]; NAD dependent epimerase/dehydratase family [PF01370.25]	PF13561	no	phaB	PHA	Biosynthesis	Acetyl-CoA reductase	1.1.1.36	COG1028
type I	Feeding	Accumulibacter delftensis	AGS_LBE_MAGs_560_c_000000000003_52	K00023	acetoacetyl-CoA reductase [EC:1.1.1.36]	K00023	Enoyl-(Acyl carrier protein) reductase [PF13561.10]; short chain dehydrogenase [PF00106.29]; KR domain [PF08659.14]; NAD dependent epimerase/dehydratase family [PF01370.25]	PF13561	no	phaB	PHA	Biosynthesis	Acetyl-CoA reductase	1.1.1.36	COG1028
type I	Feeding	Accumulibacter delftensis	AGS_LBE_MAGs_560_c_000000000011_99	K00024	malate dehydrogenase [EC:1.1.1.37]	K00024	lactate/malate dehydrogenase, alpha/beta C-terminal domain [PF02866.22]; lactate/malate dehydrogenase, NAD binding domain [PF00056.27]	PF02866	no	mdh	TCA		Malate dehydrogenase	1.1.1.37	COG0039
type I	Feeding	Accumulibacter delftensis	AGS_LBE_MAGs_560_c_000000000011_82	K00036	glucose-6-phosphate 1-dehydrogenase [EC:1.1.1.49 1.1.1.363]	K00036	Glucose-6-phosphate dehydrogenase, C-terminal domain [PF02781.20]; Glucose-6-phosphate dehydrogenase, NAD binding domain [PF00479.26]	PF02781	no	no	no	no	no	no	no	no
type I	Feeding	Accumulibacter delftensis	AGS_LBE_MAGs_560_c_000000000019_20	K00057	glycerol-3-phosphate dehydrogenase (NAD(P)+) [EC:1.1.1.94]	K00057	NAD-dependent glycerol-3-phosphate dehydrogenase C-terminus [PF07479.18]; NAD-dependent glycerol-3-phosphate dehydrogenase N-terminus [PF01210.27]; Bacterial GPD, NAD-dependent C-terminal [PF20618.2]	PF07479	no	no	no	no	no	no	no	no
type I	Feeding	Accumulibacter delftensis	AGS_LBE_MAGs_560_c_000000000018_81	no	no	K00058	D-isomer specific 2-hydroxyacid dehydrogenase, NAD binding domain [PF02826.23]; D-isomer specific 2-hydroxyacid dehydrogenase, catalytic domain [PF00389.34]	PF02826	no	no	no	no	no	no	no	no
type I	Feeding	Accumulibacter delftensis	AGS_LBE_MAGs_560_c_000000000008_33	K00077	2-dehydropantoate 2-reductase [EC:1.1.1.169]	K00077	Ketopantoate reductase PanE/ApbA [PF02558.20]; Ketopantoate reductase PanE/ApbA C terminal [PF08546.15]; NAD-dependent glycerol-3-phosphate dehydrogenase N-terminus [PF01210.27]	PF02558	no	no	no	no	no	no	no	no
type I	Feeding	Accumulibacter delftensis	AGS_LBE_MAGs_560_c_000000000012_3	K00097	4-hydroxythreonine-4-phosphate dehydrogenase [EC:1.1.1.262]	K00097	Pyridoxal phosphate biosynthetic protein PdxA [PF04166.16]	PF04166	no	no	no	no	no	no	no	no
type I	Feeding	Accumulibacter delftensis	AGS_LBE_MAGs_560_c_000000000005_94	K00102	D-lactate dehydrogenase (cytochrome) [EC:1.1.2.4]	K00102	FAD linked oxidases, C-terminal domain [PF02913.23]; FAD binding domain [PF01565.27]	PF02913	no	no	no	no	no	no	no	no
type I	Feeding	Accumulibacter delftensis	AGS_LBE_MAGs_560_c_000000000064_9	K00104	glycolate dehydrogenase FAD-linked subunit [EC:1.1.99.14]	K00104	FAD linked oxidases, C-terminal domain [PF02913.23]; FAD binding domain [PF01565.27]	PF02913	no	no	no	no	no	no	no	no
type I	Feeding	Accumulibacter delftensis	AGS_LBE_MAGs_560_c_000000000006_151	no	no	K00111	no	no	no	no	no	no	no	no	no	no
type I	Feeding	Accumulibacter delftensis	AGS_LBE_MAGs_560_c_000000000040_2	K00111	glycerol-3-phosphate dehydrogenase [EC:1.1.5.3]	K00111	C-terminal domain of alpha-glycerophosphate oxidase [PF16901.9]; FAD dependent oxidoreductase [PF01266.28]	PF16901	no	no	no	no	no	no	no	no
type I	Feeding	Accumulibacter delftensis	AGS_LBE_MAGs_560_c_000000000012_81	K00123	formate dehydrogenase major subunit [EC:1.17.1.9]	K00123	Molybdopterin oxidoreductase [PF00384.26]; Molydopterin dinucleotide binding domain [PF01568.25]; 2Fe-2S iron-sulfur cluster binding domain [PF13510.10]; Molybdopterin oxidoreductase Fe4S4 domain [PF04879.20]; 4Fe-4S dicluster domain [PF14697.10]; 4Fe-4S dicluster domain [PF12838.11]; 4Fe-4S dicluster domain [PF13187.10]; 4Fe-4S dicluster domain [PF13237.10]; 4Fe-4S dicluster domain [PF13183.10]	PF00384	no	no	no	no	no	no	no	no
type I	Feeding	Accumulibacter delftensis	AGS_LBE_MAGs_560_c_000000000012_13	K00134	glyceraldehyde 3-phosphate dehydrogenase (phosphorylating) [EC:1.2.1.12]	K00134	Glyceraldehyde 3-phosphate dehydrogenase, C-terminal domain [PF02800.24]; Glyceraldehyde 3-phosphate dehydrogenase, NAD binding domain [PF00044.28]	PF02800	no	gapA	Embden-Meyerhof	Glycolysis/Gluconeogenesis	glyceraldehyde 3-phosphate dehydrogenase	1.2.1.12	COG0057
type I	Feeding	Accumulibacter delftensis	AGS_LBE_MAGs_560_c_000000000001_34	K00135	succinate-semialdehyde dehydrogenase / glutarate-semialdehyde dehydrogenase [EC:1.2.1.16 1.2.1.79 1.2.1.20]	K00135	Aldehyde dehydrogenase family [PF00171.26]; Acyl-CoA reductase (LuxC) [PF05893.18]; Protein of unknown function (DUF1487) [PF07368.15]	PF00171	no	no	no	no	no	no	no	no
type I	Feeding	Accumulibacter delftensis	AGS_LBE_MAGs_560_c_000000000002_81	K00135	succinate-semialdehyde dehydrogenase / glutarate-semialdehyde dehydrogenase [EC:1.2.1.16 1.2.1.79 1.2.1.20]	K00135	Aldehyde dehydrogenase family [PF00171.26]; Acyl-CoA reductase (LuxC) [PF05893.18]; Protein of unknown function (DUF1487) [PF07368.15]	PF00171	no	no	no	no	no	no	no	no
type I	Feeding	Accumulibacter delftensis	AGS_LBE_MAGs_560_c_000000000031_3	K00163	pyruvate dehydrogenase E1 component [EC:1.2.4.1]	K00163	Pyruvate dehydrogenase E1 component middle domain [PF17831.5]; Transketolase, thiamine diphosphate binding domain [PF00456.25]	PF17831	no	aceE	Glycolysis
type I	Feeding	Accumulibacter delftensis	AGS_LBE_MAGs_560_c_000000000011_91	K00164	2-oxoglutarate dehydrogenase E1 component [EC:1.2.4.2]	K00164	Dehydrogenase E1 component [PF00676.24]; 2-oxoglutarate dehydrogenase C-terminal [PF16870.9]; 2-oxoglutarate dehydrogenase N-terminus [PF16078.9]	PF00676	no	sucA	TCA		2-oxoglutarate dehydrogenase E1 component	1.2.4.2	COG0567
type I	Feeding	Accumulibacter delftensis	AGS_LBE_MAGs_560_c_000000000007_38	K00215	4-hydroxy-tetrahydrodipicolinate reductase [EC:1.17.1.8]	K00215	Dihydrodipicolinate reductase, C-terminus [PF05173.18]; Dihydrodipicolinate reductase, N-terminus [PF01113.24]	PF05173	no	no	no	no	no	no	no	no
type I	Feeding	Accumulibacter delftensis	AGS_LBE_MAGs_560_c_000000000027_43	K00228	coproporphyrinogen III oxidase [EC:1.3.3.3]	K00228	Coproporphyrinogen III oxidase [PF01218.22]	PF01218	no	no	no	no	no	no	no	no
type I	Feeding	Accumulibacter delftensis	AGS_LBE_MAGs_560_c_000000000011_95	K00239	succinate dehydrogenase flavoprotein subunit [EC:1.3.5.1]	K00239	FAD binding domain [PF00890.28]; Fumarate reductase flavoprotein C-term [PF02910.24]	PF00890	no	sdhA	TCA		Succinate dehydrogenase flavoprotein subunit	1.3.5.1	COG1053
type I	Feeding	Accumulibacter delftensis	AGS_LBE_MAGs_560_c_000000000011_97	K00241	succinate dehydrogenase cytochrome b subunit	K00241	Succinate dehydrogenase/Fumarate reductase transmembrane subunit [PF01127.26]	PF01127	no	sdhC	TCA		Succinate dehydrogenase/fumarate reductase cytochrome B subunit	1.3.5.1	COG2009
type I	Feeding	Accumulibacter delftensis	AGS_LBE_MAGs_560_c_000000000010_90	K00275	pyridoxamine 5'-phosphate oxidase [EC:1.4.3.5]	K00275	Pyridoxine 5'-phosphate oxidase C-terminal dimerisation region [PF10590.13]; Pyridoxamine 5'-phosphate oxidase [PF01243.24]; Pyridoxamine 5'-phosphate oxidase [PF12766.11]	PF10590	no	no	no	no	no	no	no	no
type I	Feeding	Accumulibacter delftensis	AGS_LBE_MAGs_560_c_000000000013_48	K00286	pyrroline-5-carboxylate reductase [EC:1.5.1.2]	K00286	Pyrroline-5-carboxylate reductase dimerisation [PF14748.10]; NADP oxidoreductase coenzyme F420-dependent [PF03807.21]	PF14748	no	no	no	no	no	no	no	no
type I	Feeding	Accumulibacter delftensis	AGS_LBE_MAGs_560_c_000000000023_36	K00311	electron-transferring-flavoprotein dehydrogenase [EC:1.5.5.1]	K00311	Electron transfer flavoprotein-ubiquinone oxidoreductase, 4Fe-4S [PF05187.17]; ETF-QO, ubiquinone-binding [PF21162.1]; FAD binding domain [PF01494.23]; FAD binding domain [PF00890.28]; Pyridine nucleotide-disulphide oxidoreductase [PF13738.10]; HI0933-like protein [PF03486.18]; Flavin-binding monooxygenase-like [PF00743.23]; NAD(P)-binding Rossmann-like domain [PF13450.10]; Lycopene cyclase prote…	PF05187	no	no	no	no	no	no	no	no
type I	Feeding	Accumulibacter delftensis	AGS_LBE_MAGs_560_c_000000000007_78	K00330	NADH-quinone oxidoreductase subunit A [EC:7.1.1.2]	K00330	NADH-ubiquinone/plastoquinone oxidoreductase, chain 3 [PF00507.23]	PF00507	no	no	no	no	no	no	no	no
type I	Feeding	Accumulibacter delftensis	AGS_LBE_MAGs_560_c_000000000007_77	K00331	NADH-quinone oxidoreductase subunit B [EC:7.1.1.2]	K00331	NADH ubiquinone oxidoreductase, 20 Kd subunit [PF01058.26]	PF01058	no	no	no	no	no	no	no	no
type I	Feeding	Accumulibacter delftensis	AGS_LBE_MAGs_560_c_000000000007_70	K00338	NADH-quinone oxidoreductase subunit I [EC:7.1.1.2]	K00338	4Fe-4S dicluster domain [PF12838.11]; 4Fe-4S dicluster domain [PF13237.10]; 4Fe-4S dicluster domain [PF14697.10]; 4Fe-4S dicluster domain [PF13187.10]; 4Fe-4S dicluster domain [PF13183.10]; 4Fe-4S binding domain [PF00037.31]; 4Fe-4S dicluster domain [PF13247.10]; 4Fe-4S dicluster domain [PF13746.10]	PF12838	no	no	no	no	no	no	no	no
type I	Feeding	Accumulibacter delftensis	AGS_LBE_MAGs_560_c_000000000011_10	K00344	NADPH:quinone reductase [EC:1.6.5.5]	K00344	Zinc-binding dehydrogenase [PF00107.30]; Zinc-binding dehydrogenase [PF13602.10]; Alcohol dehydrogenase GroES-like domain [PF08240.16]	PF00107	no	no	no	no	no	no	no	no
type I	Feeding	Accumulibacter delftensis	AGS_LBE_MAGs_560_c_000000000002_25	K00346	Na+-transporting NADH:ubiquinone oxidoreductase subunit A [EC:7.2.1.1]	K00346	Na(+)-translocating NADH-quinone reductase subunit A (NQRA) [PF05896.15]; NQRA C-terminal domain [PF11973.12]	PF05896	no	no	no	no	no	no	no	no
type I	Feeding	Accumulibacter delftensis	AGS_LBE_MAGs_560_c_000000000002_26	K00347	Na+-transporting NADH:ubiquinone oxidoreductase subunit B [EC:7.2.1.1]	K00347	NQR2, RnfD, RnfE family [PF03116.19]	PF03116	no	no	no	no	no	no	no	no
type I	Feeding	Accumulibacter delftensis	AGS_LBE_MAGs_560_c_000000000002_27	no	no	K00347	NQR2, RnfD, RnfE family [PF03116.19]	PF03116	no	no	no	no	no	no	no	no
type I	Feeding	Accumulibacter delftensis	AGS_LBE_MAGs_560_c_000000000002_28	K00348	Na+-transporting NADH:ubiquinone oxidoreductase subunit C [EC:7.2.1.1]	K00348	FMN-binding domain [PF04205.18]	PF04205	no	no	no	no	no	no	no	no
type I	Feeding	Accumulibacter delftensis	AGS_LBE_MAGs_560_c_000000000002_175	K00376	nitrous-oxide reductase [EC:1.7.2.4]	K00376	Nitrous oxide reductase propeller repeat [PF18764.5]; Cupredoxin-like domain [PF13473.10]; Cytochrome C oxidase subunit II, periplasmic domain [PF00116.24]	PF18764	no	nosZ	Denitrification	Nitrous oxide to nitrogen	nitrous-oxide reductase	1.7.2.4	COG4263
type I	Feeding	Accumulibacter delftensis	AGS_LBE_MAGs_560_c_000000000011_89	K00382	dihydrolipoyl dehydrogenase [EC:1.8.1.4]	K00382	Pyridine nucleotide-disulphide oxidoreductase [PF07992.18]; Pyridine nucleotide-disulphide oxidoreductase, dimerisation domain [PF02852.26]; Pyridine nucleotide-disulphide oxidoreductase [PF00070.31]; FAD dependent oxidoreductase [PF12831.11]; HI0933-like protein [PF03486.18]	PF07992	no	lpd	TCA		dihydrolipoyl dehydrogenase [EC:1.8.1.4]	1.8.1.4	COG1249
type I	Feeding	Accumulibacter delftensis	AGS_LBE_MAGs_560_c_000000000021_23	no	no	K00382	Pyridine nucleotide-disulphide oxidoreductase [PF07992.18]; Pyridine nucleotide-disulphide oxidoreductase, dimerisation domain [PF02852.26]	PF07992	no	lpd	TCA		dihydrolipoyl dehydrogenase [EC:1.8.1.4]	1.8.1.4	COG1249
type I	Feeding	Accumulibacter delftensis	AGS_LBE_MAGs_560_c_000000000029_51	K00382	dihydrolipoyl dehydrogenase [EC:1.8.1.4]	K00382	Pyridine nucleotide-disulphide oxidoreductase [PF07992.18]; Pyridine nucleotide-disulphide oxidoreductase, dimerisation domain [PF02852.26]; Pyridine nucleotide-disulphide oxidoreductase [PF00070.31]	PF07992	no	lpd	TCA		dihydrolipoyl dehydrogenase [EC:1.8.1.4]	1.8.1.4	COG1249
type I	Feeding	Accumulibacter delftensis	AGS_LBE_MAGs_560_c_000000000031_1	no	no	K00382	Biotin-requiring enzyme [PF00364.26]; FAD dependent oxidoreductase [PF12831.11]	PF00364	no	lpd	TCA		dihydrolipoyl dehydrogenase [EC:1.8.1.4]	1.8.1.4	COG1249
type I	Feeding	Accumulibacter delftensis	AGS_LBE_MAGs_560_c_000000000032_35	K00383	glutathione reductase (NADPH) [EC:1.8.1.7]	K00383	Pyridine nucleotide-disulphide oxidoreductase [PF07992.18]; Pyridine nucleotide-disulphide oxidoreductase, dimerisation domain [PF02852.26]; Pyridine nucleotide-disulphide oxidoreductase [PF00070.31]; Pyridine nucleotide-disulphide oxidoreductase [PF13738.10]	PF07992	no	no	no	no	no	no	no	no
type I	Feeding	Accumulibacter delftensis	AGS_LBE_MAGs_560_c_000000000003_33	K00433	non-heme chloroperoxidase [EC:1.11.1.10]	K00433	Serine aminopeptidase, S33 [PF12146.12]; alpha/beta hydrolase fold [PF00561.24]; Alpha/beta hydrolase family [PF12697.11]	PF12146	no	no	no	no	no	no	no	no
type I	Feeding	Accumulibacter delftensis	AGS_LBE_MAGs_560_c_000000000013_11	no	no	K00433	alpha/beta hydrolase fold [PF00561.24]; Serine aminopeptidase, S33 [PF12146.12]; Alpha/beta hydrolase family [PF12697.11]	PF00561	no	no	no	no	no	no	no	no
type I	Feeding	Accumulibacter delftensis	AGS_LBE_MAGs_560_c_000000000018_42	no	no	K00433	alpha/beta hydrolase fold [PF00561.24]; Serine aminopeptidase, S33 [PF12146.12]; Alpha/beta hydrolase family [PF12697.11]; Prolyl oligopeptidase family [PF00326.25]; TAP-like protein [PF08386.14]; Alpha/beta hydrolase domain [PF20408.2]	PF00561	no	no	no	no	no	no	no	no
type I	Feeding	Accumulibacter delftensis	AGS_LBE_MAGs_560_c_000000000011_103	K00459	nitronate monooxygenase [EC:1.13.12.16]	K00459	Nitronate monooxygenase [PF03060.19]	PF03060	no	no	no	no	no	no	no	no
type I	Feeding	Accumulibacter delftensis	AGS_LBE_MAGs_560_c_000000000018_59	K00528	ferredoxin/flavodoxin---NADP+ reductase [EC:1.18.1.2 1.19.1.1]	K00528	Oxidoreductase FAD-binding domain [PF00970.28]; Oxidoreductase NAD-binding domain [PF00175.25]	PF00970	no	no	no	no	no	no	no	no
type I	Feeding	Accumulibacter delftensis	AGS_LBE_MAGs_560_c_000000000020_39	K00558	DNA (cytosine-5)-methyltransferase 1 [EC:2.1.1.37]	K00558	C-5 cytosine-specific DNA methylase [PF00145.21]	PF00145	no	no	no	no	no	no	no	no
type I	Feeding	Accumulibacter delftensis	AGS_LBE_MAGs_560_c_000000000032_33	K00563	23S rRNA (guanine745-N1)-methyltransferase [EC:2.1.1.187]	K00563	RlmA, N-terminal [PF21302.1]; Methyltransferase domain [PF13649.10]; Methyltransferase domain [PF08241.16]; Methyltransferase domain [PF13847.10]; ubiE/COQ5 methyltransferase family [PF01209.22]; Methyltransferase domain [PF13489.10]	PF21302	no	no	no	no	no	no	no	no
type I	Feeding	Accumulibacter delftensis	AGS_LBE_MAGs_560_c_000000000029_31	K00566	tRNA-uridine 2-sulfurtransferase [EC:2.8.1.13]	K00566	tRNA methyl transferase HUP domain [PF03054.20]; Aminomethyltransferase beta-barrel domain [PF20258.2]; tRNA methyl transferase PRC-barrel domain [PF20259.2]; NAD synthase [PF02540.21]; Thiamine biosynthesis protein (ThiI) [PF02568.18]; Queuosine biosynthesis protein QueC [PF06508.17]	PF03054	no	no	no	no	no	no	no	no
type I	Feeding	Accumulibacter delftensis	AGS_LBE_MAGs_560_c_000000000010_95	K00568	2-polyprenyl-6-hydroxyphenyl methylase / 3-demethylubiquinone-9 3-methyltransferase [EC:2.1.1.222 2.1.1.64]	K00568	Methyltransferase domain [PF13489.10]; Methyltransferase domain [PF08241.16]; Methyltransferase domain [PF13847.10]; Protein of unknown function (DUF1698) [PF08003.15]; Methyltransferase domain [PF08242.16]; ubiE/COQ5 methyltransferase family [PF01209.22]; Methyltransferase domain [PF13649.10]; Mycolic acid cyclopropane synthetase [PF02353.24]; Methionine biosynthesis protein MetW [PF07021.16]; R…	PF13489	no	no	no	no	no	no	no	no
type I	Feeding	Accumulibacter delftensis	AGS_LBE_MAGs_560_c_000000000013_17	no	no	K00568	3-demethylubiquinone-9 3-methyltransferase [PF06983.17]	PF06983	no	no	no	no	no	no	no	no
type I	Feeding	Accumulibacter delftensis	AGS_LBE_MAGs_560_c_000000000010_6	K00574	cyclopropane-fatty-acyl-phospholipid synthase [EC:2.1.1.79]	K00574	Mycolic acid cyclopropane synthetase [PF02353.24]; Methyltransferase domain [PF13847.10]; Methyltransferase domain [PF13489.10]; Methyltransferase domain [PF13649.10]; Methyltransferase small domain [PF05175.18]; Methyltransferase domain [PF08241.16]; ubiE/COQ5 methyltransferase family [PF01209.22]; Protein-L-isoaspartate(D-aspartate) O-methyltransferase (PCMT) [PF01135.23]; Methionine biosynthes…	PF02353	no	no	no	no	no	no	no	no
type I	Feeding	Accumulibacter delftensis	AGS_LBE_MAGs_560_c_000000000019_32	K00600	glycine hydroxymethyltransferase [EC:2.1.2.1]	K00600	Serine hydroxymethyltransferase [PF00464.23]; Aminotransferase class-V [PF00266.23]; Orn/Lys/Arg decarboxylase, major domain [PF01276.24]	PF00464	no	no	no	no	no	no	no	no
type I	Feeding	Accumulibacter delftensis	AGS_LBE_MAGs_560_c_000000000027_45	K00602	phosphoribosylaminoimidazolecarboxamide formyltransferase / IMP cyclohydrolase [EC:2.1.2.3 3.5.4.10]	K00602	AICARFT/IMPCHase bienzyme [PF01808.22]; MGS-like domain [PF02142.26]; Phosphoribosylglycinamide synthetase, N domain [PF02844.19]	PF01808	no	no	no	no	no	no	no	no
type I	Feeding	Accumulibacter delftensis	AGS_LBE_MAGs_560_c_000000000014_29	K00605	glycine cleavage system T protein (aminomethyltransferase) [EC:2.1.2.10]	K00605	Aminomethyltransferase folate-binding domain [PF01571.25]; Glycine cleavage T-protein C-terminal barrel domain [PF08669.15]	PF01571	no	gcvT	Glycine		glycine cleavage system T protein (aminomethyltransferase)
type I	Feeding	Accumulibacter delftensis	AGS_LBE_MAGs_560_c_000000000019_36	K00620	glutamate N-acetyltransferase / amino-acid N-acetyltransferase [EC:2.3.1.35 2.3.1.1]	K00620	ArgJ family [PF01960.22]	PF01960	no	no	no	no	no	no	no	no
type I	Feeding	Accumulibacter delftensis	AGS_LBE_MAGs_560_c_000000000019_94	K00625	phosphate acetyltransferase [EC:2.3.1.8]	K00625	Phosphate acetyl/butaryl transferase [PF01515.23]; MaoC like domain [PF01575.23]	PF01515	no	pta	Volatile fatty acid		Phosphate acetyltransferase
type I	Feeding	Accumulibacter delftensis	AGS_LBE_MAGs_560_c_000000000019_94	K00625	phosphate acetyltransferase [EC:2.3.1.8]	K00625	Phosphate acetyl/butaryl transferase [PF01515.23]; MaoC like domain [PF01575.23]	PF01515	no	pta	Volatile fatty acid		Phosphate acetyltransferase
type I	Feeding	Accumulibacter delftensis	AGS_LBE_MAGs_560_c_000000000022_27	K00625	phosphate acetyltransferase [EC:2.3.1.8]	K00625	Phosphate acetyl/butaryl transferase [PF01515.23]; MaoC like domain [PF01575.23]; N-terminal half of MaoC dehydratase [PF13452.10]	PF01515	no	pta	Volatile fatty acid		Phosphate acetyltransferase
type I	Feeding	Accumulibacter delftensis	AGS_LBE_MAGs_560_c_000000000022_27	K00625	phosphate acetyltransferase [EC:2.3.1.8]	K00625	Phosphate acetyl/butaryl transferase [PF01515.23]; MaoC like domain [PF01575.23]; N-terminal half of MaoC dehydratase [PF13452.10]	PF01515	no	pta	Volatile fatty acid		Phosphate acetyltransferase
type I	Feeding	Accumulibacter delftensis	AGS_LBE_MAGs_560_c_000000000006_98	no	no	K00638	Dynactin subunit 5 [PF21711.1]	PF21711	no	no	no	no	no	no	no	no
type I	Feeding	Accumulibacter delftensis	AGS_LBE_MAGs_560_c_000000000019_15	no	no	K00638	Dynactin subunit 5 [PF21711.1]; Hexapeptide repeat of succinyl-transferase [PF14602.10]	PF21711	no	no	no	no	no	no	no	no
type I	Feeding	Accumulibacter delftensis	AGS_LBE_MAGs_560_c_000000000002_109	K00652	8-amino-7-oxononanoate synthase [EC:2.3.1.47]	K00652	Aminotransferase class I and II [PF00155.25]	PF00155	no	no	no	no	no	no	no	no
type I	Feeding	Accumulibacter delftensis	AGS_LBE_MAGs_560_c_000000000023_38	K00652	8-amino-7-oxononanoate synthase [EC:2.3.1.47]	K00652	Cys/Met metabolism PLP-dependent enzyme [PF01053.24]	PF01053	no	no	no	no	no	no	no	no
type I	Feeding	Accumulibacter delftensis	AGS_LBE_MAGs_560_c_000000000011_90	K00658	2-oxoglutarate dehydrogenase E2 component (dihydrolipoamide succinyltransferase) [EC:2.3.1.61]	K00658	2-oxoacid dehydrogenases acyltransferase (catalytic domain) [PF00198.27]; Biotin-requiring enzyme [PF00364.26]; e3 binding domain [PF02817.21]	PF00198	no	sucB	TCA		2-oxoglutarate dehydrogenase E2 component (dihydrolipoamide succinyltransferase) [EC:2.3.1.61]	2.3.1.61	COG0508
type I	Feeding	Accumulibacter delftensis	AGS_LBE_MAGs_560_c_000000000015_55	K00688	glycogen phosphorylase [EC:2.4.1.1]	K00688	Carbohydrate phosphorylase [PF00343.24]	PF00343	no	glgP	Glycogen	Debranching	Glycogen phosphorylase	2.4.1.1	COG0058
type I	Feeding	Accumulibacter delftensis	AGS_LBE_MAGs_560_c_000000000021_35	K00688	glycogen phosphorylase [EC:2.4.1.1]	K00688	Carbohydrate phosphorylase [PF00343.24]	PF00343	no	glgP	Glycogen	Debranching	Glycogen phosphorylase	2.4.1.1	COG0058
type I	Feeding	Accumulibacter delftensis	AGS_LBE_MAGs_560_c_000000000004_10	K00700	1,4-alpha-glucan branching enzyme [EC:2.4.1.18]	K00700	Alpha amylase, catalytic domain [PF00128.28]; Alpha amylase, C-terminal all-beta domain [PF02806.22]; Carbohydrate-binding module 48 (Isoamylase N-terminal domain) [PF02922.22]; Glycosyl hydrolase family 70 [PF02324.20]	PF00128	no	glgB	Glycogen	Branching	1-4-alpha-glucan branching enzyme GlgB	2.4.1.18	COG0296
type I	Feeding	Accumulibacter delftensis	AGS_LBE_MAGs_560_c_000000000015_63	K00700	1,4-alpha-glucan branching enzyme [EC:2.4.1.18]	K00700	Alpha amylase, catalytic domain [PF00128.28]; Alpha amylase, C-terminal all-beta domain [PF02806.22]; Carbohydrate-binding module 48 (Isoamylase N-terminal domain) [PF02922.22]	PF00128	no	glgB	Glycogen	Branching	1-4-alpha-glucan branching enzyme GlgB	2.4.1.18	COG0296
type I	Feeding	Accumulibacter delftensis	AGS_LBE_MAGs_560_c_000000000021_34	K00700	1,4-alpha-glucan branching enzyme [EC:2.4.1.18]	K00700	Alpha amylase, catalytic domain [PF00128.28]; Carbohydrate-binding module 48 (Isoamylase N-terminal domain) [PF02922.22]; Alpha amylase, C-terminal all-beta domain [PF02806.22]; Glycogen recognition site of AMP-activated protein kinase [PF16561.9]	PF00128	no	glgB	Glycogen	Branching	1-4-alpha-glucan branching enzyme GlgB	2.4.1.18	COG0296
type I	Feeding	Accumulibacter delftensis	AGS_LBE_MAGs_560_c_000000000004_5	K06044	(1->4)-alpha-D-glucan 1-alpha-D-glucosylmutase [EC:5.4.99.15]	K00705	4-alpha-glucanotransferase [PF02446.21]; Alpha amylase, catalytic domain [PF00128.28]; MalQ N-terminal beta sandwich domain [PF21226.1]	PF02446	no	malQ	Glycogen	Debranching	4-alpha-glucanotransferase	2.4.1.25	COG1640
type I	Feeding	Accumulibacter delftensis	AGS_LBE_MAGs_560_c_000000000022_25	K00705	4-alpha-glucanotransferase [EC:2.4.1.25]	K00705	4-alpha-glucanotransferase [PF02446.21]	PF02446	no	malQ	Glycogen	Debranching	4-alpha-glucanotransferase	2.4.1.25	COG1640
type I	Feeding	Accumulibacter delftensis	AGS_LBE_MAGs_560_c_000000000008_105	no	no	K00721	Glycosyl transferase family 2 [PF00535.30]; Glycosyltransferase like family 2 [PF13641.10]	PF00535	no	no	no	no	no	no	no	no
type I	Feeding	Accumulibacter delftensis	AGS_LBE_MAGs_560_c_000000000010_63	no	no	K00754	Glycosyl transferases group 1 [PF00534.24]; Glycosyl transferases group 1 [PF13692.10]; Family 4 Glycosyltransferase in conflict systems [PF20706.1]	PF00534	no	no	no	no	no	no	no	no
type I	Feeding	Accumulibacter delftensis	AGS_LBE_MAGs_560_c_000000000013_4	K00768	nicotinate-nucleotide--dimethylbenzimidazole phosphoribosyltransferase [EC:2.4.2.21]	K00768	Phosphoribosyltransferase [PF02277.21]	PF02277	no	no	no	no	no	no	no	no
type I	Feeding	Accumulibacter delftensis	AGS_LBE_MAGs_560_c_000000000019_14	no	no	K00786	Glycosyl transferases group 1 [PF00534.24]; Glycosyl transferases group 1 [PF13692.10]; Family 4 Glycosyltransferase in conflict systems [PF20706.1]	PF00534	no	no	no	no	no	no	no	no
type I	Feeding	Accumulibacter delftensis	AGS_LBE_MAGs_560_c_000000000020_18	K00791	tRNA dimethylallyltransferase [EC:2.5.1.75]	K00791	IPP transferase [PF01715.21]; Isopentenyl transferase [PF01745.20]	PF01715	no	no	no	no	no	no	no	no
type I	Feeding	Accumulibacter delftensis	AGS_LBE_MAGs_560_c_000000000021_72	K00820	glutamine---fructose-6-phosphate transaminase (isomerizing) [EC:2.6.1.16]	K00820	Glutamine amidotransferase domain [PF13522.10]; SIS domain [PF01380.26]; Glutamine amidotransferase domain [PF13537.10]; Glutamine amidotransferases class-II [PF13230.10]	PF13522	no	no	no	no	no	no	no	no
type I	Feeding	Accumulibacter delftensis	AGS_LBE_MAGs_560_c_000000000002_80	K00823	4-aminobutyrate aminotransferase [EC:2.6.1.19]	K00823	Aminotransferase class-III [PF00202.25]; Aminotransferase class I and II [PF00155.25]	PF00202	no	no	no	no	no	no	no	no
type I	Feeding	Accumulibacter delftensis	AGS_LBE_MAGs_560_c_000000000063_1	K00823	4-aminobutyrate aminotransferase [EC:2.6.1.19]	K00823	Aminotransferase class-III [PF00202.25]	PF00202	no	no	no	no	no	no	no	no
type I	Feeding	Accumulibacter delftensis	AGS_LBE_MAGs_560_c_000000000001_121	K00824	D-alanine transaminase [EC:2.6.1.21]	K00824	Amino-transferase class IV [PF01063.23]	PF01063	no	no	no	no	no	no	no	no
type I	Feeding	Accumulibacter delftensis	AGS_LBE_MAGs_560_c_000000000029_34	K00826	branched-chain amino acid aminotransferase [EC:2.6.1.42]	K00826	Amino-transferase class IV [PF01063.23]	PF01063	no	no	no	no	no	no	no	no
type I	Feeding	Accumulibacter delftensis	AGS_LBE_MAGs_560_c_000000000018_80	K00831	phosphoserine aminotransferase [EC:2.6.1.52]	K00831	no	no	no	no	no	no	no	no	no	no
type I	Feeding	Accumulibacter delftensis	AGS_LBE_MAGs_560_c_000000000018_15	K00832	aromatic-amino-acid transaminase [EC:2.6.1.57]	K00832	Aminotransferase class I and II [PF00155.25]	PF00155	no	no	no	no	no	no	no	no
type I	Feeding	Accumulibacter delftensis	AGS_LBE_MAGs_560_c_000000000016_47	K00850	6-phosphofructokinase 1 [EC:2.7.1.11]	K00850	Phosphofructokinase [PF00365.24]	PF00365	no	pfkA	Embden-Meyerhof	Glycolysis	6-phosphofructokinase 1	2.7.1.11	COG0205
type I	Feeding	Accumulibacter delftensis	AGS_LBE_MAGs_560_c_000000000025_9	K00858	NAD+ kinase [EC:2.7.1.23]	K00858	ATP-NAD kinase C-terminal domain [PF20143.3]; ATP-NAD kinase N-terminal domain [PF01513.25]	PF20143	no	nadK	Polyphosphate	P polyP n+1		2.7.1.23
type I	Feeding	Accumulibacter delftensis	AGS_LBE_MAGs_560_c_000000000040_3	K00864	glycerol kinase [EC:2.7.1.30]	K00864	FGGY family of carbohydrate kinases, N-terminal domain [PF00370.25]; FGGY family of carbohydrate kinases, C-terminal domain [PF02782.20]	PF00370	no	no	no	no	no	no	no	no
type I	Feeding	Accumulibacter delftensis	AGS_LBE_MAGs_560_c_000000000022_13	K00865	glycerate 2-kinase [EC:2.7.1.165]	K00865	Glycerate kinase family [PF02595.19]	PF02595	no	no	no	no	no	no	no	no
type I	Feeding	Accumulibacter delftensis	AGS_LBE_MAGs_560_c_000000000002_184	K00883	2-dehydro-3-deoxygalactonokinase [EC:2.7.1.58]	K00883	2-keto-3-deoxy-galactonokinase [PF05035.16]	PF05035	no	no	no	no	no	no	no	no
type I	Feeding	Accumulibacter delftensis	AGS_LBE_MAGs_560_c_000000000057_3	no	no	K00886	MerR, DNA binding [PF09278.15]; MerR HTH family regulatory protein [PF13411.10]; MerR family regulatory protein [PF00376.27]	PF09278	no	ppgK	Embden-Meyerhof	Glycolysis	Polyphosphate glucokinase	2.7.1.63
type I	Feeding	Accumulibacter delftensis	AGS_LBE_MAGs_560_c_000000000010_75	no	no	K00903	AAA domain [PF13614.10]; NUBPL iron-transfer P-loop NTPase [PF10609.13]; Cellulose biosynthesis protein BcsQ [PF06564.16]	PF13614	no	no	no	no	no	no	no	no
type I	Feeding	Accumulibacter delftensis	AGS_LBE_MAGs_560_c_000000000022_28	K00925	acetate kinase [EC:2.7.2.1]	K00925	Acetokinase family [PF00871.21]	PF00871	no	ackA	Volatile fatty acid	low affinity	Acetate kinase	2.7.2.1	COG0282
type I	Feeding	Accumulibacter delftensis	AGS_LBE_MAGs_560_c_000000000075_4	K00946	thiamine-monophosphate kinase [EC:2.7.4.16]	K00946	AIR synthase related protein, N-terminal domain [PF00586.28]; AIR synthase related protein, C-terminal domain [PF02769.26]	PF00586	no	no	no	no	no	no	no	no
type I	Feeding	Accumulibacter delftensis	AGS_LBE_MAGs_560_c_000000000019_71	K00969	nicotinate-nucleotide adenylyltransferase [EC:2.7.7.18]	K00969	Cytidylyltransferase-like [PF01467.30]	PF01467	no	no	no	no	no	no	no	no
type I	Feeding	Accumulibacter delftensis	AGS_LBE_MAGs_560_c_000000000019_53	K16011	mannose-1-phosphate guanylyltransferase / mannose-6-phosphate isomerase [EC:2.7.7.13 5.3.1.8]	K00971	Mannose-6-phosphate isomerase [PF01050.22]; Nucleotidyl transferase [PF00483.27]; Cupin domain [PF07883.15]	PF01050	no	no	no	no	no	no	no	no
type I	Feeding	Accumulibacter delftensis	AGS_LBE_MAGs_560_c_000000000019_53	K16011	mannose-1-phosphate guanylyltransferase / mannose-6-phosphate isomerase [EC:2.7.7.13 5.3.1.8]	K00971	Mannose-6-phosphate isomerase [PF01050.22]; Nucleotidyl transferase [PF00483.27]; Cupin domain [PF07883.15]	PF01050	no	no	no	no	no	no	no	no
type I	Feeding	Accumulibacter delftensis	AGS_LBE_MAGs_560_c_000000000006_147	no	no	K00973	no	no	no	no	no	no	no	no	no	no
type I	Feeding	Accumulibacter delftensis	AGS_LBE_MAGs_560_c_000000000002_132	K00975	glucose-1-phosphate adenylyltransferase [EC:2.7.7.27]	K00975	Nucleotidyl transferase [PF00483.27]	PF00483	no	glgC	Glycogen	Branching	Glucose-1-phosphate adenylyltransferase	2.7.7.27	COG0448
type I	Feeding	Accumulibacter delftensis	AGS_LBE_MAGs_560_c_000000000004_8	K00975	glucose-1-phosphate adenylyltransferase [EC:2.7.7.27]	K00975	Nucleotidyl transferase [PF00483.27]	PF00483	no	glgC	Glycogen	Branching	Glucose-1-phosphate adenylyltransferase	2.7.7.27	COG0448
type I	Feeding	Accumulibacter delftensis	AGS_LBE_MAGs_560_c_000000000008_90	K00978	glucose-1-phosphate cytidylyltransferase [EC:2.7.7.33]	K00978	Nucleotidyl transferase [PF00483.27]; MobA-like NTP transferase domain [PF12804.11]; 2-C-methyl-D-erythritol 4-phosphate cytidylyltransferase [PF01128.23]	PF00483	no	no	no	no	no	no	no	no
type I	Feeding	Accumulibacter delftensis	AGS_LBE_MAGs_560_c_000000000004_127	K00982	[glutamine synthetase] adenylyltransferase / [glutamine synthetase]-adenylyl-L-tyrosine phosphorylase [EC:2.7.7.42 2.7.7.89]	K00982	Glutamate-ammonia ligase adenylyltransferase [PF03710.19]; GlnD PII-uridylyltransferase [PF08335.15]	PF03710	no	no	no	no	no	no	no	no
type I	Feeding	Accumulibacter delftensis	AGS_LBE_MAGs_560_c_000000000020_4	K00986	RNA-directed DNA polymerase [EC:2.7.7.49]	K00986	Reverse transcriptase (RNA-dependent DNA polymerase) [PF00078.31]	PF00078	no	no	no	no	no	no	no	no
type I	Feeding	Accumulibacter delftensis	AGS_LBE_MAGs_560_c_000000000041_30	K00986	RNA-directed DNA polymerase [EC:2.7.7.49]	K00986	Reverse transcriptase (RNA-dependent DNA polymerase) [PF00078.31]; Group II intron, maturase-specific domain [PF08388.15]	PF00078	no	no	no	no	no	no	no	no
type I	Feeding	Accumulibacter delftensis	AGS_LBE_MAGs_560_c_000000000009_20	K01000	phospho-N-acetylmuramoyl-pentapeptide-transferase [EC:2.7.8.13]	K01000	Glycosyl transferase family 4 [PF00953.25]	PF00953	no	no	no	no	no	no	no	no
type I	Feeding	Accumulibacter delftensis	AGS_LBE_MAGs_560_c_000000000017_59	K01011	thiosulfate/3-mercaptopyruvate sulfurtransferase [EC:2.8.1.1 2.8.1.2]	K01011	Rhodanese-like domain [PF00581.24]	PF00581	no	no	no	no	no	no	no	no
type I	Feeding	Accumulibacter delftensis	AGS_LBE_MAGs_560_c_000000000019_24	K03972	phage shock protein E	K01011	Rhodanese-like domain [PF00581.24]	PF00581	no	no	no	no	no	no	no	no
type I	Feeding	Accumulibacter delftensis	AGS_LBE_MAGs_560_c_000000000003_61	K01069	hydroxyacylglutathione hydrolase [EC:3.1.2.6]	K01069	Hydroxyacylglutathione hydrolase C-terminus [PF16123.9]; Metallo-beta-lactamase superfamily [PF00753.31]	PF16123	no	no	no	no	no	no	no	no
type I	Feeding	Accumulibacter delftensis	AGS_LBE_MAGs_560_c_000000000011_88	K01069	hydroxyacylglutathione hydrolase [EC:3.1.2.6]	K01069	Metallo-beta-lactamase superfamily [PF00753.31]	PF00753	no	no	no	no	no	no	no	no
type I	Feeding	Accumulibacter delftensis	AGS_LBE_MAGs_560_c_000000000014_18	K17725	sulfur dioxygenase [EC:1.13.11.18]	K01069	Metallo-beta-lactamase superfamily [PF00753.31]; Rhodanese-like domain [PF00581.24]	PF00753	no	no	no	no	no	no	no	no
type I	Feeding	Accumulibacter delftensis	AGS_LBE_MAGs_560_c_000000000019_39	K01091	phosphoglycolate phosphatase [EC:3.1.3.18]	K01091	Haloacid dehalogenase-like hydrolase [PF13419.10]; haloacid dehalogenase-like hydrolase [PF00702.30]; haloacid dehalogenase-like hydrolase [PF12710.11]; HAD-hyrolase-like [PF13242.10]	PF13419	no	no	no	no	no	no	no	no
type I	Feeding	Accumulibacter delftensis	AGS_LBE_MAGs_560_c_000000000029_46	K01126	glycerophosphoryl diester phosphodiesterase [EC:3.1.4.46]	K01126	Glycerophosphoryl diester phosphodiesterase family [PF03009.21]	PF03009	no	no	no	no	no	no	no	no
type I	Feeding	Accumulibacter delftensis	AGS_LBE_MAGs_560_c_000000000001_176	K01153	type I restriction enzyme, R subunit [EC:3.1.21.3]	K01153	EcoEI R protein C-terminal [PF08463.14]; Type III restriction enzyme, res subunit [PF04851.19]; SWI2/SNF2 ATPase [PF18766.5]; Domain of unknown function (DUF4145) [PF13643.10]; Helicase conserved C-terminal domain [PF00271.35]; DEAD/DEAH box helicase [PF00270.33]	PF08463	no	no	no	no	no	no	no	no
type I	Feeding	Accumulibacter delftensis	AGS_LBE_MAGs_560_c_000000000003_126	K01153	type I restriction enzyme, R subunit [EC:3.1.21.3]	K01153	SWI2/SNF2 ATPase [PF18766.5]; Type I restriction enzyme R protein N terminus (HSDR_N) [PF04313.18]; Type I restriction enzyme HindI endonuclease subunit-like, C-terminal [PF11867.12]	PF18766	no	no	no	no	no	no	no	no
type I	Feeding	Accumulibacter delftensis	AGS_LBE_MAGs_560_c_000000000005_24	K01153	type I restriction enzyme, R subunit [EC:3.1.21.3]	K01153	SWI2/SNF2 ATPase [PF18766.5]; Type I restriction enzyme R protein N terminus (HSDR_N) [PF04313.18]; Type III restriction enzyme, res subunit [PF04851.19]	PF18766	no	no	no	no	no	no	no	no
type I	Feeding	Accumulibacter delftensis	AGS_LBE_MAGs_560_c_000000000020_37	K01153	type I restriction enzyme, R subunit [EC:3.1.21.3]	K01153	SWI2/SNF2 ATPase [PF18766.5]; Type I restriction enzyme R protein N terminus (HSDR_N) [PF04313.18]; Type III restriction enzyme, res subunit [PF04851.19]	PF18766	no	no	no	no	no	no	no	no
type I	Feeding	Accumulibacter delftensis	AGS_LBE_MAGs_560_c_000000000026_2	K01153	type I restriction enzyme, R subunit [EC:3.1.21.3]	K01153	SWI2/SNF2 ATPase [PF18766.5]; Type I restriction enzyme R protein N terminus (HSDR_N) [PF04313.18]; Type III restriction enzyme, res subunit [PF04851.19]; SNF2-related domain [PF00176.27]	PF18766	no	no	no	no	no	no	no	no
type I	Feeding	Accumulibacter delftensis	AGS_LBE_MAGs_560_c_000000000001_173	K01154	type I restriction enzyme, S subunit [EC:3.1.21.3]	K01154	Type I restriction modification DNA specificity domain [PF01420.23]	PF01420	no	no	no	no	no	no	no	no
type I	Feeding	Accumulibacter delftensis	AGS_LBE_MAGs_560_c_000000000003_127	K01154	type I restriction enzyme, S subunit [EC:3.1.21.3]	K01154	Type I restriction modification DNA specificity domain [PF01420.23]	PF01420	no	no	no	no	no	no	no	no
type I	Feeding	Accumulibacter delftensis	AGS_LBE_MAGs_560_c_000000000004_78	K01154	type I restriction enzyme, S subunit [EC:3.1.21.3]	K01154	no	no	no	no	no	no	no	no	no	no
type I	Feeding	Accumulibacter delftensis	AGS_LBE_MAGs_560_c_000000000005_21	K01154	type I restriction enzyme, S subunit [EC:3.1.21.3]	K01154	Type I restriction modification DNA specificity domain [PF01420.23]	PF01420	no	no	no	no	no	no	no	no
type I	Feeding	Accumulibacter delftensis	AGS_LBE_MAGs_560_c_000000000017_34	K01156	type III restriction enzyme [EC:3.1.21.5]	K01156	Type III restriction enzyme, res subunit [PF04851.19]	PF04851	no	no	no	no	no	no	no	no
type I	Feeding	Accumulibacter delftensis	AGS_LBE_MAGs_560_c_000000000032_25	K01156	type III restriction enzyme [EC:3.1.21.5]	K01156	Type III restriction enzyme, res subunit [PF04851.19]	PF04851	no	no	no	no	no	no	no	no
type I	Feeding	Accumulibacter delftensis	AGS_LBE_MAGs_560_c_000000000053_5	K01156	type III restriction enzyme [EC:3.1.21.5]	K01156	Endonuclease domain [PF19778.3]; Type III restriction enzyme, res subunit [PF04851.19]	PF19778	no	no	no	no	no	no	no	no
type I	Feeding	Accumulibacter delftensis	AGS_LBE_MAGs_560_c_000000000088_4	K01174	micrococcal nuclease [EC:3.1.31.1]	K01174	Staphylococcal nuclease homologue [PF00565.21]	PF00565	no	no	no	no	no	no	no	no
type I	Feeding	Accumulibacter delftensis	AGS_LBE_MAGs_560_c_000000000006_94	no	no	K01208	Alpha amylase, catalytic domain [PF00128.28]	PF00128	no	no	no	no	no	no	no	no
type I	Feeding	Accumulibacter delftensis	AGS_LBE_MAGs_560_c_000000000004_6	K01236	maltooligosyltrehalose trehalohydrolase [EC:3.2.1.141]	K01236	Alpha amylase, catalytic domain [PF00128.28]; Carbohydrate-binding module 48 (Isoamylase N-terminal domain) [PF02922.22]; Domain of unknown function (DUF3459) [PF11941.12]	PF00128	no	no	no	no	no	no	no	no
type I	Feeding	Accumulibacter delftensis	AGS_LBE_MAGs_560_c_000000000023_3	no	no	K01236	Alpha amylase, catalytic domain [PF00128.28]; Alpha amylase, C-terminal all-beta domain [PF02806.22]	PF00128	no	no	no	no	no	no	no	no
type I	Feeding	Accumulibacter delftensis	AGS_LBE_MAGs_560_c_000000000038_23	K01246	DNA-3-methyladenine glycosylase I [EC:3.2.2.20]	K01246	Methyladenine glycosylase [PF03352.17]	PF03352	no	no	no	no	no	no	no	no
type I	Feeding	Accumulibacter delftensis	AGS_LBE_MAGs_560_c_000000000047_2	K01342	subtilisin [EC:3.4.21.62]	K01342	Subtilase family [PF00082.26]	PF00082	no	no	no	no	no	no	no	no
type I	Feeding	Accumulibacter delftensis	AGS_LBE_MAGs_560_c_000000000047_2	K01342	subtilisin [EC:3.4.21.62]	K01342	Subtilase family [PF00082.26]	PF00082	no	no	no	no	no	no	no	no
type I	Feeding	Accumulibacter delftensis	AGS_LBE_MAGs_560_c_000000000002_137	K01356	repressor LexA [EC:3.4.21.88]	K01356	Peptidase S24-like [PF00717.27]; LexA DNA binding domain [PF01726.20]	PF00717	no	no	no	no	no	no	no	no
type I	Feeding	Accumulibacter delftensis	AGS_LBE_MAGs_560_c_000000000007_21	K01419	ATP-dependent HslUV protease, peptidase subunit HslV [EC:3.4.25.2]	K01419	Proteasome subunit [PF00227.30]	PF00227	no	no	no	no	no	no	no	no
type I	Feeding	Accumulibacter delftensis	AGS_LBE_MAGs_560_c_000000000002_124	K01420	CRP/FNR family transcriptional regulator, anaerobic regulatory protein	K01420	Crp-like helix-turn-helix domain [PF13545.10]; Cyclic nucleotide-binding domain [PF00027.33]; Bacterial regulatory proteins, crp family [PF00325.24]	PF13545	no	no	no	no	no	no	no	no
type I	Feeding	Accumulibacter delftensis	AGS_LBE_MAGs_560_c_000000000012_6	no	no	K01420	Crp-like helix-turn-helix domain [PF13545.10]	PF13545	no	no	no	no	no	no	no	no
type I	Feeding	Accumulibacter delftensis	AGS_LBE_MAGs_560_c_000000000017_89	K01423	beta-barrel assembly-enhancing protease [EC:3.4.-.-]	K01423	Peptidase family M48 [PF01435.22]	PF01435	no	no	no	no	no	no	no	no
type I	Feeding	Accumulibacter delftensis	AGS_LBE_MAGs_560_c_000000000063_2	no	no	K01426	Carbon-nitrogen hydrolase [PF00795.26]	PF00795	no	no	no	no	no	no	no	no
type I	Feeding	Accumulibacter delftensis	AGS_LBE_MAGs_560_c_000000000028_38	K01429	urease subunit beta [EC:3.5.1.5]	K01429	Urease beta subunit [PF00699.24]	PF00699	no	no	no	no	no	no	no	no
type I	Feeding	Accumulibacter delftensis	AGS_LBE_MAGs_560_c_000000000014_12	K01434	penicillin G amidase [EC:3.5.1.11]	K01434	Penicillin amidase [PF01804.22]	PF01804	no	no	no	no	no	no	no	no
type I	Feeding	Accumulibacter delftensis	AGS_LBE_MAGs_560_c_000000000015_56	K01447	N-acetylmuramoyl-L-alanine amidase [EC:3.5.1.28]	K01447	N-acetylmuramoyl-L-alanine amidase [PF01510.29]	PF01510	no	no	no	no	no	no	no	no
type I	Feeding	Accumulibacter delftensis	AGS_LBE_MAGs_560_c_000000000016_51	K01448	N-acetylmuramoyl-L-alanine amidase [EC:3.5.1.28]	K01448	N-acetylmuramoyl-L-alanine amidase [PF01520.22]	PF01520	no	no	no	no	no	no	no	no
type I	Feeding	Accumulibacter delftensis	AGS_LBE_MAGs_560_c_000000000023_33	K01448	N-acetylmuramoyl-L-alanine amidase [EC:3.5.1.28]	K01448	N-acetylmuramoyl-L-alanine amidase [PF01520.22]; AMIN domain [PF11741.12]	PF01520	no	no	no	no	no	no	no	no
type I	Feeding	Accumulibacter delftensis	AGS_LBE_MAGs_560_c_000000000010_14	K01449	N-acetylmuramoyl-L-alanine amidase [EC:3.5.1.28]	K01449	Cell Wall Hydrolase [PF07486.16]	PF07486	no	no	no	no	no	no	no	no
type I	Feeding	Accumulibacter delftensis	AGS_LBE_MAGs_560_c_000000000035_43	K01451	hippurate hydrolase [EC:3.5.1.32]	K01451	Peptidase family M20/M25/M40 [PF01546.32]; Peptidase dimerisation domain [PF07687.18]	PF01546	no	no	no	no	no	no	no	no
type I	Feeding	Accumulibacter delftensis	AGS_LBE_MAGs_560_c_000000000004_134	no	no	K01457	Carboxyltransferase domain, subdomain A and B [PF02626.19]	PF02626	no	no	no	no	no	no	no	no
type I	Feeding	Accumulibacter delftensis	AGS_LBE_MAGs_560_c_000000000031_4	K01491	methylenetetrahydrofolate dehydrogenase (NADP+) / methenyltetrahydrofolate cyclohydrolase [EC:1.5.1.5 3.5.4.9]	K01491	Tetrahydrofolate dehydrogenase/cyclohydrolase, NAD(P)-binding domain [PF02882.23]; Tetrahydrofolate dehydrogenase/cyclohydrolase, catalytic domain [PF00763.27]	PF02882	no	no	no	no	no	no	no	no
type I	Feeding	Accumulibacter delftensis	AGS_LBE_MAGs_560_c_000000000006_32	K01523	phosphoribosyl-ATP pyrophosphohydrolase [EC:3.6.1.31]	K01523	Phosphoribosyl-ATP pyrophosphohydrolase [PF01503.21]	PF01503	no	no	no	no	no	no	no	no
type I	Feeding	Accumulibacter delftensis	AGS_LBE_MAGs_560_c_000000000012_50	K01535	H+-transporting ATPase [EC:7.1.2.1]	K01535	E1-E2 ATPase [PF00122.24]; haloacid dehalogenase-like hydrolase [PF00702.30]; Cation transporter/ATPase, N-terminus [PF00690.30]	PF00122	no	no	no	no	no	no	no	no
type I	Feeding	Accumulibacter delftensis	AGS_LBE_MAGs_560_c_000000000002_22	K01537	P-type Ca2+ transporter type 2C [EC:7.2.2.10]	K01537	E1-E2 ATPase [PF00122.24]; Cation transporting ATPase, C-terminus [PF00689.25]; haloacid dehalogenase-like hydrolase [PF00702.30]; Cation transport ATPase (P-type) [PF13246.10]; Cation transporter/ATPase, N-terminus [PF00690.30]; haloacid dehalogenase-like hydrolase [PF12710.11]	PF00122	no	no	no	no	no	no	no	no
type I	Feeding	Accumulibacter delftensis	AGS_LBE_MAGs_560_c_000000000002_22	K01537	P-type Ca2+ transporter type 2C [EC:7.2.2.10]	K01537	E1-E2 ATPase [PF00122.24]; Cation transporting ATPase, C-terminus [PF00689.25]; haloacid dehalogenase-like hydrolase [PF00702.30]; Cation transport ATPase (P-type) [PF13246.10]; Cation transporter/ATPase, N-terminus [PF00690.30]; haloacid dehalogenase-like hydrolase [PF12710.11]	PF00122	no	no	no	no	no	no	no	no
type I	Feeding	Accumulibacter delftensis	AGS_LBE_MAGs_560_c_000000000013_75	no	no	K01537	E1-E2 ATPase [PF00122.24]; Cation transport ATPase (P-type) [PF13246.10]; Cation transporter/ATPase, N-terminus [PF00690.30]; haloacid dehalogenase-like hydrolase [PF00702.30]	PF00122	no	no	no	no	no	no	no	no
type I	Feeding	Accumulibacter delftensis	AGS_LBE_MAGs_560_c_000000000026_21	no	no	K01537	E1-E2 ATPase [PF00122.24]; Cation transporting ATPase, C-terminus [PF00689.25]; haloacid dehalogenase-like hydrolase [PF00702.30]; Cation transport ATPase (P-type) [PF13246.10]; Cation transporter/ATPase, N-terminus [PF00690.30]; haloacid dehalogenase-like hydrolase [PF12710.11]	PF00122	no	no	no	no	no	no	no	no
type I	Feeding	Accumulibacter delftensis	AGS_LBE_MAGs_560_c_000000000051_12	K12953	cation-transporting P-type ATPase F [EC:7.2.2.-]	K01537	E1-E2 ATPase [PF00122.24]; Cation transporting ATPase, C-terminus [PF00689.25]; haloacid dehalogenase-like hydrolase [PF00702.30]; Cation transport ATPase (P-type) [PF13246.10]; Cation transporter/ATPase, N-terminus [PF00690.30]; haloacid dehalogenase-like hydrolase [PF12710.11]	PF00122	no	no	no	no	no	no	no	no
type I	Feeding	Accumulibacter delftensis	AGS_LBE_MAGs_560_c_000000000070_5	no	no	K01551	no	no	no	no	no	no	no	no	no	no
type I	Feeding	Accumulibacter delftensis	AGS_LBE_MAGs_560_c_000000000015_25	K01579	aspartate 1-decarboxylase [EC:4.1.1.11]	K01579	Aspartate decarboxylase [PF02261.20]	PF02261	no	no	no	no	no	no	no	no
type I	Feeding	Accumulibacter delftensis	AGS_LBE_MAGs_560_c_000000000019_65	K01580	glutamate decarboxylase [EC:4.1.1.15]	K01580	Pyridoxal-dependent decarboxylase conserved domain [PF00282.23]	PF00282	no	E4.1.1.15	Quorum sensing		glutamate decarboxylase	4.1.1.15
type I	Feeding	Accumulibacter delftensis	AGS_LBE_MAGs_560_c_000000000002_76	no	no	K01581	Orn/Lys/Arg decarboxylase, major domain [PF01276.24]; Orn/Lys/Arg decarboxylase, C-terminal domain [PF03711.19]	PF01276	no	no	no	no	no	no	no	no
type I	Feeding	Accumulibacter delftensis	AGS_LBE_MAGs_560_c_000000000063_5	no	no	K01583	Orn/Lys/Arg decarboxylase, major domain [PF01276.24]; Orn/Lys/Arg decarboxylase, C-terminal domain [PF03711.19]	PF01276	no	no	no	no	no	no	no	no
type I	Feeding	Accumulibacter delftensis	AGS_LBE_MAGs_560_c_000000000016_48	K01591	orotidine-5'-phosphate decarboxylase [EC:4.1.1.23]	K01591	Orotidine 5'-phosphate decarboxylase / HUMPS family [PF00215.28]	PF00215	no	no	no	no	no	no	no	no
type I	Feeding	Accumulibacter delftensis	AGS_LBE_MAGs_560_c_000000000013_24	K01595	phosphoenolpyruvate carboxylase [EC:4.1.1.31]	K01595	Phosphoenolpyruvate carboxylase [PF00311.21]	PF00311	no	ppc	Pyruvate		Phosphoenolpyruvate carboxykinase	4.1.1.31	COG2352 COG1892
type I	Feeding	Accumulibacter delftensis	AGS_LBE_MAGs_560_c_000000000019_44	K01609	indole-3-glycerol phosphate synthase [EC:4.1.1.48]	K01609	Indole-3-glycerol phosphate synthase [PF00218.25]	PF00218	no	no	no	no	no	no	no	no
type I	Feeding	Accumulibacter delftensis	AGS_LBE_MAGs_560_c_000000000002_183	K01631	2-dehydro-3-deoxyphosphogalactonate aldolase [EC:4.1.2.21]	K01631	KDPG and KHG aldolase [PF01081.23]	PF01081	no	no	no	no	no	no	no	no
type I	Feeding	Accumulibacter delftensis	AGS_LBE_MAGs_560_c_000000000007_13	K01637	isocitrate lyase [EC:4.1.3.1]	K01637	Isocitrate lyase family [PF00463.25]; Phosphoenolpyruvate phosphomutase [PF13714.10]	PF00463	no	aceA	Glyoxylate shunt		isocitrate lyase	4.1.3.1	COG2224
type I	Feeding	Accumulibacter delftensis	AGS_LBE_MAGs_560_c_000000000007_17	K01638	malate synthase [EC:2.3.3.9]	K01638	Malate synthase, TIM barrel domain [PF01274.26]; Malate synthase, C-terminal [PF20659.1]; Malate synthase, N-terminal domain [PF20656.1]	PF01274	no	aceB	Glyoxylate shunt		Malate synthase	2.3.3.9	COG2225
type I	Feeding	Accumulibacter delftensis	AGS_LBE_MAGs_560_c_000000000009_63	K01653	acetolactate synthase I/III small subunit [EC:2.2.1.6]	K01653	ACT domain [PF13710.10]	PF13710	no	no	no	no	no	no	no	no
type I	Feeding	Accumulibacter delftensis	AGS_LBE_MAGs_560_c_000000000017_75	K01653	acetolactate synthase I/III small subunit [EC:2.2.1.6]	K01653	ACT domain [PF13710.10]; Small subunit of acetolactate synthase [PF10369.13]; ACT domain [PF01842.29]	PF13710	no	no	no	no	no	no	no	no
type I	Feeding	Accumulibacter delftensis	AGS_LBE_MAGs_560_c_000000000008_104	no	no	K01654	NeuB family [PF03102.18]	PF03102	no	neuB	Extracellular matrix	nonulosonic acid pathways (NeuAc)	N-acetylneuramite synthase	2.5.1.56	COG2089
type I	Feeding	Accumulibacter delftensis	AGS_LBE_MAGs_560_c_000000000019_40	K01657	anthranilate synthase component I [EC:4.1.3.27]	K01657	chorismate binding enzyme [PF00425.22]; Anthranilate synthase component I, N terminal region [PF04715.17]	PF00425	no	trpE	Quorum sensing	anthranilate	anthranilate synthase component I	4.1.3.27
type I	Feeding	Accumulibacter delftensis	AGS_LBE_MAGs_560_c_000000000004_4	K07010	putative glutamine amidotransferase	K01658	Peptidase C26 [PF07722.17]; Glutamine amidotransferase class-I [PF00117.32]	PF07722	no	trpG	Quorum sensing	anthranilate	anthranilate synthase component II	4.1.3.27
type I	Feeding	Accumulibacter delftensis	AGS_LBE_MAGs_560_c_000000000019_41	K01658	anthranilate synthase component II [EC:4.1.3.27]	K01658	Glutamine amidotransferase class-I [PF00117.32]; Peptidase C26 [PF07722.17]	PF00117	no	trpG	Quorum sensing	anthranilate	anthranilate synthase component II	4.1.3.27
type I	Feeding	Accumulibacter delftensis	AGS_LBE_MAGs_560_c_000000000019_41	K01658	anthranilate synthase component II [EC:4.1.3.27]	K01658	Glutamine amidotransferase class-I [PF00117.32]; Peptidase C26 [PF07722.17]	PF00117	no	trpG	Quorum sensing	anthranilate	anthranilate synthase component II	4.1.3.27
type I	Feeding	Accumulibacter delftensis	AGS_LBE_MAGs_560_c_000000000003_31	K01679	fumarate hydratase, class II [EC:4.2.1.2]	K01679	Lyase [PF00206.24]; Fumarase C C-terminus [PF10415.13]	PF00206	no	fumC	TCA		fumarate hydratase, class II [EC:4.2.1.2]	4.2.1.2	COG0114
type I	Feeding	Accumulibacter delftensis	AGS_LBE_MAGs_560_c_000000000031_11	K01689	enolase [EC:4.2.1.11]	K01689	Enolase, C-terminal TIM barrel domain [PF00113.26]; Enolase, N-terminal domain [PF03952.20]	PF00113	no	eno	Embden-Meyerhof	Glycolysis/Gluconeogenesis	enolase	4.2.1.11	COG0148
type I	Feeding	Accumulibacter delftensis	AGS_LBE_MAGs_560_c_000000000073_8	K01689	enolase [EC:4.2.1.11]	K01689	Enolase, C-terminal TIM barrel domain [PF00113.26]; Enolase, N-terminal domain [PF03952.20]	PF00113	no	eno	Embden-Meyerhof	Glycolysis/Gluconeogenesis	enolase	4.2.1.11	COG0148
type I	Feeding	Accumulibacter delftensis	AGS_LBE_MAGs_560_c_000000000008_91	K01709	CDP-glucose 4,6-dehydratase [EC:4.2.1.45]	K01709	GDP-mannose 4,6 dehydratase [PF16363.9]; NAD dependent epimerase/dehydratase family [PF01370.25]; Polysaccharide biosynthesis protein [PF02719.19]; 3-beta hydroxysteroid dehydrogenase/isomerase family [PF01073.23]; RmlD substrate binding domain [PF04321.21]	PF16363	no	no	no	no	no	no	no	no
type I	Feeding	Accumulibacter delftensis	AGS_LBE_MAGs_560_c_000000000006_148	no	no	K01710	GDP-mannose 4,6 dehydratase [PF16363.9]	PF16363	no	no	no	no	no	no	no	no
type I	Feeding	Accumulibacter delftensis	AGS_LBE_MAGs_560_c_000000000006_149	no	no	K01710	GDP-mannose 4,6 dehydratase [PF16363.9]	PF16363	no	no	no	no	no	no	no	no
type I	Feeding	Accumulibacter delftensis	AGS_LBE_MAGs_560_c_000000000008_93	no	no	K01710	GDP-mannose 4,6 dehydratase [PF16363.9]; NAD dependent epimerase/dehydratase family [PF01370.25]; 3-beta hydroxysteroid dehydrogenase/isomerase family [PF01073.23]	PF16363	no	no	no	no	no	no	no	no
type I	Feeding	Accumulibacter delftensis	AGS_LBE_MAGs_560_c_000000000019_54	K01710	dTDP-glucose 4,6-dehydratase [EC:4.2.1.46]	K01710	GDP-mannose 4,6 dehydratase [PF16363.9]; NAD dependent epimerase/dehydratase family [PF01370.25]; RmlD substrate binding domain [PF04321.21]; 3-beta hydroxysteroid dehydrogenase/isomerase family [PF01073.23]; Male sterility protein [PF07993.16]; Polysaccharide biosynthesis protein [PF02719.19]	PF16363	no	no	no	no	no	no	no	no
type I	Feeding	Accumulibacter delftensis	AGS_LBE_MAGs_560_c_000000000017_104	K01711	GDPmannose 4,6-dehydratase [EC:4.2.1.47]	K01711	GDP-mannose 4,6 dehydratase [PF16363.9]; NAD dependent epimerase/dehydratase family [PF01370.25]; RmlD substrate binding domain [PF04321.21]	PF16363	no	no	no	no	no	no	no	no
type I	Feeding	Accumulibacter delftensis	AGS_LBE_MAGs_560_c_000000000028_3	no	no	K01711	GDP-mannose 4,6 dehydratase [PF16363.9]	PF16363	no	no	no	no	no	no	no	no
type I	Feeding	Accumulibacter delftensis	AGS_LBE_MAGs_560_c_000000000027_40	K01719	uroporphyrinogen-III synthase [EC:4.2.1.75]	K01719	Uroporphyrinogen-III synthase HemD [PF02602.19]	PF02602	no	no	no	no	no	no	no	no
type I	Feeding	Accumulibacter delftensis	AGS_LBE_MAGs_560_c_000000000012_21	K01744	aspartate ammonia-lyase [EC:4.3.1.1]	K01744	Lyase [PF00206.24]; Fumarase C C-terminus [PF10415.13]	PF00206	no	no	no	no	no	no	no	no
type I	Feeding	Accumulibacter delftensis	AGS_LBE_MAGs_560_c_000000000027_39	K01749	hydroxymethylbilane synthase [EC:2.5.1.61]	K01749	Porphobilinogen deaminase, dipyromethane cofactor binding domain [PF01379.24]; Porphobilinogen deaminase, C-terminal domain [PF03900.19]	PF01379	no	no	no	no	no	no	no	no
type I	Feeding	Accumulibacter delftensis	AGS_LBE_MAGs_560_c_000000000027_35	K01755	argininosuccinate lyase [EC:4.3.2.1]	K01755	Lyase [PF00206.24]; Argininosuccinate lyase C-terminal [PF14698.10]	PF00206	no	no	no	no	no	no	no	no
type I	Feeding	Accumulibacter delftensis	AGS_LBE_MAGs_560_c_000000000013_28	no	no	K01759	no	no	no	no	no	no	no	no	no	no
type I	Feeding	Accumulibacter delftensis	AGS_LBE_MAGs_560_c_000000000042_20	K01759	lactoylglutathione lyase [EC:4.4.1.5]	K01759	Glyoxalase/Bleomycin resistance protein/Dioxygenase superfamily [PF00903.29]; Glyoxalase-like domain [PF18029.5]; Glyoxalase-like domain [PF12681.11]; Glyoxalase-like domain [PF13468.10]; Glyoxalase/Bleomycin resistance protein/Dioxygenase superfamily [PF13669.10]	PF00903	no	no	no	no	no	no	no	no
type I	Feeding	Accumulibacter delftensis	AGS_LBE_MAGs_560_c_000000000024_47	K01768	adenylate cyclase [EC:4.6.1.1]	K01769	Adenylate and Guanylate cyclase catalytic domain [PF00211.24]	PF00211	no	no	no	no	no	no	no	no
type I	Feeding	Accumulibacter delftensis	AGS_LBE_MAGs_560_c_000000000025_11	K01772	protoporphyrin/coproporphyrin ferrochelatase [EC:4.98.1.1 4.99.1.9]	K01772	Ferrochelatase [PF00762.23]	PF00762	no	no	no	no	no	no	no	no
type I	Feeding	Accumulibacter delftensis	AGS_LBE_MAGs_560_c_000000000014_13	K01779	aspartate racemase [EC:5.1.1.13]	K01779	Asp/Glu/Hydantoin racemase [PF01177.26]	PF01177	no	no	no	no	no	no	no	no
type I	Feeding	Accumulibacter delftensis	AGS_LBE_MAGs_560_c_000000000019_38	K01783	ribulose-phosphate 3-epimerase [EC:5.1.3.1]	K01783	Ribulose-phosphate 3 epimerase family [PF00834.23]	PF00834	no	rpe	Pentose Phosphate		Ribulose-phosphate 3-epimerase	5.1.3.1	COG0036
type I	Feeding	Accumulibacter delftensis	AGS_LBE_MAGs_560_c_000000000010_72	no	no	K01791	UDP-N-acetylglucosamine 2-epimerase [PF02350.23]	PF02350	no	no	no	no	no	no	no	no
type I	Feeding	Accumulibacter delftensis	AGS_LBE_MAGs_560_c_000000000028_20	no	no	K01791	UDP-N-acetylglucosamine 2-epimerase [PF02350.23]	PF02350	no	no	no	no	no	no	no	no
type I	Feeding	Accumulibacter delftensis	AGS_LBE_MAGs_560_c_000000000012_77	K01803	triosephosphate isomerase (TIM) [EC:5.3.1.1]	K01803	Triosephosphate isomerase [PF00121.22]	PF00121	no	no	no	no	no	no	no	no
type I	Feeding	Accumulibacter delftensis	AGS_LBE_MAGs_560_c_000000000006_1	K01866	tyrosyl-tRNA synthetase [EC:6.1.1.1]	K01866	tRNA synthetases class I (W and Y) [PF00579.29]; S4 domain [PF13275.10]	PF00579	no	no	no	no	no	no	no	no
type I	Feeding	Accumulibacter delftensis	AGS_LBE_MAGs_560_c_000000000028_45	K01868	threonyl-tRNA synthetase [EC:6.1.1.3]	K01868	tRNA synthetase class II core domain (G, H, P, S and T) [PF00587.29]; TGS domain [PF02824.25]; Anticodon binding domain [PF03129.24]; Threonyl and Alanyl tRNA synthetase second additional domain [PF07973.18]; Histidyl-tRNA synthetase [PF13393.10]	PF00587	no	no	no	no	no	no	no	no
type I	Feeding	Accumulibacter delftensis	AGS_LBE_MAGs_560_c_000000000029_45	K01872	alanyl-tRNA synthetase [EC:6.1.1.7]	K01872	tRNA synthetases class II (A) [PF01411.23]; DHHA1 domain [PF02272.23]; Threonyl and Alanyl tRNA synthetase second additional domain [PF07973.18]	PF01411	no	no	no	no	no	no	no	no
type I	Feeding	Accumulibacter delftensis	AGS_LBE_MAGs_560_c_000000000042_12	K01878	glycyl-tRNA synthetase alpha chain [EC:6.1.1.14]	K01878	Glycyl-tRNA synthetase alpha subunit [PF02091.19]	PF02091	no	no	no	no	no	no	no	no
type I	Feeding	Accumulibacter delftensis	AGS_LBE_MAGs_560_c_000000000042_13	K01879	glycyl-tRNA synthetase beta chain [EC:6.1.1.14]	K01879	Glycyl-tRNA synthetase beta subunit [PF02092.21]; DALR anticodon binding domain [PF05746.19]	PF02092	no	no	no	no	no	no	no	no
type I	Feeding	Accumulibacter delftensis	AGS_LBE_MAGs_560_c_000000000048_2	K01885	glutamyl-tRNA synthetase [EC:6.1.1.17]	K01885	tRNA synthetases class I (E and Q), catalytic domain [PF00749.25]; Anticodon binding domain [PF19269.3]	PF00749	no	no	no	no	no	no	no	no
type I	Feeding	Accumulibacter delftensis	AGS_LBE_MAGs_560_c_000000000015_82	K01892	histidyl-tRNA synthetase [EC:6.1.1.21]	K01892	Histidyl-tRNA synthetase [PF13393.10]; Anticodon binding domain [PF03129.24]	PF13393	no	no	no	no	no	no	no	no
type I	Feeding	Accumulibacter delftensis	AGS_LBE_MAGs_560_c_000000000010_83	K01902	succinyl-CoA synthetase alpha subunit [EC:6.2.1.5]	K01902	CoA-ligase [PF00549.23]; CoA binding domain [PF02629.23]; Succinyl-CoA ligase like flavodoxin domain [PF13607.10]	PF00549	no	sucD	TCA		Succinate--CoA ligase [ADP-forming] subunit alpha	6.2.1.5	COG0074
type I	Feeding	Accumulibacter delftensis	AGS_LBE_MAGs_560_c_000000000010_84	K01903	succinyl-CoA synthetase beta subunit [EC:6.2.1.5]	K01903	ATP-grasp domain [PF08442.14]; CoA-ligase [PF00549.23]; ATP-grasp domain [PF13549.10]	PF08442	no	sucC	TCA		Succinate--CoA ligase [ADP-forming] subunit beta	6.2.1.5	COG0045
type I	Feeding	Accumulibacter delftensis	AGS_LBE_MAGs_560_c_000000000022_22	K01907	acetoacetyl-CoA synthetase [EC:6.2.1.16]	K01907	AMP-binding enzyme [PF00501.32]; Acetyl-coenzyme A synthetase N-terminus [PF16177.9]; AMP-binding enzyme C-terminal domain [PF13193.10]	PF00501	no	no	no	no	no	no	no	no
type I	Feeding	Accumulibacter delftensis	AGS_LBE_MAGs_560_c_000000000001_147	K01920	glutathione synthase [EC:6.3.2.3]	K01920	Prokaryotic glutathione synthetase, ATP-grasp domain [PF02955.20]; Prokaryotic glutathione synthetase, N-terminal domain [PF02951.18]; RimK-like ATP-grasp domain [PF08443.15]	PF02955	no	no	no	no	no	no	no	no
type I	Feeding	Accumulibacter delftensis	AGS_LBE_MAGs_560_c_000000000009_15	K01921	D-alanine-D-alanine ligase [EC:6.3.2.4]	K01921	D-ala D-ala ligase C-terminus [PF07478.17]; D-ala D-ala ligase N-terminus [PF01820.25]; Carbamoyl-phosphate synthase L chain, ATP binding domain [PF02786.21]; RimK-like ATP-grasp domain [PF08443.15]; ATP-grasp domain [PF02655.18]; ATP-grasp domain [PF13535.10]	PF07478	no	no	no	no	no	no	no	no
type I	Feeding	Accumulibacter delftensis	AGS_LBE_MAGs_560_c_000000000009_16	K01924	UDP-N-acetylmuramate--alanine ligase [EC:6.3.2.8]	K01924	Mur ligase middle domain [PF08245.16]; Mur ligase family, catalytic domain [PF01225.29]; Mur ligase MurD-like, N-terminal domain [PF21799.1]; Mur ligase family, glutamate ligase domain [PF02875.25]	PF08245	no	no	no	no	no	no	no	no
type I	Feeding	Accumulibacter delftensis	AGS_LBE_MAGs_560_c_000000000009_19	K01925	UDP-N-acetylmuramoylalanine--D-glutamate ligase [EC:6.3.2.9]	K01925	Mur ligase middle domain [PF08245.16]; Mur ligase MurD-like, N-terminal domain [PF21799.1]	PF08245	no	no	no	no	no	no	no	no
type I	Feeding	Accumulibacter delftensis	AGS_LBE_MAGs_560_c_000000000009_22	K01928	UDP-N-acetylmuramoyl-L-alanyl-D-glutamate--2,6-diaminopimelate ligase [EC:6.3.2.13]	K01928	Mur ligase middle domain [PF08245.16]; Mur ligase family, glutamate ligase domain [PF02875.25]; Mur ligase family, catalytic domain [PF01225.29]	PF08245	no	no	no	no	no	no	no	no
type I	Feeding	Accumulibacter delftensis	AGS_LBE_MAGs_560_c_000000000009_21	K01929	UDP-N-acetylmuramoyl-tripeptide--D-alanyl-D-alanine ligase [EC:6.3.2.10]	K01929	Mur ligase middle domain [PF08245.16]; Mur ligase family, catalytic domain [PF01225.29]; Mur ligase family, glutamate ligase domain [PF02875.25]	PF08245	no	no	no	no	no	no	no	no
type I	Feeding	Accumulibacter delftensis	AGS_LBE_MAGs_560_c_000000000001_29	K01933	phosphoribosylformylglycinamidine cyclo-ligase [EC:6.3.3.1]	K01933	AIR synthase related protein, N-terminal domain [PF00586.28]; AIR synthase related protein, C-terminal domain [PF02769.26]	PF00586	no	no	no	no	no	no	no	no
type I	Feeding	Accumulibacter delftensis	AGS_LBE_MAGs_560_c_000000000002_112	K01935	dethiobiotin synthetase [EC:6.3.3.3]	K01935	AAA domain [PF13500.10]	PF13500	no	no	no	no	no	no	no	no
type I	Feeding	Accumulibacter delftensis	AGS_LBE_MAGs_560_c_000000000027_44	K01945	phosphoribosylamine---glycine ligase [EC:6.3.4.13]	K01945	Phosphoribosylglycinamide synthetase, ATP-grasp (A) domain [PF01071.23]; Phosphoribosylglycinamide synthetase, N domain [PF02844.19]; Phosphoribosylglycinamide synthetase, C domain [PF02843.20]; Carbamoyl-phosphate synthase L chain, ATP binding domain [PF02786.21]; ATP-grasp domain [PF13535.10]; ATP-grasp domain [PF02655.18]; RimK-like ATP-grasp domain [PF08443.15]	PF01071	no	no	no	no	no	no	no	no
type I	Feeding	Accumulibacter delftensis	AGS_LBE_MAGs_560_c_000000000003_96	K01953	asparagine synthase (glutamine-hydrolysing) [EC:6.3.5.4]	K01953	Asparagine synthase [PF00733.25]; Glutamine amidotransferase domain [PF13537.10]	PF00733	no	no	no	no	no	no	no	no
type I	Feeding	Accumulibacter delftensis	AGS_LBE_MAGs_560_c_000000000010_67	K01953	asparagine synthase (glutamine-hydrolysing) [EC:6.3.5.4]	K01953	Asparagine synthase [PF00733.25]; Glutamine amidotransferase domain [PF13537.10]; Glutamine amidotransferase domain [PF13522.10]	PF00733	no	no	no	no	no	no	no	no
type I	Feeding	Accumulibacter delftensis	AGS_LBE_MAGs_560_c_000000000028_14	K01953	asparagine synthase (glutamine-hydrolysing) [EC:6.3.5.4]	K01953	Asparagine synthase [PF00733.25]; Glutamine amidotransferase domain [PF13537.10]; Glutamine amidotransferase domain [PF13522.10]	PF00733	no	no	no	no	no	no	no	no
type I	Feeding	Accumulibacter delftensis	AGS_LBE_MAGs_560_c_000000000007_40	K01955	carbamoyl-phosphate synthase large subunit [EC:6.3.5.5]	K01955	Carbamoyl-phosphate synthase L chain, ATP binding domain [PF02786.21]; Carbamoyl-phosphate synthetase large chain, oligomerisation domain [PF02787.23]; MGS-like domain [PF02142.26]; ATP-grasp domain [PF02655.18]; D-ala D-ala ligase C-terminus [PF07478.17]; RimK-like ATP-grasp domain [PF08443.15]; ATP-grasp in the biosynthetic pathway with Ter operon [PF15632.10]	PF02786	no	no	no	no	no	no	no	no
type I	Feeding	Accumulibacter delftensis	AGS_LBE_MAGs_560_c_000000000007_39	K01956	carbamoyl-phosphate synthase small subunit [EC:6.3.5.5]	K01956	Carbamoyl-phosphate synthase small chain, CPSase domain [PF00988.26]; Glutamine amidotransferase class-I [PF00117.32]; Peptidase C26 [PF07722.17]	PF00988	no	no	no	no	no	no	no	no
type I	Feeding	Accumulibacter delftensis	AGS_LBE_MAGs_560_c_000000000015_95	K01962	acetyl-CoA carboxylase carboxyl transferase subunit alpha [EC:6.4.1.2 2.1.3.15]	K01962	Acetyl co-enzyme A carboxylase carboxyltransferase alpha subunit [PF03255.18]; Carboxyl transferase domain [PF01039.26]; Malonate decarboxylase gamma subunit (MdcE) [PF06833.15]	PF03255	no	accA	de novo fatty acids synthesis		acetyl-CoA carboxylase carboxyl transferase subunit alpha [EC:6.4.1.2 2.1.3.15]	6.4.1.2 2.1.3.15	COG0825
type I	Feeding	Accumulibacter delftensis	AGS_LBE_MAGs_560_c_000000000010_77	K01991	polysaccharide biosynthesis/export protein	K01991	Polysaccharide biosynthesis/export protein [PF02563.20]; SLBB domain [PF10531.13]	PF02563	no	wza	Quorum sensing	polysaccharide biosynthesis/export protein	polysaccharide biosynthesis/export protein
type I	Feeding	Accumulibacter delftensis	AGS_LBE_MAGs_560_c_000000000014_33	K01991	polysaccharide biosynthesis/export protein	K01991	Polysaccharide biosynthesis/export protein [PF02563.20]; SLBB domain [PF10531.13]	PF02563	no	wza	Quorum sensing	polysaccharide biosynthesis/export protein	polysaccharide biosynthesis/export protein
type I	Feeding	Accumulibacter delftensis	AGS_LBE_MAGs_560_c_000000000017_98	K01991	polysaccharide biosynthesis/export protein	K01991	Polysaccharide biosynthesis/export protein [PF02563.20]; SLBB domain [PF10531.13]	PF02563	no	wza	Quorum sensing	polysaccharide biosynthesis/export protein	polysaccharide biosynthesis/export protein
type I	Feeding	Accumulibacter delftensis	AGS_LBE_MAGs_560_c_000000000037_22	K01991	polysaccharide biosynthesis/export protein	K01991	Polysaccharide biosynthesis/export protein [PF02563.20]; SLBB domain [PF10531.13]	PF02563	no	wza	Quorum sensing	polysaccharide biosynthesis/export protein	polysaccharide biosynthesis/export protein
type I	Feeding	Accumulibacter delftensis	AGS_LBE_MAGs_560_c_000000000002_166	no	no	K01992	ABC-2 family transporter protein [PF12679.11]; CcmB protein [PF03379.17]	PF12679	no	no	no	no	no	no	no	no
type I	Feeding	Accumulibacter delftensis	AGS_LBE_MAGs_560_c_000000000024_28	no	no	K01992	ABC-2 type transporter [PF01061.28]	PF01061	no	no	no	no	no	no	no	no
type I	Feeding	Accumulibacter delftensis	AGS_LBE_MAGs_560_c_000000000036_9	no	no	K01992	ABC-2 type transporter [PF01061.28]	PF01061	no	no	no	no	no	no	no	no
type I	Feeding	Accumulibacter delftensis	AGS_LBE_MAGs_560_c_000000000036_14	K16568	exopolysaccharide production protein ExoZ	K01992	SGNH domain (fused to AT3 domains) [PF19040.4]; Acyltransferase family [PF01757.26]	PF19040	no	no	no	no	no	no	no	no
type I	Feeding	Accumulibacter delftensis	AGS_LBE_MAGs_560_c_000000000005_104	K01995	branched-chain amino acid transport system ATP-binding protein	K01995	ABC transporter [PF00005.31]	PF00005	no	livG	ABC transporters	branched-chain amino acid	branched-chain amino acid transport system ATP-binding protein		COG0411
type I	Feeding	Accumulibacter delftensis	AGS_LBE_MAGs_560_c_000000000013_37	K01995	branched-chain amino acid transport system ATP-binding protein	K01995	ABC transporter [PF00005.31]	PF00005	no	livG	ABC transporters	branched-chain amino acid	branched-chain amino acid transport system ATP-binding protein		COG0411
type I	Feeding	Accumulibacter delftensis	AGS_LBE_MAGs_560_c_000000000022_60	K01995	branched-chain amino acid transport system ATP-binding protein	K01995	ABC transporter [PF00005.31]	PF00005	no	livG	ABC transporters	branched-chain amino acid	branched-chain amino acid transport system ATP-binding protein		COG0411
type I	Feeding	Accumulibacter delftensis	AGS_LBE_MAGs_560_c_000000000005_102	K01998	branched-chain amino acid transport system permease protein	K01998	Branched-chain amino acid transport system / permease component [PF02653.20]	PF02653	no	livM	ABC transporters	branched-chain amino acid	branched-chain amino acid transport system permease protein		COG4177
type I	Feeding	Accumulibacter delftensis	AGS_LBE_MAGs_560_c_000000000013_36	K01998	branched-chain amino acid transport system permease protein	K01998	Branched-chain amino acid transport system / permease component [PF02653.20]	PF02653	no	livM	ABC transporters	branched-chain amino acid	branched-chain amino acid transport system permease protein		COG4177
type I	Feeding	Accumulibacter delftensis	AGS_LBE_MAGs_560_c_000000000022_61	K01998	branched-chain amino acid transport system permease protein	K01998	Branched-chain amino acid transport system / permease component [PF02653.20]; Domain of unknown function (DUF3382) [PF11862.12]	PF02653	no	livM	ABC transporters	branched-chain amino acid	branched-chain amino acid transport system permease protein		COG4177
type I	Feeding	Accumulibacter delftensis	AGS_LBE_MAGs_560_c_000000000004_46	K02004	putative ABC transport system permease protein	K02004	MacB-like periplasmic core domain [PF12704.11]; FtsX-like permease family [PF02687.25]	PF12704	no	no	no	no	no	no	no	no
type I	Feeding	Accumulibacter delftensis	AGS_LBE_MAGs_560_c_000000000004_56	K02004	putative ABC transport system permease protein	K02004	FtsX-like permease family [PF02687.25]	PF02687	no	no	no	no	no	no	no	no
type I	Feeding	Accumulibacter delftensis	AGS_LBE_MAGs_560_c_000000000010_42	K02004	putative ABC transport system permease protein	K02004	no	no	no	no	no	no	no	no	no	no
type I	Feeding	Accumulibacter delftensis	AGS_LBE_MAGs_560_c_000000000018_83	K02004	putative ABC transport system permease protein	K02004	FtsX-like permease family [PF02687.25]	PF02687	no	no	no	no	no	no	no	no
type I	Feeding	Accumulibacter delftensis	AGS_LBE_MAGs_560_c_000000000029_15	K02004	putative ABC transport system permease protein	K02004	MacB-like periplasmic core domain [PF12704.11]; FtsX-like permease family [PF02687.25]	PF12704	no	no	no	no	no	no	no	no
type I	Feeding	Accumulibacter delftensis	AGS_LBE_MAGs_560_c_000000000029_20	K02004	putative ABC transport system permease protein	K02004	no	no	no	no	no	no	no	no	no	no
type I	Feeding	Accumulibacter delftensis	AGS_LBE_MAGs_560_c_000000000029_21	K02004	putative ABC transport system permease protein	K02004	FtsX-like permease family [PF02687.25]	PF02687	no	no	no	no	no	no	no	no
type I	Feeding	Accumulibacter delftensis	AGS_LBE_MAGs_560_c_000000000032_41	K02004	putative ABC transport system permease protein	K02004	no	no	no	no	no	no	no	no	no	no
type I	Feeding	Accumulibacter delftensis	AGS_LBE_MAGs_560_c_000000000004_58	K02005	HlyD family secretion protein	K02005	Barrel-sandwich domain of CusB or HlyD membrane-fusion [PF16576.9]; HlyD family secretion protein [PF13437.10]; Cation efflux system protein CusB domain 1 [PF00529.24]	PF16576	no	no	no	no	no	no	no	no
type I	Feeding	Accumulibacter delftensis	AGS_LBE_MAGs_560_c_000000000010_43	K02005	HlyD family secretion protein	K02005	Barrel-sandwich domain of CusB or HlyD membrane-fusion [PF16576.9]; HlyD family secretion protein [PF13437.10]; Cation efflux system protein CusB domain 1 [PF00529.24]	PF16576	no	no	no	no	no	no	no	no
type I	Feeding	Accumulibacter delftensis	AGS_LBE_MAGs_560_c_000000000029_13	K02005	HlyD family secretion protein	K02005	Barrel-sandwich domain of CusB or HlyD membrane-fusion [PF16576.9]; HlyD family secretion protein [PF13437.10]; Cation efflux system protein CusB domain 1 [PF00529.24]	PF16576	no	no	no	no	no	no	no	no
type I	Feeding	Accumulibacter delftensis	AGS_LBE_MAGs_560_c_000000000014_89	K02010	iron(III) transport system ATP-binding protein [EC:7.2.2.7]	K02010	ABC transporter [PF00005.31]; RecF/RecN/SMC N terminal domain [PF02463.23]	PF00005	no	afuC, fdpC	ABC transporters	iron (III)	iron(III) transport system ATP-binding protein [EC:7.2.2.7]		COG3842
type I	Feeding	Accumulibacter delftensis	AGS_LBE_MAGs_560_c_000000000014_88	K02011	iron(III) transport system permease protein	K02011	Binding-protein-dependent transport system inner membrane component [PF00528.26]	PF00528	no	afuB, fdpB	ABC transporters	iron (III)	iron(III) transport system permease protein		COG1178
type I	Feeding	Accumulibacter delftensis	AGS_LBE_MAGs_560_c_000000000014_87	K02012	iron(III) transport system substrate-binding protein	K02012	Bacterial extracellular solute-binding protein [PF13343.10]; Bacterial extracellular solute-binding protein [PF13416.10]; Bacterial extracellular solute-binding protein [PF13531.10]; Bacterial extracellular solute-binding protein [PF01547.29]	PF13343	no	afuA, fdpA	ABC transporters	iron (III)	iron(III) transport system substrate-binding protein		COG1840
type I	Feeding	Accumulibacter delftensis	AGS_LBE_MAGs_560_c_000000000003_2	K02013	iron complex transport system ATP-binding protein [EC:7.2.2.-]	K02013	ABC transporter [PF00005.31]; RecF/RecN/SMC N terminal domain [PF02463.23]	PF00005	no	no	no	no	no	no	no	no
type I	Feeding	Accumulibacter delftensis	AGS_LBE_MAGs_560_c_000000000006_65	K02020	molybdate transport system substrate-binding protein	K02020	Bacterial extracellular solute-binding protein [PF13531.10]	PF13531	no	no	no	no	no	no	no	no
type I	Feeding	Accumulibacter delftensis	AGS_LBE_MAGs_560_c_000000000029_47	no	no	K02027	Bacterial extracellular solute-binding protein [PF13416.10]; Bacterial extracellular solute-binding protein [PF01547.29]	PF13416	no	no	no	no	no	no	no	no
type I	Feeding	Accumulibacter delftensis	AGS_LBE_MAGs_560_c_000000000005_34	K02036	phosphate transport system ATP-binding protein [EC:7.3.2.1]	K02036	ABC transporter [PF00005.31]	PF00005	no	pstB	Polyphosphate	P transporter	Phosphate import ATP-binding protein PstB	7.3.2.1	COG1117
type I	Feeding	Accumulibacter delftensis	AGS_LBE_MAGs_560_c_000000000056_6	K02036	phosphate transport system ATP-binding protein [EC:7.3.2.1]	K02036	ABC transporter [PF00005.31]	PF00005	no	pstB	Polyphosphate	P transporter	Phosphate import ATP-binding protein PstB	7.3.2.1	COG1117
type I	Feeding	Accumulibacter delftensis	AGS_LBE_MAGs_560_c_000000000056_7	K02036	phosphate transport system ATP-binding protein [EC:7.3.2.1]	K02036	ABC transporter [PF00005.31]	PF00005	no	pstB	Polyphosphate	P transporter	Phosphate import ATP-binding protein PstB	7.3.2.1	COG1117
type I	Feeding	Accumulibacter delftensis	AGS_LBE_MAGs_560_c_000000000005_36	K02037	phosphate transport system permease protein	K02037	Binding-protein-dependent transport system inner membrane component [PF00528.26]	PF00528	no	pstC	Polyphosphate	P transporter	Phosphate transport system permease protein PstC		COG0573
type I	Feeding	Accumulibacter delftensis	AGS_LBE_MAGs_560_c_000000000056_9	K02037	phosphate transport system permease protein	K02037	Binding-protein-dependent transport system inner membrane component [PF00528.26]	PF00528	no	pstC	Polyphosphate	P transporter	Phosphate transport system permease protein PstC		COG0573
type I	Feeding	Accumulibacter delftensis	AGS_LBE_MAGs_560_c_000000000005_35	K02038	phosphate transport system permease protein	K02038	Binding-protein-dependent transport system inner membrane component [PF00528.26]	PF00528	no	pstA	Polyphosphate	P transporter	phosphate ABC transporter permease protein PstA		COG0581
type I	Feeding	Accumulibacter delftensis	AGS_LBE_MAGs_560_c_000000000056_8	K02038	phosphate transport system permease protein	K02038	Binding-protein-dependent transport system inner membrane component [PF00528.26]	PF00528	no	pstA	Polyphosphate	P transporter	phosphate ABC transporter permease protein PstA		COG0581
type I	Feeding	Accumulibacter delftensis	AGS_LBE_MAGs_560_c_000000000013_88	K02039	phosphate transport system protein	K02039	PhoU domain [PF01895.23]	PF01895	no	phoU	Polyphosphate	P regulator	Phosphate-specific transport system accessory protein PhoU		COG0704
type I	Feeding	Accumulibacter delftensis	AGS_LBE_MAGs_560_c_000000000056_10	K02039	phosphate transport system protein	K02039	PhoU domain [PF01895.23]	PF01895	no	phoU	Polyphosphate	P regulator	Phosphate-specific transport system accessory protein PhoU		COG0704
type I	Feeding	Accumulibacter delftensis	AGS_LBE_MAGs_560_c_000000000014_16	K02042	phosphonate transport system permease protein	K02042	no	no	no	no	no	no	no	no	no	no
type I	Feeding	Accumulibacter delftensis	AGS_LBE_MAGs_560_c_000000000073_3	no	no	K02051	NMT1/THI5 like [PF09084.15]; NMT1-like family [PF13379.10]	PF09084	no	no	no	no	no	no	no	no
type I	Feeding	Accumulibacter delftensis	AGS_LBE_MAGs_560_c_000000000008_25	K02066	phospholipid/cholesterol/gamma-HCH transport system permease protein	K02066	Permease MlaE [PF02405.20]	PF02405	no	mlaE	ABC transporters	phospholipid	phospholipid/cholesterol/gamma-HCH transport system permease protein		COG0767
type I	Feeding	Accumulibacter delftensis	AGS_LBE_MAGs_560_c_000000000024_34	K02066	phospholipid/cholesterol/gamma-HCH transport system permease protein	K02066	Permease MlaE [PF02405.20]	PF02405	no	mlaE	ABC transporters	phospholipid	phospholipid/cholesterol/gamma-HCH transport system permease protein		COG0767
type I	Feeding	Accumulibacter delftensis	AGS_LBE_MAGs_560_c_000000000040_5	no	no	K02068	ABC transporter [PF00005.31]	PF00005	no	no	no	no	no	no	no	no
type I	Feeding	Accumulibacter delftensis	AGS_LBE_MAGs_560_c_000000000040_6	K02069	UDP-glucose/iron transport system permease protein	K02069	Uncharacterised protein family (UPF0014) [PF03649.17]	PF03649	no	no	no	no	no	no	no	no
type I	Feeding	Accumulibacter delftensis	AGS_LBE_MAGs_560_c_000000000005_33	K02074	zinc/manganese transport system ATP-binding protein	K02074	ABC transporter [PF00005.31]	PF00005	no	no	no	no	no	no	no	no
type I	Feeding	Accumulibacter delftensis	AGS_LBE_MAGs_560_c_000000000032_39	K02077	zinc/manganese transport system substrate-binding protein	K02077	Zinc-uptake complex component A periplasmic [PF01297.21]	PF01297	no	no	no	no	no	no	no	no
type I	Feeding	Accumulibacter delftensis	AGS_LBE_MAGs_560_c_000000000016_24	K02113	F-type H+-transporting ATPase subunit delta	K02113	ATP synthase delta (OSCP) subunit [PF00213.22]	PF00213	no	no	no	no	no	no	no	no
type I	Feeding	Accumulibacter delftensis	AGS_LBE_MAGs_560_c_000000000016_20	K02114	F-type H+-transporting ATPase subunit epsilon	K02114	ATP synthase, Delta/Epsilon chain, beta-sandwich domain [PF02823.20]	PF02823	no	no	no	no	no	no	no	no
type I	Feeding	Accumulibacter delftensis	AGS_LBE_MAGs_560_c_000000000016_28	no	no	K02116	no	no	no	no	no	no	no	no	no	no
type I	Feeding	Accumulibacter delftensis	AGS_LBE_MAGs_560_c_000000000008_130	K02188	cobalt-precorrin-5B (C1)-methyltransferase [EC:2.1.1.195]	K02188	CbiD [PF01888.21]	PF01888	no	no	no	no	no	no	no	no
type I	Feeding	Accumulibacter delftensis	AGS_LBE_MAGs_560_c_000000000001_103	K02195	heme exporter protein C	K02195	Cytochrome C assembly protein [PF01578.24]	PF01578	no	no	no	no	no	no	no	no
type I	Feeding	Accumulibacter delftensis	AGS_LBE_MAGs_560_c_000000000001_104	K02196	heme exporter protein D	K02196	Heme exporter protein D (CcmD) [PF04995.18]	PF04995	no	no	no	no	no	no	no	no
type I	Feeding	Accumulibacter delftensis	AGS_LBE_MAGs_560_c_000000000002_114	no	no	K02227	no	no	no	no	no	no	no	no	no	no
type I	Feeding	Accumulibacter delftensis	AGS_LBE_MAGs_560_c_000000000001_156	K02233	adenosylcobinamide-GDP ribazoletransferase [EC:2.7.8.26]	K02233	Cobalamin-5-phosphate synthase [PF02654.19]	PF02654	no	no	no	no	no	no	no	no
type I	Feeding	Accumulibacter delftensis	AGS_LBE_MAGs_560_c_000000000014_58	K02259	heme a synthase [EC:1.17.99.9]	K02259	Cytochrome oxidase assembly protein [PF02628.19]	PF02628	no	no	no	no	no	no	no	no
type I	Feeding	Accumulibacter delftensis	AGS_LBE_MAGs_560_c_000000000002_100	K02303	uroporphyrin-III C-methyltransferase [EC:2.1.1.107]	K02302	Tetrapyrrole (Corrin/Porphyrin) Methylases [PF00590.24]	PF00590	no	no	no	no	no	no	no	no
type I	Feeding	Accumulibacter delftensis	AGS_LBE_MAGs_560_c_000000000019_66	K02335	DNA polymerase I [EC:2.7.7.7]	K02335	DNA polymerase family A [PF00476.24]; 5'-3' exonuclease, N-terminal resolvase-like domain [PF02739.20]; 5'-3' exonuclease, C-terminal SAM fold [PF01367.24]; 3'-5' exonuclease [PF01612.24]	PF00476	no	no	no	no	no	no	no	no
type I	Feeding	Accumulibacter delftensis	AGS_LBE_MAGs_560_c_000000000017_105	K02377	GDP-L-fucose synthase [EC:1.1.1.271]	K02377	NAD dependent epimerase/dehydratase family [PF01370.25]; GDP-mannose 4,6 dehydratase [PF16363.9]; 3-beta hydroxysteroid dehydrogenase/isomerase family [PF01073.23]; RmlD substrate binding domain [PF04321.21]	PF01370	no	no	no	no	no	no	no	no
type I	Feeding	Accumulibacter delftensis	AGS_LBE_MAGs_560_c_000000000032_30	no	no	K02377	NAD dependent epimerase/dehydratase family [PF01370.25]; NAD(P)H-binding [PF13460.10]; NmrA-like family [PF05368.17]; 3-beta hydroxysteroid dehydrogenase/isomerase family [PF01073.23]; RmlD substrate binding domain [PF04321.21]; GDP-mannose 4,6 dehydratase [PF16363.9]	PF01370	no	no	no	no	no	no	no	no
type I	Feeding	Accumulibacter delftensis	AGS_LBE_MAGs_560_c_000000000001_204	K02410	flagellar motor switch protein FliG	K02410	FliG C-terminal domain [PF01706.20]; FliG N-terminal domain [PF14842.10]; FliG middle domain [PF14841.10]	PF01706	no	fliG	Flagellar assembly	C ring	flagellar motor switch proteinfliG
type I	Feeding	Accumulibacter delftensis	AGS_LBE_MAGs_560_c_000000000001_205	K02411	flagellar assembly protein FliH	K02411	Flagellar assembly protein FliH [PF02108.20]; Type 3 secretion system stator protein [PF06635.16]	PF02108	no	fliH	Flagellar assembly	Type III secretion system	flagellar assembly proteinfliH
type I	Feeding	Accumulibacter delftensis	AGS_LBE_MAGs_560_c_000000000001_211	K02417	flagellar motor switch protein FliN	K02417	Type III flagellar switch regulator (C-ring) FliN C-term [PF01052.24]; Flagellar motor switch protein FliN N-terminal [PF16973.9]	PF01052	no	fliN	Flagellar assembly	C ring	flagellar motor switch proteinfliN
type I	Feeding	Accumulibacter delftensis	AGS_LBE_MAGs_560_c_000000000001_132	K02434	aspartyl-tRNA(Asn)/glutamyl-tRNA(Gln) amidotransferase subunit B [EC:6.3.5.6 6.3.5.7]	K02434	GatB/GatE catalytic domain [PF02934.19]; GatB domain [PF02637.22]	PF02934	no	no	no	no	no	no	no	no
type I	Feeding	Accumulibacter delftensis	AGS_LBE_MAGs_560_c_000000000010_73	K02450	general secretion pathway protein A	K02450	AAA domain [PF13401.10]; ATPase domain predominantly from Archaea [PF01637.22]	PF13401	no	no	no	no	no	no	no	no
type I	Feeding	Accumulibacter delftensis	AGS_LBE_MAGs_560_c_000000000017_49	K02453	general secretion pathway protein D	K02453	Bacterial type II and III secretion system protein [PF00263.25]; Cohesin domain [PF00963.22]	PF00263	no	no	no	no	no	no	no	no
type I	Feeding	Accumulibacter delftensis	AGS_LBE_MAGs_560_c_000000000024_38	K12282	MSHA biogenesis protein MshL	K02453	Bacterial type II and III secretion system protein [PF00263.25]	PF00263	no	no	no	no	no	no	no	no
type I	Feeding	Accumulibacter delftensis	AGS_LBE_MAGs_560_c_000000000017_55	no	no	K02455	Type II secretion system (T2SS), protein F [PF00482.27]	PF00482	no	no	no	no	no	no	no	no
type I	Feeding	Accumulibacter delftensis	AGS_LBE_MAGs_560_c_000000000017_48	K02456	general secretion pathway protein G	K02456	no	no	no	no	no	no	no	no	no	no
type I	Feeding	Accumulibacter delftensis	AGS_LBE_MAGs_560_c_000000000017_56	K02456	general secretion pathway protein G	K02456	Type II secretion system (T2SS), protein G [PF08334.15]	PF08334	no	no	no	no	no	no	no	no
type I	Feeding	Accumulibacter delftensis	AGS_LBE_MAGs_560_c_000000000003_138	no	no	K02461	Predicted periplasmic protein (DUF2092) [PF09865.13]	PF09865	no	no	no	no	no	no	no	no
type I	Feeding	Accumulibacter delftensis	AGS_LBE_MAGs_560_c_000000000016_42	K02470	DNA gyrase subunit B [EC:5.6.2.2]	K02470	DNA gyrase B [PF00204.29]; DNA gyrase B subunit insert domain [PF18053.5]; DNA gyrase B subunit, carboxyl terminus [PF00986.25]; Toprim domain [PF01751.26]; GyrB, hook [PF21249.1]	PF00204	no	no	no	no	no	no	no	no
type I	Feeding	Accumulibacter delftensis	AGS_LBE_MAGs_560_c_000000000047_14	K02473	UDP-N-acetylglucosamine/UDP-N-acetylgalactosamine 4-epimerase [EC:5.1.3.7 5.1.3.-]	K02473	GDP-mannose 4,6 dehydratase [PF16363.9]; NAD dependent epimerase/dehydratase family [PF01370.25]; 3-beta hydroxysteroid dehydrogenase/isomerase family [PF01073.23]; Polysaccharide biosynthesis protein [PF02719.19]; NmrA-like family [PF05368.17]; Male sterility protein [PF07993.16]; RmlD substrate binding domain [PF04321.21]; NAD(P)H-binding [PF13460.10]	PF16363	no	no	no	no	no	no	no	no
type I	Feeding	Accumulibacter delftensis	AGS_LBE_MAGs_560_c_000000000047_15	K02474	UDP-N-acetyl-D-glucosamine/UDP-N-acetyl-D-galactosamine dehydrogenase [EC:1.1.1.136 1.1.1.-]	K02474	UDP-glucose/GDP-mannose dehydrogenase family, NAD binding domain [PF03721.18]; UDP-glucose/GDP-mannose dehydrogenase family, central domain [PF00984.23]; UDP-glucose/GDP-mannose dehydrogenase family, UDP binding domain [PF03720.19]	PF03721	no	wbpO	Extracellular matrix	B-band lipopolysaccharide	UDP-N-acetyl-D-glucosamine/UDP-N-acetyl-D-galactosamine dehydrogenase	1.1.1.36	COG0677
type I	Feeding	Accumulibacter delftensis	AGS_LBE_MAGs_560_c_000000000047_17	no	no	K02481	Sigma-54 interaction domain [PF14532.10]; Response regulator receiver domain [PF00072.28]; Bacterial regulatory protein, Fis family [PF02954.23]; Magnesium chelatase, subunit ChlI [PF01078.25]; AAA domain (dynein-related subfamily) [PF07728.18]; Helix-turn-helix domain [PF18024.5]	PF14532	no	no	no	no	no	no	no	no
type I	Feeding	Accumulibacter delftensis	AGS_LBE_MAGs_560_c_000000000001_52	K02482	two-component system, NtrC family, sensor kinase [EC:2.7.13.3]	K02482	Histidine kinase-, DNA gyrase B-, and HSP90-like ATPase [PF02518.30]; GHKL domain [PF14501.10]	PF02518	no	no	no	no	no	no	no	no
type I	Feeding	Accumulibacter delftensis	AGS_LBE_MAGs_560_c_000000000001_55	K02482	two-component system, NtrC family, sensor kinase [EC:2.7.13.3]	K02482	Histidine kinase-, DNA gyrase B-, and HSP90-like ATPase [PF02518.30]; GHKL domain [PF14501.10]; Hemerythrin HHE cation binding domain [PF01814.27]	PF02518	no	no	no	no	no	no	no	no
type I	Feeding	Accumulibacter delftensis	AGS_LBE_MAGs_560_c_000000000001_56	K02482	two-component system, NtrC family, sensor kinase [EC:2.7.13.3]	K02482	Histidine kinase-, DNA gyrase B-, and HSP90-like ATPase [PF02518.30]; PAS fold [PF00989.29]; PAS fold [PF08448.14]; PAS fold [PF08447.16]; PAS domain [PF14598.10]; PAS domain [PF13426.11]; GAF domain [PF13185.10]	PF02518	no	no	no	no	no	no	no	no
type I	Feeding	Accumulibacter delftensis	AGS_LBE_MAGs_560_c_000000000001_57	K02482	two-component system, NtrC family, sensor kinase [EC:2.7.13.3]	K02482	Histidine kinase-, DNA gyrase B-, and HSP90-like ATPase [PF02518.30]; PAS fold [PF00989.29]; PAS fold [PF08448.14]; PAS domain [PF13426.11]; PAS fold [PF12860.11]; PAS domain [PF13596.10]; PAS domain [PF13188.11]; PAS fold [PF08447.16]; GHKL domain [PF14501.10]	PF02518	no	no	no	no	no	no	no	no
type I	Feeding	Accumulibacter delftensis	AGS_LBE_MAGs_560_c_000000000015_43	K02482	two-component system, NtrC family, sensor kinase [EC:2.7.13.3]	K02482	Histidine kinase-, DNA gyrase B-, and HSP90-like ATPase [PF02518.30]; PAS fold [PF08448.14]; PAS fold [PF00989.29]; PAS domain [PF13426.11]; GHKL domain [PF14501.10]; PAS domain [PF13596.10]	PF02518	no	no	no	no	no	no	no	no
type I	Feeding	Accumulibacter delftensis	AGS_LBE_MAGs_560_c_000000000025_36	K02482	two-component system, NtrC family, sensor kinase [EC:2.7.13.3]	K02482	Histidine kinase-, DNA gyrase B-, and HSP90-like ATPase [PF02518.30]; PAS fold [PF00989.29]; PAS domain [PF13426.11]; PAS fold [PF08448.14]; UPF0242 C-terminal PAS-like domain [PF18095.5]; GHKL domain [PF14501.10]; PAS domain [PF13188.11]; PAS domain [PF13596.10]	PF02518	no	no	no	no	no	no	no	no
type I	Feeding	Accumulibacter delftensis	AGS_LBE_MAGs_560_c_000000000028_53	K02482	two-component system, NtrC family, sensor kinase [EC:2.7.13.3]	K02482	Histidine kinase-, DNA gyrase B-, and HSP90-like ATPase [PF02518.30]; GHKL domain [PF14501.10]	PF02518	no	no	no	no	no	no	no	no
type I	Feeding	Accumulibacter delftensis	AGS_LBE_MAGs_560_c_000000000003_141	K02484	two-component system, OmpR family, sensor kinase [EC:2.7.13.3]	K02484	Histidine kinase-, DNA gyrase B-, and HSP90-like ATPase [PF02518.30]; Two-component sensor kinase N-terminal [PF08521.14]; His Kinase A (phospho-acceptor) domain [PF00512.29]; GHKL domain [PF14501.10]	PF02518	no	no	no	no	no	no	no	no
type I	Feeding	Accumulibacter delftensis	AGS_LBE_MAGs_560_c_000000000004_141	no	no	K02484	Histidine kinase-, DNA gyrase B-, and HSP90-like ATPase [PF02518.30]; His Kinase A (phospho-acceptor) domain [PF00512.29]; HAMP domain [PF00672.29]	PF02518	no	no	no	no	no	no	no	no
type I	Feeding	Accumulibacter delftensis	AGS_LBE_MAGs_560_c_000000000038_2	no	no	K02487	Domain of unknown function (DUF4157) [PF13699.10]	PF13699	no	no	no	no	no	no	no	no
type I	Feeding	Accumulibacter delftensis	AGS_LBE_MAGs_560_c_000000000027_31	K02493	release factor glutamine methyltransferase [EC:2.1.1.297]	K02493	Methyltransferase small domain [PF05175.18]; PrmC N-terminal domain [PF17827.5]; Methyltransferase domain [PF13847.10]; Methyltransferase domain [PF13649.10]; Ribosomal protein L11 methyltransferase (PrmA) [PF06325.17]; N-6 DNA Methylase [PF02384.20]; Conserved hypothetical protein 95 [PF03602.19]; ubiE/COQ5 methyltransferase family [PF01209.22]; Tellurite resistance protein TehB [PF03848.18]; RN…	PF05175	no	no	no	no	no	no	no	no
type I	Feeding	Accumulibacter delftensis	AGS_LBE_MAGs_560_c_000000000027_41	K02496	uroporphyrin-III C-methyltransferase [EC:2.1.1.107]	K02496	HemX, putative uroporphyrinogen-III C-methyltransferase [PF04375.18]	PF04375	no	no	no	no	no	no	no	no
type I	Feeding	Accumulibacter delftensis	AGS_LBE_MAGs_560_c_000000000027_42	K02498	HemY protein	K02498	HemY protein N-terminus [PF07219.17]	PF07219	no	no	no	no	no	no	no	no
type I	Feeding	Accumulibacter delftensis	AGS_LBE_MAGs_560_c_000000000006_30	K02500	imidazole glycerol-phosphate synthase subunit HisF [EC:4.3.2.10]	K02500	Histidine biosynthesis protein [PF00977.25]	PF00977	no	no	no	no	no	no	no	no
type I	Feeding	Accumulibacter delftensis	AGS_LBE_MAGs_560_c_000000000006_142	no	no	K02500	Histidine biosynthesis protein [PF00977.25]	PF00977	no	no	no	no	no	no	no	no
type I	Feeding	Accumulibacter delftensis	AGS_LBE_MAGs_560_c_000000000006_28	K02501	imidazole glycerol-phosphate synthase subunit HisH [EC:4.3.2.10]	K02501	Glutamine amidotransferase class-I [PF00117.32]	PF00117	no	no	no	no	no	no	no	no
type I	Feeding	Accumulibacter delftensis	AGS_LBE_MAGs_560_c_000000000006_143	K02501	imidazole glycerol-phosphate synthase subunit HisH [EC:4.3.2.10]	K02501	Glutamine amidotransferase class-I [PF00117.32]; SNO glutamine amidotransferase family [PF01174.23]	PF00117	no	no	no	no	no	no	no	no
type I	Feeding	Accumulibacter delftensis	AGS_LBE_MAGs_560_c_000000000027_12	K02523	octaprenyl-diphosphate synthase [EC:2.5.1.90]	K02523	Polyprenyl synthetase [PF00348.21]	PF00348	no	no	no	no	no	no	no	no
type I	Feeding	Accumulibacter delftensis	AGS_LBE_MAGs_560_c_000000000019_51	K02527	3-deoxy-D-manno-octulosonic-acid transferase [EC:2.4.99.12 2.4.99.13 2.4.99.14 2.4.99.15]	K02527	3-Deoxy-D-manno-octulosonic-acid transferase (kdotransferase) [PF04413.20]	PF04413	no	no	no	no	no	no	no	no
type I	Feeding	Accumulibacter delftensis	AGS_LBE_MAGs_560_c_000000000012_4	K02528	16S rRNA (adenine1518-N6/adenine1519-N6)-dimethyltransferase [EC:2.1.1.182]	K02528	Ribosomal RNA adenine dimethylase [PF00398.24]	PF00398	no	no	no	no	no	no	no	no
type I	Feeding	Accumulibacter delftensis	AGS_LBE_MAGs_560_c_000000000009_11	K02535	UDP-3-O-[3-hydroxymyristoyl] N-acetylglucosamine deacetylase [EC:3.5.1.108]	K02535	UDP-3-O-acyl N-acetylglycosamine deacetylase [PF03331.17]	PF03331	no	no	no	no	no	no	no	no
type I	Feeding	Accumulibacter delftensis	AGS_LBE_MAGs_560_c_000000000001_110	K02569	cytochrome c-type protein NapC	K02569	NapC/NirT cytochrome c family, N-terminal region [PF03264.18]	PF03264	no	no	no	no	no	no	no	no
type I	Feeding	Accumulibacter delftensis	AGS_LBE_MAGs_560_c_000000000002_170	K02573	ferredoxin-type protein NapG	K02573	4Fe-4S dicluster domain [PF12838.11]; 4Fe-4S dicluster domain [PF13187.10]; 4Fe-4S dicluster domain [PF14697.10]; 4Fe-4S dicluster domain [PF13237.10]; 4Fe-4S dicluster domain [PF13247.10]	PF12838	no	no	no	no	no	no	no	no
type I	Feeding	Accumulibacter delftensis	AGS_LBE_MAGs_560_c_000000000003_9	K02573	ferredoxin-type protein NapG	K02573	4Fe-4S dicluster domain [PF12838.11]; 4Fe-4S dicluster domain [PF13187.10]; 4Fe-4S dicluster domain [PF13247.10]; 4Fe-4S dicluster domain [PF13237.10]	PF12838	no	no	no	no	no	no	no	no
type I	Feeding	Accumulibacter delftensis	AGS_LBE_MAGs_560_c_000000000002_169	K02574	ferredoxin-type protein NapH	K02574	4Fe-4S dicluster domain [PF14697.10]; 4Fe-4S dicluster domain [PF13237.10]; 4Fe-4S dicluster domain [PF13187.10]; 4Fe-4S dicluster domain [PF12838.11]	PF14697	no	no	no	no	no	no	no	no
type I	Feeding	Accumulibacter delftensis	AGS_LBE_MAGs_560_c_000000000003_10	K02574	ferredoxin-type protein NapH	K02574	4Fe-4S dicluster domain [PF14697.10]; 4Fe-4S dicluster domain [PF12838.11]; 4Fe-4S dicluster domain [PF13187.10]; 4Fe-4S dicluster domain [PF13237.10]	PF14697	no	no	no	no	no	no	no	no
type I	Feeding	Accumulibacter delftensis	AGS_LBE_MAGs_560_c_000000000007_114	K02584	Nif-specific regulatory protein	K02584	Sigma-54 interaction domain [PF14532.10]; GAF domain [PF13185.10]; GAF domain [PF01590.30]; AAA domain (dynein-related subfamily) [PF07728.18]; Magnesium chelatase, subunit ChlI [PF01078.25]	PF14532	no	no	no	no	no	no	no	no
type I	Feeding	Accumulibacter delftensis	AGS_LBE_MAGs_560_c_000000000007_129	K02586	nitrogenase molybdenum-iron protein alpha chain [EC:1.18.6.1]	K02586	Nitrogenase component 1 type Oxidoreductase [PF00148.23]	PF00148	no	nifD	nitrogen fixation	nitrogen fixation	nitrogenase molybdenum-iron protein alpha chain [EC:1.18.6.1]	1.18.6.1	COG2710
type I	Feeding	Accumulibacter delftensis	AGS_LBE_MAGs_560_c_000000000007_130	K02591	nitrogenase molybdenum-iron protein beta chain [EC:1.18.6.1]	K02591	Nitrogenase component 1 type Oxidoreductase [PF00148.23]; Domain of unknown function (DUF3364) [PF11844.12]	PF00148	no	nifK	nitrogen fixation	nitrogen fixation	nitrogenase molybdenum-iron protein beta chain [EC:1.18.6.1]	1.18.6.1	COG2710
type I	Feeding	Accumulibacter delftensis	AGS_LBE_MAGs_560_c_000000000007_115	K02597	nitrogen fixation protein NifZ	K02597	NifZ domain [PF04319.17]	PF04319	no	no	no	no	no	no	no	no
type I	Feeding	Accumulibacter delftensis	AGS_LBE_MAGs_560_c_000000000001_150	no	no	K02621	DNA gyrase/topoisomerase IV, subunit A [PF00521.24]	PF00521	no	no	no	no	no	no	no	no
type I	Feeding	Accumulibacter delftensis	AGS_LBE_MAGs_560_c_000000000008_111	no	no	K02650	no	no	no	pilA	Pilus system	Pilus assembly proteins	type IV pilus assembly protein PilA
type I	Feeding	Accumulibacter delftensis	AGS_LBE_MAGs_560_c_000000000009_127	K02654	leader peptidase (prepilin peptidase) / N-methyltransferase [EC:3.4.23.43 2.1.1.-]	K02654	Bacterial Peptidase A24 N-terminal domain [PF06750.17]; Type IV leader peptidase family [PF01478.22]	PF06750	no	pilD	Pilus system	Pilus assembly proteins	leader peptidase (prepilin peptidase) / N-methyltransferase [EC:3.4.23.43 2.1.1.-]	3.4.23.43
type I	Feeding	Accumulibacter delftensis	AGS_LBE_MAGs_560_c_000000000011_53	K02655	type IV pilus assembly protein PilE	K02655	Type IV minor pilin ComP, DNA uptake sequence receptor [PF16732.9]	PF16732	no	pilE	Pilus system	Pilus assembly proteins	type IV pilus assembly protein PilE
type I	Feeding	Accumulibacter delftensis	AGS_LBE_MAGs_560_c_000000000015_85	K02656	type IV pilus assembly protein PilF	K02656	Tetratricopeptide repeat [PF13429.10]; Tetratricopeptide repeat [PF13371.10]; Tetratricopeptide repeat [PF13432.10]	PF13429	no	pilF	Pilus system	Pilus assembly proteins	type IV pilus assembly protein PilF
type I	Feeding	Accumulibacter delftensis	AGS_LBE_MAGs_560_c_000000000027_14	K02668	two-component system, NtrC family, sensor histidine kinase PilS [EC:2.7.13.3]	K02668	Histidine kinase-, DNA gyrase B-, and HSP90-like ATPase [PF02518.30]; His Kinase A (phospho-acceptor) domain [PF00512.29]	PF02518	no	pilS	Pilus system	Twitching motility proteins	two-component system NtrC family sensor histidine kinase PilS	2.7.13.3
type I	Feeding	Accumulibacter delftensis	AGS_LBE_MAGs_560_c_000000000011_55	K02671	type IV pilus assembly protein PilV	K02671	no	no	no	pilV	Pilus system	Pilus assembly proteins	type IV pilus assembly protein PilV
type I	Feeding	Accumulibacter delftensis	AGS_LBE_MAGs_560_c_000000000011_56	K02672	type IV pilus assembly protein PilW	K02672	Type IV Pilus-assembly protein W [PF16074.9]	PF16074	no	pilW	Pilus system	Pilus assembly proteins	type IV pilus assembly protein PilW
type I	Feeding	Accumulibacter delftensis	AGS_LBE_MAGs_560_c_000000000011_57	K02673	type IV pilus assembly protein PilX	K02673	no	no	no	pilX	Pilus system	Pilus assembly proteins	type IV pilus assembly protein PilX
type I	Feeding	Accumulibacter delftensis	AGS_LBE_MAGs_560_c_000000000011_58	K02674	type IV pilus assembly protein PilY1	K02674	Neisseria PilC beta-propeller domain [PF05567.15]	PF05567	no	pilY1	Pilus system	Pilus assembly proteins	type IV pilus assembly protein PilY1
type I	Feeding	Accumulibacter delftensis	AGS_LBE_MAGs_560_c_000000000004_98	K02687	ribosomal protein L11 methyltransferase [EC:2.1.1.-]	K02687	Ribosomal protein L11 methyltransferase (PrmA) [PF06325.17]; Methyltransferase small domain [PF05175.18]; Methyltransferase domain [PF13489.10]; Methyltransferase domain [PF13847.10]; N-6 DNA Methylase [PF02384.20]; Methionine biosynthesis protein MetW [PF07021.16]; Protein-L-isoaspartate(D-aspartate) O-methyltransferase (PCMT) [PF01135.23]; Putative RNA methylase family UPF0020 [PF01170.22]; Met…	PF06325	no	no	no	no	no	no	no	no
type I	Feeding	Accumulibacter delftensis	AGS_LBE_MAGs_560_c_000000000013_53	K02825	pyrimidine operon attenuation protein / uracil phosphoribosyltransferase [EC:2.4.2.9]	K02825	Phosphoribosyl transferase domain [PF00156.31]	PF00156	no	no	no	no	no	no	no	no
type I	Feeding	Accumulibacter delftensis	AGS_LBE_MAGs_560_c_000000000072_9	K02834	ribosome-binding factor A	K02834	Ribosome-binding factor A [PF02033.22]	PF02033	no	no	no	no	no	no	no	no
type I	Feeding	Accumulibacter delftensis	AGS_LBE_MAGs_560_c_000000000019_52	K02841	lipopolysaccharide heptosyltransferase I [EC:2.4.99.23]	K02841	Glycosyltransferase family 9 (heptosyltransferase) [PF01075.21]	PF01075	no	no	no	no	no	no	no	no
type I	Feeding	Accumulibacter delftensis	AGS_LBE_MAGs_560_c_000000000014_31	K02851	UDP-GlcNAc:undecaprenyl-phosphate/decaprenyl-phosphate GlcNAc-1-phosphate transferase [EC:2.7.8.33 2.7.8.35]	K02851	Glycosyl transferase family 4 [PF00953.25]	PF00953	no	no	no	no	no	no	no	no
type I	Feeding	Accumulibacter delftensis	AGS_LBE_MAGs_560_c_000000000005_71	K02904	large subunit ribosomal protein L29	K02904	Ribosomal L29 protein [PF00831.27]	PF00831	no	no	no	no	no	no	no	no
type I	Feeding	Accumulibacter delftensis	AGS_LBE_MAGs_560_c_000000000011_62	K02913	large subunit ribosomal protein L33	K02913	Ribosomal protein L33 [PF00471.24]	PF00471	no	no	no	no	no	no	no	no
type I	Feeding	Accumulibacter delftensis	AGS_LBE_MAGs_560_c_000000000033_5	K02956	small subunit ribosomal protein S15	K02956	Ribosomal protein S15 [PF00312.26]	PF00312	no	no	no	no	no	no	no	no
type I	Feeding	Accumulibacter delftensis	AGS_LBE_MAGs_560_c_000000000019_47	K02968	small subunit ribosomal protein S20	K02968	Ribosomal protein S20 [PF01649.22]	PF01649	no	no	no	no	no	no	no	no
type I	Feeding	Accumulibacter delftensis	AGS_LBE_MAGs_560_c_000000000002_186	K03070	preprotein translocase subunit SecA [EC:7.4.2.8]	K03070	SecA DEAD-like domain [PF07517.18]; SecA P-loop domain [PF21090.1]; SecA preprotein cross-linking domain [PF01043.24]	PF07517	no	secA	Quorum sensing	translocase	preprotein translocase subunit SecA	7.4.2.8
type I	Feeding	Accumulibacter delftensis	AGS_LBE_MAGs_560_c_000000000002_186	K03070	preprotein translocase subunit SecA [EC:7.4.2.8]	K03070	SecA DEAD-like domain [PF07517.18]; SecA P-loop domain [PF21090.1]; SecA preprotein cross-linking domain [PF01043.24]	PF07517	no	secA	Quorum sensing	translocase	preprotein translocase subunit SecA	7.4.2.8
type I	Feeding	Accumulibacter delftensis	AGS_LBE_MAGs_560_c_000000000019_35	K03070	preprotein translocase subunit SecA [EC:7.4.2.8]	K03070	SecA DEAD-like domain [PF07517.18]; SecA P-loop domain [PF21090.1]; SecA Wing and Scaffold domain [PF07516.17]; SecA preprotein cross-linking domain [PF01043.24]; SEC-C motif [PF02810.19]	PF07517	no	secA	Quorum sensing	translocase	preprotein translocase subunit SecA	7.4.2.8
type I	Feeding	Accumulibacter delftensis	AGS_LBE_MAGs_560_c_000000000019_22	K03071	preprotein translocase subunit SecB	K03071	Preprotein translocase subunit SecB [PF02556.18]	PF02556	no	secB	Quorum sensing	translocase	preprotein translocase subunit SecB
type I	Feeding	Accumulibacter delftensis	AGS_LBE_MAGs_560_c_000000000011_29	K03074	preprotein translocase subunit SecF	K03074	Protein export membrane protein [PF02355.20]	PF02355	no	no	no	no	no	no	no	no
type I	Feeding	Accumulibacter delftensis	AGS_LBE_MAGs_560_c_000000000052_9	K03093	RNA polymerase sigma factor	K03087	Sigma-70 region 3 [PF04539.20]; Sigma-70 factor, region 1.2 [PF00140.24]; Sigma-70, region 4 [PF04545.20]	PF04539	no	no	no	no	no	no	no	no
type I	Feeding	Accumulibacter delftensis	AGS_LBE_MAGs_560_c_000000000002_49	K03088	RNA polymerase sigma-70 factor, ECF subfamily	K03088	ECF sigma factor [PF07638.15]; Sigma-70 region 2 [PF04542.18]; Sigma-70, region 4 [PF08281.16]; Sigma-70, region 4 [PF04545.20]; Helix-turn-helix domain [PF12645.11]	PF07638	no	no	no	no	no	no	no	no
type I	Feeding	Accumulibacter delftensis	AGS_LBE_MAGs_560_c_000000000005_27	K03088	RNA polymerase sigma-70 factor, ECF subfamily	K03088	Sigma-70 region 2 [PF04542.18]; Sigma-70, region 4 [PF08281.16]	PF04542	no	no	no	no	no	no	no	no
type I	Feeding	Accumulibacter delftensis	AGS_LBE_MAGs_560_c_000000000017_77	no	no	K03088	Sigma-70, region 4 [PF08281.16]; Sigma-70, region 4 [PF04545.20]; ECF sigma factor [PF07638.15]; Sigma-70 region 2 [PF04542.18]	PF08281	no	no	no	no	no	no	no	no
type I	Feeding	Accumulibacter delftensis	AGS_LBE_MAGs_560_c_000000000009_134	K03089	RNA polymerase sigma-32 factor	K03089	Sigma-70, region 4 [PF04545.20]	PF04545	no	no	no	no	no	no	no	no
type I	Feeding	Accumulibacter delftensis	AGS_LBE_MAGs_560_c_000000000041_24	no	no	K03089	no	no	no	no	no	no	no	no	no	no
type I	Feeding	Accumulibacter delftensis	AGS_LBE_MAGs_560_c_000000000041_26	K03089	RNA polymerase sigma-32 factor	K03089	Sigma-70, region 4 [PF04545.20]	PF04545	no	no	no	no	no	no	no	no
type I	Feeding	Accumulibacter delftensis	AGS_LBE_MAGs_560_c_000000000011_49	K03101	signal peptidase II [EC:3.4.23.36]	K03101	Signal peptidase (SPase) II [PF01252.22]	PF01252	no	no	no	no	no	no	no	no
type I	Feeding	Accumulibacter delftensis	AGS_LBE_MAGs_560_c_000000000001_14	K03106	signal recognition particle subunit SRP54 [EC:3.6.5.4]	K03106	SRP54-type protein, GTPase domain [PF00448.26]; Signal peptide binding domain [PF02978.23]; SRP54-type protein, helical bundle domain [PF02881.23]	PF00448	no	SRP54	Quorum sensing		sigl recognition particle subunit SRP54	3.6.5.4
type I	Feeding	Accumulibacter delftensis	AGS_LBE_MAGs_560_c_000000000004_126	K03113	translation initiation factor 1	K03113	Translation initiation factor SUI1 [PF01253.26]	PF01253	no	no	no	no	no	no	no	no
type I	Feeding	Accumulibacter delftensis	AGS_LBE_MAGs_560_c_000000000072_8	K03177	tRNA pseudouridine55 synthase [EC:5.4.99.25]	K03177	TruB family pseudouridylate synthase (N terminal domain) [PF01509.22]; tRNA pseudouridylate synthase B C-terminal domain [PF16198.9]; Pseudouridine synthase II TruB, C-terminal [PF09157.15]	PF01509	no	no	no	no	no	no	no	no
type I	Feeding	Accumulibacter delftensis	AGS_LBE_MAGs_560_c_000000000003_44	K03179	4-hydroxybenzoate polyprenyltransferase [EC:2.5.1.39]	K03179	UbiA prenyltransferase family [PF01040.22]	PF01040	no	no	no	no	no	no	no	no
type I	Feeding	Accumulibacter delftensis	AGS_LBE_MAGs_560_c_000000000014_35	K03218	23S rRNA (guanosine2251-2'-O)-methyltransferase [EC:2.1.1.185]	K03218	SpoU rRNA Methylase family [PF00588.23]; RNA 2'-O ribose methyltransferase substrate binding [PF08032.16]	PF00588	no	no	no	no	no	no	no	no
type I	Feeding	Accumulibacter delftensis	AGS_LBE_MAGs_560_c_000000000009_32	K03271	D-sedoheptulose 7-phosphate isomerase [EC:5.3.1.28]	K03271	SIS domain [PF13580.10]; SIS domain [PF01380.26]	PF13580	no	no	no	no	no	no	no	no
type I	Feeding	Accumulibacter delftensis	AGS_LBE_MAGs_560_c_000000000022_42	no	no	K03272	Cytidylyltransferase-like [PF01467.30]	PF01467	no	no	no	no	no	no	no	no
type I	Feeding	Accumulibacter delftensis	AGS_LBE_MAGs_560_c_000000000020_65	K03274	ADP-L-glycero-D-manno-heptose 6-epimerase [EC:5.1.3.20]	K03274	NAD dependent epimerase/dehydratase family [PF01370.25]; GDP-mannose 4,6 dehydratase [PF16363.9]; RmlD substrate binding domain [PF04321.21]; 3-beta hydroxysteroid dehydrogenase/isomerase family [PF01073.23]; Polysaccharide biosynthesis protein [PF02719.19]	PF01370	no	no	no	no	no	no	no	no
type I	Feeding	Accumulibacter delftensis	AGS_LBE_MAGs_560_c_000000000004_3	no	no	K03281	Voltage gated chloride channel [PF00654.24]	PF00654	no	no	no	no	no	no	no	no
type I	Feeding	Accumulibacter delftensis	AGS_LBE_MAGs_560_c_000000000019_45	no	no	K03285	Gram-negative porin [PF13609.10]; Gram-negative porin [PF00267.25]	PF13609	no	no	no	no	no	no	no	no
type I	Feeding	Accumulibacter delftensis	AGS_LBE_MAGs_560_c_000000000019_46	no	no	K03285	Gram-negative porin [PF13609.10]; Gram-negative porin [PF00267.25]	PF13609	no	no	no	no	no	no	no	no
type I	Feeding	Accumulibacter delftensis	AGS_LBE_MAGs_560_c_000000000002_87	no	no	K03306	Phosphate transporter family [PF01384.24]	PF01384	no	pitA	Polyphosphate	P transporter	Low-affinity inorganic phosphate transporter 1		COG0306
type I	Feeding	Accumulibacter delftensis	AGS_LBE_MAGs_560_c_000000000007_33	K03306	inorganic phosphate transporter, PiT family	K03306	Phosphate transporter family [PF01384.24]	PF01384	no	pitA	Polyphosphate	P transporter	Low-affinity inorganic phosphate transporter 1		COG0306
type I	Feeding	Accumulibacter delftensis	AGS_LBE_MAGs_560_c_000000000013_103	K03306	inorganic phosphate transporter, PiT family	K03306	Phosphate transporter family [PF01384.24]	PF01384	no	pitA	Polyphosphate	P transporter	Low-affinity inorganic phosphate transporter 1		COG0306
type I	Feeding	Accumulibacter delftensis	AGS_LBE_MAGs_560_c_000000000032_19	K03306	inorganic phosphate transporter, PiT family	K03306	Phosphate transporter family [PF01384.24]	PF01384	no	pitA	Polyphosphate	P transporter	Low-affinity inorganic phosphate transporter 1		COG0306
type I	Feeding	Accumulibacter delftensis	AGS_LBE_MAGs_560_c_000000000005_132	K03308	neurotransmitter:Na+ symporter, NSS family	K03308	Sodium:neurotransmitter symporter family [PF00209.22]	PF00209	no	no	no	no	no	no	no	no
type I	Feeding	Accumulibacter delftensis	AGS_LBE_MAGs_560_c_000000000036_25	K03310	alanine or glycine:cation symporter, AGCS family	K03310	Sodium:alanine symporter family [PF01235.21]	PF01235	no	no	no	no	no	no	no	no
type I	Feeding	Accumulibacter delftensis	AGS_LBE_MAGs_560_c_000000000009_65	no	no	K03316	Sodium/hydrogen exchanger family [PF00999.25]	PF00999	no	no	no	no	no	no	no	no
type I	Feeding	Accumulibacter delftensis	AGS_LBE_MAGs_560_c_000000000002_75	no	no	K03319	Sodium:sulfate symporter transmembrane region [PF00939.23]	PF00939	no	no	no	no	no	no	no	no
type I	Feeding	Accumulibacter delftensis	AGS_LBE_MAGs_560_c_000000000001_199	K03321	sulfate permease, SulP family	K03321	Sulfate permease family [PF00916.24]; STAS domain [PF01740.25]	PF00916	no	no	no	no	no	no	no	no
type I	Feeding	Accumulibacter delftensis	AGS_LBE_MAGs_560_c_000000000002_92	K03321	sulfate permease, SulP family	K03321	Sulfate permease family [PF00916.24]; Cyclic nucleotide-binding domain [PF00027.33]	PF00916	no	no	no	no	no	no	no	no
type I	Feeding	Accumulibacter delftensis	AGS_LBE_MAGs_560_c_000000000036_27	K03321	sulfate permease, SulP family	K03321	Sulfate permease family [PF00916.24]; MnmE helical domain [PF12631.11]	PF00916	no	no	no	no	no	no	no	no
type I	Feeding	Accumulibacter delftensis	AGS_LBE_MAGs_560_c_000000000039_5	K03321	sulfate permease, SulP family	K03321	Sulfate permease family [PF00916.24]; Cyclic nucleotide-binding domain [PF00027.33]; STAS domain [PF01740.25]	PF00916	no	no	no	no	no	no	no	no
type I	Feeding	Accumulibacter delftensis	AGS_LBE_MAGs_560_c_000000000064_11	K03321	sulfate permease, SulP family	K03321	Sulfate permease family [PF00916.24]; STAS domain [PF01740.25]	PF00916	no	no	no	no	no	no	no	no
type I	Feeding	Accumulibacter delftensis	AGS_LBE_MAGs_560_c_000000000005_3	K03324	phosphate:Na+ symporter	K03324	Na+/Pi-cotransporter [PF02690.19]	PF02690	no	no	no	no	no	no	no	no
type I	Feeding	Accumulibacter delftensis	AGS_LBE_MAGs_560_c_000000000005_4	no	no	K03324	PhoU domain [PF01895.23]	PF01895	no	no	no	no	no	no	no	no
type I	Feeding	Accumulibacter delftensis	AGS_LBE_MAGs_560_c_000000000016_10	K03324	phosphate:Na+ symporter	K03324	Na+/Pi-cotransporter [PF02690.19]; PhoU domain [PF01895.23]	PF02690	no	no	no	no	no	no	no	no
type I	Feeding	Accumulibacter delftensis	AGS_LBE_MAGs_560_c_000000000001_174	K03427	type I restriction enzyme M protein [EC:2.1.1.72]	K03427	N-6 DNA Methylase [PF02384.20]	PF02384	no	no	no	no	no	no	no	no
type I	Feeding	Accumulibacter delftensis	AGS_LBE_MAGs_560_c_000000000003_128	K03427	type I restriction enzyme M protein [EC:2.1.1.72]	K03427	N-6 DNA Methylase [PF02384.20]; HsdM N-terminal domain [PF12161.12]; Putative RNA methylase family UPF0020 [PF01170.22]	PF02384	no	no	no	no	no	no	no	no
type I	Feeding	Accumulibacter delftensis	AGS_LBE_MAGs_560_c_000000000004_53	no	no	K03427	HsdM N-terminal domain [PF12161.12]	PF12161	no	no	no	no	no	no	no	no
type I	Feeding	Accumulibacter delftensis	AGS_LBE_MAGs_560_c_000000000004_77	K03427	type I restriction enzyme M protein [EC:2.1.1.72]	K03427	N-6 DNA Methylase [PF02384.20]; Type I restriction enzyme R protein N terminus (HSDR_N) [PF13588.10]; MmeI, DNA-methyltransferase domain [PF20473.2]; Eco57I restriction-modification methylase [PF07669.15]	PF02384	no	no	no	no	no	no	no	no
type I	Feeding	Accumulibacter delftensis	AGS_LBE_MAGs_560_c_000000000005_19	K03427	type I restriction enzyme M protein [EC:2.1.1.72]	K03427	N-6 DNA Methylase [PF02384.20]; HsdM N-terminal domain [PF12161.12]; MmeI, DNA-methyltransferase domain [PF20473.2]	PF02384	no	no	no	no	no	no	no	no
type I	Feeding	Accumulibacter delftensis	AGS_LBE_MAGs_560_c_000000000005_20	K03427	type I restriction enzyme M protein [EC:2.1.1.72]	K03427	N-6 DNA Methylase [PF02384.20]	PF02384	no	no	no	no	no	no	no	no
type I	Feeding	Accumulibacter delftensis	AGS_LBE_MAGs_560_c_000000000021_27	K03427	type I restriction enzyme M protein [EC:2.1.1.72]	K03427	N-6 DNA Methylase [PF02384.20]; HsdM N-terminal domain [PF12161.12]	PF02384	no	no	no	no	no	no	no	no
type I	Feeding	Accumulibacter delftensis	AGS_LBE_MAGs_560_c_000000000025_3	K03427	type I restriction enzyme M protein [EC:2.1.1.72]	K03427	N-6 DNA Methylase [PF02384.20]; HsdM N-terminal domain [PF12161.12]; Putative RNA methylase family UPF0020 [PF01170.22]; Methyltransferase small domain [PF05175.18]	PF02384	no	no	no	no	no	no	no	no
type I	Feeding	Accumulibacter delftensis	AGS_LBE_MAGs_560_c_000000000025_5	K03427	type I restriction enzyme M protein [EC:2.1.1.72]	K03427	N-6 DNA Methylase [PF02384.20]; HsdM N-terminal domain [PF12161.12]; Putative RNA methylase family UPF0020 [PF01170.22]; Methyltransferase small domain [PF05175.18]; MmeI, DNA-methyltransferase domain [PF20473.2]	PF02384	no	no	no	no	no	no	no	no
type I	Feeding	Accumulibacter delftensis	AGS_LBE_MAGs_560_c_000000000009_25	K03438	16S rRNA (cytosine1402-N4)-methyltransferase [EC:2.1.1.199]	K03438	MraW methylase family [PF01795.23]	PF01795	no	no	no	no	no	no	no	no
type I	Feeding	Accumulibacter delftensis	AGS_LBE_MAGs_560_c_000000000001_37	no	no	K03455	Sodium/hydrogen exchanger family [PF00999.25]; TrkA-N domain [PF02254.22]	PF00999	no	no	no	no	no	no	no	no
type I	Feeding	Accumulibacter delftensis	AGS_LBE_MAGs_560_c_000000000010_34	no	no	K03455	Sodium/hydrogen exchanger family [PF00999.25]; TrkA-N domain [PF02254.22]	PF00999	no	no	no	no	no	no	no	no
type I	Feeding	Accumulibacter delftensis	AGS_LBE_MAGs_560_c_000000000024_50	K03455	K+:H+ antiporter	K03455	Sodium/hydrogen exchanger family [PF00999.25]; TrkA-N domain [PF02254.22]	PF00999	no	no	no	no	no	no	no	no
type I	Feeding	Accumulibacter delftensis	AGS_LBE_MAGs_560_c_000000000009_37	K03498	trk/ktr system potassium uptake protein	K03498	Cation transport protein [PF02386.20]	PF02386	no	no	no	no	no	no	no	no
type I	Feeding	Accumulibacter delftensis	AGS_LBE_MAGs_560_c_000000000016_69	K03498	trk/ktr system potassium uptake protein	K03498	Cation transport protein [PF02386.20]	PF02386	no	no	no	no	no	no	no	no
type I	Feeding	Accumulibacter delftensis	AGS_LBE_MAGs_560_c_000000000016_68	K03499	trk/ktr system potassium uptake protein	K03499	TrkA-N domain [PF02254.22]	PF02254	no	no	no	no	no	no	no	no
type I	Feeding	Accumulibacter delftensis	AGS_LBE_MAGs_560_c_000000000021_46	K03524	BirA family transcriptional regulator, biotin operon repressor / biotin---[acetyl-CoA-carboxylase] ligase [EC:6.3.4.15]	K03524	Biotin/lipoate A/B protein ligase family [PF03099.23]; Biotin/lipoate A/B protein ligase family [PF16917.9]	PF03099	no	no	no	no	no	no	no	no
type I	Feeding	Accumulibacter delftensis	AGS_LBE_MAGs_560_c_000000000021_47	K03525	type III pantothenate kinase [EC:2.7.1.33]	K03525	Type III pantothenate kinase [PF03309.18]	PF03309	no	no	no	no	no	no	no	no
type I	Feeding	Accumulibacter delftensis	AGS_LBE_MAGs_560_c_000000000015_83	K03526	(E)-4-hydroxy-3-methylbut-2-enyl-diphosphate synthase [EC:1.17.7.1 1.17.7.3]	K03526	GcpE protein [PF04551.18]	PF04551	no	no	no	no	no	no	no	no
type I	Feeding	Accumulibacter delftensis	AGS_LBE_MAGs_560_c_000000000061_10	K03558	membrane protein required for colicin V production	K03558	Colicin V production protein [PF02674.20]	PF02674	no	no	no	no	no	no	no	no
type I	Feeding	Accumulibacter delftensis	AGS_LBE_MAGs_560_c_000000000009_110	K03559	biopolymer transport protein ExbD	K03560	Biopolymer transport protein ExbD/TolR [PF02472.20]	PF02472	no	no	no	no	no	no	no	no
type I	Feeding	Accumulibacter delftensis	AGS_LBE_MAGs_560_c_000000000009_109	K03562	biopolymer transport protein TolQ	K03562	MotA/TolQ/ExbB proton channel family [PF01618.20]	PF01618	no	no	no	no	no	no	no	no
type I	Feeding	Accumulibacter delftensis	AGS_LBE_MAGs_560_c_000000000009_109	K03562	biopolymer transport protein TolQ	K03562	MotA/TolQ/ExbB proton channel family [PF01618.20]	PF01618	no	no	no	no	no	no	no	no
type I	Feeding	Accumulibacter delftensis	AGS_LBE_MAGs_560_c_000000000001_129	K03569	rod shape-determining protein MreB and related proteins	K03569	MreB/Mbl protein [PF06723.17]; Hsp70 protein [PF00012.24]; Cell division protein FtsA [PF14450.10]; Actin [PF00022.23]; Type IV pilus assembly protein PilM; [PF11104.12]	PF06723	no	no	no	no	no	no	no	no
type I	Feeding	Accumulibacter delftensis	AGS_LBE_MAGs_560_c_000000000001_128	K03570	rod shape-determining protein MreC	K03570	rod shape-determining protein MreC [PF04085.18]	PF04085	no	no	no	no	no	no	no	no
type I	Feeding	Accumulibacter delftensis	AGS_LBE_MAGs_560_c_000000000024_58	K03578	ATP-dependent helicase HrpA [EC:3.6.4.13]	K03578	Domain of unknown function (DUF3418) [PF11898.12]; Oligonucleotide/oligosaccharide-binding (OB)-fold [PF07717.20]; Helicase associated domain (HA2), ratchet-like [PF21010.1]; Flavivirus DEAD domain [PF07652.18]	PF11898	no	no	no	no	no	no	no	no
type I	Feeding	Accumulibacter delftensis	AGS_LBE_MAGs_560_c_000000000026_44	K03580	ATP-dependent helicase HepA [EC:5.6.2.-]	K03580	SNF2-related domain [PF00176.27]; Helicase conserved C-terminal domain [PF00271.35]; Type III restriction enzyme, res subunit [PF04851.19]	PF00176	no	no	no	no	no	no	no	no
type I	Feeding	Accumulibacter delftensis	AGS_LBE_MAGs_560_c_000000000046_15	K03580	ATP-dependent helicase HepA [EC:5.6.2.-]	K03580	SNF2-related domain [PF00176.27]; Helicase conserved C-terminal domain [PF00271.35]; Type III restriction enzyme, res subunit [PF04851.19]	PF00176	no	no	no	no	no	no	no	no
type I	Feeding	Accumulibacter delftensis	AGS_LBE_MAGs_560_c_000000000036_15	K03581	exodeoxyribonuclease V alpha subunit [EC:3.1.11.5]	K03581	RecBCD enzyme subunit RecD, N-terminal domain [PF21185.1]; AAA domain [PF13604.10]; AAA domain [PF13245.10]; UvrD-like helicase C-terminal domain [PF13538.10]; PIF1-like helicase [PF05970.18]; ATP-dependent RecD-like DNA helicase SH3 domain [PF18335.5]	PF21185	no	no	no	no	no	no	no	no
type I	Feeding	Accumulibacter delftensis	AGS_LBE_MAGs_560_c_000000000038_28	K03581	exodeoxyribonuclease V alpha subunit [EC:3.1.11.5]	K03581	AAA domain [PF13604.10]; Helix-hairpin-helix containing domain [PF14490.10]; AAA domain [PF13245.10]; ATP-dependent RecD-like DNA helicase SH3 domain [PF18335.5]; PIF1-like helicase [PF05970.18]; UvrD-like helicase C-terminal domain [PF13538.10]; AAA domain [PF13086.10]	PF13604	no	no	no	no	no	no	no	no
type I	Feeding	Accumulibacter delftensis	AGS_LBE_MAGs_560_c_000000000041_11	K03581	exodeoxyribonuclease V alpha subunit [EC:3.1.11.5]	K03581	AAA domain [PF13604.10]; Helix-hairpin-helix containing domain [PF14490.10]; AAA domain [PF13245.10]; ATP-dependent RecD-like DNA helicase SH3 domain [PF18335.5]; PIF1-like helicase [PF05970.18]; UvrD-like helicase C-terminal domain [PF13538.10]; AAA domain [PF13086.10]; Helix-hairpin-helix domain [PF14520.10]	PF13604	no	no	no	no	no	no	no	no
type I	Feeding	Accumulibacter delftensis	AGS_LBE_MAGs_560_c_000000000036_16	K03582	exodeoxyribonuclease V beta subunit [EC:3.1.11.5]	K03582	UvrD/REP helicase N-terminal domain [PF00580.25]; UvrD-like helicase C-terminal domain [PF13361.10]	PF00580	no	no	no	no	no	no	no	no
type I	Feeding	Accumulibacter delftensis	AGS_LBE_MAGs_560_c_000000000036_17	K03583	exodeoxyribonuclease V gamma subunit [EC:3.1.11.5]	K03583	Exodeoxyribonuclease V, gamma subunit [PF04257.18]; RecC C-terminal domain [PF17946.5]	PF04257	no	no	no	no	no	no	no	no
type I	Feeding	Accumulibacter delftensis	AGS_LBE_MAGs_560_c_000000000009_24	K03586	cell division protein FtsL	K03586	Cell division protein FtsL [PF04999.17]	PF04999	no	no	no	no	no	no	no	no
type I	Feeding	Accumulibacter delftensis	AGS_LBE_MAGs_560_c_000000000009_23	K03587	cell division protein FtsI (penicillin-binding protein 3) [EC:3.4.16.4]	K03587	Penicillin binding protein transpeptidase domain [PF00905.26]; Penicillin-binding Protein dimerisation domain [PF03717.19]	PF00905	no	no	no	no	no	no	no	no
type I	Feeding	Accumulibacter delftensis	AGS_LBE_MAGs_560_c_000000000009_18	K03588	cell division protein FtsW	K03588	Cell cycle protein [PF01098.23]	PF01098	no	no	no	no	no	no	no	no
type I	Feeding	Accumulibacter delftensis	AGS_LBE_MAGs_560_c_000000000009_14	K03589	cell division protein FtsQ	K03589	Cell division protein FtsQ/DivIB, C-terminal [PF03799.19]; POTRA domain, FtsQ-type [PF08478.14]	PF03799	no	no	no	no	no	no	no	no
type I	Feeding	Accumulibacter delftensis	AGS_LBE_MAGs_560_c_000000000009_13	K03590	cell division protein FtsA	K03590	Cell division protein FtsA [PF14450.10]; SHS2 domain inserted in FTSA [PF02491.24]; MreB/Mbl protein [PF06723.17]; Type IV pilus assembly protein PilM; [PF11104.12]; Hsp70 protein [PF00012.24]	PF14450	no	no	no	no	no	no	no	no
type I	Feeding	Accumulibacter delftensis	AGS_LBE_MAGs_560_c_000000000017_61	K03602	exodeoxyribonuclease VII small subunit [EC:3.1.11.6]	K03602	Exonuclease VII small subunit [PF02609.20]	PF02609	no	no	no	no	no	no	no	no
type I	Feeding	Accumulibacter delftensis	AGS_LBE_MAGs_560_c_000000000007_10	no	no	K03606	Bacterial sugar transferase [PF02397.20]; CoA-binding domain [PF13727.10]	PF02397	no	no	no	no	no	no	no	no
type I	Feeding	Accumulibacter delftensis	AGS_LBE_MAGs_560_c_000000000027_48	K03608	cell division topological specificity factor	K03608	Septum formation topological specificity factor MinE [PF03776.18]	PF03776	no	no	no	no	no	no	no	no
type I	Feeding	Accumulibacter delftensis	AGS_LBE_MAGs_560_c_000000000027_49	K03609	septum site-determining protein MinD	K03609	NUBPL iron-transfer P-loop NTPase [PF10609.13]; AAA domain [PF13614.10]; Cellulose biosynthesis protein BcsQ [PF06564.16]; CobQ/CobB/MinD/ParA nucleotide binding domain [PF01656.27]; ATPase MipZ [PF09140.15]; VirC1 protein [PF07015.15]; Anion-transporting ATPase [PF02374.19]; 4Fe-4S iron sulfur cluster binding proteins, NifH/frxC family [PF00142.22]	PF10609	no	no	no	no	no	no	no	no
type I	Feeding	Accumulibacter delftensis	AGS_LBE_MAGs_560_c_000000000056_19	K03614	H+/Na+-translocating ferredoxin:NAD+ oxidoreductase subunit D [EC:7.1.1.11 7.2.1.2]	K03614	NQR2, RnfD, RnfE family [PF03116.19]	PF03116	no	no	no	no	no	no	no	no
type I	Feeding	Accumulibacter delftensis	AGS_LBE_MAGs_560_c_000000000039_23	K03620	Ni/Fe-hydrogenase 1 B-type cytochrome subunit	K03620	Prokaryotic cytochrome b561 [PF01292.24]	PF01292	no	no	no	no	no	no	no	no
type I	Feeding	Accumulibacter delftensis	AGS_LBE_MAGs_560_c_000000000005_25	K03630	DNA repair protein RadC	K03630	RadC-like JAB domain [PF04002.19]; UPF0758 N-terminal [PF20582.2]	PF04002	no	no	no	no	no	no	no	no
type I	Feeding	Accumulibacter delftensis	AGS_LBE_MAGs_560_c_000000000011_64	K03630	DNA repair protein RadC	K03630	RadC-like JAB domain [PF04002.19]; UPF0758 N-terminal [PF20582.2]	PF04002	no	no	no	no	no	no	no	no
type I	Feeding	Accumulibacter delftensis	AGS_LBE_MAGs_560_c_000000000025_8	K03631	DNA repair protein RecN (Recombination protein N)	K03631	RecF/RecN/SMC N terminal domain [PF02463.23]; AAA domain [PF13476.10]	PF02463	no	no	no	no	no	no	no	no
type I	Feeding	Accumulibacter delftensis	AGS_LBE_MAGs_560_c_000000000001_116	K03642	rare lipoprotein A	K03642	Lytic transglycolase [PF03330.22]	PF03330	no	no	no	no	no	no	no	no
type I	Feeding	Accumulibacter delftensis	AGS_LBE_MAGs_560_c_000000000001_124	K03642	rare lipoprotein A	K03642	Lytic transglycolase [PF03330.22]; SPOR domain [PF05036.17]	PF03330	no	no	no	no	no	no	no	no
type I	Feeding	Accumulibacter delftensis	AGS_LBE_MAGs_560_c_000000000001_167	K03643	LPS-assembly lipoprotein	K03643	Lipopolysaccharide-assembly [PF04390.16]	PF04390	no	no	no	no	no	no	no	no
type I	Feeding	Accumulibacter delftensis	AGS_LBE_MAGs_560_c_000000000004_48	no	no	K03655	no	no	no	no	no	no	no	no	no	no
type I	Feeding	Accumulibacter delftensis	AGS_LBE_MAGs_560_c_000000000004_49	no	no	K03655	no	no	no	no	no	no	no	no	no	no
type I	Feeding	Accumulibacter delftensis	AGS_LBE_MAGs_560_c_000000000005_40	K03655	ATP-dependent DNA helicase RecG [EC:5.6.2.4]	K03655	RecG wedge domain [PF17191.8]; ATP-dependent DNA helicase RecG, domain 3, C-terminal [PF19833.3]; DEAD/DEAH box helicase [PF00270.33]; Type III restriction enzyme, res subunit [PF04851.19]; Helicase conserved C-terminal domain [PF00271.35]	PF17191	no	no	no	no	no	no	no	no
type I	Feeding	Accumulibacter delftensis	AGS_LBE_MAGs_560_c_000000000025_2	no	no	K03655	Putative ATP-dependent DNA helicase recG C-terminal [PF13749.10]; Schlafen, AlbA_2 [PF04326.18]; Filamentation induced by cAMP protein Fic-like, C-terminal domain [PF21247.1]	PF13749	no	no	no	no	no	no	no	no
type I	Feeding	Accumulibacter delftensis	AGS_LBE_MAGs_560_c_000000000026_43	no	no	K03655	Filamentation induced by cAMP protein Fic-like, C-terminal domain [PF21247.1]; Putative ATP-dependent DNA helicase recG C-terminal [PF13749.10]; Schlafen, AlbA_2 [PF04326.18]	PF21247	no	no	no	no	no	no	no	no
type I	Feeding	Accumulibacter delftensis	AGS_LBE_MAGs_560_c_000000000034_5	no	no	K03655	Filamentation induced by cAMP protein Fic-like, C-terminal domain [PF21247.1]; Putative ATP-dependent DNA helicase recG C-terminal [PF13749.10]	PF21247	no	no	no	no	no	no	no	no
type I	Feeding	Accumulibacter delftensis	AGS_LBE_MAGs_560_c_000000000046_9	no	no	K03655	Filamentation induced by cAMP protein Fic-like, C-terminal domain [PF21247.1]	PF21247	no	no	no	no	no	no	no	no
type I	Feeding	Accumulibacter delftensis	AGS_LBE_MAGs_560_c_000000000020_47	K03666	host factor-I protein	K03666	Hfq protein [PF17209.7]	PF17209	no	hfq	Quorum sensing		host factor-I protein
[truncated: 3,269 more rows]

## Sheet: type I vs II_Day 168
Results of the differential gene analysis comparing Accumulibacter delfentsis (type I - RC) to Accumulibacter phosphatis (type II - RC) under low phosphate condition.
[truncated: 3,734 more rows]
